# Supplementary material for: Transcriptomes and Proteomes Define Gene Expression Progression in Pre-meiotic Maize Anthers
Source: G3 (Bethesda). 2014 Jun 1;4(6):993–1010. doi: 10.1534/g3.113.009738 (PMC4065268; doi:10.1534/g3.113.009738)
Supplement: Supporting Information [file supp_4.6.993_TableS2.zip › TableS2/READ_ME.txt]

Table S2
Differential expression of genes across three stages of pre-meiotic anther development. Transcriptome profiling data comparing global gene expression in whole anthers dissected at three developmental stages: 0.4 mm anther length (4 cell layers including SPL are present), 0.7 mm anther length (just after the birth of the tapetum and middle layer from the SPL), and 1.0 mm anther length (all cell fates are specified and cells are at least partially differentiated; start of the pre-meiotic transition of AR into PMC). Both the raw data (Columns A-BH) and the data after normalization between experiments (Columns BI-CQ) are included in the first tab of the worksheet. 
