# Supplementary material for: Transcriptomes and Proteomes Define Gene Expression Progression in Pre-meiotic Maize Anthers
Source: G3 (Bethesda). 2014 Jun 1;4(6):993–1010. doi: 10.1534/g3.113.009738 (PMC4065268; doi:10.1534/g3.113.009738)
Supplement: Supporting Information [file supp_4.6.993_TableS2.zip › TableS2/TableS2.xlsx]

## Sheet: small_anth_Mu_diff_expr
																																																	Based on median of normalized Intensity from limma for 5 stages
15wt	25wt	40wt	70wt	1mm	OnOff Pattern	Feature Num	Gene Name	Single	Sequence	protnID	protn Descript	GO_Name1	25wt_15wt logFC	25wt_15wt Pvalue	25wt_15wt AvgIntTop	25wt_15wt AboveCutoffTop	25wt_15wt AvgIntBottom	25wt_15wt AboveCutoffBottom	25wt_15wt OnOffTop	25wt_15wt OnOffBottom	25wt_15wt DiffExpr	40wt_25wt logFC	40wt_25wt Pvalue	40wt_25wt AvgIntTop	40wt_25wt AboveCutoffTop	40wt_25wt AvgIntBottom	40wt_25wt AboveCutoffBottom	40wt_25wt OnOffTop	40wt_25wt OnOffBottom	40wt_25wt DiffExpr	70WA_70Tp logFC	70WA_70Tp Pvalue	70WA_70Tp AvgIntTop	70WA_70Tp AboveCutoffTop	70WA_70Tp AvgIntBottom	70WA_70Tp AboveCutoffBottom	70WA_70Tp OnOffTop	70WA_70Tp OnOffBottom	70WA_70Tp DiffExpr	InactvMu1mm_ActvMu1mm logFC	InactvMu1mm_ActvMu1mm Pvalue	InactvMu1mm_ActvMu1mm AvgIntTop	InactvMu1mm_ActvMu1mm AboveCutoffTop	InactvMu1mm_ActvMu1mm AvgIntBottom	InactvMu1mm_ActvMu1mm AboveCutoffBottom	InactvMu1mm_ActvMu1mm OnOffTop	InactvMu1mm_ActvMu1mm OnOffBottom	InactvMu1mm_ActvMu1mm DiffExpr	RelMedianTop_5_25wt_15wt
Constit	Constit	Constit	Constit	Constit	YYYYY	12	TC299712	1	GCCTCGATGCTATGTAGTTCATTGGTACTGCTGCCGTATGAATTTCGATGATTGCTCTGG	GRMZM2G138800	Flavodoxin/nitric oxide synthase	catalytic activity	0.124	0.621	4328.4	4	4008.4	2	On	On	NS	0.188	0.458	4875.6	2	4328.4	4	On	On	NS	0.733	0.002	4232.3	4	2543.6	4	On	On	Up	0.415	0.036	3229.1	4	2475.5	4	On	On	NC	5.167
	NotSharedPrev		NotSharedPrev	SharedPrev	NYNYY	13	DR969240	1	CTCCATCTCCAATTGTGCTACTGTAGGAGCTGCTGCATTCGGGGAGAGACACGCGACCAG				-0.011	0.938	65.6	3	0	1	On	Off	NS	-0.109	0.449	0	1	65.6	3	Off	On	NS	0.041	0.722	63.2	3	69.5	3	On	On	NS	-0.028	0.781	65.6	4	66.9	4	On	On	NS	-0.877
Constit	Constit	Constit	Constit	Constit	YYYYY	14	TC294643	1	AGGATGAGATCAATTCGGAAGCGCTTTTTTGTTATTCTAGCAGACGTAATTGCTTTGGTC	GRMZM2G444541	Ribosomal protn S15, bacterial-type		0.31	0.173	583.9	4	437	2	On	On	NS	-0.233	0.297	521.1	2	583.9	4	On	On	NS	-2.144	0	516.1	4	2290	4	On	On	Down	-0.471	0.01	135	4	192.4	4	On	On	NC	2.277
Constit	Constit	Constit	Constit	Constit	YYYYY	15	TC302008	1	GGAGTTCTGCAGGCCCCATTGCTATGTTGATGAGCACTATTTCCCCACAATGCTGACGAT	GRMZM2G179906	protn of unknown function DUF266, plant		-0.106	0.738	284.1	4	303.9	2	On	On	NS	0.07	0.825	297	2	284.1	4	On	On	NS	0.745	0.006	290.6	4	176.3	4	On	On	Up	-0.199	0.384	220.5	4	232.7	4	On	On	NS	1.237
					NNNNN	16	CD961821	1	CTTCATATGGATCATAAGCATATGAGAAAGTTTCAGGCTTTTCGCAATGCACCCTGCAGT							0		0	Off	Off					0		0	Off	Off					0		0	Off	Off		-0.047	0.817		0	0	2	Off	Off	NS
				StageSpec	NNNNY	17	DR809620	1	TTGTGTTCGATGGCATTGTGTTCCACTGGCTGTGCGTGAATTGAAGACTTGATGAAGAAA	GRMZM2G040613	hypoth. protn LOC100216668		-0.213	0.206	0	1	0	1	Off	Off	NS			0	1	0	1	Off	Off		-0.205	0.102	0	2	70.1	3	Off	On	NS	0.014	0.854	66.8	4	66	4	On	On	NS
Constit	Constit	Constit	Constit	Constit	YYYYY	18	TC286380	1	CTACTTTGGTTACACCTTGATGTTCTGTCTTGGATTGGGAATACTTTGCGGTGCTGTTGG	GRMZM2G087212	Lipocalin-1 receptor	transporter activity	-0.012	0.967	836.2	4	875.4	2	On	On	NS	-0.062	0.827	764.1	2	836.2	4	On	On	NS	0.277	0.19	712.9	4	584.3	4	On	On	NS	0.04	0.842	826	4	824.9	4	On	On	NS	2.795
Constit	Constit	Constit	Constit	Constit	YYYYY	19	TC300498	1	AGCAGGCAGATGAATGGGGATTGTTTGCCTGTTGAGTTGTACGTGCTGCTCTCTCTGCAG	GRMZM2G179658		catalytic activity	0.007	0.97	458.7	4	446.1	2	On	On	NS	-0.3	0.125	380.7	2	458.7	4	On	On	NS	0.367	0.016	359.3	4	276.4	4	On	On	NC	0.128	0.337	570.4	4	525.8	4	On	On	NS	1.929
				StageSpec	NNNNY	20	BM078454	1	TGGTAGTGATGCATGCACGGCAACGTTATCATAGTCTCTCGGTTCCTGAAAGTTGACAGG	GRMZM2G071602	hypoth. protn LOC100272915		-0.086	0.568	0	1		0	Off	Off	NS	0.248	0.145	0	1	0	1	Off	Off	NS	-0.128	0.41		0	0	1	Off	Off	NS	-0.025	0.769	57.2	3	56.8	3	On	On	NS
Constit	Constit	Constit	Constit	Constit	YYYYY	21	TC291029	1	AATTTACTTGATTAAGCCAGCCAATTGACCGTTTTGCTTGACGTTGGTTGTAGATGAACC	GRMZM2G158130	hypoth. protn LOC100272539		-0.181	0.305	340.4	4	388.9	2	On	On	NS	-0.039	0.82	325.7	2	340.4	4	On	On	NS	-0.123	0.322	237	4	256.9	4	On	On	NS	-0.521	0.001	157.4	4	228.8	4	On	On	NC	1.498
			NotSharedPrev	SharedPrev	NNNYY	22	TC293902	1	TGGAGGAAAGCAATCGCTGTAACAATCCAAGTTTTAGCATATGAAAGCGACATGAACATG	GRMZM2G047274	Peptidase C14, caspase catalytic	hydrolase activity	-0.127	0.42	0	1	0	1	Off	Off	NS	0.1	0.52	0	1	0	1	Off	Off	NS	-0.112	0.473	61.4	3	0	1	On	Off	NS	0.204	0.035	71.4	4	62.1	4	On	On	NC
					NNNNN	23	TC296746	1	TGCTCATCAGCGCGTAGCAAACCATGGCTAGCTCTTGAGTCCTTATCATCCGGGTGAACC	GRMZM2G051952	hypoth. protn LOC100272297					0		0	Off	Off					0		0	Off	Off				0	1	0	1	Off	Off		0.046	0.755	0	1	0	1	Off	Off	NS
					NNNNN	24	CO453076	1	AGAGGAAGAGAGCGGATGCGGGACAAAGGTGGGAACTTAGTGAAAAAAATGCAGTGGAAG							0		0	Off	Off					0		0	Off	Off		-0.097	0.343	0	1	61.8	3	Off	On	NS				0		0	Off	Off
Constit	Constit	Constit	Constit	Constit	YYYYY	25	CF038474	1	GTTGGTTGAAATTTACTCAGAACAGCCTCTGAAATTTTTTCACCAGTGTGTTCACGTGTG	GRMZM2G082384		motor activity	0.055	0.809	196.6	4	182	2	On	On	NS	-0.146	0.521	178.2	2	196.6	4	On	On	NS	-0.318	0.067	82.5	4	106.1	4	On	On	NS	0.238	0.157	161.8	4	133.2	4	On	On	NS	0.706
			NotSharedPrev	SharedPrev	NNNYY	26	BE510960	1	ATTGTTATCAATGAAAGCTTCTACCCTGTTCTGGTGTCCTTAGACAAATTACAGCCTTCC			catalytic activity	-0.213	0.24	0	2	0	1	Off	Off	NS	0.098	0.578	0	1	0	2	Off	Off	NS	0.133	0.153	64.4	3		0	On	Off	NS	0.11	0.226	74.6	4	69.2	4	On	On	NS
					NNNNN	27	CF038111	1	TCAACCAATCTTTTGGTAGCGCGAGCCCAATCCAATTCAGGTGTTCTTCTACGATGCATG	GRMZM2G086287	hypoth. protn LOC100383349					0	0	1	Off	Off					0		0	Off	Off				0	1	0	1	Off	Off		0.02	0.862	0	2	0	2	Off	Off	NS
Constit	Constit	Constit	Constit	Constit	YYYYY	28	TC312233	1	CTTTGATCTTTGCCTCCCAATCTTTTGTGTATCCCCATTGTCGTTTATAAGGAATTGCTG	GRMZM5G826801	hypoth. protn LOC100280337 (LOC100280337),		-0.03	0.941	235.3	4	229.3	2	On	On	NS	0.228	0.578	279.3	2	235.3	4	On	On	NS	0.797	0.017	365	4	207.1	4	On	On	Up	-0.367	0.219	556.8	4	735.6	4	On	On	NS	0.965
NotSharedPrev	SharedPrev		NotSharedPrev	SharedPrev	YYNYY	29	TC280485	1	GTACATAGTGTTGTTCACAGTAACCCTCTCAATTGGATAGACTGTCTTGCTGCATCCAAC	GRMZM2G175761	Zinc finger, LIM-type	binding	0.001	0.998	68.4	4	67.4	2	On	On	NS	-0.214	0.693	0	1	68.4	4	Off	On	NS			63.5	3		0	On	Off		0.32	0.413	550.9	4	459	4	On	On	NS	-0.817
Constit	Constit	Constit	Constit	Constit	YYYYY	30	TC315474	1	AACGATGAGTTGCAGACTTCCGCTACTTCCCTTGCAAATAATGTGAAAGATTCGATGAAT	GRMZM2G463726	hypoth. protn LOC100276394		-0.122	0.408	199.9	4	216.5	2	On	On	NS	-0.122	0.407	181.9	2	199.9	4	On	On	NS	-0.719	0	157.1	4	257.9	4	On	On	Down	-0.057	0.581	126	4	131.8	4	On	On	NS	0.73
				StageSpec	NNNNY	32	DT944041	1	TGGTTCAGCTTTTCCTCCATGTTCTTCACGCAGAGTGAGTGGTATTAAGTTGCGTGCACT	GRMZM2G165828	Extracellular ligand-binding receptor	receptor activity	-0.198	0.172		0	0	1	Off	Off	NS			0	1		0	Off	Off					0		0	Off	Off		-0.01	0.879	60	3	60	3	On	On	NS
Constit	Constit	Constit	Constit	Constit	YYYYY	34	TC287364	1	GCTGTTGCTTCTGGTCCAAGCTCAACTTCAGCTGTTGCAAACCGTGTGACTTCTGTGGCT	GRMZM2G352274	hypoth. protn LOC100275429		-0.219	0.301	851.8	4	1024.3	2	On	On	NS	-0.114	0.582	742.1	2	851.8	4	On	On	NS	0.736	0	753	4	446.6	4	On	On	Up	-0.264	0.092	803.7	4	965.4	4	On	On	NS	2.821
				StageSpec	NNNNY	35	TC284939	1	TTTATCCTAAACAGTAGGTAAAAGGATTCACCCATGTAGTTGCTTTCTCTGCACTCTACG	GRMZM2G017334	ATPase, AAA+ type, core	hydrolase activity				0	0	1	Off	Off				0	1		0	Off	Off					0	0	1	Off	Off		-0.056	0.545	59.9	4	62.2	4	On	On	NS
Constit	Constit	Constit	Constit	Constit	YYYYY	36	BQ547678	1	CTCTGGTGCTCAGGTTCCTTCTGGATCACCTGTACAGCGTCCTAAAGAAATGGCCAATCA	GRMZM2G145360	protn kinase-like	kinase activity	-0.002	0.988	76.9	4	74.4	2	On	On	NS	-0.043	0.708	75.4	2	76.9	4	On	On	NS	-0.153	0.081	86.1	4	95.8	4	On	On	NS	0.01	0.897	68.4	4	67.9	4	On	On	NS	-0.648
Constit	Constit	Constit	Constit	Constit	YYYYY	37	TC280192	1	GACGAGCTCTAGATGATGAGTATGATAGAGGTGGCCACTGACATTGGTGCCGTTGGCCTG	GRMZM2G074687	Calreticulin	binding	0.459	0.125	2252.7	4	1883.9	2	On	On	NS	0.131	0.645	2168.2	2	2252.7	4	On	On	NS	-0.198	0.333	1083	4	1223.4	4	On	On	NS	-0.605	0.011	4678.6	4	7446.8	4	On	On	Down	4.225
NotSharedPrev			NotSharedPrev	SharedPrev	YNNYY	38	CO442848	1	AAAAGGGAAGAAGAATATAAAGGAACCAACTCTTACGGACCCACTGCCTGCAAAAGTGCT				-0.037	0.711	0	1	66.1	2	Off	On	NS	-0.058	0.56	0	1	0	1	Off	Off	NS	-0.181	0.094	62.4	3	0	2	On	Off	NS	0.036	0.613	67.2	4	65.7	4	On	On	NS
NotSharedPrev	SharedPrev		NotSharedPrev	SharedPrev	YYNYY	39	TC298008	1	CTAGTGTGTGTGGTTGCTTGTGATGTCTCGCTACTTAGTGTTTAATTCGCTAGCGTGTAC	GRMZM2G569390			0.081	0.727	194.4	3	124.4	2	On	On	NS	0.382	0.26	0	1	194.4	3	Off	On	NS	0.315	0.078	142.7	4	112.3	3	On	On	NS	0.012	0.943	113.7	4	112.9	4	On	On	NS	0.69
Constit	Constit	Constit	Constit	Constit	YYYYY	40	TC310742	1	ATTGTTGGAACTCCTAGATGCAGAATATTACGTATTGGTTTTGGTTCCTTCGAGAAGTGC	GRMZM2G042118	RNA recognition, region 1	nucleic acid binding	0.122	0.433	30345.9	4	30894.3	2	On	On	NS	0.236	0.146	31442	2	30345.9	4	On	On	NS	0.722	0	26866	4	16420.9	4	On	On	Up	-0.378	0.005	9620.6	4	12815.9	4	On	On	NC	7.976
Constit	Constit	Constit	Constit	Constit	YYYYY	42	DT948362	1	GCCGTTTTCACGCAGCTTCCTTCCACACCCTCGTTTTCTCCCGCTCTAGCTCTCTGCTCA	GRMZM2G103914			-0.044	0.792	77.8	4	72	2	On	On	NS	0.5	0.011	128.5	2	77.8	4	On	On	NC	-0.199	0.111	84.4	4	95.1	4	On	On	NS	0.055	0.64	175	4	165.8	4	On	On	NS	-0.631
Constit	Constit	Constit	Constit	Constit	YYYYY	43	TC294332	1	CATCCATCTGAAGCAGTTACTAAAGGTCCAAGATGGGCCGACCTATTTGAGCCTGGGGTG	GRMZM2G083173	Major facilitator superfamily MFS-1	transporter activity	-0.002	0.992	183.5	4	201.3	2	On	On	NS	0.15	0.503	186.1	2	183.5	4	On	On	NS	0.805	0	238.8	4	135.8	4	On	On	Up	-0.111	0.483	171.2	4	186.9	4	On	On	NS	0.607
				StageSpec	NNNNY	44	TC283826	1	GTCTACTACTACTGCCAGGATTACACCAAGGATCGCTCCTTGTACCCAGAGTGCTCGCTC	GRMZM2G388684	Xyloglucan endotransglucosylase/hydrolase	hydrolase activity	-0.041	0.776	0	1		0	Off	Off	NS			0	1	0	1	Off	Off				0	1	0	1	Off	Off		-0.003	0.965	63.9	4	66	3	On	On	NS
Constit	Constit	Constit	Constit	Constit	YYYYY	45	TC293658	1	TGCTAATCATGTGTAGCAAAGCGTTGGTTGGATGGATGCCTGGAAGTGCCCTAAGCAGTC	GRMZM2G069773	Lipid-binding START		0.166	0.729	2814	4	3015.2	2	On	On	NS	0.305	0.529	2707.4	2	2814	4	On	On	NS	0.717	0.055	3100.5	4	1606.7	4	On	On	NS	0.265	0.441	6548.2	4	5873.7	4	On	On	NS	4.546
Constit	Constit	Constit	Constit	Constit	YYYYY	46	CD445873	1	TATGGCACCAACCAGTTCTCCGTGGATGTCATCTTCGGCAACAGGATGAAGCAGTACGAG	GRMZM2G430995	Exostosin-like		-0.01	0.964	76.4	3	69.9	2	On	On	NS	-0.04	0.857	71.4	2	76.4	3	On	On	NS	0.045	0.77	80.2	4	0	2	On	Off	NS	0.28	0.092	119	4	98.3	4	On	On	NS	-0.657
					NNNNN	47	DT641102	1	TTTTTATGCCCCCAATTTGACGGGTTATGGTTATAAACCCGGAGGAAAAATTGGAAAAGG							0		0	Off	Off					0		0	Off	Off					0		0	Off	Off		0.073	0.722	0	1	0	1	Off	Off	NS
NotSharedPrev	SharedPrev	SharedPrev	SharedPrev		YYYYN	48	TC308684	1	TCGCTGTTGTTCATGTTCAGGTTTAGGATCGTAGTTTTATTGTCACTTTTTTGTGAGCCC	GRMZM5G811285			-0.239	0.378	201.9	4	226.8	2	On	On	NS	0.18	0.502	234.4	2	201.9	4	On	On	NS	-0.241	0.221	301.6	4	359	4	On	On	NS	-0.596	0.048		0	0	2	Off	Off	Down	0.745
Constit	Constit	Constit	Constit	Constit	YYYYY	49	TC302530	1	AGCTCAGGAGGAGTTAAGATCAATCCGGGCTAAAATAGCTGTGTTAGAAGGGAAGATGGC	GRMZM2G104501	Immunoglobulin E-set	hydrolase activity	0.045	0.83	304.2	4	303.5	2	On	On	NS	-0.13	0.542	270.2	2	304.2	4	On	On	NS	-0.056	0.707	275.8	4	294.4	4	On	On	NS	-0.234	0.137	177.9	4	212.7	4	On	On	NS	1.336
Constit	Constit	Constit	Constit	Constit	YYYYY	50	TC312000	1	TGCATGGGTGCTTACTCGAGGCCCTTAGTTGTCTATTGCAGTTGGCTGGCTGTGGTCGTT	GRMZM2G160151			-0.022	0.891	96.1	4	99.1	2	On	On	NS	-0.006	0.968	92.6	2	96.1	4	On	On	NS	-0.086	0.455	109.7	4	115.8	4	On	On	NS	-0.132	0.256	169.3	4	181.1	4	On	On	NS	-0.326
			NotSharedPrev	SharedPrev	NNNYY	51	CO450417	1	TCAACTGCGTGGAGGCCCCGTTCGACGTTGACTTGCCAAGTGGGGCCGCTTAATGGAGCT			molecular_function	0.02	0.892	0	2	0	1	Off	Off	NS	-0.133	0.384	0	1	0	2	Off	Off	NS	-0.386	0.004	64.2	3	80.7	4	On	On	NC	0.044	0.677	65.2	4	64.1	3	On	On	NS
Constit	Constit	Constit	Constit	Constit	YYYYY	52	TC299330	1	TTTTCCAAGAGGTCCTCAAAGTCTTCCAAATGGCTCCGTCATTCCTGGGAATAACAATAG	GRMZM2G073054	Immunoglobulin E-set	binding	-0.036	0.852	498	4	563.8	2	On	On	NS	0.285	0.16	561.4	2	498	4	On	On	NS	1.528	0	927.3	4	322.7	4	On	On	Up	-0.123	0.376	363.4	4	398.9	4	On	On	NS	2.047
Constit	Constit	Constit	Constit	Constit	YYYYY	53	BI398448	1	CCGGTGCCTCCTCTGTTAACGCCTAGTCCTGTCGTTTCAATCAGCTGTTTCCTCCGTCCA	GRMZM5G829840	hypoth. protn LOC100274295		0.036	0.855	206	4	196.7	2	On	On	NS	0.01	0.959	210.1	2	206	4	On	On	NS	-0.432	0.01	173.1	4	234.1	4	On	On	NC	0.002	0.987	235.6	4	234.1	4	On	On	NS	0.774
					NNNNN	54	BM341520	1	CGAAGAAGTTATGCCGAGTACCGTGAGTGTCGTTAACGAAACTTTCGGAGTAGTCGTCGA							0		0	Off	Off					0		0	Off	Off					0		0	Off	Off					0	0	1	Off	Off
Constit	Constit	Constit	Constit	Constit	YYYYY	55	CD964164	1	CTGGAGAAGGCCCTGAAGTTCATTGAAGATCATGGGGTAAAGGTAGAGGGCATCCTGCGT	GRMZM2G403609	Pleckstrin homology		0.112	0.524	167.8	4	149.8	2	On	On	NS	-0.223	0.216	147.7	2	167.8	4	On	On	NS	-0.698	0	112.2	4	183	4	On	On	Down	0.328	0.02	163.1	4	131.9	4	On	On	NC	0.478
Constit	Constit	Constit	Constit	Constit	YYYYY	56	TC300904	1	GAAGGAGGAGGGAGATAGCCATTGTCTGACGTTGTACTCTACTCACACGATTATCTGATT				0.671	0.109	948	4	561.5	2	On	On	NS	0.043	0.913	968.5	2	948	4	On	On	NS	0.51	0.088	1785.4	4	1244.9	4	On	On	NS	0.384	0.186	2394.6	4	1935.7	4	On	On	NS	2.976
NotSharedPrev	SharedPrev		NotSharedPrev	SharedPrev	YYNYY	57	TC291402	1	TTGTTGATGCCAAGCCCTTGCGTACATTAACTCCCATGTTCCCTGCACCACTAGGGCTTC	AC233961.1_FG001			0.15	0.264	82.9	4	75.7	2	On	On	NS	-0.02	0.877	0	1	82.9	4	Off	On	NS	0.058	0.532	87.1	4	81.5	3	On	On	NS	0.062	0.507	96.2	4	91.2	4	On	On	NS	-0.54
Constit	Constit	Constit	Constit	Constit	YYYYY	58	TC285781	1	ATGTAAGTTTGGTTTCCAGTCGAATCTATCATTCGTTGCACCATCATTCTTCCTTGACAC	GRMZM2G178618	hypoth. protn LOC100193726	binding	0.205	0.086	2216.3	4	2031.2	2	On	On	NS	-0.087	0.437	1969.5	2	2216.3	4	On	On	NS	-0.12	0.145	2269.4	4	2434.5	4	On	On	NS	-0.104	0.202	3879.1	4	4170.3	4	On	On	NS	4.201
					NNNNN	59	CD987146	1	TTGTGACAGCGCATGATGTGCAATTTGCCTGTATGATTACAAATATTAAGTCTCTGGACC							0		0	Off	Off					0		0	Off	Off					0		0	Off	Off					0	0	1	Off	Off
					NNNNN	60	TC313308	1	AGTGGAGAAAGCATGTCCAGGAAGTGTTGTAGAGATTGACAAGCACACTGTGTAGTACAA	GRMZM2G436659	protn of unknown function DUF623, plant					0		0	Off	Off					0		0	Off	Off				0	1	0	1	Off	Off					0		0	Off	Off
Constit	Constit	Constit	Constit	Constit	YYYYY	61	TC314880	1	CAGAATCAGATCAGATGAGGTGAGCAGCCGGCGAACATCGGATGCTCTCGCCTCCATGTA	GRMZM5G874756	ATPase, coupled to transmembrane movement of subst		-0.064	0.798	104.4	4	108.1	2	On	On	NS	0.026	0.916	107.4	2	104.4	4	On	On	NS	0.242	0.191	102	4	86.1	4	On	On	NS	0.043	0.807	264.8	4	269.1	4	On	On	NS	-0.207
				StageSpec	NNNNY	62	CD985228	1	GCTCAGCTCCAGGGGTGACCATGCTAGGCTTCAGAAGGATACCGTCAAGCAGAACATTGA	GRMZM2G089365	Fructose-bisphosphate aldolase, class-I	catalytic activity	0.096	0.428	0	1	0	1	Off	Off	NS	-0.023	0.847	0	1	0	1	Off	Off	NS	-0.171	0.177	0	2	0	2	Off	Off	NS	0.192	0.046	94.9	4	82.5	4	On	On	NC
Constit	Constit	Constit	Constit	Constit	YYYYY	64	TC305791	1	GGCACCAAGCACCCGACCTCTTTCCGCATGGCTTCCCACATCGACTTCCGCTGCTTGGAT	GRMZM2G306781	hypoth. protn LOC100277318		0.024	0.836	172.4	4	171.7	2	On	On	NS	0.073	0.539	178.4	2	172.4	4	On	On	NS	0.737	0	270.5	4	163.2	4	On	On	Up	-0.162	0.074	196.4	4	220.5	4	On	On	NS	0.517
				StageSpec	NNNNY	65	CA404547	1	ATCAGGTTGTTGGCAAGTGTTTCTTGCGCATTCTCTCGTAATGTTTCCTTTGCTTTTTGG						0	1	0	1	Off	Off				0	1	0	1	Off	Off				0	2		0	Off	Off		-0.024	0.735	66.6	4	70.7	3	On	On	NS
Constit	Constit	Constit	Constit	Constit	YYYYY	66	TC291646	1	AATCATGGCATGCATTCCGATTATGAACCCACATGCAAGGCCTGTTCAGCGGTGGAATCA	GRMZM2G161800			0.1	0.582	105.7	4	94.4	2	On	On	NS	-0.177	0.339	96.7	2	105.7	4	On	On	NS	-0.484	0.003	106.4	4	153.5	4	On	On	NC	-0.002	0.988	64.2	4	64.7	4	On	On	NS	-0.189
Constit	Constit	Constit	Constit	Constit	YYYYY	67	DT940707	1	AAGATCTGCGACCTGTGAGTCCCTGAACCCGATCTCGTGCTTCGATCTGTCCATCTGGGC	GRMZM2G074386	Proteasome subunit beta type (EC 3.4.25.1)	hydrolase activity	0.008	0.967	95.6	4	91.6	2	On	On	NS	-0.122	0.521	90.4	2	95.6	4	On	On	NS	-0.978	0	86.4	4	178.5	4	On	On	Down	0.043	0.747	120.6	4	116.1	4	On	On	NS	-0.334
NotSharedPrev	SharedPrev		NotSharedPrev	SharedPrev	YYNYY	68	TC290642	1	AATGCATCTCCTTGGCCACTTGAAGCTCAAAGGCGACAAGATCTCTTGCTGCGTCTTCAC	GRMZM2G361896			0.263	0.511	89.1	4	75.8	2	On	On	NS	0.748	0.203	0	1	89.1	4	Off	On	NS	0.994	0.012	163.2	4	0	2	On	Off	Up	0.059	0.834	83.4	4	79.1	4	On	On	NS	-0.436
Constit	Constit	Constit	Constit	Constit	YYYYY	69	TC301413	1	AACTGCATCAACTGCCCTAACTTTCTGGATTCCCAACCAATCGAATTAGGATCAGGTGCA	GRMZM2G168752	WD40 repeat-like		0.13	0.29	638.2	4	598.6	2	On	On	NS	0.024	0.842	610.8	2	638.2	4	On	On	NS	0.267	0.009	636.2	4	536.9	4	On	On	NC	0.131	0.142	657.4	4	602.1	4	On	On	NS	2.405
Constit	Constit	Constit	Constit	Constit	YYYYY	70	TC306708	1	ACGCGCGCGTATATACATATAGGATCCGTCGGAGAATGTTGAAGACTTGAAGTCGCCCTA	GRMZM2G325623	hypoth. protn LOC100192711		1.558	0.249	462.2	4	174.5	2	On	On	NS	1.178	0.377	944.7	2	462.2	4	On	On	NS	1.2	0.212	1979.5	4	871.1	4	On	On	NS	2.753	0.012	3819.9	4	1673.3	4	On	On	Up	1.939
			NotSharedPrev	SharedPrev	NNNYY	71	TC280979	1	TATATATCGAGAGAGTAGTGTTTGTCCCCCGATTCCTCATGCGTGGCGCCCAAAACCTAG	GRMZM2G077837	Peroxisomal biogenesis factor 11		0.002	0.993	0	2	0	1	Off	Off	NS	-0.101	0.666	0	1	0	2	Off	Off	NS	-0.186	0.276	63.6	4	76.1	3	On	On	NS	-0.075	0.65	97.1	4	101.8	4	On	On	NS
Constit	Constit	Constit	Constit	Constit	YYYYY	72	TC298355	1	GACAATTTGGGTCACCCTGTTTGAACAGGGTGCAACCACGTCTCATTATTTTCGTTCTTA	GRMZM2G070199	Cytochrome c, class I	binding	-0.054	0.676	1651.7	4	1895	2	On	On	NS	-0.039	0.764	1437.7	2	1651.7	4	On	On	NS	0.706	0	3295.1	4	1985.4	4	On	On	Up	-0.213	0.038	6197.4	4	7192.8	4	On	On	NC	3.777
Constit	Constit	Constit	Constit	Constit	YYYYY	73	TC290300	1	GGTGTGTCACCAAGGATTGAGGAGTCCATGTCAGTAGTCAACAATGAGATATTGCGGCGG	GRMZM5G884432			0.038	0.796	93.2	4	89.5	2	On	On	NS	-0.024	0.87	92.5	2	93.2	4	On	On	NS	0.185	0.093	108.3	4	94.6	4	On	On	NS	-0.085	0.413	71.3	4	75.8	4	On	On	NS	-0.371
				StageSpec	NNNNY	74	TC304015	1	TCGGCTACAAGCACACAGGCAGCAAAGGCCAGGTGACCCACTGGTGAGCAAGCTGAGCAG	GRMZM2G046782	GRAM		0.01	0.974	0	1	0	1	Off	Off	NS	0.173	0.576	0	1	0	1	Off	Off	NS	-0.064	0.835	0	1	0	1	Off	Off	NS	-0.218	0.329	89.4	4	107	4	On	On	NS
					NNNNN	96	CD962334	1	TAAATCCAGTGCCCAACCAACATGCCATGCAGCTTTTCGCGACTCAGGAGCTGAGAGCAA	GRMZM2G072088						0	0	1	Off	Off				0	1		0	Off	Off				0	1	0	1	Off	Off		0.03	0.795	0	2	0	2	Off	Off	NS
			NotSharedPrev	SharedPrev	NNNYY	97	TC282423	1	CGCCATCTCAGCCCTCGTGTGCTGACCTCACCTACCAGCACTACCATTCGTGGAATACGG				-0.057	0.912	0	1	0	1	Off	Off	NS	0.074	0.885	0	1	0	1	Off	Off	NS	-0.158	0.707	63.7	3	0	2	On	Off	NS	0.64	0.102	749.4	4	519.3	4	On	On	NS
					NNNNN	98	CD957578	1	CAGCAAAAAACCACAGAAGGGACTGACACTAATGCGGCGCTCTAGGCTCTAGGTACCGAA							0		0	Off	Off					0		0	Off	Off		-0.376	0.043	0	2	0	1	Off	Off	NC	0.032	0.838	0	2	0	1	Off	Off	NS
				StageSpec	NNNNY	99	DR787399	1	GTGGACCTATTGCTGCTCTAGGCTCTAGAGATAAGGCTCTCTCCAAGATCACATCCACTT			DNA binding	-0.247	0.165	0	1	0	1	Off	Off	NS			0	1	0	1	Off	Off				0	2	0	1	Off	Off		0.077	0.358	74.3	4	70.3	4	On	On	NS
			NotSharedPrev	SharedPrev	NNNYY	100	CF059303	1	TGACGATGATGATTTCACAAGGCCTAGGAAACGGAAGAAGGATCAGGGTCCCTCAATTTC				-0.127	0.362	0	1	0	1	Off	Off	NS			0	1	0	1	Off	Off		-0.123	0.224	61.6	3	0	2	On	Off	NS	0.039	0.569	57.9	4	56.6	3	On	On	NS
				StageSpec	NNNNY	101	BM380141	1	TTACAGTGCCTTGTCCCTATTTTACAGGATCCATCTTCTAGAGCCTCACAGGCAGGGTAG						0	1	0	1	Off	Off		0.269	0.097	0	1	0	1	Off	Off	NS				0		0	Off	Off		0.008	0.911	66.9	4	66.5	4	On	On	NS
Constit	Constit	Constit	Constit	Constit	YYYYY	103	TC297550	1	CGCTGTTGTCGGAGTAGGGTTGAGGAGGTGAGGGGGAGAATAGGAGGATTGGCCGATTGG	GRMZM2G021313			-0.042	0.746	73.4	4	78	2	On	On	NS	0	0.997	71.9	2	73.4	4	On	On	NS	-0.227	0.053	63.4	4	77.5	3	On	On	NS	0.072	0.439	70.8	4	67.5	4	On	On	NS	-0.715
				StageSpec	NNNNY	104	CF047075	1	GTTGACCCTTCAAAATCTTATGCCTCAGCTTTAAATGGTTACTCGAAGCCTTTGTGCCAT							0		0	Off	Off					0		0	Off	Off		0.291	0.066	0	1		0	Off	Off	NS	0.003	0.963	57.6	3	58	3	On	On	NS
Constit	Constit	Constit	Constit	Constit	YYYYY	105	TC291702	1	TTGTTTTTGTGCGTTCTCTAGCATCTGGCCACTACTTCACTGGAGCACATGCAGTTCATT	GRMZM2G396246	Putative uncharacterized protn		-0.01	0.977	188.7	4	186.3	2	On	On	NS	-0.147	0.672	168.7	2	188.7	4	On	On	NS	-0.273	0.277	121.7	4	151.1	4	On	On	NS	0.627	0.024	280.6	4	217.8	4	On	On	Up	0.647
Constit	Constit	Constit	Constit	Constit	YYYYY	106	TC292705	1	TTCCTCCTTTAATTTTGCTGGCTGCTGTGTGTGCATGCATGATCTGACCGAACGTTCCGT	GRMZM2G094353	Zinc finger, RanBP2-type	binding	0.168	0.427	129.7	4	111.6	2	On	On	NS	-0.057	0.784	124.6	2	129.7	4	On	On	NS	-0.055	0.744	89.1	4	84.5	3	On	On	NS	0.002	0.987	180.7	4	177.5	4	On	On	NS	0.106
Constit	Constit	Constit	Constit	Constit	YYYYY	107	TC305190	1	GCTTCTGCAGCTGCTAAGGGCAAGGAGCAGATTAACCTTATTACAGAGGCGATTTGGGGC	GRMZM2G015902	Hepatocellular carcinoma-associated antigen 59		-0.074	0.719	474.3	4	531.2	2	On	On	NS	-0.032	0.874	432.3	2	474.3	4	On	On	NS	0.054	0.711	272.1	4	258.8	4	On	On	NS	-0.257	0.098	558.2	4	672.4	4	On	On	NS	1.977
				StageSpec	NNNNY	108	TC312699	1	AAAACTTAGCTCTTTAGACTGCCATTCGTCATGCGCACTCTTAGCTTCTGCTTCTAGCCT	GRMZM2G128057	Tropomyosin		-0.144	0.429		0	0	1	Off	Off	NS	0.143	0.432	0	1		0	Off	Off	NS	-0.327	0.012	0	1	69.3	3	Off	On	NC	0.107	0.251	96.4	4	89.4	4	On	On	NS
Constit	Constit	Constit	Constit	Constit	YYYYY	109	TC301452	1	CAAGGTGCAGCAATGCCTATTGCAAGGGTCGTGGATAAGTACCAAGGGGAGGCAGTGGAG	AC233885.1_FG001		binding	0.083	0.559	207.1	4	200.8	2	On	On	NS	-0.121	0.399	184.6	2	207.1	4	On	On	NS	0.027	0.789	127.6	4	123.7	4	On	On	NS	0.059	0.554	359.4	4	345.5	4	On	On	NS	0.781
	NotSharedPrev		NotSharedPrev	SharedPrev	NYNYY	110	DR965802	1	TAGTTCTTTTGTCTCCGATCATGGTCGCCTGTGATTTCTGTTCTTGCGAGGGTTTGGTGC	GRMZM2G174343	Phosphatidic acid phosphatase type 2/haloperoxidas		-0.003	0.99	68	3	0	1	On	Off	NS	-0.103	0.596	0	1	68	3	Off	On	NS	-0.328	0.25	63.5	3	0	2	On	Off	NS	0.006	0.967	96	4	95.2	4	On	On	NS	-0.825
Constit	Constit	Constit	Constit	Constit	YYYYY	111	TC300090	1	AATAAGGGTTGTAGCCATTATCGCTGAGGGTGTTCCTGAATCAGATGCAAAGCAGCTAAT	GRMZM2G033226	NAD(P)-binding		0.011	0.967	213.2	4	216.6	2	On	On	NS	-0.179	0.499	181.9	2	213.2	4	On	On	NS	-0.055	0.767	198.2	4	203.2	4	On	On	NS	0.123	0.511	141.6	4	133.3	4	On	On	NS	0.823
Constit	Constit	Constit	Constit	Constit	YYYYY	112	TC312872	1	GTGGAGCACTCGCAGGCACAGTGTCAAGAACTGCTGTTGCACCTTTGGAGACGATCAGAA	GRMZM2G137849	Adenine nucleotide translocator 1	binding	-0.117	0.436	98.9	4	111.9	2	On	On	NS	-0.117	0.438	87.7	2	98.9	4	On	On	NS	-0.083	0.5	78.6	4	79.9	3	On	On	NS	-0.218	0.06	85.6	4	101.2	4	On	On	NS	-0.285
NotSharedPrev	SharedPrev		NotSharedPrev	SharedPrev	YYNYY	113	TC284378	1	TGCAGTTGGATCAGGCCCTTCAACTCCATAACCAACAGTTGCAGGTGTCACTGCAGCAGC	GRMZM2G006399	Zinc finger, RING-type	binding	-0.026	0.9	71.7	4	75.1	2	On	On	NS	-0.003	0.988	0	1	71.7	4	Off	On	NS	0.152	0.478	69.7	4	0	1	On	Off	NS	-0.405	0.022	99.3	4	132.9	4	On	On	NC	-0.749
Constit	Constit	Constit	Constit	Constit	YYYYY	114	TC287826	1	TTGCTTGGGATTCAACATGATAAGAACAACTCAGGTCAAGTTTCCTTATCTGCTATTGGG	GRMZM2G177445	Tyrosine protn kinase	kinase activity	0.011	0.961	96.6	4	100	2	On	On	NS	0.157	0.498	103	2	96.6	4	On	On	NS	0.643	0.002	157.9	4	102.2	4	On	On	Up	0.084	0.607	138	4	132.4	4	On	On	NS	-0.319
NotSharedPrev	SharedPrev		NotSharedPrev	SharedPrev	YYNYY	115	TC303193	1	TTTGGCCTCCATCTGGAGATCAAGTATCCGGTGACTGCTGTCAGCTCAGGAGCGTGATAG	GRMZM2G083176	Blood group Rhesus C/E and D polypeptide	transporter activity	-0.472	0.436	73	4	99	2	On	On	NS	-0.138	0.817	0	1	73	4	Off	On	NS	-1.431	0.006	216.6	4	575.5	4	On	On	Down	0.664	0.137	649.2	4	481.7	4	On	On	NS	-0.723
				StageSpec	NNNNY	116	TC290774	1	TGATGAGGCTGCTTCCTTCACGTCGAAATGTTTGAAATCATTAGCACCCTACACCTACAT	GRMZM2G030583	Terpenoid cylases/protn prenyltransferase alpha-	binding	-0.146	0.324	0	1	0	1	Off	Off	NS				0	0	1	Off	Off		-0.37	0.03	0	2	0	2	Off	Off	NC	0.053	0.604	75.1	4	72.1	4	On	On	NS
			NotSharedPrev	SharedPrev	NNNYY	118	TC294664	1	TGGGTTTCAGTTTGCGTACATTTGTACTCCGATTGTAAGCATCGCCGTCAATGTACGTAA	GRMZM2G067600	Putative uncharacterized protn		-0.005	0.989		0	0	1	Off	Off	NS	0.055	0.915	0	1		0	Off	Off	NS	-0.338	0.52	59.5	3		0	On	Off	NS	0.038	0.884	98	4	108.9	3	On	On	NS
NotSharedPrev	SharedPrev	SharedPrev	SharedPrev		YYYYN	119	TC304452	1	TGCTGGAGCTGTTGATGCACCACCTAAAGGTTCCAACGCACAAGGAACATCAGCTCATGC	GRMZM2G031529	RNA recognition, region 1		0.133	0.185	127.2	4	115.1	2	On	On	NS	-0.259	0.021	105.8	2	127.2	4	On	On	NC	-0.478	0	89.6	4	124.8	4	On	On	NC	0.025	0.794	0	2	55.9	3	Off	On	NS	0.078
Constit	Constit	Constit	Constit	Constit	YYYYY	120	TC313378	1	TTCCATTTTTGCTTGGGCCTGGACAGTTCTGTGGTGGCAAGCTTGATTGTGCACAAATGC	GRMZM5G807823			0.074	0.707	930	4	899	2	On	On	NS	-0.13	0.511	833.8	2	930	4	On	On	NS	-0.617	0.001	867.3	4	1328.6	4	On	On	Down	-0.359	0.024	2315	4	3019.4	4	On	On	NC	2.948
Constit	Constit	Constit	Constit	Constit	YYYYY	121	TC303966	1	CTTCTCTCCTCCCCGTACCTTCTGTTCTCTACCAGGCGAGGATGTTTTTGGTTTCCTTAT	GRMZM2G018760	NTP pyrophosphohydrolase MazG, putative catalytic		0.107	0.643	210.2	4	185.3	2	On	On	NS	-0.087	0.708	200.4	2	210.2	4	On	On	NS	-1.046	0	152	4	306.2	4	On	On	Down	0.022	0.894	165.6	4	160.4	4	On	On	NS	0.803
Constit	Constit	Constit	Constit	Constit	YYYYY	122	TC301991	1	AAGAAGCTGTCACAGGGAGCAGCAGTGTGATGCGGAGATCAACGCTTGATTCTTTATCTG	GRMZM2G143703	Alpha/beta hydrolase fold-1		0.324	0.038	359.3	4	296.6	2	On	On	NC	0.059	0.674	361.7	2	359.3	4	On	On	NS	0.151	0.146	436.8	4	396.2	4	On	On	NS	0.081	0.422	882.7	4	836.3	4	On	On	NS	1.576
					NNNNN	123	CD973077	1	CCTCAAGGAACATGGGTTGACGCTTCAGCAACAGAAGGAACTCTACCCTCTTGGAAAACC							0		0	Off	Off					0		0	Off	Off		-0.027	0.876		0		0	Off	Off	NS	0.097	0.451	0	1	0	1	Off	Off	NS
NotSharedPrev	SharedPrev		NotSharedPrev	SharedPrev	YYNYY	124	TC288133	1	GCGTCGTCGTTCTTATTTATATAGAGCAACTGGTATAAAGAGCTTCCTATCGTGCCCTAT	GRMZM2G030458	protn of unknown function DUF573		0.097	0.567	1228.8	3	861.6	2	On	On	NS	-0.164	0.496	0	1	1228.8	3	Off	On	NS	-0.281	0.038	1155.6	4	1390.2	4	On	On	NC	0.163	0.193	859	4	758.9	4	On	On	NS	3.35
			StageSpec		NNNYN	125	DR819394	1	AAAGGTCTAATCCAGAAATTGGTCAGCACATCCTTAGTGTATTTGAGAGATCGCTGAATG	GRMZM2G158811	Putative uncharacterized protn		-0.186	0.329	0	1	0	1	Off	Off	NS	0.018	0.918	0	1	0	1	Off	Off	NS	-0.265	0.095	58.8	3	0	2	On	Off	NS	-0.12	0.51	0	1	58.9	3	Off	On	NS
Constit	Constit	Constit	Constit	Constit	YYYYY	126	TC310507	1	TTACAATGGTGTGTCTGCCGGCTTGAGGCATGGTTTGCTGCAGATGCAGATGAAATATCT	GRMZM2G078033	hypoth. protn LOC100191603	catalytic activity	0.25	0.298	247.7	4	218.3	2	On	On	NS	-0.282	0.243	188.9	2	247.7	4	On	On	NS	0.667	0.002	314.1	4	200.8	4	On	On	Up	0.179	0.292	287.4	4	258.7	4	On	On	NS	1.04
Constit	Constit	Constit	Constit	Constit	YYYYY	127	TC312105	1	CTGTGCCAGACAGAAAAGACTCACCAGGACAGTGTAGACTAAGGAGCATTTTAGAACGAG	GRMZM2G089688	Rab5-interacting		0.132	0.294	3450.3	4	3157.6	2	On	On	NS	-0.003	0.979	3389.5	2	3450.3	4	On	On	NS	0.143	0.12	2789.2	4	2511.6	4	On	On	NS	-0.081	0.36	2825.1	4	2985	4	On	On	NS	4.84
					NNNNN	128	AJ271208	1	CCTTGTCATCTCCAGCAGTATTTGCTGATCATGGTTTATCTCCTCGAAGTGGCTGTTGGT							0		0	Off	Off				0	1		0	Off	Off					0		0	Off	Off		-0.064	0.756	0	2	0	2	Off	Off	NS
					NNNNN	129	CO467461	1	GGGCACGTGGCTTATGATGGCATCATTGGCCGCAGAATATAAACTGGATCTGACATTTCG							0		0	Off	Off					0		0	Off	Off				0	1		0	Off	Off					0		0	Off	Off
					NNNNN	130	DR954976	1	GGAACACAAAAAAAACTACAGATCAAACTCTTCACCCCTATCAATCACATGGGGACTTGG						0	1		0	Off	Off		0.654	0.055	0	1	0	1	Off	Off	NS				0	0	1	Off	Off		0.129	0.544	0	2	0	2	Off	Off	NS
				StageSpec	NNNNY	131	CO525567	1	TCTTGCTTTCTTCCTTGAGCTGAACCGCGTCATGTAACACGCATCAAAACTGGCCGCACC	GRMZM2G059851	heat shock factor protn 2	DNA binding	0.052	0.701	0	1		0	Off	Off	NS	-0.023	0.902		0	0	1	Off	Off	NS	-0.091	0.35	0	2	0	2	Off	Off	NS	0.026	0.787	65.9	4	68.4	3	On	On	NS
Constit	Constit	Constit	Constit	Constit	YYYYY	132	AI692111	1	GTTTTTGGTGTTGTCTAATGCTTTCGTGGAAGTGCTAGGATGATGTGTTGTTGGATGTAA				-0.537	0.005	341	4	481.1	2	On	On	NC	0.055	0.724	365.1	2	341	4	On	On	NS	-0.05	0.653	591.4	4	614.2	4	On	On	NS	-0.201	0.09	160.5	4	181.4	4	On	On	NS	1.501
Constit	Constit	Constit	Constit	Constit	YYYYY	133	CF012541	1	GGCTCCTCGTGCAGAAACGACCAAGGGCCCGCTTTCTGTAGCAACCTCAGGATGCCTGCA	GRMZM2G080450	Multi antimicrobial extrusion protn MatE		0.004	0.98	68.9	4	66.6	2	On	On	NS	0.227	0.184	85.3	2	68.9	4	On	On	NS	-0.208	0.141	69.3	3	0	2	On	Off	NS	-0.03	0.793	92.1	4	92.5	4	On	On	NS	-0.806
Constit	Constit	Constit	Constit	Constit	YYYYY	134	TC288880	1	GGAGCGGCCAACAAATGAATGAAGATCTATAACCTTGGTGTGCGGTCAACCGAACGATAC	GRMZM2G018369	Putative uncharacterized protn	protn binding	0.024	0.856	561.5	4	561.6	2	On	On	NS	-0.126	0.352	506	2	561.5	4	On	On	NS	0.107	0.269	514.6	4	477.2	4	On	On	NS	-0.002	0.982	727.9	4	736.5	4	On	On	NS	2.22
Constit	Constit	Constit	Constit	Constit	YYYYY	136	CO462289	1	ACCCTCTTACAACTAGCACAATAGCTGCCCTTTGTACCACTTGCTTTGACTGAACCAGCA			molecular_function	0.145	0.319	132.6	4	116.5	2	On	On	NS	-0.074	0.605	128.8	2	132.6	4	On	On	NS	-0.728	0	109.9	4	185.8	4	On	On	Down	0.099	0.334	129.9	4	119.5	4	On	On	NS	0.138
Constit	Constit	Constit	Constit	Constit	YYYYY	137	TC309306	1	GTGCAGAGTTTGCTATACTAAGGAACCACCAGAAGGCATTGTCTGGCGAGAGCAACATGC	GRMZM2G026991	DNA/RNA helicase, C-terminal	DNA binding	0.169	0.282	160.1	4	140.9	2	On	On	NS	-0.159	0.312	144.2	2	160.1	4	On	On	NS	-1.235	0	120.2	4	283.5	4	On	On	Down	-0.134	0.232	67.2	4	73.4	4	On	On	NS	0.41
Constit	Constit	Constit	Constit	Constit	YYYYY	138	TC281020	1	GGGGGCATCAAACCGTCAGTGCTCCCAAATCGTCGTCTAGCTAGGGCGACCGCAACGCAA	GRMZM2G078820	Homeodomain-like	DNA binding	0.835	0.047	4240.8	4	2252.4	2	On	On	Up	-0.412	0.29	3303.7	2	4240.8	4	On	On	NS	0.08	0.766	2510.5	4	2375.2	4	On	On	NS	0.105	0.695	1296.1	4	1238.5	4	On	On	NS	5.137
NotSharedPrev	SharedPrev		NotSharedPrev	SharedPrev	YYNYY	139	TC296300	1	TGCTGCTGGTCTTCAGTGCTTGCTAGAGTAGCTTGCATCGGTTGCGTCTCTGGTTGAACA			transferase activity	0.045	0.733	77.6	4	75.9	2	On	On	NS	0	0.999	0	1	77.6	4	Off	On	NS	0.094	0.326	75	4	68.6	3	On	On	NS	0.044	0.639	120.1	4	115.8	4	On	On	NS	-0.635
					NNNNN	140	AW055977	1	GAGCGCACCCTGATCATCGGGCAGATCACTGTCAACGGTAACGGCGTGGTTAATGTGCCG				-0.113	0.526		0		0	Off	Off	NS			0	1		0	Off	Off		-0.107	0.408	0	2	0	1	Off	Off	NS	-0.018	0.918	0	1	0	2	Off	Off	NS
Constit	Constit	Constit	Constit	Constit	YYYYY	142	TC283390	1	ATTCTTGGATCAACACTGCTGGCGCTCGGAAGTACCTGTTCAGTTCCTCTTTTCTGGTGC	GRMZM2G142379	Antifreeze protn, type I	binding	-0.015	0.898	221.8	4	246.5	2	On	On	NS	0.088	0.448	211.8	2	221.8	4	On	On	NS	0.347	0.001	350	4	271.7	4	On	On	NC	-0.1	0.232	214	4	230.8	4	On	On	NS	0.88
	NotSharedPrev		NotSharedPrev	SharedPrev	NYNYY	143	TC301902	1	CCTGCAATATATTAGTATAGGAGCAATTTATCTGCCCATGTAATACTAGGGGTCCAAGTC	GRMZM2G322413	Ribosomal protn L18e	DNA binding	0.209	0.369	77.3	3	0	1	On	Off	NS	-0.137	0.55	0	1	77.3	3	Off	On	NS	0.035	0.912	65.1	3		0	On	Off	NS	-0.083	0.606	86.3	4	91.6	4	On	On	NS	-0.64
Constit	Constit	Constit	Constit	Constit	YYYYY	144	TC296687	1	CGGACCTTTTTTTTTACCCCACTCGGAAGACTAGCGCCCATTTGTACTCCATGTATTATT	GRMZM2G133806	Lateral organ boundaries, LOB	hydrolase activity	0.115	0.728	167.5	4	160.4	2	On	On	NS	0.056	0.864	167.6	2	167.5	4	On	On	NS	0.527	0.136	157.8	4	0	1	On	Off	NS	-0.41	0.105	111.2	4	172.8	4	On	On	NS	0.475
Constit	Constit	Constit	Constit	Constit	YYYYY	145	DN560440	1	TGCGGATGAGCAATGTGAAACTCCCAGGTCCTCTTCTGGGAATTACCAAGGAATATGCAA	GRMZM2G344521	Zinc finger, FYVE/PHD-type	DNA binding	0.022	0.898	103.1	4	104.9	2	On	On	NS	0.191	0.273	114.4	2	103.1	4	On	On	NS	-0.905	0	88.5	4	166.3	4	On	On	Down	-0.076	0.531	75	4	79.8	4	On	On	NS	-0.225
				StageSpec	NNNNY	146	DN232560	1	ATCTGTTACACAAACTAAACTTACCACCATGCTGTCCCAAAGTATATGCATTCGTTCCTC	GRMZM2G020002	hypoth. protn LOC100272767					0		0	Off	Off					0		0	Off	Off					0		0	Off	Off		0.021	0.763	57.9	3	56.2	3	On	On	NS
				StageSpec	NNNNY	147	TC285808	1	TCTCCAGCACCGTGGATTGTTCCCGCCAGTTCAGTATTTCCTTATTATGCAATAAATGAA	GRMZM2G120962	Glycoside hydrolase, catalytic core	hydrolase activity	-0.065	0.754		0		0	Off	Off	NS			0	1		0	Off	Off		-0.099	0.638	0	1		0	Off	Off	NS	0.155	0.174	74.4	4	68.1	3	On	On	NS
Constit	Constit	Constit	Constit	Constit	YYYYY	148	DR816939	1	CGATTCAACAAACCAGCCTCCCTATTGCGTGTACATGACTAGCCCAGCGTTTGATTGTCT	GRMZM2G019958	hypoth. protn LOC100384338		0.082	0.615	83.3	4	77.4	2	On	On	NS	0.08	0.623	88.8	2	83.3	4	On	On	NS	-0.103	0.376	81.6	4	88.2	4	On	On	NS	-0.12	0.307	103.9	4	112.2	4	On	On	NS	-0.533
			NotSharedPrev	SharedPrev	NNNYY	149	CD436370	1	TTTTCCCCCTGTTTTAACCAAAGAAATGGCTTCCTTGGTTTTCAAGGCCCCCATTCCCTT				0.049	0.768	0	2	0	1	Off	Off	NS	-0.174	0.467	0	1	0	2	Off	Off	NS	-0.313	0.023	67	4	91.6	3	On	On	NC	0.078	0.512	119.9	4	112.1	4	On	On	NS
Constit	Constit	Constit	Constit	Constit	YYYYY	150	TC280544	1	AGCAGCCAAGAGAGCAATTGGAACATGACTGTTGGGATCGGCACGAGATGTCGTCGAGGC	GRMZM2G151903	Multi antimicrobial extrusion protn MatE	transporter activity	-0.069	0.771	124.9	4	131.8	2	On	On	NS	0.103	0.664	131.6	2	124.9	4	On	On	NS	-0.345	0.059	126.8	4	163.9	4	On	On	NS	0.033	0.842	642.1	4	610	4	On	On	NS	0.052
NotSharedPrev	SharedPrev		NotSharedPrev	SharedPrev	YYNYY	151	DT652283	1	CCGGCCGTCGATGAACATGGCTATCATAGGTGTCACTGGCACAGATGGCGTAACTACCAC	GRMZM2G009070	UDP-N-acetylmuramoylalanyl-D-glutamate-2,6-diamino	catalytic activity	-0.004	0.967	80.6	4	83.9	2	On	On	NS	-0.039	0.7	0	1	80.6	4	Off	On	NS	-0.525	0	72.7	4	105.5	4	On	On	NC	-0.025	0.73	69.9	4	71.1	4	On	On	NS	-0.58
Constit	Constit	Constit	Constit	Constit	YYYYY	152	TC296463	1	CCTAGCAAACACCTCAGAGATTTTTGGCAAGATACTAGGCAAATTGCAGAACCAAAAGAA	GRMZM2G363408	CDC6, C-terminal	hydrolase activity	0.193	0.171	105.9	4	92	2	On	On	NS	-0.189	0.179	91.3	2	105.9	4	On	On	NS	-1.584	0	67.5	3	184	4	On	On	Down	-0.103	0.293	57.9	4	62.5	4	On	On	NS	-0.186
Constit	Constit	Constit	Constit	Constit	YYYYY	153	TC304672	1	GCGTCGCATGGATATGGCCCCCGCGTCTGTCTACTTCAATCCGCGCTCGGTCGAGGAAAT	GRMZM2G110952	hypoth. protn LOC100192600	binding	0.041	0.797	219.2	4	220.3	2	On	On	NS	-0.017	0.915	204.7	2	219.2	4	On	On	NS	-0.14	0.236	142	4	156.4	4	On	On	NS	0.1	0.388	269.9	4	243.6	4	On	On	NS	0.863
Constit	Constit	Constit	Constit	Constit	YYYYY	154	TC294856	1	CCGGTGCGCATCTATCACCGACAAAATCCCGAGGAACATGCACCCTTGTCGTCAGCCTTT	GRMZM2G045286	hypoth. protn LOC100194366	binding	0.094	0.598	107.1	4	108.9	2	On	On	NS	0.142	0.429	108	2	107.1	4	On	On	NS	0.153	0.236	144.6	4	128.2	4	On	On	NS	-0.074	0.556	274.3	4	290.5	4	On	On	NS	-0.17
				StageSpec	NNNNY	155	CO444801	1	GAGACAAGAGAGAGATCATAGCTCAAACCAACCAGCGGCGATCAATAATTAGAACGACGT	GRMZM2G065394	IQ calmodulin-binding region		0.073	0.535	0	2	0	1	Off	Off	NS	0.203	0.242	0	1	0	2	Off	Off	NS	-0.033	0.842	0	1	0	2	Off	Off	NS	0.152	0.099	68.1	4	62.5	3	On	On	NS
					NNNNN	156	TC313871	1	ATCCGTCTTGAAATCATGAAATGGACGATGTCTTTCAGCTCTAACTTTTCCCGTGAATAC	GRMZM2G152516	hypoth. protn LOC100194023 (LOC100194023),					0		0	Off	Off					0		0	Off	Off					0		0	Off	Off					0	0	1	Off	Off
	NotSharedPrev		NotSharedPrev	SharedPrev	NYNYY	157	CF051227	1	CACTTCTAGCCATTCCTACTTGCTTTTTTGCTACTTGACTAGGGCTGACTTACTTGCTTT				0.037	0.852	72.6	4	0	1	On	Off	NS	0.05	0.803	0	1	72.6	4	Off	On	NS	-0.883	0	80.6	4	150.7	4	On	On	Down	0.027	0.846	67.2	4	65.7	4	On	On	NS	-0.731
					NNNNN	158	TC294705	1	GGAAAAAAAAAGAAGTGTAGCTAATAACTAACTGATGGCTGATGCTGAGCAGCCAGAAGG	GRMZM2G031991						0		0	Off	Off					0		0	Off	Off					0		0	Off	Off					0		0	Off	Off
Constit	Constit	Constit	Constit	Constit	YYYYY	159	TC300750	1	AGTATACTGTGGGCATGAATATACCTTGAGTAATGCAAAGTTTGCCTTGAGTGTAGAACC	GRMZM2G120300	Hydroxyacylglutathione hydrolase	binding	0.05	0.785	178	4	190.1	2	On	On	NS	0.004	0.982	155.8	2	178	4	On	On	NS	0.981	0	250.5	4	121.1	4	On	On	Up	-0.027	0.831	250.6	4	258.2	4	On	On	NS	0.563
Constit	Constit	Constit	Constit	Constit	YYYYY	181	TC282450	1	CATGGTGGCAAGCTCCACTGAAGTTGATGTTTCTGCTGTTGTATGCTTGGGCTACCCGCT				-0.345	0.069	896.5	4	1124.6	2	On	On	NS	0.092	0.601	934.9	2	896.5	4	On	On	NS	0.525	0.001	993.3	4	691.2	4	On	On	NC	-0.362	0.013	394	4	505	4	On	On	NC	2.895
NotSharedPrev			NotSharedPrev	SharedPrev	YNNYY	182	DR825915	1	TACCTGACAGTCAACCTTTTGTATATTCCTGCCTCACTGTTAAAATCAGATGTTGCCCTT	GRMZM2G045404	dual specificity protn phosphatase 4	hydrolase activity	-0.098	0.323	0	1	63.9	2	Off	On	NS	0.19	0.189	0	1	0	1	Off	Off	NS			63.4	3	0	1	On	Off		0.019	0.784	68.1	4	67.2	4	On	On	NS
Constit	Constit	Constit	Constit	Constit	YYYYY	183	TC305944	1	GAGTTTGGCTACTCTCAAGCACCAGATCCTTCGTAACCGGCTAGTAGCCACCGCACGGAA	GRMZM2G166159	Bicarbonate transporter, C-terminal	transporter activity	-0.112	0.627	96.2	4	109	2	On	On	NS	-0.073	0.753	87.2	2	96.2	4	On	On	NS	0.123	0.517	77.4	4	0	2	On	Off	NS	0.102	0.536	90.6	4	85	4	On	On	NS	-0.325
Constit	Constit	Constit	Constit	Constit	YYYYY	184	MAGI4_38589	1	ATGGCCTCTTATCTCTAGATATAGAGCATCAGTGCACACCCAATCTGCCAGACTAGAAAT	GRMZM2G141925	LOC100284399		-0.244	0.203	985.9	4	1316.4	2	On	On	NS	-0.238	0.212	721.8	2	985.9	4	On	On	NS	0.813	0	851.5	4	479.9	4	On	On	Up	-0.019	0.884	575.2	4	580.1	4	On	On	NS	3.032
Constit	Constit	Constit	Constit	Constit	YYYYY	185	TC311519	1	TAGACAATGCTTCTACCCTGGAGTCTGAATCGTCTCGTGGGGATTTCGGTCTTTACATGA	GRMZM2G046025	yip1 domain family member 6	transporter activity	0.015	0.928	2290.1	4	2287.6	2	On	On	NS	-0.01	0.952	2258.4	2	2290.1	4	On	On	NS	0.334	0.014	2671.4	4	2107.9	4	On	On	NC	0.334	0.014	1915.5	4	1530.2	4	On	On	NC	4.248
Constit	Constit	Constit	Constit	Constit	YYYYY	186	TC280712	1	AGAAAGAAACAAATGGCACCCCCTTCACTAAAAACAGAGCTGTGCACTCTAGGGTCCGAG				-0.023	0.902	138.6	4	139.9	2	On	On	NS	-0.056	0.76	133.8	2	138.6	4	On	On	NS	-1.078	0	105.1	4	222.7	4	On	On	Down	0.191	0.163	135	4	116.8	4	On	On	NS	0.202
					NNNNN	187	DT948355	1	GTTCAAAATTAAACTCCCGCATAACTAATTTGGCTGAGTTTGCTCAGTTTGTTTCGGTGC	GRMZM2G145989	Amino acid transporter, transmembrane					0		0	Off	Off					0		0	Off	Off				0	1		0	Off	Off				0	1	0	1	Off	Off
				StageSpec	NNNNY	188	CA405264	1	GATTTACTGTTTCAACCAAGAATACCAGCATCCCTTATGACCACCCACCCTGAACCTTGT			hydrolase activity				0	0	1	Off	Off					0		0	Off	Off					0		0	Off	Off		0.039	0.625	69.3	4	67.1	4	On	On	NS
Constit	Constit	Constit	Constit	Constit	YYYYY	189	DN205213	1	AAAATGTTGTACCGTGTCCGCAAATCCGTATACCCGCGTGTGTCTGTGTAGACTGTAAAG			DNA binding	0.145	0.517	102.2	4	92.1	2	On	On	NS	-0.028	0.9	99	2	102.2	4	On	On	NS	-0.029	0.872	87.2	4	83.5	3	On	On	NS	0.081	0.608	117.4	4	110.4	4	On	On	NS	-0.238
				StageSpec	NNNNY	190	TC307090	1	TCACCGGATGGTTCATCGTGGACTTCACTCTTGAAGAGCTCAGATCACTGAGGGTGAAGC	GRMZM2G058227	Sugar transporter, conserved site	hydrolase activity				0		0	Off	Off					0		0	Off	Off		-0.188	0.454	0	2	0	1	Off	Off	NS	0.182	0.175	90.3	4	80.2	4	On	On	NS
				StageSpec	NNNNY	191	CK826999	1	CGAGTCCCAAATATGCAATTATCTCCCTGGGCTCTAGCTATACACGGGATACTGTCAAAC							0	0	1	Off	Off		0.182	0.198	0	1		0	Off	Off	NS	-0.083	0.531	0	2	0	1	Off	Off	NS	0.001	0.984	59.8	3	59.3	3	On	On	NS
				StageSpec	NNNNY	193	TC315693	1	AGCAAATATATAATAGTCCATATGTGTACTACACCACAGGGTTTGTCGTCCCCCATGTGT	GRMZM2G066321	Fatty acid hydroxylase	binding	-0.103	0.74	0	1		0	Off	Off	NS			0	1	0	1	Off	Off		0.017	0.955	0	1		0	Off	Off	NS	-0.019	0.9	94.7	4	94.3	4	On	On	NS
Constit	Constit	Constit	Constit	Constit	YYYYY	194	TC301159	1	GGAGGAGGAGGACAACATGAGACCATGGGGAAGCTAAAGAGAGCTAGCAAAGAAGCCAAG	GRMZM2G134545	Antifreeze protn, type I	binding	-0.277	0.548	401.2	4	531.7	2	On	On	NS	-0.403	0.388	273	2	401.2	4	On	On	NS	0.789	0.057	136.1	4	87.9	3	On	On	NS	0.111	0.732	383.9	4	388.7	4	On	On	NS	1.735
NotSharedPrev			NotSharedPrev		YNNYN	195	CD952562	1	AGTTCAGAGAGAAAAATCCTGAAGAACTCCTCGAGTTGATTCCAAAGATGCAGGTCCTGG	GRMZM2G352695	ATPase, P-type, calcium-transporting, PMCA-type	catalytic activity	-0.023	0.859	0	2	64.9	2	Off	On	NS	-0.003	0.98	0	1	0	2	Off	Off	NS			62.4	3		0	On	Off		0.046	0.624	0	2	58	3	Off	On	NS
				StageSpec	NNNNY	196	DR808785	1	AAAAAAGGAACTTGGGAGGCTGCATTTGTTAATTTCTGGGACCCGTGGGTATTTGATTAA				-0.026	0.854		0		0	Off	Off	NS	0.185	0.231	0	1		0	Off	Off	NS			0	1	0	1	Off	Off		-0.012	0.862	59.4	4	60.2	3	On	On	NS
Constit	Constit	Constit	Constit	Constit	YYYYY	197	TC287642	1	AAATAATAATCATGGCAGCACATTTCGGCATGTCCCATCCCAGCTGTGCTCGTCAGTATT	GRMZM5G840225		binding	-0.068	0.652	243.5	4	266	2	On	On	NS	0.047	0.751	241.2	2	243.5	4	On	On	NS	0.472	0.001	328	4	240.1	4	On	On	NC	0.221	0.056	398	4	341	4	On	On	NS	1.015
Constit	Constit	Constit	Constit	Constit	YYYYY	198	TC311912	1	GCTTCATTTTCACTCGACTGTAAATTCGAGTTTTGTACTACTACCGCTCTTCTGATTTGG	GRMZM2G166430	Antifreeze protn, type I	binding	-0.268	0.491	1278.3	4	1437.5	2	On	On	NS	-0.364	0.356	1049.8	2	1278.3	4	On	On	NS	1.08	0.002	941.3	4	461	4	On	On	Up	0.24	0.387	1120.2	4	1037.1	4	On	On	NS	3.407
Constit	Constit	Constit	Constit	Constit	YYYYY	199	TC291156	1	ACTTGCAACAGGACGTGTAATTAGTACGTACTAGTAGCTAGGTGCTCATCCTTATGCAAA	GRMZM2G158647	Tubby, N-terminal		-0.157	0.388	317.8	4	349.1	2	On	On	NS	-0.289	0.127	256.8	2	317.8	4	On	On	NS	0.353	0.016	232.2	4	187.5	4	On	On	NC	0.401	0.008	361	4	275.6	4	On	On	NC	1.399
Constit	Constit	Constit	Constit	Constit	YYYYY	200	BQ635781	1	TGTGAAATGGAGGAAGATGCAGGCCATGATTTACTGAGGGCATCAGTGCTCGCTTTGTTT	GRMZM2G155312	protn kinase-like	kinase activity	0.137	0.407	246.9	4	201	2	On	On	NS	-0.365	0.043	206.7	2	246.9	4	On	On	NC	-0.255	0.045	215.8	4	261.2	4	On	On	NC	0.13	0.272	115.3	4	105.1	4	On	On	NS	1.035
Constit	Constit	Constit	Constit	Constit	YYYYY	201	TC288823	1	GTGTTCGACTTTGGTTTAACGCCCAAGGAAACAGTCCTGTCAACTGTGTAGTAACGCTGT	GRMZM2G149422	Phosphate-induced protn 1 conserved region		0.081	0.905	3186.5	3	4447.4	2	On	On	NS	-0.103	0.83	1520.3	2	3186.5	3	On	On	NS	1.608	0.001	2260.5	4	664.7	4	On	On	Up	-0.658	0.077	893.7	4	1418.7	4	On	On	NS	4.725
					NNNNN	202	CF623321	1	CAGAATTCAGGACTGAGCAATCGAAGAACACAAGTAGGAGCAAAGATCACATGATGGCAC	GRMZM2G017894	Heavy metal transport/detoxification protn					0		0	Off	Off					0		0	Off	Off		-0.193	0.387	0	2	0	2	Off	Off	NS				0		0	Off	Off
NotSharedPrev	SharedPrev		NotSharedPrev	SharedPrev	YYNYY	203	TC290076	1	AACAAGAAGCACAAGGACAAAGCCCTCAGATCGTACCTCCCGTTCATTTTGGCCACAGCC	GRMZM2G175593	ATPase, AAA-type, core	hydrolase activity	0.028	0.864	67.3	4	68.7	2	On	On	NS	-0.017	0.919	0	1	67.3	4	Off	On	NS	0.023	0.844	69.6	3	0	1	On	Off	NS	-0.008	0.947	78.1	4	78.4	4	On	On	NS	-0.84
NotSharedPrev				NotSharedPrev	YNNNY	204	TC283099	1	GGCACCATTGAGGAAAACATCCTGTTCGGGAAGCCCATGCACCGGGAGAGGTACAAGGAG	GRMZM2G142870	ABC transporter, transmembrane region, type 1	hydrolase activity	-0.025	0.765	0	1	59.4	2	Off	On	NS	0.033	0.697	0	1	0	1	Off	Off	NS	-0.09	0.203	0	2	66.8	3	Off	On	NS	0.016	0.78	58.6	4	58.2	3	On	On	NS
Constit	Constit	Constit	Constit	Constit	YYYYY	205	TC296221	1	ATATGTTGTTTGATTGTGCTGCACTGGCAATTGGTCTCTATGCGTCCTACATTGCGAGAT	GRMZM2G116831	Cation efflux protn	transporter activity	0.08	0.515	85.1	4	85.6	2	On	On	NS	0.068	0.578	83.2	2	85.1	4	On	On	NS	-0.709	0	88.9	4	146	4	On	On	Down	-0.072	0.414	87.9	4	92.5	4	On	On	NS	-0.502
Constit	Constit	Constit	Constit	Constit	YYYYY	206	TC300767	1	CGTTTATTGCCGCACGCAGTACTGCAAATGGAGACATAACAGTAGTAGAGGAAGCAGAGA	GRMZM2G021885	Putative uncharacterized protn		0.203	0.252	268.2	4	246	2	On	On	NS	-0.219	0.22	220.4	2	268.2	4	On	On	NS	0.525	0.001	173.4	4	119.7	4	On	On	NC	-0.106	0.393	179.2	4	191.4	4	On	On	NS	1.154
					NNNNN	207	TC290857	1	ACACACCACTTGCATGCACTTGCAGCATGGACCATTGCATGCATACTGATACTGTCCCAT	GRMZM2G114503	Homeodomain-like					0		0	Off	Off					0		0	Off	Off		-0.041	0.841	0	1		0	Off	Off	NS	-0.127	0.549		0		0	Off	Off	NS
				StageSpec	NNNNY	208	AI065799	1	CTTCTCTTCCACTTGGCCGCATCAGTCAGCCATGTGGATCTGCGCTCGATCTCCTGCCCC				-0.089	0.591	0	1		0	Off	Off	NS			0	1	0	1	Off	Off		0.158	0.353	0	2	0	1	Off	Off	NS	0.056	0.504	71.1	4	68.5	4	On	On	NS
Constit	Constit	Constit	Constit	Constit	YYYYY	209	TC287440	1	GTGTTCTCGCTCAAGATTGTGTCACTTTTGCGGAGTGCGTCAGTCAGTCCTAGTGTTGTT	GRMZM2G464401	Hyaluronan/mRNA binding protn	binding	0.068	0.682	29023	4	30444.2	2	On	On	NS	0.027	0.871	26658.8	2	29023	4	On	On	NS	0.013	0.914	33385.6	4	32768.7	4	On	On	NS	-0.362	0.01	32195.4	4	41386.5	4	On	On	NC	7.912
				StageSpec	NNNNY	210	TC314311	1	TTCCTCGTCGCATTTGTTGCCACCGACGATAATGGGGTGACGTGTGGCTGCGTCTACTCC	GRMZM2G452526	Cyclin-like F-box		0.003	0.982	0	1	0	1	Off	Off	NS	0.059	0.7	0	1	0	1	Off	Off	NS	-0.341	0.02	0	2	75.4	3	Off	On	NC	0.049	0.65	84.6	4	81.4	4	On	On	NS
Constit	Constit	Constit	Constit	Constit	YYYYY	211	TC312982	1	ATTCGAAGAATGGAAGGATGGCATCCCAAGAACGGCTTACAAAGGAGTGGTGGTCTTCCG	GRMZM2G426275	Glycosyl transferase, family 13		0.057	0.758	228.3	4	235.4	2	On	On	NS	0.031	0.865	216.6	2	228.3	4	On	On	NS	-0.335	0.024	300.9	4	379.5	4	On	On	NC	-0.109	0.411	546.6	4	594.7	4	On	On	NS	0.922
Constit	Constit	Constit	Constit	Constit	YYYYY	212	TC300119	1	GGAGAAGAGGAAGACCCTTCAACAAAGGTACCCAAAGTAGAAGTGCCTCAGGTAAGGCCT	GRMZM2G081812	hypoth. protn LOC100217135	binding	-0.161	0.497	186.3	4	222	2	On	On	NS	0.162	0.495	193.2	2	186.3	4	On	On	NS	0.179	0.293	201.4	4	177.7	4	On	On	NS	-0.012	0.942	95.8	4	97.4	4	On	On	NS	0.629
Constit	Constit	Constit	Constit	Constit	YYYYY	213	CF026824	1	CCTGGTCATGGGAGATCTGGTGTTAATACCACAGGCAGTGGAAATGAGGGGTTACCTTCA				-0.068	0.642	133.8	4	141.4	2	On	On	NS	0.007	0.964	133.9	2	133.8	4	On	On	NS	0.046	0.657	131.8	4	127.7	4	On	On	NS	-0.128	0.234	113.2	4	123.1	4	On	On	NS	0.151
					NNNNN	214	MAGI4_8735	1	ATCATAAAACTGATGAAGCAGAAGTGTCCGGAAGAATCATATACCAAAGGTACGGTTTGC	GRMZM2G014376	Quinate/shikimate 5-dehydrogenase/glutamyl-tRNA re					0		0	Off	Off					0		0	Off	Off					0	0	1	Off	Off					0		0	Off	Off
Constit	Constit	Constit	Constit	Constit	YYYYY	216	CF047636	1	GTTTGGAGACTCTGAAGTCTCTGCTGAAGTTTTAGTGGATGGCTCCCTGCGTTGCTATAC	GRMZM2G017368	Ankyrin		0.098	0.418	141.9	4	121.4	2	On	On	NS	0.074	0.534	161.6	2	141.9	4	On	On	NS	-0.072	0.402	164	4	168.5	4	On	On	NS	0.137	0.125	151.3	4	137.5	4	On	On	NS	0.236
Constit	Constit	Constit	Constit	Constit	YYYYY	217	TC287794	1	TCCCGATTACCGGGCACAGGCTGAGGAGTCGAAAGGTTGCGTGCCAAGCGACGACTGAGA	GRMZM2G044697	hypoth. protn LOC100193065	hydrolase activity	0.071	0.656	77.6	4	75.4	2	On	On	NS	0.006	0.97	76.2	2	77.6	4	On	On	NS	-0.428	0.003	102.8	4	137.4	4	On	On	NC	-0.109	0.342	76.8	4	82.3	4	On	On	NS	-0.635
Constit	Constit	Constit	Constit	Constit	YYYYY	218	TC304647	1	AAGGATGGGGTGCTCTTTGGAGAGGGCTCAGATCAGGGATAGCTCGAGACTGTGTATTTG	GRMZM2G132218	Mitochondrial substrate carrier	binding	-0.04	0.795	270.6	4	315.8	2	On	On	NS	-0.002	0.992	243.7	2	270.6	4	On	On	NS	1.106	0	422.8	4	196.9	4	On	On	Up	-0.219	0.067	566.2	4	670.4	4	On	On	NS	1.167
Constit	Constit	Constit	Constit	Constit	YYYYY	219	TC304031	1	TCAGCAAAATGGCCGCTCTCTGGATCACATACATGAGGAGCATGATCCGTCTGCTATGGT			catalytic activity	0.227	0.317	407.5	4	362.3	2	On	On	NS	-0.242	0.288	333.6	2	407.5	4	On	On	NS	-1.246	0	288.8	4	700.1	4	On	On	Down	0.114	0.473	346.4	4	321.2	4	On	On	NS	1.758
Constit	Constit	Constit	Constit	Constit	YYYYY	220	TC300199	1	GGAAGTACTCTTCTAAACTGAGATCGAAATCCTGGTCGTTGAAGATGAACCTTGGAGTAG	GRMZM5G870446	LOC100284083		0.284	0.024	258.6	4	213.8	2	On	On	NC	0.065	0.556	264.1	2	258.6	4	On	On	NS	-0.263	0.006	455	4	538.3	4	On	On	NC	-0.159	0.061	319.5	4	358.3	4	On	On	NS	1.102
Constit	Constit	Constit	Constit	Constit	YYYYY	221	TC294464	1	ATCTGCATGTTCAAGGAGAGTCTGGGGGTTATAGCCATAAACCTTTGTGTACTGTACTGT	GRMZM5G832491			-0.317	0.401	3792.7	4	4568.7	2	On	On	NS	-0.387	0.308	2978.3	2	3792.7	4	On	On	NS	0.958	0.004	1837.7	4	947.6	4	On	On	Up	0.319	0.239	1745.1	4	1499.6	4	On	On	NS	4.976
Constit	Constit	Constit	Constit	Constit	YYYYY	222	DR806148	1	CGCAGCAGGATATGTACCCACAATGTACTTGATGAACCTAGCCCATTGGGTCTGCGGCTG	GRMZM2G142443	hypoth. protn LOC100275560		0.139	0.376	158.9	4	150.1	2	On	On	NS	-0.215	0.183	131.8	2	158.9	4	On	On	NS	-1.287	0	172.5	4	425.4	4	On	On	Down	-0.065	0.557	103.2	4	107.8	4	On	On	NS	0.399
					NNNNN	223	CF011139	1	GGCCGCATAAAGCATTCACGCCTCTACTTTTTCGTCACCATGGAATCCAGGCGCCCAACA	GRMZM2G095895	Treacher Collins Syndrome, treacle-like		-0.035	0.864		0		0	Off	Off	NS				0		0	Off	Off					0		0	Off	Off		0.021	0.919	0	2	0	2	Off	Off	NS
					NNNNN	224	TC314116	1	AGATGTCATGGCATTAGACAACCTGGCTCCATGCATGATACTACTGTGTTGTACCATGCG	GRMZM2G093325			-0.027	0.928		0		0	Off	Off	NS				0		0	Off	Off				0	1		0	Off	Off		0	1	0	2	67.6	3	Off	On	NS
Constit	Constit	Constit	Constit	Constit	YYYYY	225	TC306829	1	TGTTGTTTGCCCCGTAGTTATATGAAACGATGATAACGGGTTGCAGATCTTTGATCTTTC	GRMZM2G074173	Major sperm protn	structural molecule activity	0.355	0.061	248.3	4	190.2	2	On	On	NS	-0.3	0.105	203.4	2	248.3	4	On	On	NS	0.377	0.01	191.2	4	151.1	4	On	On	NC	-0.046	0.706	169.6	4	174.6	4	On	On	NS	1.043
Constit	Constit	Constit	Constit	Constit	YYYYY	227	TC301180	1	GTTGTGTACATCAGGTTCGGTGGTACCCCCATTGTTTAGCGTGATACGAGTTTGGGAAAA	GRMZM2G087806	Zinc finger, DHHC-type	binding	0.25	0.351	1387.4	4	1191.9	2	On	On	NS	-0.167	0.53	1183.4	2	1387.4	4	On	On	NS	-0.466	0.027	1435.2	4	1934.2	4	On	On	NC	0.107	0.568	1711.9	4	1560.5	4	On	On	NS	3.525
NotSharedPrev	SharedPrev		NotSharedPrev	SharedPrev	YYNYY	228	AI855426	1	ATCCCAGGGAGCGATGGACGCTTCGTCGATGGGTTCCTTGGCCCCCAGTACGAACACTCA				-0.015	0.896	73.8	4	77	2	On	On	NS	-0.033	0.768	0	1	73.8	4	Off	On	NS	-0.136	0.106	82.7	4	90.9	4	On	On	NS	-0.015	0.852	103.6	4	102.9	4	On	On	NS	-0.707
			StageSpec		NNNYN	229	TC302236	1	CAGTTCGTTGGCAATTTTCCATGGACAAAACAAAACCACCGATCAGGACAGGAGTACTGA	GRMZM2G318633	UPF0497 membrane protn 13 (protn salicylic aci		0.066	0.778	0	1	0	1	Off	Off	NS	0.218	0.381	0	1	0	1	Off	Off	NS	-0.181	0.315	63.6	3		0	On	Off	NS				0		0	Off	Off
					NNNNN	230	CO527771	1	ATTCAGATTTAGATTCGGGTTCTGGTTGGGACTTCTACGAGGAGGAGTACTCGGAGAAGA	GRMZM2G077495	protn of unknown function DUF597					0		0	Off	Off		0.053	0.797		0		0	Off	Off	NS	-0.138	0.518	0	1		0	Off	Off	NS	0.034	0.867	0	1	0	2	Off	Off	NS
NotSharedPrev			NotSharedPrev	SharedPrev	YNNYY	231	DN558822	1	AAGGGTGTCTCCTCCTATCATCAGCGTCAGAGCGGTCATATCTTGGACGATTAACGTAGC	GRMZM2G080912	hypoth. protn LOC100383562		-0.033	0.84	0	1	62.4	2	Off	On	NS	0.044	0.789	0	1	0	1	Off	Off	NS	-0.279	0.034	62.1	4	83	3	On	On	NC	-0.018	0.881	87.4	4	86.4	4	On	On	NS
Constit	Constit	Constit	Constit	Constit	YYYYY	232	TC312430	1	TCCTCATGTTCTTTTTTGTCTTGTTTCCCCCCTAACATTTGTTGTGTATGCAGGACCATC	GRMZM2G063679	hypoth. protn LOC100275668		-0.075	0.7	130.6	4	157.2	2	On	On	NS	0.099	0.613	119.3	2	130.6	4	On	On	NS	0.62	0.001	171.7	4	106	4	On	On	Up	0.287	0.058	334.4	4	270.5	4	On	On	NS	0.116
	NotSharedPrev	SharedPrev		NotSharedPrev	NYYNY	233	CF273344	1	CTTGAGACAATGGCTTCGTTCAAGAACCAAGCTGGAACTGCTTCGGCTCCGAAGCTGATT	GRMZM2G173874			0.087	0.479	68.8	4	0	1	On	Off	NS	0.259	0.059	83	2	68.8	4	On	On	NS			0	2		0	Off	Off		0.07	0.418	67.9	4	64.7	4	On	On	NS	-0.809
Constit	Constit	Constit	Constit	Constit	YYYYY	234	BM339650	1	GGACGGGAGGAGGAGCACGACTGCTTACCACTTATTCTTCCCAGCCCGGTACCGTAGATT	GRMZM2G341269			-0.018	0.928	471.3	4	475.1	2	On	On	NS	-0.292	0.155	372.3	2	471.3	4	On	On	NS	-0.916	0	526.4	4	998.2	4	On	On	Down	0.065	0.64	1323.3	4	1232.8	4	On	On	NS	1.968
					NNNNN	236	CO527223	1	ACCCATTCAGTAGCGGTACGCGAGCTAGATGCAGTAGACGAAATAAATTCCATTAAGCTC	GRMZM5G858417						0		0	Off	Off					0		0	Off	Off		0.053	0.796	0	1		0	Off	Off	NS				0		0	Off	Off
				StageSpec	NNNNY	238	TC314779	1	AATTGTCGGCATTAGCTTTTACCCTTTTCACCCATGATGACGAAGTGCCAAAAGCGCGCG	GRMZM2G123411	Basal layer antifungal peptide		-0.098	0.611		0	0	1	Off	Off	NS			0	1		0	Off	Off		-1.054	0.007		0	0	1	Off	Off	Down	0.167	0.261	63.1	3	0	2	On	Off	NS
				StageSpec	NNNNY	239	TC286205	1	CGGCGTTGGTGTTGCAGAGGAAGAAATTGCCTCCTCTGCTCAATCAGTGAGTAGTCAATT	GRMZM2G169365	Orphan nuclear receptor, NOR1 type	hydrolase activity				0	0	1	Off	Off				0	1		0	Off	Off		-0.205	0.03	0	2	0	1	Off	Off	NC	0.044	0.523	90.4	4	87.1	4	On	On	NS
Constit	Constit	Constit	Constit	Constit	YYYYY	240	TC290894	1	CTTTCCGGTGGTCTGTGGCGCTGATACTACTATACATATAGTTCATGCTGACATTTGTTT				0.31	0.137	704.6	4	617.4	2	On	On	NS	0.015	0.941	650.9	2	704.6	4	On	On	NS	0.018	0.899	873.3	4	855.8	4	On	On	NS	0.216	0.143	988.9	4	850.7	4	On	On	NS	2.548
NotSharedPrev	SharedPrev		NotSharedPrev	SharedPrev	YYNYY	241	BG833338	1	CGGCTCAGGTGGCCATGTCGGAGGTTGCAGACATCTTGAACCAAGTCGGCGAGGCTCACA	GRMZM2G042278	Plant regulator RWP-RK		0.103	0.427	65.7	4	62	2	On	On	NS	-0.016	0.898	0	1	65.7	4	Off	On	NS	-0.161	0.144	66.5	3	72.9	3	On	On	NS	-0.057	0.527	63.4	4	66.5	4	On	On	NS	-0.875
NotSharedPrev	SharedPrev			NotSharedPrev	YYNNY	242	TC303383	1	TCTGCCTGCCTCTTTCACACGGAGCAAGCGCGCAGAGAAAGAGAGGCCGTTCCGTTCCCT	GRMZM2G148937	Multi antimicrobial extrusion protn MatE	hydrolase activity	-0.053	0.657	61.1	3	64.1	2	On	On	NS	0.037	0.756	0	1	61.1	3	Off	On	NS	-0.21	0.052	0	2	0	1	Off	Off	NS	0.059	0.488	75.4	4	72.1	4	On	On	NS	-0.98
Constit	Constit	Constit	Constit	Constit	YYYYY	243	TC314840	1	CTCTCTCTCTCAATCGCAAGCCATAAGAGCTAGCAAGGCAGCGCACCCTCTTCAGGCGGC				0.147	0.306	1048.7	4	927.8	2	On	On	NS	-0.073	0.603	1012.4	2	1048.7	4	On	On	NS	-0.432	0.001	335.4	4	447	4	On	On	NC	0.122	0.232	292.3	4	266.6	4	On	On	NS	3.121
					NNNNN	244	CF273043	1	GAATGTCAAAAAAATTACGTACGAGGTCAATGGAGGACGCAGCGATCGACGACAGCGTCC							0		0	Off	Off		-0.044	0.828		0		0	Off	Off	NS	-0.524	0.085	0	2	0	1	Off	Off	NS				0		0	Off	Off
			StageSpec		NNNYN	245	DR799063	1	GCAAGGACTCGATATATTTGGTGCCTACAACTCGTCAATCTTGCAAACAACCACTTGATA	GRMZM2G166644	Putative uncharacterized protn					0		0	Off	Off					0		0	Off	Off		-0.166	0.537	62.7	3	0	2	On	Off	NS				0	0	1	Off	Off
Constit	Constit	Constit	Constit	Constit	YYYYY	246	TC308785	1	GGGGTGTAGAGCTGACCGATTCTTTTAGCAAGTTGGCCAGTTGGGTGGTCATACATGTAT	GRMZM2G007185	Glycosyl transferase, family 31	transferase activity	0.34	0.171	539.3	4	459.8	2	On	On	NS	0.159	0.507	556.4	2	539.3	4	On	On	NS	-0.162	0.345	499.4	4	559.5	4	On	On	NS	0.109	0.519	1253.2	4	1118.6	4	On	On	NS	2.162
Constit	Constit	Constit	Constit	Constit	YYYYY	265	TC282813	1	ACTTTCAACAGGACGTGTTGACCTTCAAAAGAAGCTGTTTGGTAGCATTCAGTTGGTTGG	GRMZM2G101250	hypoth. protn LOC100272669		-0.097	0.49	313.2	4	340.8	2	On	On	NS	-0.074	0.597	286.7	2	313.2	4	On	On	NS	0.679	0	321.5	4	198.7	4	On	On	Up	-0.063	0.528	244.7	4	254.5	4	On	On	NS	1.378
Constit	Constit	Constit	Constit	Constit	YYYYY	266	TC303320	1	GATGTGGGAGCTACTCACAGGGAAGATTCCTTATGAGTATCTGACTCCACTACAAGCAGC	GRMZM5G814851	ATP binding protn	kinase activity	0.001	0.996	148.8	4	150.8	2	On	On	NS	-0.019	0.902	143.1	2	148.8	4	On	On	NS	0.095	0.391	125.9	4	117.6	4	On	On	NS	-0.145	0.198	208.1	4	230	4	On	On	NS	0.304
			NotSharedPrev	SharedPrev	NNNYY	267	CD439882	1	TTCAACTCCCCGTGAAACGAATTTTAGGCTATGGTTAAAAAAAATCCCTTCGCTTGTCCC			hydrolase activity	-0.001	0.994	0	1	0	1	Off	Off	NS	0.069	0.753	0	1	0	1	Off	Off	NS	0.049	0.699	62.6	3	0	1	On	Off	NS	0.019	0.864	60.6	3	60.4	3	On	On	NS
NotSharedPrev	SharedPrev		NotSharedPrev	SharedPrev	YYNYY	268	TC299759	1	AAGACCCCAGACGAACGCCGGCGCTTCACACATCGCCCGACCCGAACCAAACCCTTCAAA	GRMZM2G178215	Cyclin, N-terminal		-0.042	0.835	76	4	76.9	2	On	On	NS	-0.09	0.656	0	1	76	4	Off	On	NS	-0.663	0.001	71.4	4	111.9	4	On	On	Down	0.132	0.366	80.5	4	73.4	4	On	On	NS	-0.665
Constit	Constit	Constit	Constit	Constit	YYYYY	269	TC310738	1	GTTTATACTAGTCATCAGCGGAGCTTGTTGGTAGGCACTTGCTGGAGTAGTTGCTTCGAA	GRMZM2G159237	Ribosomal protn S2	structural molecule activity	0.134	0.626	34555.2	4	35475.9	2	On	On	NS	-0.298	0.289	24454.7	2	34555.2	4	On	On	NS	-0.009	0.962	23930.5	4	24093.6	4	On	On	NS	-0.596	0.01	25388.5	4	39217.3	4	On	On	Down	8.164
				StageSpec	NNNNY	270	TC279672	1	ACCAGAGGTGAACTGCCAGTTCGAGGCCTTCATCTACCGCATGCGAGATGTGTATCCCAG							0		0	Off	Off					0		0	Off	Off				0	2	0	2	Off	Off		0.044	0.836	159	4	151.4	4	On	On	NS
NotSharedPrev			NotSharedPrev	SharedPrev	YNNYY	271	CF631883	1	AGCACGAGCACCACACACCCAAATCTTCAAGTCCTACCATGTTCAGAGATCCCCTTCGCT	GRMZM2G058404	Polyprenyl synthetase		-0.575	0.002	0	2	116.7	2	Off	On	NC	0.074	0.568	0	1	0	2	Off	Off	NS	0.246	0.201	72	3	0	1	On	Off	NS	-0.105	0.269	69.9	4	75.1	4	On	On	NS
					NNNNN	272	CD972518	1	ATTCTGAGGACATAGCGCTGCATTTGTCCACAGTATTTTGGATCTGGATGGATCAGATCG							0		0	Off	Off					0		0	Off	Off					0		0	Off	Off					0		0	Off	Off
Constit	Constit	Constit	Constit	Constit	YYYYY	273	TC293176	1	GGGCCTTGGCACATCAAACAATTCCATACAAGAGGAACCCAATGGTAAGAAAGGTGCAGA	GRMZM2G002130	hypoth. protn LOC100193889		0.147	0.439	592.9	4	549.2	2	On	On	NS	-0.119	0.528	527.7	2	592.9	4	On	On	NS	-0.771	0	396.4	4	678.2	4	On	On	Down	-0.098	0.464	271.2	4	303.5	4	On	On	NS	2.299
Constit	Constit	Constit	Constit	Constit	YYYYY	274	TC291748	1	AAAAAAAGAAAAGAATGGAGCCCTCCCATCAGTAGGGGAAGTGAGTGAGCCCTAGCCTAG	GRMZM2G141383	Lipocalin	binding	0.437	0.737	112.9	4	85.4	2	On	On	NS	-0.167	0.898	97.2	2	112.9	4	On	On	NS	-0.402	0.663	84.5	4	112.1	4	On	On	NS	0.477	0.605	683.3	4	1072	4	On	On	NS	-0.094
Constit	Constit	Constit	Constit	Constit	YYYYY	275	TC288491	1	GAGGAGTCACAGAAGGATTCTATGGGACACGTTTTCCAGGCGTGGCTCAAGAGGTTATCC	GRMZM2G170434	Zinc finger, RING-type	binding	-0.152	0.142	152.3	4	186.2	2	On	On	NS	-0.031	0.756	133.4	2	152.3	4	On	On	NS	-0.375	0	145.2	4	188.2	4	On	On	NC	0.084	0.24	120.3	4	113.7	4	On	On	NS	0.338
				StageSpec	NNNNY	276	BI992949	1	CCTCGACCGTCAGATGCCCAGACCCGAAGTTCATGTCCGTCTGGACATAGCCGGGATGCA	GRMZM2G148355	NAD(P)-binding	binding	-0.052	0.565		0	0	1	Off	Off	NS				0		0	Off	Off				0	2		0	Off	Off		-0.013	0.835	61.6	4	62.2	4	On	On	NS
Constit	Constit	Constit	Constit	Constit	YYYYY	277	TC282917	1	ACTGATGCTGATCTGTCCGTCCGGTTTGGCTTCTTCCATGCTTGTGTGCTGAAGCTCCCA	GRMZM2G092652	Armadillo	binding	-0.053	0.668	1006.4	4	1058.5	2	On	On	NS	-0.365	0.012	771.4	2	1006.4	4	On	On	NC	-0.088	0.322	1191.3	4	1272.7	4	On	On	NS	-0.076	0.387	1937.4	4	2043.8	4	On	On	NS	3.062
				StageSpec	NNNNY	278	BE761634	1	TGTAATAGTACACCTCTTGCCCAAAGAATCACAGTTCGTTACATCGGAAGCAGCATCCGA	GRMZM2G074401	Fatty acid desaturase, type 1		-0.184	0.435	0	1	0	1	Off	Off	NS	0.016	0.943		0	0	1	Off	Off	NS	0.111	0.504	0	1	0	2	Off	Off	NS	0.033	0.778	66.5	4	66.2	3	On	On	NS
Constit	Constit	Constit	Constit	Constit	YYYYY	279	TC293948	1	TCAAGTGGATAATAGGCACTCGTTAAATCCTGTGGAGACCATGTGTATGTGTCGACCAAT	GRMZM2G044460	VP6 blue-tongue virus inner capsid protn	structural molecule activity	0.002	0.993	818.9	4	862.7	2	On	On	NS	0.224	0.32	886.6	2	818.9	4	On	On	NS	0.555	0.004	855.5	4	581.5	4	On	On	NC	0.136	0.391	970.9	4	879	4	On	On	NS	2.765
Constit	Constit	Constit	Constit	Constit	YYYYY	280	DR792176	1	GGGGGCCCAAACAACTAACTAACTAAAAACGGAAAGTGGGGGTGAATTCCAAGGCCCCCT				-0.181	0.34	75.1	4	84.4	2	On	On	NS	-0.003	0.988	77.1	2	75.1	4	On	On	NS	0.059	0.696	67.5	3	68.8	4	On	On	NS	0.009	0.946	60.4	4	60.2	4	On	On	NS	-0.682
	NotSharedPrev			NotSharedPrev	NYNNY	281	TC307055	1	GTGTATGTAATGATTTATCCTTGTTGGGCCTTTCTGACTAAACAAATTGGTGTGCTCTGG			structural molecule activity	0.083	0.515	63	3	0	1	On	Off	NS	0.077	0.549	0	1	63	3	Off	On	NS	0.177	0.337	0	2		0	Off	Off	NS	0.038	0.669	65.1	4	64.4	3	On	On	NS	-0.936
Constit	Constit	Constit	Constit	Constit	YYYYY	283	CF003564	1	CTTCTGTTTTCAGCTCGTACACACCTGCTTTGTCCATAGGTAATTACCATGGGCTGCATG	GRMZM2G341747	CG-1		0.046	0.742	208.6	4	185.9	2	On	On	NS	-0.181	0.215	196.3	2	208.6	4	On	On	NS	-0.975	0	206.5	4	407.8	4	On	On	Down	0.035	0.723	81.7	4	80.2	4	On	On	NS	0.792
Constit	Constit	Constit	Constit	Constit	YYYYY	284	TC307652	1	AAAATGTTTTTAGGACAAACCCAACGTCATATGCAAAAATCCTTGGGGGTGACAGTTTGC	GRMZM2G098643	Antifreeze protn, type I	binding	-0.466	0.166	1645.6	4	2478	2	On	On	NS	0.254	0.435	1797.1	2	1645.6	4	On	On	NS	-0.952	0.001	659.6	4	1266.7	4	On	On	Down	0.16	0.486	873.1	4	861.7	4	On	On	NS	3.772
Constit	Constit	Constit	Constit	Constit	YYYYY	285	TC306210	1	CAGCAAGCCAGCAACTGTTACTCCAAATTCTTTTGCTCAGGTGTGTTTGGTCATAGGAAC	GRMZM2G094831	hypoth. protn LOC100276580		0.191	0.242	91.9	4	82.8	2	On	On	NS	0.013	0.933	88.8	2	91.9	4	On	On	NS	0.047	0.677	83.9	4	88.8	3	On	On	NS	-0.129	0.263	79.2	4	86.4	4	On	On	NS	-0.391
Constit	Constit	Constit	Constit	Constit	YYYYY	286	DR806265	1	TGCGATTAAGGTGCATAGCGAACGGCTTGCAATTGCTTACGGGTTCATTGTTGTTGAAGC	GRMZM2G408379	Pentatricopeptide repeat		0.087	0.673	156.1	4	149.5	2	On	On	NS	-0.236	0.267	127.9	2	156.1	4	On	On	NS	0.005	0.972	179.2	4	177.8	4	On	On	NS	0.057	0.697	228.7	4	223.4	4	On	On	NS	0.373
			StageSpec		NNNYN	287	TC280956	1	GGGCAATTCGGCCATCCTATGGCCGGGGTCATTCGGAAATATCAATCACACTGATCCGGC				-0.172	0.348		0	0	1	Off	Off	NS	0.101	0.567	0	1		0	Off	Off	NS	-0.133	0.227	61.3	3	70.2	3	On	On	NS				0		0	Off	Off
Constit	Constit	Constit	Constit	Constit	YYYYY	288	TC313295	1	GCTATGTGCGATCCAGCAGTGAGTGATGGTGCCCATTAGGAGTTGATGCCATTAAATGCA	GRMZM2G060045	hypoth. protn LOC100383831	hydrolase activity	0.241	0.229	708.5	4	599.6	2	On	On	NS	-0.055	0.774	678.5	2	708.5	4	On	On	NS	1.477	0	491.3	4	176.9	4	On	On	Up	0.056	0.68	1726.6	4	1662.8	4	On	On	NS	2.556
				StageSpec	NNNNY	289	TC315174	1	TCCACCTTCACCGTGACCCTAAACCCTGAGTTAGGGTTTCCCACAGTCTACACCGACATT				-0.046	0.837	0	1	0	1	Off	Off	NS	0.171	0.593	0	1	0	1	Off	Off	NS	-0.282	0.233	0	2	0	1	Off	Off	NS	0.113	0.485	102.4	4	94.1	4	On	On	NS
Constit	Constit	Constit	Constit	Constit	YYYYY	290	TC285160	1	TCCTAGCAAGGATAATATTTCTTCTGATGCTACCAAACATGAATTGCCTGATGCATGTGC	GRMZM2G153162		binding	0.411	0.036	503.8	4	372.6	2	On	On	NC	-0.396	0.041	382.4	2	503.8	4	On	On	NC	0.057	0.647	451.9	4	429.8	4	On	On	NS	-0.093	0.456	184.3	4	194.4	4	On	On	NS	2.064
NotSharedPrev	SharedPrev		NotSharedPrev	SharedPrev	YYNYY	291	TC308145	1	TGGGCTCCTCTGATGCTGCCTCTGATGATACAAAACATGGCTATCCGGTGTCTCCACAAG	GRMZM2G124477	Prostanoid EP1 receptor	receptor activity	0.036	0.805	83.9	4	83.2	2	On	On	NS	-0.039	0.788	0	1	83.9	4	Off	On	NS	-0.03	0.801	86.6	4	80.1	3	On	On	NS	0.041	0.694	188.9	4	184.3	4	On	On	NS	-0.522
NotSharedPrev	SharedPrev	SharedPrev	SharedPrev		YYYYN	292	DT939628	1	AGTTGAAGAGTGATGACACAAGCAAGGGTAATTTGCATTTGTCCGCTAGGGAGTCCAAGC	GRMZM2G300955	Post-SET zinc-binding region		0.228	0.078	113.7	4	94.3	2	On	On	NS	-0.051	0.664	112.4	2	113.7	4	On	On	NS	-0.294	0.006	102.5	4	126.8	4	On	On	NC	0.071	0.549	0	2	0	2	Off	Off	NS	-0.084
			NotSharedPrev	SharedPrev	NNNYY	293	TC290639	1	CACTCCCATTTCCAGCGATATATATCATCGAACGCATTGCTAGACAGCCGAGGGTCTCAT	GRMZM5G810727	hypoth. protn LOC100193998	hydrolase activity	-0.082	0.912		0	0	1	Off	Off	NS	0.048	0.948	0	1		0	Off	Off	NS			76.9	4		0	On	Off		0.853	0.132	384.1	4	268.3	4	On	On	NS
Constit	Constit	Constit	Constit	Constit	YYYYY	294	CF034938	1	AAAATTGGAGAAGTGGACCCCTGTATTTCCGGCTTCAACCAGTATTCCGACGTAGAGCTC	GRMZM2G023275			0.004	0.984	663.4	4	727.4	2	On	On	NS	0.021	0.913	590.7	2	663.4	4	On	On	NS	-0.405	0.013	711	4	934.3	4	On	On	NC	0.002	0.99	1407.1	4	1414.5	4	On	On	NS	2.461
Constit	Constit	Constit	Constit	Constit	YYYYY	295	TC283520	1	AGCTTTTATGCTGTATGCTATTCAAAGGGGTCTCATCAGTTACATCGCGCCCTTTGTTTT	GRMZM2G133444	protn of unknown function DUF639		-0.008	0.972	81.6	4	86.4	2	On	On	NS	0.045	0.851	79.8	2	81.6	4	On	On	NS	-0.497	0.013	86.5	4	123.1	4	On	On	NC	0.018	0.915	119	4	112.7	4	On	On	NS	-0.562
				StageSpec	NNNNY	296	TC286076	1	GCCTTGCTCCTTGTTTCCGGTTATGTGGAGGCGGAAATCTGCGCAAGGCCTAATCCTCAT	GRMZM2G158407	Gamma thionin					0		0	Off	Off		0.062	0.507		0		0	Off	Off	NS			0	1		0	Off	Off		0.04	0.544	64.3	4	64	3	On	On	NS
					NNNNN	297	CO447808	1	TATGGGATAAGCTGGTATTATGGGTGAACATAATAAAAATTTTGCCTGGGACCCATTGGC				-0.08	0.48	0	1	0	1	Off	Off	NS	-0.049	0.752		0	0	1	Off	Off	NS	-0.123	0.295		0		0	Off	Off	NS			0	1	0	1	Off	Off
Constit	Constit	Constit	Constit	Constit	YYYYY	298	TC310471	1	TTGTCCGGCAAACCCAATTCTTGCTTCTTGCGTCTCACCGTCTGCATATCCATCCAAAAA	GRMZM2G012123	hypoth. protn LOC100194223		0.189	0.332	366.4	4	315.3	2	On	On	NS	-0.119	0.537	342.2	2	366.4	4	On	On	NS	-0.456	0.006	424.6	4	588.6	4	On	On	NC	-0.255	0.08	369.7	4	433.8	4	On	On	NS	1.604
Constit	Constit	Constit	Constit	Constit	YYYYY	299	TC289257	1	CCGTGAAAAGCTTTCCCGAAATCATAAGAAGTTGCCAAGATATGATTCTAGAGGCCATGC	GRMZM2G057437	Sterile alpha motif SAM	DNA binding	-0.126	0.443	103.6	4	118.3	2	On	On	NS	0.04	0.807	100.7	2	103.6	4	On	On	NS	0.47	0.002	121.3	4	88.8	4	On	On	NC	-0.085	0.465	77.9	4	82.6	4	On	On	NS	-0.218
Constit	Constit	Constit	Constit	Constit	YYYYY	300	TC301184	1	GCACGAGGGCAAGATTGACAACTCTGGGTTTTGGCGCCAACTCACAGTTCGTGAGGGAAG	GRMZM2G432335		binding	0.234	0.104	134.2	4	112.4	2	On	On	NS	-0.189	0.18	117.6	2	134.2	4	On	On	NS	-1.041	0	114.9	4	239.3	4	On	On	Down	-0.158	0.12	58.5	4	65.3	4	On	On	NS	0.155
					NNNNN	301	TC304345	1	AGGAAGAAGAAGCGGGTGAAGAGATGCTCAATTATCTTCGCAGGAGGAAGATGTACGCTT	GRMZM2G093776	protn phosphatase 2C, N-terminal					0		0	Off	Off		0.06	0.771		0		0	Off	Off	NS	0.302	0.22	0	1		0	Off	Off	NS				0		0	Off	Off
Constit	Constit	Constit	Constit	Constit	YYYYY	302	TC307284	1	GAGCAGAAGAATCAACTCGTTTGGCTTCTCAGTTTTTGTCACCACGGGATGCCAGGAATG	GRMZM2G120572	hypoth. protn LOC100273239		0.05	0.742	208.7	4	214.3	2	On	On	NS	0.047	0.761	205.8	2	208.7	4	On	On	NS	0.111	0.315	321.5	4	298	4	On	On	NS	-0.311	0.014	158.1	4	196.7	4	On	On	NC	0.792
NotSharedPrev		NotSharedPrev		NotSharedPrev	YNYNY	303	NP004695	1	GTCAATGATCCAGTCGCCCATCTTGCCGAACCTAGAGAAGATGAAACACCAGCTCGACGA				-0.149	0.171		0	62.6	2	Off	On	NS	0.231	0.055	68.8	2		0	On	Off	NS	-0.087	0.54	0	2	0	1	Off	Off	NS	0.036	0.72	68.1	3	0	2	On	Off	NS
Constit	Constit	Constit	Constit	Constit	YYYYY	304	TC302302	1	CATGACTGGTGTGAGTCGTTTAGCACCTATCCGAGAACTTATGATCTTGTGCACGCCAAC	GRMZM2G002642	ankyrin-like protn	transferase activity	0.309	0.036	321.2	4	273.8	2	On	On	NC	0.197	0.155	341.9	2	321.2	4	On	On	NS	0.83	0	421.6	4	239.1	4	On	On	Up	-0.015	0.876	412	4	416	4	On	On	NS	1.414
					NNNNN	305	DT947998	1	GGGAGGAAAAAAACGCAGGCATCCATGCCCACCCAGTTACTAAAACTTACACGGGAAAAC							0		0	Off	Off		-0.072	0.794		0		0	Off	Off	NS	0.069	0.665	0	2	0	1	Off	Off	NS	-0.056	0.775	0	2	58.7	3	Off	On	NS
					NNNNN	306	CO467202	1	AATGGTGGTCCAGCATGTTCAGGGTTTAGTGCATTTCTGCATTCATTTGGACCTTTTCGA	GRMZM2G386155	hypoth. protn LOC100193762	hydrolase activity				0	0	1	Off	Off					0		0	Off	Off				0	2		0	Off	Off		-0.09	0.461	0	2	59.5	3	Off	On	NS
Constit	Constit	Constit	Constit	Constit	YYYYY	307	TC298908	1	AAATCCCCGAATCTACTGGTGGACAAGAATTGGGTTGTGAAGGTTTGCGATTTTGGTTTG	GRMZM2G127632	protn kinase-like	binding	0.22	0.159	96.5	4	87.4	2	On	On	NS	-0.032	0.83	89	2	96.5	4	On	On	NS	-0.465	0.001	106.6	4	148.3	4	On	On	NC	-0.065	0.539	105.6	4	110.4	4	On	On	NS	-0.32
Constit	Constit	Constit	Constit	Constit	YYYYY	308	TC297250	1	ATCCTATTGTGCTTTGTGGTACGGAAATGAAGTTGTCCCTCGCCTTTTTTCCTCGTTGGA	GRMZM2G017865	Involucrin repeat		0.002	0.991	387.6	4	367	2	On	On	NS	-0.026	0.847	394.3	2	387.6	4	On	On	NS	-0.169	0.103	343.2	4	382.7	4	On	On	NS	0.053	0.588	607.6	4	578.2	4	On	On	NS	1.686
NotSharedPrev	SharedPrev		NotSharedPrev		YYNYN	309	CF049640	1	CCAACTATTTCATATAAAATCCCCCAACCTACCCAATTTGTTGGAAAAACGGAGAGTTCC	GRMZM2G031656		transcription regulator activity	0.03	0.843	73.4	4	70.9	2	On	On	NS	-0.067	0.661	0	1	73.4	4	Off	On	NS	-0.785	0	75.8	4	131.8	4	On	On	Down	-0.009	0.944	0	1	58	3	Off	On	NS	-0.715
Constit	Constit	Constit	Constit	Constit	YYYYY	311	TC281235	1	ATTGTGTGGTCAGGTGACCACCAGAGTGCTCTGTCAGTCCTTTGGCAAGGTCGTTTTCGC	GRMZM2G060257	Cyclin-like F-box		0.16	0.556	1616	4	1422.5	2	On	On	NS	-0.065	0.809	1539.5	2	1616	4	On	On	NS	0.193	0.322	2675.5	4	2321.2	4	On	On	NS	-0.414	0.05	4315.2	4	6046.6	4	On	On	NC	3.745
Constit	Constit	Constit	Constit	Constit	YYYYY	312	TC310792	1	TGTATTGCCGTAGAGACACAGATTCGGCAAGGAATCCCGACGTTATGTGCAGAGGTTTTG	GRMZM2G096753	phosphoenolpyruvate carboxylase kinase 3	kinase activity	0.309	0.793	1569.5	4	1554	2	On	On	NS	0.916	0.443	2067.9	2	1569.5	4	On	On	NS	-0.666	0.431	1366.1	4	1148.1	4	On	On	NS	0.299	0.72	8826.8	4	8509.4	4	On	On	NS	3.703
					NNNNN	313	CD052391	1	AGGCACAATGGTATAAAGACATAATGAAGACATGATCACAATGGCAGAAACGACAACTGG	GRMZM2G125378						0		0	Off	Off					0		0	Off	Off		0.017	0.934	0	2		0	Off	Off	NS				0		0	Off	Off
Constit	Constit	Constit	Constit	Constit	YYYYY	314	TC294468	1	TCTCTCTTTCATCGCTCCTGCTTGATCTTCTACTGATCATGTGTGAATAGCTGTTTGATT	GRMZM2G113512	Serine/threonine protn kinase, active site	kinase activity	0.086	0.713	112.8	4	108.3	2	On	On	NS	-0.2	0.402	94.4	2	112.8	4	On	On	NS	0.114	0.495	105.8	4	95.1	4	On	On	NS	0.442	0.02	169.2	4	130.1	4	On	On	NC	-0.095
Constit	Constit	Constit	Constit	Constit	YYYYY	315	TC311158	1	TCTCTCTCTCTCCTACTGTTAGCTACCTAGGGTTTGCCATGGCCATCACCTTTTTTGAGC	GRMZM2G123900	hypoth. protn LOC100273972	binding	0.2	0.234	1481.7	4	1284.1	2	On	On	NS	-0.019	0.906	1444.6	2	1481.7	4	On	On	NS	-0.41	0.004	647.6	4	856.4	4	On	On	NC	0.164	0.172	410	4	361.7	4	On	On	NS	3.62
Constit	Constit	Constit	Constit	Constit	YYYYY	316	CD956196	1	GATCCAGTCCATGCTTCGTCTGAGACTGTTACGCCAGAGAGGTACGGTTGAGGATGAACC			binding	0.171	0.154	236.6	4	200.7	2	On	On	NS	-0.331	0.013	194.8	2	236.6	4	On	On	NC	-1.678	0	192.9	4	616.8	4	On	On	Down	0.214	0.021	88.9	4	76.5	4	On	On	NC	0.973
Constit	Constit	Constit	Constit	Constit	YYYYY	317	TC281017	1	GTGCCGAGACATGCCTGCCAGTTCGGAAGGACGAGCGTCTTCCTGTGGGGAATGCCTTGT			transporter activity	0.001	0.997	1331.9	4	1357.7	2	On	On	NS	0.093	0.779	1397.7	2	1331.9	4	On	On	NS	1.247	0	1177	4	507.5	4	On	On	Up	0.174	0.463	3941.6	4	3303.9	4	On	On	NS	3.466
Constit	Constit	Constit	Constit	Constit	YYYYY	318	TC310007	1	CAAGTGAAGGCGTAAAGATGAGTCTTCCCGGTTATGTCTTATGTCATTTCACACTTTGCT	GRMZM2G051613	ETC complex I subunit	catalytic activity	0.053	0.76	3355	4	3287.4	2	On	On	NS	-0.125	0.473	2906.4	2	3355	4	On	On	NS	0.501	0.002	5197	4	3624.6	4	On	On	NC	0.206	0.112	7438.6	4	6475	4	On	On	NS	4.799
					NNNNN	319	CV072006	1	GGCAGAAGCAACAAGGATGAAGCCATTGTCGCCGACTTGTGTGCTTTGACCAGCAAGCTA							0		0	Off	Off					0		0	Off	Off					0		0	Off	Off					0	0	1	Off	Off
			NotSharedPrev	SharedPrev	NNNYY	320	TC307437	1	TCTTCCCTTCACTTCCTGCAGAGGTCACAAATCTATCTCATAGTCGATCGATACATACAG	GRMZM5G832378	LOC100285424		-0.054	0.843	0	1	0	1	Off	Off	NS	0.55	0.068	0	1	0	1	Off	Off	NS	-0.092	0.504	69.9	4	0	2	On	Off	NS	0.185	0.197	91	4	78.6	4	On	On	NS
Constit	Constit	Constit	Constit	Constit	YYYYY	321	TC313356	1	TTTTTCCTTTTTCGGCATTTCTCCAGTGGTTCCGGATCCTTTATCGCCAAGGAAAATGGT	GRMZM2G015132	Biotin/lipoyl attachment	protn binding	0.215	0.119	114.8	4	102.7	2	On	On	NS	-0.11	0.406	101.3	2	114.8	4	On	On	NS	-1.652	0	105	4	335.2	4	On	On	Down	-0.044	0.632	66.1	4	68.1	4	On	On	NS	-0.07
Constit	Constit	Constit	Constit	Constit	YYYYY	322	CB179850	1	GTTTCTGCCGATCAACAGATGACAGGCAGTGCTCGATGAACCTGTACTGCTCCGTTCCTG	GRMZM2G386998	Metallophosphoesterase		-0.081	0.588	85.6	4	88.4	2	On	On	NS	-0.163	0.288	77.5	2	85.6	4	On	On	NS	-0.141	0.199	97.4	4	111.4	4	On	On	NS	0.075	0.48	137.3	4	131.2	4	On	On	NS	-0.493
					NNNNN	323	CF034786	1	AAGCACAGCTATCTTGGTTGTCACATTGGATATACGATATGGTGGGCATCACAACTGGGC							0		0	Off	Off					0		0	Off	Off					0		0	Off	Off				0	1	0	2	Off	Off
					NNNNN	324	AW126548	1	AGAAGAGGAGCTGAATTCTGTTAGTCGCGAAACTCTTCCATGAACGCTCGATGAAACGCC	GRMZM2G088018	Pyridoxal phosphate-dependent transferase, major r	catalytic activity				0		0	Off	Off					0		0	Off	Off		-0.501	0.073	0	2	0	2	Off	Off	NS			0	1	0	1	Off	Off
					NNNNN	325	NP1403994	1	TAGTGAAGCTCTTGGTCTCGGCCGATTAAGCACTACTGCACCATAGCTTAGAGAACGTTG							0		0	Off	Off					0		0	Off	Off					0		0	Off	Off				0	1	0	1	Off	Off
Constit	Constit	Constit	Constit	Constit	YYYYY	326	DR966695	1	GTCTGAAGTTGTTTAGGTCGGGTTTGGATCTCCTCTGTGTTCCTCGGTTGCCTTTTTCCT	GRMZM2G700969			0.056	0.769	114.8	4	109.8	2	On	On	NS	0.176	0.368	129.6	2	114.8	4	On	On	NS	-0.087	0.524	108.9	4	114.3	4	On	On	NS	0.017	0.903	221.9	4	215.1	4	On	On	NS	-0.07
Constit	Constit	Constit	Constit	Constit	YYYYY	327	TC302860	1	TGTGGCTTGAAGATGTGGATGCCATCTCTTCCTAATATATATGAACGTCATCTGATTGGT				-0.225	0.299	243.1	4	318.9	2	On	On	NS	-0.128	0.546	191.3	2	243.1	4	On	On	NS	-0.403	0.022	147.2	4	193.5	4	On	On	NC	-0.227	0.296	60.5	3	81.7	3	On	On	NS	1.013
					NNNNN	328	TC298169	1	ACTATCAGCTCTTACAGGTACAAGTACAACCAATCAAGCCAAGCAGTTTGACAAAACATC	GRMZM2G067985	Actin/actin-like	DNA binding				0		0	Off	Off					0		0	Off	Off		0.171	0.397	0	1	0	2	Off	Off	NS			0	1	0	2	Off	Off
Constit	Constit	Constit	Constit	Constit	YYYYY	329	TC294091	1	TCGTCCCAGAGGCTAAGGGTGTTCCAGCTAGCGTTCAGATATTTTCTTGCAACAAGGATG	GRMZM2G095194	hypoth. protn LOC100304267		0.331	0.015	299.8	4	238.5	2	On	On	NC	-0.414	0.004	224.1	2	299.8	4	On	On	NC	-1.401	0	238.9	4	636	4	On	On	Down	-0.175	0.053	82.8	4	94.7	4	On	On	NS	1.315
Constit	Constit	Constit	Constit	Constit	YYYYY	331	CF062356	1	AGCAAGAGGGAGAAGACTGTTTGTAGCTGTGCGTCACTTTCCGATGATTTTCTCTCCTAT	GRMZM2G441798			0.156	0.242	86.3	4	75.3	2	On	On	NS	-0.004	0.978	87.4	2	86.3	4	On	On	NS	0.127	0.182	106.1	4	97.5	4	On	On	NS	0.022	0.812	70.1	4	69	4	On	On	NS	-0.482
NotSharedPrev	SharedPrev	SharedPrev		NotSharedPrev	YYYNY	350	TC294498	1	TTCAAGCAGTGAAGCCGATCCCCAAAGTTGATTCAACGACACGAATCTAGCTATGAGTTT	GRMZM2G109668	Putative uncharacterized protn		-0.021	0.949	2164.1	4	1937.9	2	On	On	NS	0.336	0.323	2997.8	2	2164.1	4	On	On	NS	0.004	0.99	0	1	0	1	Off	Off	NS	0.252	0.297	1631.2	4	1515.8	4	On	On	NS	4.167
Constit	Constit	Constit	Constit	Constit	YYYYY	351	TC311235	1	TTTTGGAAAAAAAGATATGCGTGGTTTCAGAGTGGAGCTCTGTGGAGGCTCTTCTGTCGT	GRMZM5G886952	LOC100280440	kinase activity	0.12	0.485	291.1	4	255.7	2	On	On	NS	-0.208	0.239	262.6	2	291.1	4	On	On	NS	-0.949	0	266.6	4	522.5	4	On	On	Down	0.008	0.945	184.2	4	180.5	4	On	On	NS	1.272
NotSharedPrev			NotSharedPrev	SharedPrev	YNNYY	352	TC296481	1	CATCCCCATGCTCACATCCTCCATCTTAAACAGCCGAAGCGTCTGGTTGTCGAATTCGGA	GRMZM2G149935	Concanavalin A-like lectin/glucanase	carbohydrate binding	-0.041	0.652	0	2	63.8	2	Off	On	NS	0.147	0.126	0	1	0	2	Off	Off	NS	-0.192	0.024	63.6	3	73.1	3	On	On	NC	0.121	0.081	81.8	4	75.1	4	On	On	NS
Constit	Constit	Constit	Constit	Constit	YYYYY	353	CF048759	1	TTCTGAGGTTGTTCGTGGACTTGATCCGAAATCAAAGCGCTTATCGTTAGGAAGAGCTAG	GRMZM2G345725		kinase activity	0.008	0.963	110.7	4	110.5	2	On	On	NS	-0.054	0.743	106.2	2	110.7	4	On	On	NS	-0.167	0.168	103.7	4	117.2	4	On	On	NS	-0.062	0.591	78.5	4	81.3	4	On	On	NS	-0.122
					NNNNN	354	AW424723	1	TGTTTACTACTAGTACTTGCAGGAAGGACTCCGGTGGTTTAGTATTCGAATTGACGTACG	GRMZM2G082184	Major intrinsic protn					0		0	Off	Off					0		0	Off	Off				0	1		0	Off	Off		0.078	0.706		0	0	2	Off	Off	NS
					NNNNN	355	CO522158	1	CGACTCTGGAGTCTGAAAAACTGTTCCCAACTACACTCAGATCCTCCGTAAATGATCTGT	GRMZM2G010156						0		0	Off	Off					0		0	Off	Off					0		0	Off	Off					0	0	1	Off	Off
Constit	Constit	Constit	Constit	Constit	YYYYY	356	TC293858	1	TTTGTGGAGGCTCTGCCCAGGCCATCTTTTTGAGTTGAGCTAACAGAACCGAGGGTTCTT	GRMZM2G036609	Glutamate synthase, alpha subunit, C-terminal	catalytic activity	0.152	0.193	1295.4	4	1146.3	2	On	On	NS	0.031	0.785	1339.8	2	1295.4	4	On	On	NS	0.203	0.024	1019.6	4	880.7	4	On	On	NC	-0.023	0.77	2026.3	4	2052.3	4	On	On	NS	3.426
Constit	Constit	Constit	Constit	Constit	YYYYY	357	TC304928	1	ATTTTTAGCTATGTTGGTAACTACTTCTGGACACATTACTTCTTCACAGTTCTTGGCGCG	GRMZM2G053397	cycloeucalenol cycloisomerase		-0.179	0.409	155.3	4	184.3	2	On	On	NS	-0.032	0.881	139.7	2	155.3	4	On	On	NS	1.103	0	244.1	4	112.1	4	On	On	Up	-0.135	0.378	153.6	4	166.4	4	On	On	NS	0.366
Constit	Constit	Constit	Constit	Constit	YYYYY	358	CD001534	1	TTCTTCTGACTTTTTAGCACGCACACAAAGATGGGGCCAGTTAAGCGCCGTTGTACTTAG			transcription regulator activity	-0.178	0.126	211.4	4	232.2	2	On	On	NS	-0.115	0.306	200.6	2	211.4	4	On	On	NS	0.367	0.002	114.3	4	91.9	3	On	On	NC	-0.114	0.161	135.9	4	146.9	4	On	On	NS	0.811
Constit	Constit	Constit	Constit	Constit	YYYYY	359	TC298436	1	TTATGCAATCTATTGGGGATGTTTACACGGACAGTTAGTCCGACAGGTGATCCCTAACTG	GRMZM2G108277	mRNA splicing factor, thioredoxin-like U5 snRNP		0.141	0.277	4034.4	4	3622.9	2	On	On	NS	-0.033	0.795	3942.2	2	4034.4	4	On	On	NS	0.529	0	3141.6	4	2176.3	4	On	On	NC	-0.1	0.275	3703.3	4	3940.5	4	On	On	NS	5.065
NotSharedPrev	SharedPrev		NotSharedPrev	SharedPrev	YYNYY	360	AI395967	1	TCACAGCGCTTGGACACCGCTGTCATTGCTCAGCCATGCTATGGGCACGGACGCTTTACT	GRMZM2G331316	hypoth. protn LOC100279411		0.095	0.346	68.3	4	64.9	2	On	On	NS	0.055	0.583	0	1	68.3	4	Off	On	NS	-0.087	0.294	78.3	4	82.7	3	On	On	NS	0.084	0.247	68.2	4	66.6	3	On	On	NS	-0.819
Constit	Constit	Constit	Constit	Constit	YYYYY	361	CF384386	1	ACAGGCACAGCTAGGGATGGCAATGGGTCGAGTTCGGATCGGGTATGGTAAATATCCGCC	GRMZM2G066650	HEAT		0.158	0.536	370.9	4	309.1	2	On	On	NS	-0.213	0.405	329.5	2	370.9	4	On	On	NS	0.441	0.029	220.4	4	162.9	4	On	On	NC	0.111	0.535	307.8	4	274.9	4	On	On	NS	1.622
Constit	Constit	Constit	Constit	Constit	YYYYY	362	TC282970	1	GTTTTCTTCAGTTTGGTGTTAATTCCGATCAGGGTGGTGAATGGGATTGCAGAGTAGGTA	GRMZM2G334165	protn kinase-like		-0.029	0.934	989.5	4	1256.4	2	On	On	NS	-0.364	0.315	555.8	2	989.5	4	On	On	NS	1.209	0.001	774.4	4	282.7	4	On	On	Up	0.538	0.051	1634.1	4	1129	4	On	On	NS	3.038
Constit	Constit	Constit	Constit	Constit	YYYYY	363	TC293762	1	ATGGCGGTGTCTCATATAATGTCCAGCAGAATGCACTCTCTCGTGGTGTCGATGTTGTTG	AC198418.3_FG005		binding	0.108	0.554	143.7	4	130.3	2	On	On	NS	-0.214	0.252	123.9	2	143.7	4	On	On	NS	-0.154	0.245	135.7	4	149.9	4	On	On	NS	-0.073	0.571	100.4	4	105.8	4	On	On	NS	0.254
				StageSpec	NNNNY	364	AI948056	1	TCTCATTCTCATCTCGGCTGGCAAGAAGCAAGGCTAACGCCTTATGATAATCGATCGAGT	GRMZM2G157536	Bifunctional inhibitor/plant lipid transfer protei		-0.095	0.706		0		0	Off	Off	NS				0		0	Off	Off					0		0	Off	Off		0.222	0.119	83.9	4	69.9	4	On	On	NS
Constit	Constit	Constit	Constit	Constit	YYYYY	365	TC304193	1	GTCCCAATCCAACCAGCCCACTTTTGTTGTTTTTAGTTGGTTCGAGTGTTGTGTGGCACA	GRMZM2G052619	Histamine H3 receptor		-0.128	0.612	563.5	4	540.3	2	On	On	NS	-0.186	0.463	552.9	2	563.5	4	On	On	NS	-0.555	0.009	601.6	4	879.1	4	On	On	NC	-0.034	0.847	539.9	4	589.8	4	On	On	NS	2.225
Constit	Constit	Constit	Constit	Constit	YYYYY	366	TC305810	1	TACCGGGAAAAAATCATTATCTGGCGTGTTTCTGTTGGACGGTGGGCTTCTCCGATCCGA	GRMZM2G077143			0.076	0.74	245.2	4	212.3	2	On	On	NS	-0.174	0.455	232.2	2	245.2	4	On	On	NS	-0.013	0.935	264.7	4	269.9	4	On	On	NS	0.574	0.004	464.3	4	319.2	4	On	On	NC	1.025
Constit	Constit	Constit	Constit	Constit	YYYYY	367	TC281581	1	AGCAGAGCATTTTGGCCAGTCTGTTGCATATGTAGCAGTGAATGGTGCTCTGGCTGGTCT	GRMZM2G315931	ATPase, P-type, H+ transporting proton pump		-0.027	0.798	174.6	4	182	2	On	On	NS	-0.126	0.247	156.1	2	174.6	4	On	On	NS	-0.448	0	192.8	4	260.6	4	On	On	NC	-0.165	0.046	169.1	4	188.3	4	On	On	NC	0.535
				StageSpec	NNNNY	368	CF045902	1	TACGGGATGGCTCTTCGTTTTTTGGATGCATGAATGTATGTATCATGACAGTTGTGGTGG				-0.307	0.086		0	0	1	Off	Off	NS	0.143	0.357	0	1		0	Off	Off	NS				0		0	Off	Off		-0.004	0.961	58	3	58.2	3	On	On	NS
NotSharedPrev			NotSharedPrev	SharedPrev	YNNYY	369	TC285772	1	AGCAAAAGAGAAACGCCACTTCTCCTCGTATAAAAGCATCCGCCTCAACCCCCCATCAGC	GRMZM2G157334	Ras small GTPase, Rab type	hydrolase activity	-0.138	0.5	0	2	64	2	Off	On	NS	0.05	0.806	0	1	0	2	Off	Off	NS	-0.169	0.254	66.5	4	74.7	4	On	On	NS	0.094	0.515	99.8	4	92.3	4	On	On	NS
Constit	Constit	Constit	Constit	Constit	YYYYY	370	DR961080	1	CCCCCCCATCAAATGCAACAATTACGGGGTATCGACATTGAAGTATTCAAGCAAACTGAT	GRMZM2G412207	hypoth. protn LOC100273705		0.074	0.732	269.8	4	246.9	2	On	On	NS	-0.004	0.985	278.2	2	269.8	4	On	On	NS	-0.233	0.146	118.8	4	140.6	4	On	On	NS	0.156	0.315	255.2	4	227.7	4	On	On	NS	1.163
Constit	Constit	Constit	Constit	Constit	YYYYY	371	TC291283	1	CAATGAGGATGTTGCTCGGATGGTGGTCCGCTGTCCTCAGATTCTACTGCTGCGGATCGA	GRMZM2G000610	Mitochodrial transcription termination factor-rela		-0.011	0.915	120.4	4	122.8	2	On	On	NS	-0.039	0.699	115.5	2	120.4	4	On	On	NS	-0.19	0.021	127.8	4	144.9	4	On	On	NC	0.019	0.793	136.1	4	134.9	4	On	On	NS	-0.001
Constit	Constit	Constit	Constit	Constit	YYYYY	372	TC280373	1	AGATCACTGACTTTGAGGCGCACCATTCTTTTGTACATTGACGAATGGGACCAAATGCAT				-0.07	0.666	157.8	4	174	2	On	On	NS	-0.062	0.702	143.6	2	157.8	4	On	On	NS	0.186	0.126	152.9	4	135.2	4	On	On	NS	-0.003	0.976	116	4	116.1	4	On	On	NS	0.389
Constit	Constit	Constit	Constit	Constit	YYYYY	373	TC298120	1	TCGGATCTAGTCCGATAAAGCCACTTATCCAGGATCGAATACCACTAGCTCACTCGAAGG	GRMZM5G816228			0.186	0.422	250.9	4	207.1	2	On	On	NS	-0.229	0.327	226.1	2	250.9	4	On	On	NS	-0.859	0	256.1	4	469	4	On	On	Down	0.415	0.024	168.8	4	124.7	4	On	On	NC	1.058
Constit	Constit	Constit	Constit	Constit	YYYYY	374	TC282057	1	AGGACAATGCTGGAGAGACCAGCGATCCAGATGACGGCAGTGTGCAGTACCTGAGGAGGA	GRMZM2G094532	Potassium channel, two pore-domain, TWIK	transporter activity	-0.109	0.658	120.4	4	133.4	2	On	On	NS	0.001	0.997	118	2	120.4	4	On	On	NS	0.694	0.002	158.8	4	97.9	4	On	On	Up	-0.064	0.714	182.7	4	193.9	4	On	On	NS	-0.001
			StageSpec		NNNYN	375	DR821908	1	GATTTGGAATCCAATGCTGGACTGGACTAGACTGAAAAGCATATGTGTCTGTTCGACTTT	GRMZM2G085198	hypoth. protn LOC100216632	binding	-0.05	0.733		0	0	1	Off	Off	NS				0		0	Off	Off				65.7	3		0	On	Off		0.056	0.516	0	2	0	2	Off	Off	NS
Constit	Constit	Constit	Constit	Constit	YYYYY	376	TC308903	1	GAACGATGCTCCTGGTACCCTCTGCCTCTCTCGATTCCTGCGCCCTACGGTAAAGATACC	GRMZM2G076810			0.06	0.596	155.6	4	150.3	2	On	On	NS	-0.071	0.529	145.7	2	155.6	4	On	On	NS	-0.669	0	128.8	4	204.3	4	On	On	Down	0.063	0.429	225.7	4	214.2	4	On	On	NS	0.369
			NotSharedPrev	SharedPrev	NNNYY	377	TC312147	1	ATTGTACAGGAAGGTCCAAGATGCAGCCTACGGAGTCGAAAGGTCTACAGTGACTTGACT	GRMZM5G885392						0		0	Off	Off		-0.003	0.996		0		0	Off	Off	NS	0.169	0.794	70.7	4		0	On	Off	NS	-0.813	0.042	70.9	4	171.1	3	On	On	Down
Constit	Constit	Constit	Constit	Constit	YYYYY	378	TC288786	1	TATTCGCGATGGCAATCTCTCAATATAATCTACTGCTAAGCAATCAAATTGCTTGGACGG	GRMZM2G176546	Putative uncharacterized protn	catalytic activity	-0.014	0.94	89.6	4	95.9	2	On	On	NS	0.064	0.726	87.6	2	89.6	4	On	On	NS	0.43	0.015	92.3	4	0	2	On	Off	NC	0.03	0.819	82.2	4	80.7	4	On	On	NS	-0.427
Constit	Constit	Constit	Constit	Constit	YYYYY	380	TC280923	1	CCTCCTCTCTGTCTTCGCTCGGCGATCTATCAAGGAGGGTGAGGGGGAGATGGCGGAGAA	GRMZM5G876773	arabinogalactan protn		-0.082	0.642	213.4	4	236.9	2	On	On	NS	0.095	0.593	215.6	2	213.4	4	On	On	NS	0.096	0.446	260.2	4	247.1	4	On	On	NS	0.122	0.34	140.9	4	128.8	4	On	On	NS	0.825
					NNNNN	381	TC304383	1	GAAGTTTTGAACTCGTCTTCTTGAATGTTTGGTACGTGCAGTGCTGATTTCTTCAGTTTC	GRMZM2G147867	No apical meristem (NAM) protn		-0.159	0.463	0	1	0	1	Off	Off	NS	0.27	0.259	0	1	0	1	Off	Off	NS			0	2	0	1	Off	Off				0	2	0	2	Off	Off
Constit	Constit	Constit	Constit	Constit	YYYYY	382	TC294672	1	TGCTGGTGGTTATGGCAGTCGGCAACTTTGTCCACACTATGGAGACACTGGTACTGAAAC	GRMZM2G159142	TMPIT-like	binding	0.054	0.793	298.1	4	278.4	2	On	On	NS	0.073	0.721	321	2	298.1	4	On	On	NS	0.287	0.068	252.2	4	208.3	4	On	On	NS	0.096	0.512	508.1	4	487.8	4	On	On	NS	1.307
Constit	Constit	Constit	Constit	Constit	YYYYY	383	TC312936	1	AGCTGTATAAACCAGCTCCTTGCTCATGTGGTACCTCACCTGCGAGTAGCATTGTATAAG	GRMZM2G432662	prenylated Rab receptor 2		0.072	0.696	603.9	4	542.7	2	On	On	NS	-0.034	0.854	595.3	2	603.9	4	On	On	NS	0.463	0.004	846.8	4	607.3	4	On	On	NC	0.15	0.264	679.9	4	613	4	On	On	NS	2.325
Constit	Constit	Constit	Constit	Constit	YYYYY	384	TC309341	1	GGTATTCCACGAGAGAGGGTATTGTGGCACACGTCCTACGTGTGATGGGCATACATAAAA	GRMZM2G089421	Ribosomal protn L21e, conserved site		-0.211	0.669	588.4	4	661.2	2	On	On	NS	0.868	0.099	1144	2	588.4	4	On	On	NS	1.073	0.01	882.8	4	502.4	4	On	On	Up	0.027	0.939	134.6	4	132.4	4	On	On	NS	2.288
Constit	Constit	Constit	Constit	Constit	YYYYY	385	TC298186	1	TGTAGTATTTGTTGGGGCCTTCTATGCCGAAAATCACTTACCTAACCTTTTTACTTCGGC			transporter activity	0.064	0.726	125.7	4	136.5	2	On	On	NS	0.539	0.013	158.3	2	125.7	4	On	On	NC	0.031	0.832	69.5	4	0	2	On	Off	NS	0.873	0	527.7	4	284	4	On	On	Up	0.061
Constit	Constit	Constit	Constit	Constit	YYYYY	386	TC283170	1	TTTCTTTTTCTTGCAGCACTGTGGTTTATCGTTTCGGCAAACAATGTGGGCTGCTGAGTA	GRMZM2G031572	Peptidase S28	hydrolase activity	0.037	0.763	533.5	4	527.3	2	On	On	NS	-0.013	0.918	517.6	2	533.5	4	On	On	NS	-0.262	0.012	646.9	4	769.6	4	On	On	NC	-0.854	0	383.9	3	663.3	4	On	On	Down	2.146
Constit	Constit	Constit	Constit	Constit	YYYYY	387	TC294324	1	GACGCCGTGAATGAACTGTGCTGCATCGATGCGTTGTACTACCTCCACCTCCGCTCTCGA	GRMZM2G022413	Methionine sulphoxide reductase A	catalytic activity	0.177	0.59	230.3	4	202.9	2	On	On	NS	-0.309	0.352	183.3	2	230.3	4	On	On	NS	0.839	0.004	290.1	4	163.6	4	On	On	Up	-0.154	0.508	631.6	4	706.8	4	On	On	NS	0.934
			NotSharedPrev	SharedPrev	NNNYY	388	CB179692	1	CCATAGGATTGCCGTTTCCGTGGTCTGGGTTTTATAGGAAATTTACCAAGAGGTCAGACC	GRMZM2G083745	ribosomal RNA methyltransferase 1		-0.102	0.457	0	1	0	1	Off	Off	NS			0	1	0	1	Off	Off				60	3		0	On	Off		0.027	0.684	62	4	62.3	3	On	On	NS
Constit	Constit	Constit	Constit	Constit	YYYYY	389	TC293026	1	GTTTTCCTGAATATCCTGCGGAGCATCTCCAAGGAAGAGACTGTGGAATACGTGCTTGCA	GRMZM2G019999	Armadillo	binding	0.387	0.019	320.8	4	241.7	2	On	On	NC	-0.07	0.624	301.4	2	320.8	4	On	On	NS	-0.908	0	290.3	4	545.3	4	On	On	Down	-0.12	0.251	172.1	4	185.9	4	On	On	NS	1.413
			NotSharedPrev	SharedPrev	NNNYY	390	DT640080	1	GTTGTCACTTGTCAGACGACCGGGTTAAGGCGGGACACTGTGGCTATTGGTTGTGTGATT	GRMZM2G445423	Myosin, N-terminal, SH3-like	hydrolase activity	0.09	0.461	0	2	0	1	Off	Off	NS	0.123	0.477	0	1	0	2	Off	Off	NS	-0.08	0.51	62.4	3	0	1	On	Off	NS	0.089	0.376	63.8	3	59.7	3	On	On	NS
					NNNNN	391	CO455092	1	ATGAGGTAAAGATCGGCAAGGAACAACTACGGAAAATGGCACCGATTAAGAGGGCTATCC				-0.134	0.47		0		0	Off	Off	NS				0		0	Off	Off		0.018	0.886	0	2	0	2	Off	Off	NS				0		0	Off	Off
Constit	Constit	Constit	Constit	Constit	YYYYY	392	TC304520	1	TGTGTTGGTGCTAGTTTTTGACTGGAAGAAGAAGCTCCCTTATTCAATCATTTTCCAGGA	GRMZM2G006229	Thioredoxin-like fold		-0.035	0.692	178.8	4	175.1	2	On	On	NS	0.124	0.184	202.4	2	178.8	4	On	On	NS	0.094	0.156	192.6	4	179.2	4	On	On	NS	-0.046	0.472	170	4	176.7	4	On	On	NS	0.569
Constit	Constit	Constit	Constit	Constit	YYYYY	393	TC280273	1	TGATCGAGGGTGCTACTTCCCCTCGGCATTCCTAGTGTTGGTTAAAAGTCGTTCGACAGC	GRMZM2G155242	Myo-inositol-1-phosphate synthase, GAPDH-like	binding	0.205	0.673	10065.1	4	9542.8	2	On	On	NS	0.825	0.11	16965.6	2	10065.1	4	On	On	NS	2.219	0	10198.9	4	2128.1	4	On	On	Up	0.117	0.733	18321.7	4	16499.1	4	On	On	NS	6.384
Constit	Constit	Constit	Constit	Constit	YYYYY	394	TC296286	1	CAGCCTGGACTCGCCGCCTACTAGGAACAGCTAGGGGACTGGGGAGAGCCTTTCACACAT	GRMZM2G137468	Serine/threonine protn kinase	kinase activity	0.153	0.463	595.2	4	578.9	2	On	On	NS	-0.253	0.234	458.4	2	595.2	4	On	On	NS	-0.508	0.005	488.1	4	719	4	On	On	NC	-0.064	0.661	1463	4	1548.1	4	On	On	NS	2.304
			NotSharedPrev	SharedPrev	NNNYY	395	DR965018	1	GAAAATTTTTTTCCCTGTCGTGTTTTTGCATGTGGGCCAGAAGCATCACTACCCCTACAT			RNA binding	0.052	0.636	0	2	0	1	Off	Off	NS	0.104	0.356	0	1	0	2	Off	Off	NS	0.013	0.883	76.3	4	0	2	On	Off	NS	0.035	0.654	67.2	4	68.5	3	On	On	NS
			NotSharedPrev	SharedPrev	NNNYY	396	TC310332	1	ACTTCCCTTGCAATGCTGGTGAGGTTCCCTTCTATAAAAGCTGTTTTTTCCCATCAGCAG	GRMZM2G023585			-0.292	0.122	0	1	0	1	Off	Off	NS	-0.014	0.912	0	1	0	1	Off	Off	NS	-0.081	0.432	62.2	3	0	1	On	Off	NS	0.094	0.302	78.4	4	76.8	3	On	On	NS
					NNNNN	397	CF919870	1	CGGCATCACGATCTCGTGAAAGATCGTGAGGCATTCTCCTGAAGTTATTAGGCTCAGTTG	GRMZM2G435684	Chromatin SPT2					0		0	Off	Off					0		0	Off	Off					0		0	Off	Off					0		0	Off	Off
Constit	Constit	Constit	Constit	Constit	YYYYY	398	TC314731	1	CTTGCTTTTTTTGTTCCCGTTGCTTCAAGGGTAAGGAATCTCCATCTCCAGGACAGAAAT	GRMZM2G169259	hypoth. protn LOC100191633		0.049	0.825	453.1	4	488.2	2	On	On	NS	0.085	0.698	418.8	2	453.1	4	On	On	NS	-1.779	0	516.4	4	1864.9	4	On	On	Down	-0.067	0.668	505.3	4	534.6	4	On	On	NS	1.911
NotSharedPrev	SharedPrev			NotSharedPrev	YYNNY	399	TC291082	1	TCGCTCGTCATGTCGTAGTCCCATCGCTGGCACACCAACCAGTCGTTTCGGCTGCCGGAT	GRMZM2G140763	hypoth. protn LOC100275468		0.032	0.863	73.8	4	70.8	2	On	On	NS	-0.036	0.844	0	1	73.8	4	Off	On	NS	-0.202	0.144	0	2	73	3	Off	On	NS	0.029	0.824	74.1	4	77.8	3	On	On	NS	-0.707
	NotSharedPrev			NotSharedPrev	NYNNY	400	TC304736	1	GCTTCTTCTTCCACTTGAGGGAGATGTGAGCCTCGTCTAGCTGACTGGTATTACTAGCCG	GRMZM5G892124	Putative uncharacterized protn		0.117	0.373	67.6	4	0	1	On	Off	NS	-0.077	0.551	0	1	67.6	4	Off	On	NS	-0.267	0.013	0	2	70.7	3	Off	On	NC	0.093	0.319	80.5	4	79.5	3	On	On	NS	-0.834
Constit	Constit	Constit	Constit	Constit	YYYYY	401	TC294013	1	TGGCCGCCATGTTTGCATAGACGTGATTTCCAAGGCATTTGAGGGAAAATCTGCTGTAAA				0.126	0.355	925.4	4	904.7	2	On	On	NS	0.065	0.627	886.6	2	925.4	4	On	On	NS	-0.216	0.04	967.8	4	1116	4	On	On	NC	-0.305	0.007	1489.8	4	1832.6	4	On	On	NC	2.941
Constit	Constit	Constit	Constit	Constit	YYYYY	402	TC294038	1	TACCAAGTGTGAGGCTGAGCTATTGGTAACAGCTCTAATTTATGTTCTAGAGGGAGGATT	GRMZM2G176029	UAA transporter		0.139	0.438	2278.5	4	2345.7	2	On	On	NS	0.125	0.485	2142.4	2	2278.5	4	On	On	NS	0.46	0.003	1600.2	4	1156	4	On	On	NC	-0.232	0.085	1695.5	4	2016.2	4	On	On	NS	4.241
			NotSharedPrev	SharedPrev	NNNYY	403	DR972938	1	CCTTCTTCTTTGAAAATGCCCGGAACAACCCATCCCAGCAGGGGGAGTTCCCCCTTTCTG				-0.016	0.862		0	0	1	Off	Off	NS	0.157	0.255	0	1		0	Off	Off	NS	-0.112	0.168	57.7	3	0	2	On	Off	NS	0.075	0.342	68.2	3	64	4	On	On	NS
Constit	Constit	Constit	Constit	Constit	YYYYY	404	TC281851	1	CTATTCCTTTTCTTCACTCGGTGTATAATCCCCCTTTGCTGCAATCAAGCTTCTCAAACA	GRMZM2G402341	Zinc finger, RING-type	binding	-0.017	0.894	83.5	4	84.9	2	On	On	NS	-0.016	0.901	82	2	83.5	4	On	On	NS	-0.948	0	88.6	4	174.4	4	On	On	Down	0.021	0.814	75.1	4	73.7	4	On	On	NS	-0.529
Constit	Constit	Constit	Constit	Constit	YYYYY	405	TC305186	1	TTGTAGCGATGCAGCAATTAAATCTCAAAAGGGTTGCAGACTTGAGCCCTTTTTCGAAAA	GRMZM2G091578	Peptidase S8 and S53, subtilisin, kexin, sedolisin	hydrolase activity	-0.146	0.883	16690	4	18703.1	2	On	On	NS	-0.662	0.509	10093	2	16690	4	On	On	NS	1.817	0.023	11607.2	4	3264.4	4	On	On	Up	2.627	0.003	23514.9	4	7009.3	4	On	On	Up	7.114
NotSharedPrev	SharedPrev		NotSharedPrev	SharedPrev	YYNYY	406	TC296819	1	GGGCTGCTAGCTTGATCTCTCCTAGTCCTAGCCCATTCGCTTCTCCTGTTCGTCGCTCTT	GRMZM2G122302	Plastocyanin-like	binding	0.19	0.358	79.4	4	71.8	2	On	On	NS	-0.023	0.909	0	1	79.4	4	Off	On	NS	-0.064	0.698	79.6	4	0	2	On	Off	NS	0.066	0.643	152.5	4	143.2	4	On	On	NS	-0.602
			NotSharedPrev	SharedPrev	NNNYY	407	TC294457	1	AAATTAATAAAGCACCGCCAATTATCACGTCGACTTGCAAGCACAGGAGAGTAGAAGATG	GRMZM2G122327	Ferredoxin [2Fe-2S], plant	binding	0.059	0.94	0	2	0	1	Off	Off	NS	0.4	0.611	0	1	0	2	Off	Off	NS	0.704	0.378	138.8	4	0	1	On	Off	NS	-0.805	0.169	283.6	4	642.3	4	On	On	NS
					NNNNN	408	TC283900	1	AGACGATGTCGTAGCGCTAAATGCCTCGAGCAGAAACGGTGTGCGAAGAACCCAGTTCCC	GRMZM2G036832	Filamin/ABP280 repeat-like					0		0	Off	Off					0		0	Off	Off		-0.914	0.027	0	2	0	1	Off	Off	Down			0	1	0	1	Off	Off
					NNNNN	409	CO454162	1	AGATTAAGGGTAATTGCACGTACTCTATCATCCGTAAATTCAGTACTGCCCTCTACTGCG							0		0	Off	Off					0		0	Off	Off		0.24	0.302	0	1		0	Off	Off	NS	0.003	0.99	0	2	58.5	3	Off	On	NS
Constit	Constit	Constit	Constit	Constit	YYYYY	410	TC308916	1	TTTCCAAGCTGTTAGGTACGAGCTGCCACTACTAGCTTCCATTTCCGAGGGATCATATGT	GRMZM2G122476	Putative uncharacterized protn		0.154	0.349	514	4	438	2	On	On	NS	-0.149	0.367	455.3	2	514	4	On	On	NS	-0.402	0.005	557.3	4	740.8	4	On	On	NC	-0.31	0.019	477.1	4	595	4	On	On	NC	2.093
					NNNNN	411	DR971740	1	GTAATGATCCATGAGAACAACGAACCACGTACAGTAATGTCCATGCACCTAGCTAGCTAG	GRMZM2G165638	hypoth. protn LOC100383284					0		0	Off	Off					0		0	Off	Off				0	1		0	Off	Off					0	0	1	Off	Off
					NNNNN	412	DR957200	1	AAAAGCTTAAAAAAACCAACGAAACCTGAACGGGACAACATAAGCCACAAAAAAGGTGGG							0		0	Off	Off					0		0	Off	Off		0.196	0.381	0	1		0	Off	Off	NS				0		0	Off	Off
Constit	Constit	Constit	Constit	Constit	YYYYY	413	TC309167	1	TTACATTCCATGGCACGGCCATTTCGGCAACAGGCTCAGTAAAAATATCTTTTTTAGTGC				0.155	0.85	338.7	4	327.4	2	On	On	NS	0.765	0.361	531	2	338.7	4	On	On	NS	1.161	0.068	683.4	4	311.3	4	On	On	NS	0.793	0.253	404.6	3	388	3	On	On	NS	1.491
Constit	Constit	Constit	Constit	Constit	YYYYY	414	TC306889	1	TTACCTGCCCAAGCAAAACGGGAAGCTCTCAGAGTTGGGGCAAGCATCCAAGAAAACAAG	GRMZM2G157878	hypoth. protn LOC100277622		0.109	0.464	1726.4	4	1593	2	On	On	NS	0.015	0.919	1737.6	2	1726.4	4	On	On	NS	0.138	0.202	1640	4	1505.1	4	On	On	NS	0.119	0.265	3858.2	4	3504.6	4	On	On	NS	3.841
Constit	Constit	Constit	Constit	Constit	YYYYY	416	TC309928	1	CAGAGTGCGACATTGGAGTTTCACCTATTGAGTTTGGAACATTACCAGTCCTTCAGGATG	GRMZM5G887390		catalytic activity	0.036	0.731	118.6	4	108.2	2	On	On	NS	-0.257	0.03	105	2	118.6	4	On	On	NC	-0.323	0.001	96.1	4	120.1	4	On	On	NC	-0.082	0.281	58.7	4	62.3	4	On	On	NS	-0.023
Constit	Constit	Constit	Constit	Constit	YYYYY	417	TC297967	1	GAGCAAATGCCTGAACCGAAATACGTCATTGCTATGGGAGCCTGTACTATTACAGGGGGC	GRMZM5G800980	NAD(P)H-quinone oxidoreductase subunit K, chloropl	catalytic activity	-0.061	0.866	1828.8	4	2038.2	2	On	On	NS	-0.136	0.706	1589.2	2	1828.8	4	On	On	NS	-1.507	0	1539.7	4	4396.1	4	On	On	Down	-0.426	0.116	1190.2	4	1701.6	4	On	On	NS	3.924
Constit	Constit	Constit	Constit	Constit	YYYYY	435	TC310601	1	AATAGACATATGGAGCGCTGGTGTTATCTTGTATATTTTGTTATGTGGCGTTCCTCCGTT	GRMZM2G088361	EF-HAND 1	binding	-0.202	0.084	254.3	4	280	2	On	On	NS	-0.289	0.02	216.3	2	254.3	4	On	On	NC	-0.782	0	187.1	4	323.1	4	On	On	Down	0.149	0.073	128.9	4	116	4	On	On	NS	1.077
NotSharedPrev	SharedPrev		NotSharedPrev		YYNYN	436	CF348931	1	GTGTACTACAAGATCTCACATGTTGATCATCGGATCACAAACCCAGAGCAAAGGATTGCA	GRMZM2G375807	ATPase, AAA+ type, core		0.025	0.859	75.4	4	71	2	On	On	NS	-0.023	0.869	0	1	75.4	4	Off	On	NS	-0.648	0	74	4	116.1	4	On	On	Down				0		0	Off	Off		-0.676
Constit	Constit	Constit	Constit	Constit	YYYYY	437	TC312365	1	TTCATGCATTTTGGAGTTTGAATGATGATGGTGAAGAAGATAAGCGTTCAACGTGGGATC	GRMZM2G380665	Pentatricopeptide repeat		0.062	0.728	1644.9	4	1564	2	On	On	NS	-0.038	0.83	1622.2	2	1644.9	4	On	On	NS	0.326	0.023	838.4	4	661	4	On	On	NC	-0.373	0.012	518.4	4	664.2	4	On	On	NC	3.771
Constit	Constit	Constit	Constit	Constit	YYYYY	438	TC312465	1	TAGCTTATAGCCAGGAGTCACAAACAGAGACGCTAAGCAGTGATGGAATCTCTGCACTTG	GRMZM2G090156	S-adenosyl-L-methionine dependent methyltransferas		0.058	0.842	348.7	4	305.7	2	On	On	NS	-0.03	0.918	378.7	2	348.7	4	On	On	NS	0.607	0.012	295.9	4	191.7	4	On	On	Up	0.165	0.428	415.3	4	385.2	4	On	On	NS	1.533
					NNNNN	439	TC311958	1	GGAGACGAAGCCGAAAAATCGCCTGCACGACATCGACCACGAAGCTTCCACGAAGCTGCC	GRMZM2G467184	Parvalbumin		-0.103	0.631		0		0	Off	Off	NS	0.012	0.956		0		0	Off	Off	NS	-0.095	0.535	0	2	70.2	3	Off	On	NS	0.045	0.765	0	1	0	2	Off	Off	NS
Constit	Constit	Constit	Constit	Constit	YYYYY	441	TC311956	1	GCATCGTCAAGCAGGTGGAGTACTATTTCAGCGATGAGAACCTTCCTACGGACGAGTTCC	GRMZM2G127665	RNA-binding protn Lupus La		0.087	0.795	343.8	4	297.6	2	On	On	NS	-0.156	0.642	336.5	2	343.8	4	On	On	NS	-1.33	0	320.2	4	812	4	On	On	Down	-0.382	0.127	250.8	4	343.6	4	On	On	NS	1.513
Constit	Constit	Constit	Constit	Constit	YYYYY	442	CO449219	1	TGTGTCATCCCTGTGCCTGGGATTTCCCTGTGGTCCCCCTTCTTTATCACCTAGTCCCTC				0.079	0.662	102.8	4	100.7	2	On	On	NS	-0.015	0.932	97.9	2	102.8	4	On	On	NS	-0.298	0.036	111	4	136.7	4	On	On	NC	0.041	0.745	211.1	4	200.7	4	On	On	NS	-0.229
			NotSharedPrev	SharedPrev	NNNYY	443	MAGI4_8735	0	TCAAAGTACCTGGCATGCCCGTGAAATGCTCAAACTGGCCCATAGCTTGGCGTATAAACA	GRMZM2G014376	Quinate/shikimate 5-dehydrogenase/glutamyl-tRNA re		-0.2	0.515		0	0	1	Off	Off	NS	0.168	0.58	0	1		0	Off	Off	NS	0.099	0.644	61.6	4	0	1	On	Off	NS	0.116	0.45	63.4	4	59.3	3	On	On	NS
Constit	Constit	Constit	Constit	Constit	YYYYY	444	TC285694	1	TTTGAGGCGTTTGCTAAGTTGCTCCATATGTTGTCGTCATCAAAGGCCCTTCGAACTGCC	GRMZM2G162798	Pentatricopeptide repeat		0.025	0.862	229	4	232.4	2	On	On	NS	0.134	0.358	242.3	2	229	4	On	On	NS	0.843	0	343.5	4	192.3	4	On	On	Up	-0.202	0.066	261.5	4	301.8	4	On	On	NS	0.926
				StageSpec	NNNNY	445	TC290589	1	CAGCAGTCCAAGATAATTTAATTTAAAAGAGAGAGAAATCGCGTCGCTCGTGTGGAGCAA	GRMZM2G091857		DNA binding	-0.073	0.597		0	0	1	Off	Off	NS	0.112	0.424	0	1		0	Off	Off	NS	-0.236	0.042	0	1	0	2	Off	Off	NC	0.102	0.167	65.4	4	61.5	3	On	On	NS
NotSharedPrev	SharedPrev				YYNNN	446	TC279390	1	CTTCTAGTCTCCAAAAGGGGGGTGAAAGTTATTTTGGCTCTAAAAACGGAGGGAATGGAA				0.019	0.871	63.3	3	64.3	2	On	On	NS	-0.019	0.873	0	1	63.3	3	Off	On	NS	-0.039	0.69		0	0	1	Off	Off	NS				0	0	1	Off	Off		-0.929
Constit	Constit	Constit	Constit	Constit	YYYYY	447	TC293162	1	CCGTGGTAGTGGGCCAGTACCTAGCGGTTCACTTCTTCATGTTCCTTCTTTCTTTTATTC	GRMZM2G134308	hypoth. protn LOC100384778		-0.216	0.548	210.8	4	241.9	2	On	On	NS	-0.357	0.327	161.1	2	210.8	4	On	On	NS	0.526	0.057	196.6	4	136.3	4	On	On	NS	0.325	0.215	910.8	4	758.7	4	On	On	NS	0.807
Constit	Constit	Constit	Constit	Constit	YYYYY	448	DT647871	1	CCAGTTCCTCTCCCTGTCGACCTGCTCGAAGTCGAGGCTCTTGTTGACGATCCTGTGCCT	GRMZM2G099097	Fatty acid hydroxylase	binding	-0.032	0.806	81	4	83.9	2	On	On	NS	0.008	0.949	80.3	2	81	4	On	On	NS	-0.161	0.099	75.9	4	85.7	4	On	On	NS	0.003	0.97	137.6	4	135.6	4	On	On	NS	-0.573
Constit	Constit	Constit	Constit	Constit	YYYYY	449	DN205033	1	CTGATGTAACCTGTTACACAGTATTGATTGATGGACGGTGCAAAGCAGAATATCTAGAGG	GRMZM2G016382	Pentatricopeptide repeat		-0.023	0.87	135.5	4	134.4	2	On	On	NS	-0.226	0.134	116.7	2	135.5	4	On	On	NS	-0.3	0.012	118.7	4	147	4	On	On	NC	-0.069	0.5	65.7	3	66	4	On	On	NS	0.169
					NNNNN	450	TC290392	1	GCCTAGTCGTCTGAAGAGGACCAGGGGAGATCAGATGCAGCGTTTCTGTCTTTATTCGTG							0		0	Off	Off					0		0	Off	Off					0		0	Off	Off				0	1	0	1	Off	Off
Constit	Constit	Constit	Constit	Constit	YYYYY	451	TC295646	1	TGCTTCGGCATTGCACTTTCCTTGTCTGTGGTGGTTTGCACCAGTGTGAATCCGTGTATC	GRMZM5G864689			0.025	0.847	296.4	4	293.1	2	On	On	NS	0.042	0.745	305.1	2	296.4	4	On	On	NS	0.482	0	357.4	4	252.7	4	On	On	NC	0.378	0.002	778.2	4	596.4	4	On	On	NC	1.299
				StageSpec	NNNNY	452	TC312958	1	GCATAAACGCACAAATCCAAGATCATCACTCCATCAGATTGTTCCAACCCCAAACACTTC	GRMZM2G103345						0		0	Off	Off					0		0	Off	Off		-0.573	0.014	0	2	0	1	Off	Off	NC	0.029	0.746	61.5	3	59.8	3	On	On	NS
Constit	Constit	Constit	Constit	Constit	YYYYY	453	TC282962	1	GAAGAGGAGTTTGAGAAGATTGTCGGAGTGAGTGGACTGTTGTGGGGCTTCGTTGTTGCT	GRMZM2G051974	Mlo-related protn		0.112	0.364	389	4	344.8	2	On	On	NS	0.079	0.518	429	2	389	4	On	On	NS	0.63	0	388.9	4	246.9	4	On	On	Up	-0.003	0.969	260.6	4	263.5	4	On	On	NS	1.691
Constit	Constit	Constit	Constit	Constit	YYYYY	455	TC288766	1	AACTCCCTCTACTTCCGCGATTCCCTCGGTTCGTGCGCTGTCTCATGGACCGAGGACCCA	GRMZM2G157580	protn of unknown function SprT		0.079	0.45	108.2	4	103.8	2	On	On	NS	-0.116	0.272	97.9	2	108.2	4	On	On	NS	-0.506	0	111.9	4	162.1	4	On	On	NC	0.068	0.362	111.7	4	106.5	4	On	On	NS	-0.155
NotSharedPrev	SharedPrev			NotSharedPrev	YYNNY	456	TC282377	1	AAGCAGAAGCAGGCATCAGACAAGGGGGTATGTATGGGAGAGAAAGATGCTGGGGAGCTT	GRMZM2G177693	Zinc finger, C2H2-like	binding	-0.021	0.888	66	3	66.8	2	On	On	NS	-0.015	0.922	0	1	66	3	Off	On	NS	0	0.997	0	2	70.8	3	Off	On	NS	0.053	0.67	59.3	3	0	2	On	Off	NS	-0.868
			StageSpec		NNNYN	457	DR827900	1	CCATTCTTGGGGATTGTGTCCGACACCCCCCTAAAGAGTTAGAAGGATACTGCTTTAATA	GRMZM2G070898	N-acetylglucosaminyl transferase component		0.041	0.838	0	1	0	1	Off	Off	NS	0.171	0.554	0	1	0	1	Off	Off	NS	-0.281	0.084	66.1	3	74.4	4	On	On	NS			0	2	0	2	Off	Off
				StageSpec	NNNNY	458	TC288683	1	TTTGTATTCTAGAGGTTCAAAAATCTTGAACTGAGCATTATACCAGGTGCTGTTGGTCCC	GRMZM2G119791	Glycosyl transferase, family 29					0		0	Off	Off				0	1		0	Off	Off		-0.215	0.26		0	0	1	Off	Off	NS	0.005	0.97	57.8	3	56.8	3	On	On	NS
Constit	Constit	Constit	Constit	Constit	YYYYY	459	TC281735	1	CTGCCGCAACTAAAACATGCCGTGTGGATGTCAGTTTTCAGTTGGCCTATGCCATCCAGA	AC226230.2_FG001			0.057	0.615	573.6	4	557	2	On	On	NS	0.077	0.499	596.6	2	573.6	4	On	On	NS	0.212	0.021	613.7	4	524.8	4	On	On	NC	0.102	0.219	1139.8	4	1060.2	4	On	On	NS	2.251
NotSharedPrev	SharedPrev		NotSharedPrev	SharedPrev	YYNYY	460	CF010670	1	TCCTCCATCCTTTCCCTTGGTCCAGATGACAACCTTCCCGTCTTGTGAACCACTGGCAAT	GRMZM2G074567	hypoth. protn LOC100280047		0.066	0.459	73.3	4	70.3	2	On	On	NS	-0.025	0.78	0	1	73.3	4	Off	On	NS	0.025	0.687	79.3	4	75.2	3	On	On	NS	0.157	0.026	138.7	4	124	4	On	On	NC	-0.717
NotSharedPrev	SharedPrev			NotSharedPrev	YYNNY	461	MAGI4_69685	1	TTGATGAAGAAGGTTAACTTTGTTGTATAGTTCCATGCTTTCCTGGTGCATGAGGCTTCC	GRMZM2G344991			-0.032	0.786	72.5	3	62	2	On	On	NS	-0.27	0.047	0	1	72.5	3	Off	On	NC			0	2		0	Off	Off		-0.027	0.749	73.3	4	74.8	4	On	On	NS	-0.733
Constit	Constit	Constit	Constit	Constit	YYYYY	462	TC310207	1	CCCAATTTATTTATTGTCGTTGATATGCTACGGATTCTTGTCATACAGCTGCAAAACGCC	GRMZM2G170692	Phenylalanine/histidine ammonia-lyase	catalytic activity	-0.761	0.392	117	4	230.4	2	On	On	NS	1.125	0.219	175.7	2	117	4	On	On	NS			148.2	4		0	On	Off		1.674	0.024	1001.1	4	428.7	4	On	On	Up	-0.043
Constit	Constit	Constit	Constit	Constit	YYYYY	463	TC282335	1	CAAAGCTCAGCAAGGAGGATATGCGGCCAGTGATGCTGAAGGATTTCGAGAATGCTATGC	GRMZM5G874082	hypoth. protn LOC100193153	hydrolase activity	0.054	0.742	476.4	4	498.6	2	On	On	NS	0.141	0.399	479.3	2	476.4	4	On	On	NS	0.345	0.012	422.1	4	340.7	4	On	On	NC	-0.294	0.026	861	4	1061.2	4	On	On	NC	1.983
Constit	Constit	Constit	Constit	Constit	YYYYY	464	TC294731	1	TGCTGCAACTGCAACTTGTCGCCGAACCTGAATCATGCACGCGCAAGTCTAAGACAGTGG	GRMZM2G342895	hypoth. protn LOC100193912		0.083	0.486	297.2	4	287.6	2	On	On	NS	0.043	0.717	295.5	2	297.2	4	On	On	NS	-0.067	0.429	288.4	4	301.1	4	On	On	NS	-0.188	0.043	330.1	4	378.3	4	On	On	NC	1.302
					NNNNN	465	TC306001	1	TTATCTACTATGAAGCAGTGGATGCATGGATATTCACAAATATTCTCGGTGCACGATCTG	GRMZM2G006791	Fungal lignin peroxidase	binding				0		0	Off	Off					0		0	Off	Off					0		0	Off	Off					0		0	Off	Off
					NNNNN	466	TC315837	1	GGGACGAAGCTCGAGCACATGAAGCACGCCATGACCAGGTTCATAATCGAGAAGCTCGGC	GRMZM2G161746	von Willebrand factor, type A		0.045	0.797		0		0	Off	Off	NS	0.03	0.809	0	1		0	Off	Off	NS	-0.106	0.56	0	2		0	Off	Off	NS				0	0	1	Off	Off
					NNNNN	467	CF629130	1	GAAGTGTTCATATCAGGATGAGGTACAGGTACATTAGATCCATACGCTAGCTGGATACAT	GRMZM2G387603	LOC100282355 (umc2571), mRNA					0		0	Off	Off		0.203	0.367		0		0	Off	Off	NS				0		0	Off	Off					0		0	Off	Off
Constit	Constit	Constit	Constit	Constit	YYYYY	468	TC288371	1	CACAAGCCAACCGCCTTTGCCTTTGTTGCCATTTCCTAGACACTCTTTATTTTTTGTAGG				0.085	0.554	123.3	4	122.3	2	On	On	NS	-0.012	0.931	115.9	2	123.3	4	On	On	NS	0.131	0.215	127.2	4	117.1	4	On	On	NS	0.03	0.766	198.7	4	194.6	4	On	On	NS	0.033
Constit	Constit	Constit	Constit	Constit	YYYYY	469	TC314608	1	GCAATGAGGTTTGGTGAGCATACTTATGGAGTGAGTTTCCTTCCCCAACCAGTTCATCCG	GRMZM2G012992	hypoth. protn LOC100277522		0.122	0.277	509.6	4	486.2	2	On	On	NS	0.01	0.924	486.9	2	509.6	4	On	On	NS	0.345	0.001	512.3	4	399.2	4	On	On	NC	-0.035	0.653	466.4	4	476.3	4	On	On	NS	2.08
Constit	Constit	Constit	Constit	Constit	YYYYY	470	TC285392	1	AGTGAAGCTGCTGAGCAGTATTGCGCAGAGATTGGTCGAGATGATGCTTATATTCAGCTT	GRMZM2G043995	Armadillo-type fold	binding	-0.026	0.821	94.3	4	98.7	2	On	On	NS	0.13	0.277	100.3	2	94.3	4	On	On	NS	0.213	0.023	114	4	98.7	4	On	On	NC	-0.171	0.058	135.7	4	152.4	4	On	On	NS	-0.354
Constit	Constit	Constit	Constit	Constit	YYYYY	471	DR968695	1	CGTCGTCTTGGTTTTGTTCTGTTTCGCACTGCCTCAGCCACTTGCTAGCCCATCTCATGC	GRMZM2G112914	hypoth. protn LOC100191973		0.02	0.909	89.9	4	84.1	2	On	On	NS	0.312	0.094	119.2	2	89.9	4	On	On	NS	-0.143	0.258	79.1	4	93.8	3	On	On	NS	-0.021	0.867	101.8	4	103	4	On	On	NS	-0.423
Constit	Constit	Constit	Constit	Constit	YYYYY	472	TC300642	1	GTTTTCGCTTTCCAGGTGTCCTGTCTTGGGTAATCCTTGATCTGTCTAATGCCACAGTGC	GRMZM2G124524	hypoth. protn LOC100217237	DNA binding	0.285	0.115	582.9	4	467.3	2	On	On	NS	0.252	0.158	702.6	2	582.9	4	On	On	NS	0.759	0	805.7	4	470.5	4	On	On	Up	-0.453	0.003	489.1	4	670.8	4	On	On	NC	2.274
Constit	Constit	Constit	Constit	Constit	YYYYY	473	TC279901	1	ATAAGAAGAAGGAAAATGCTGAGCGTGATGAGCGTGCCAAGAAGTCGGTGAGCATCAACG	GRMZM2G116282	Antifreeze protn, type I	binding	0.095	0.662	17128.4	4	17003.1	2	On	On	NS	0.024	0.91	15787.9	2	17128.4	4	On	On	NS	1.002	0	20877.1	4	10487.3	4	On	On	Up	-0.636	0.002	18295.6	4	28271.2	4	On	On	Down	7.151
					NNNNN	474	TC279539	1	AGGGAGGAAAGTGTTGACCCTTTTTTATTACGGTGCGAACACAAGATGGATAAGAAAAGA	GRMZM2G125813	Putative uncharacterized protn				0	1		0	Off	Off				0	1	0	1	Off	Off		-0.005	0.968	0	2	0	1	Off	Off	NS			0	1	0	1	Off	Off
Constit	Constit	Constit	Constit	Constit	YYYYY	475	TC284168	1	CACGCAAGCACACCACACGCCCTCACAACTCGCATCCATCGGGCCTCTTCCACTCCACAT	GRMZM2G041774	Tyrosine protn kinase	kinase activity	-0.084	0.541	82.4	4	87.7	2	On	On	NS	0.052	0.705	84.8	2	82.4	4	On	On	NS	0.08	0.415	81.6	4	78.1	4	On	On	NS	0.217	0.043	147.3	4	126.6	4	On	On	NC	-0.548
Constit	Constit	Constit	Constit	Constit	YYYYY	476	TC300560	1	GTACATTGTGCACTTTTGTATAGTCGGACGACAGCACTGATCGGTCCATCCATTGCAAGG	GRMZM2G076128	GINS complex, Psf3 component		0.073	0.571	1396.2	4	1418.5	2	On	On	NS	-0.177	0.184	1109.8	2	1396.2	4	On	On	NS	-0.478	0	1166.3	4	1636.4	4	On	On	NC	-0.219	0.031	970	4	1132	4	On	On	NC	3.534
Constit	Constit	Constit	Constit	Constit	YYYYY	477	TC295940	1	CAACGCGCTCAACCGAAGGCTCCTAGAGGAGGTGAATGCGGCTTGCTCCGGACCCTACAT	GRMZM2G093125	Aromatic-L-amino-acid decarboxylase	catalytic activity	0.022	0.827	82.3	4	82.7	2	On	On	NS	-0.046	0.656	77.6	2	82.3	4	On	On	NS	-0.575	0	77.8	4	115.9	4	On	On	NC	0.087	0.242	101	4	93.9	4	On	On	NS	-0.55
Constit	Constit	Constit	Constit	Constit	YYYYY	478	TC293409	1	CCATTTCATTCCTTAGTGTGAAGGTCATTCCTCCAATAATATGGTAGCACTAGGAATTCC			nucleic acid binding	0.003	0.977	189.4	4	188.2	2	On	On	NS	0.029	0.795	189.9	2	189.4	4	On	On	NS	0.584	0	193.6	4	129	4	On	On	NC	0.257	0.007	164.4	4	137.7	4	On	On	NC	0.652
					NNNNN	479	TC291570	1	AAGCTCTAATTATGCCCCAGAGGAAAAAAAGGTTGTATAAGCTTTCTTTTGGTGATCGGC				0.006	0.958	0	2	0	1	Off	Off	NS	0.01	0.921	0	1	0	2	Off	Off	NS	0.043	0.775	0	2		0	Off	Off	NS				0	0	1	Off	Off
Constit	Constit	Constit	Constit	Constit	YYYYY	481	TC288694	1	TGTTACTGTGGGTCGTTGCCAAAGTGCTGTTCTCTGTATGGAATATGATGATTCCACTGG	GRMZM2G074466	WD40 repeat		0.244	0.154	161.5	4	147.2	2	On	On	NS	-0.051	0.755	141.3	2	161.5	4	On	On	NS	0.17	0.159	211.2	4	183.4	4	On	On	NS	0.024	0.834	235.9	4	232.2	4	On	On	NS	0.423
Constit	Constit	Constit	Constit	Constit	YYYYY	482	TC296696	1	CTAAACAAGAGTTGACAGAAAAGCAAGTGCAGCATGAAAAATGTGTGTCCACAGTTTCTG	GRMZM2G006452	RecF/RecN/SMC protn, N-terminal		0.24	0.144	1320.2	4	1113.6	2	On	On	NS	-0.348	0.044	1042.2	2	1320.2	4	On	On	NC	-0.486	0.001	829.9	4	1145.9	4	On	On	NC	-0.001	0.995	246.2	4	245.2	4	On	On	NS	3.454
				StageSpec	NNNNY	483	TC305568	1	TGTCGTTCCCGCTCTGCGTTCCGGGGACAGCCTTCTACAAGTGCATGCAGGGACGCAAGA	GRMZM2G100412	Cytochrome P450		-0.005	0.971	0	1	0	1	Off	Off	NS	0.189	0.183	0	1	0	1	Off	Off	NS	-0.296	0.053	0	2		0	Off	Off	NS	-0.03	0.782	64	3	65.4	3	On	On	NS
Constit	Constit	Constit	Constit	Constit	YYYYY	484	TC304924	1	AAAGAAGTGTGGAAAATAATTCACAAGTATACTCCTGGCCTCATGGGTTCGAAACAGCCT				0.053	0.812	163.6	4	160	2	On	On	NS	-0.143	0.526	144	2	163.6	4	On	On	NS	-0.874	0	171.1	4	332.7	4	On	On	Down	0.041	0.794	98.5	4	94	4	On	On	NS	0.441
NotSharedPrev	SharedPrev		NotSharedPrev	SharedPrev	YYNYY	485	TC293742	1	TGTGCAATGAGCCATTGACGCTCTGTATCCCCCATGAACTATGTGCAATTTGGAGTGGAG	GRMZM2G000566	protn of unknown function DUF1680	catalytic activity	-0.102	0.833	68.8	4	74.8	2	On	On	NS	0.003	0.995	0	1	68.8	4	Off	On	NS	0.473	0.342	107.9	4		0	On	Off	NS	-0.145	0.672	374.5	4	433.2	4	On	On	NS	-0.809
Constit	Constit	Constit	Constit	Constit	YYYYY	486	CK144924	1	AAGGGGGAGGAAGACTATCATGAAGCTGGCAGACAATCTGCTGGCCGACTACACCAGCAG	GRMZM2G386276	Helix-turn-helix motif, lambda-like repressor		-0.02	0.887	86.3	4	85.5	2	On	On	NS	-0.054	0.7	85	2	86.3	4	On	On	NS	-0.399	0.002	80.9	4	106.4	4	On	On	NC	0.003	0.978	65.9	4	67.2	3	On	On	NS	-0.482
					NNNNN	487	TC311387	1	CTGCACCAGTATCAGAATACGATGGCTGAGAGAAACTTCCAAATATGTTGGTTGCTCGGC	GRMZM2G022711	Zinc finger, RING-type	binding	-0.089	0.595	0	1		0	Off	Off	NS	-0.094	0.433		0	0	1	Off	Off	NS	-0.175	0.315		0		0	Off	Off	NS	-0.041	0.722	0	2	59.6	3	Off	On	NS
Constit	Constit	Constit	Constit	Constit	YYYYY	488	TC311765	1	AACTTACCAGATGATTCAGGATGAAATGGTCAGTGCCATGCGTGATGATAGGAGCTTGGG	GRMZM5G804783	hypoth. protn LOC100279308		0.128	0.748	3061.2	4	2770.6	2	On	On	NS	0.112	0.778	3386.4	2	3061.2	4	On	On	NS	0.791	0.015	4044.9	4	2317.7	4	On	On	Up	-0.382	0.192	2090.2	4	3031.2	4	On	On	NS	4.667
Constit	Constit	Constit	Constit	Constit	YYYYY	489	TC302584	1	ACTGCTAGTGTAAAGGAAACCAACGGTAACATCTCAAGGATGAACAGCAGCGACGATAAT	GRMZM2G077596			0.114	0.443	114.4	4	108.7	2	On	On	NS	-0.186	0.222	97.9	2	114.4	4	On	On	NS	-0.425	0.002	105.8	4	143.6	4	On	On	NC	0.033	0.752	179.4	4	175.8	4	On	On	NS	-0.075
NotSharedPrev	SharedPrev		NotSharedPrev	SharedPrev	YYNYY	490	TC296166	1	TGGGTGCATTTGTCGGTTGTCTTTCAAATGAACTGCTCAGACTTCCTCCTATAAAGGAGT	GRMZM2G128485	hypoth. protn LOC100194212	binding	0.128	0.32	72.6	4	67.8	2	On	On	NS	0.044	0.726	0	1	72.6	4	Off	On	NS	0.135	0.295	82.8	4	0	2	On	Off	NS	0.006	0.952	62	4	61.9	3	On	On	NS	-0.731
					NNNNN	491	TC287958	1	GTACCCAATACGCGGCAAAACTGAAGAACATTTACACAATGTCTTCAGAGTTTTTTAGCC							0		0	Off	Off					0		0	Off	Off		-0.659	0.054		0	0	1	Off	Off	NS				0		0	Off	Off
					NNNNN	492	TC302837	1	ACGTTGAGAAAAGAAAACTGAGCTGGGAAAAACTAGTTTCCCTTTTCTGCGAGTGCAAAG						0	1		0	Off	Off				0	1	0	1	Off	Off				0	1		0	Off	Off		-0.052	0.601	0	1	57.8	4	Off	On	NS
Constit	Constit	Constit	Constit	Constit	YYYYY	493	CK701063	1	GCCGTCTCGGAGCTGGTCCAACGTTGGCGGAAGCGTCATCCCGGAACTTCGAGCTAAACA	GRMZM2G054811	hypoth. protn LOC100272491	transporter activity	0.278	0.587	332.5	4	262.4	2	On	On	NS	-0.397	0.442	265.1	2	332.5	4	On	On	NS	-2.855	0	221.5	4	1594.3	4	On	On	Down	0.247	0.497	432.2	4	344.9	4	On	On	NS	1.464
Constit	Constit	Constit	Constit	Constit	YYYYY	495	TC290233	1	AAGCAACTGCAGCTCTGATGACCACAGCACTGTGAATCTCCTAAGTGATGTCTGGGATCA	GRMZM2G413635	Serine/threonine protn kinase-related		0.138	0.329	169.4	4	155	2	On	On	NS	0.179	0.213	190.6	2	169.4	4	On	On	NS	0.447	0.001	217.8	4	160.3	4	On	On	NC	0.4	0.002	803.1	4	607.4	4	On	On	NC	0.491
Constit	Constit	Constit	Constit	Constit	YYYYY	496	TC312259	1	GATGAGCCAACCCACTGGCAACAGACCATTTTGTATTTCCCGGATCCTATAGAGGTGAAG	GRMZM2G008287	Methyltransferase type 12	transferase activity	0.019	0.887	387	4	416	2	On	On	NS	0.024	0.862	356.8	2	387	4	On	On	NS	-0.028	0.772	450.8	4	458.9	4	On	On	NS	-0.204	0.055	698	4	803.9	4	On	On	NS	1.683
Constit	Constit	Constit	Constit	Constit	YYYYY	497	DN204362	1	TGGGTCTGCAGAAAGGTCTATCCATGCTTTGAACCTAATGGCAGACTCAGTTAACTGCCT	GRMZM2G082916		enzyme regulator activity	0.156	0.385	91.6	4	86.9	2	On	On	NS	0.044	0.804	89.1	2	91.6	4	On	On	NS	-0.11	0.385	121.9	4	134	4	On	On	NS	-0.22	0.099	117.6	4	136.4	4	On	On	NS	-0.396
					NNNNN	498	DR813288	1	CAAGGGACTTAACCCCATCCACTGGACTTGGGGAAATATCCCCACGGCTAGCTTGGCTTT							0		0	Off	Off					0		0	Off	Off				0	1		0	Off	Off		0.156	0.471	0	1	0	1	Off	Off	NS
Constit	Constit	Constit	Constit	Constit	YYYYY	499	CF037499	1	AAGAAAGTGATAGAAGATGTCCCCATCATGCAACATGTAGCTCTTCCTGTGTTCCTGTAA	GRMZM2G173978	protn of unknown function DUF179		0.07	0.547	94.9	4	87.1	2	On	On	NS	-0.148	0.215	88.3	2	94.9	4	On	On	NS	-0.261	0.008	103.7	4	124.3	4	On	On	NC	0.028	0.728	112.9	4	109.5	4	On	On	NS	-0.345
Constit	Constit	Constit	Constit	Constit	YYYYY	500	TC284616	1	GCGCTGCTTCTTCCTAAGTCCGTGTAGCGTAGCCCGCGTGTTCGAGCTAGTTTGTGTTAA	GRMZM2G063550	UDP-glucuronosyl/UDP-glucosyltransferase	transferase activity	-0.791	0.63	905.2	4	1625.8	2	On	On	NS	2.73	0.116	6016.2	2	905.2	4	On	On	NS	3.158	0.018	11014	4	1180.6	4	On	On	Up	2.68	0.038	58377.4	4	37378.2	4	On	On	Up	2.909
					NNNNN	501	MAGI4_84745	1	ATGGATGATTATGATAAAGTGACACCGTGTTGGAGACCAGGAAGAGCCTACTAGGAGCCG	GRMZM2G100448	Mad3/BUB1 homology region 1					0		0	Off	Off					0		0	Off	Off					0	0	1	Off	Off					0		0	Off	Off
Constit	Constit	Constit	Constit	Constit	YYYYY	502	TC310475	1	CCCGGCCCATCATAACAAATCAAACCATCACCCGACTTGTTTACCCCCGAAAATTTGCCG			hydrolase activity	0.036	0.826	66.1	4	66.4	2	On	On	NS	0.107	0.513	69.2	2	66.1	4	On	On	NS	-0.425	0.003	69.3	4	94.1	4	On	On	NC	0.163	0.175	100.8	4	88.5	4	On	On	NS	-0.866
Constit	Constit	Constit	Constit	Constit	YYYYY	519	AW216196	1	ATGGTGCCATTGATGTGCTGGTATACAGTGGTCAAGGGGGAAATAGTAGGAATACTGAGG	GRMZM2G117458	SET	binding	0.218	0.124	256.1	4	200.5	2	On	On	NS	-0.184	0.186	246.7	2	256.1	4	On	On	NS	-2.08	0	141.9	4	622	4	On	On	Down	0.001	0.988	79.6	4	79.7	4	On	On	NS	1.088
Constit	Constit	Constit	Constit	Constit	YYYYY	520	CD950874	1	TAAAGCGGTGGCTGACAAATGGTGTTATCTATGTTCCCGAGGAAACCGAGGACGGGGCAC	GRMZM2G049613	protn of unknown function DUF630		0.096	0.587	103.5	4	92.8	2	On	On	NS	-0.154	0.39	97.3	2	103.5	4	On	On	NS	-0.226	0.092	92.1	4	107.6	4	On	On	NS	0.166	0.202	97.8	4	86	4	On	On	NS	-0.219
Constit	Constit	Constit	Constit	Constit	YYYYY	521	TC302907	1	GATGGAGGTGAAAGTGAACGAAACAGATACAGGCGCCATCAGAGTTCGGATGTTTCCCCA	GRMZM2G143591			0.15	0.507	439.6	4	331.6	2	On	On	NS	-0.279	0.23	432.3	2	439.6	4	On	On	NS	-1.65	0	294.2	4	928.7	4	On	On	Down	0.18	0.271	112.5	4	99.4	4	On	On	NS	1.867
Constit	Constit	Constit	Constit	Constit	YYYYY	522	TC292630	1	TTGCTGAATGCATTCATCCATCAAAACCCTGGATTACTGGAGAAGTCATTCTCGCTGATG	GRMZM2G411536	HECT	binding	0.268	0.265	190	4	148.7	2	On	On	NS	-0.159	0.502	182	2	190	4	On	On	NS	-0.749	0.001	139.8	4	234.7	4	On	On	Down	-0.233	0.178	98.3	4	114.8	4	On	On	NS	0.657
					NNNNN	523	CO532953	1	CGCGTACCCCACTCCAGAAACGCTCGAGCTGACGCGAAACCAGCATGACCAAAGCAGCAC	GRMZM2G075884	Serine/threonine protn kinase		-0.002	0.993		0	0	1	Off	Off	NS	0.098	0.62	0	1		0	Off	Off	NS	-0.301	0.181	0	2	0	1	Off	Off	NS	-0.003	0.98	0	2	0	2	Off	Off	NS
					NNNNN	524	TC308555	1	GTCGCCGACATGGTGAATGCAGTGGCTACAATCATATCTACAGTAGCCTCAACTGCGACA	GRMZM2G007477	Serine/threonine protn kinase-related					0		0	Off	Off					0		0	Off	Off		-0.148	0.491		0		0	Off	Off	NS				0		0	Off	Off
Constit	Constit	Constit	Constit	Constit	YYYYY	525	CD434613	1	GTCCCTGTTCTTCCATCGTTCTCAGGAAATGTCCCAGCTATTTTCGCAAAATTATTTCCG	GRMZM2G033592	Alpha-N-acetylglucosaminidase		0.127	0.332	123.1	4	115.6	2	On	On	NS	0.002	0.985	119.8	2	123.1	4	On	On	NS	-1.119	0	117.8	4	258.3	4	On	On	Down	0.096	0.304	109.7	4	101.8	4	On	On	NS	0.031
					NNNNN	526	TC303677	1	ATCCAGATCCAGGACATTTCCGGATAGATGACATAATCTGTTCATCTCAAATGCCACAAC			transferase activity				0		0	Off	Off					0		0	Off	Off					0	0	2	Off	Off				0	2	0	1	Off	Off
NotSharedPrev	SharedPrev			NotSharedPrev	YYNNY	527	BM500689	1	TTGATCTGCCTGTCTGTCAGTCAGCGACCTTGCTACGAGGAACGGCCGGGCAAGTTGGGA				0.012	0.913	75.5	4	76.6	2	On	On	NS	-0.03	0.788	0	1	75.5	4	Off	On	NS	0.097	0.399	0	2		0	Off	Off	NS	-0.027	0.731	110.8	4	113.4	4	On	On	NS	-0.674
					NNNNN	528	AI734793	1	ACCGTCTGGAATTTTACATGCGAAAAATTTGCAGACGAGGAACACAAGAGTTGCCTACGT	GRMZM2G092947	KIP1-like	enzyme regulator activity				0		0	Off	Off					0		0	Off	Off		-0.193	0.387	0	1	0	2	Off	Off	NS	-0.102	0.626		0	55.2	3	Off	On	NS
Constit	Constit	Constit	Constit	Constit	YYYYY	529	TC283556	1	GACCCTTTGCATTGGGATCGACAGATCAAGGATGGGATGGCTAGGGGTTCTTCATGGGAC	GRMZM2G130043	starch synthase V		0.018	0.904	79.9	4	77	2	On	On	NS	0.109	0.472	88.2	2	79.9	4	On	On	NS	0.093	0.386	115	4	108	4	On	On	NS	0.21	0.068	225.2	4	199	4	On	On	NS	-0.593
	NotSharedPrev		NotSharedPrev	SharedPrev	NYNYY	530	CD432844	1	TCAGGTCCTTCATTCCATTTGAATGTATATTCTAGTGGAACCATACAAGCTACTGGCAAG	GRMZM2G072894			0.022	0.898	68.6	4	0	1	On	Off	NS	-0.071	0.682	0	1	68.6	4	Off	On	NS	-0.211	0.155	66.8	3	77.5	3	On	On	NS	-0.116	0.352	62.8	4	71	3	On	On	NS	-0.813
Constit	Constit	Constit	Constit	Constit	YYYYY	531	TC307730	1	CAAGGAGGAACAGGATGAGATGTATGTCTTCTCGACAAGCCAGAAGCGGGTCTCGGTTGA	GRMZM2G060857	Cytoskeleton-associated protn, CAP-Gly		0.181	0.162	114.4	4	98.8	2	On	On	NS	-0.138	0.279	106.2	2	114.4	4	On	On	NS	-1.11	0	88.2	4	192	4	On	On	Down	-0.065	0.462	71.6	4	75.4	4	On	On	NS	-0.075
					NNNNN	532	TC302770	1	ACCCACCAAGCGACCTCGCTTCGGTGGAAGCCTTCATAGAGGCATGTACCAACCCTCCGG	GRMZM2G006965			-0.006	0.976		0		0	Off	Off	NS	-0.09	0.665		0		0	Off	Off	NS				0		0	Off	Off		-0.058	0.778	0	2	0	2	Off	Off	NS
				StageSpec	NNNNY	533	CD985145	1	GCCTCCATCTGGTGTTGGCAGTCAGATCATTTATGTTACTACTGCGGAGAATCATGTTGT			catalytic activity				0		0	Off	Off					0		0	Off	Off				0	1		0	Off	Off		0.022	0.794	61.2	4	60.3	3	On	On	NS
	NotSharedPrev		NotSharedPrev	SharedPrev	NYNYY	534	TC279851	1	CTCGGAGCTCGATCGGTGATTTGGCCTGCTGGTTCCACCGCTTGGAGCTCGGAAGGTGTA			hydrolase activity	0.047	0.756	68	4	0	1	On	Off	NS	-0.218	0.171	0	1	68	4	Off	On	NS	0.13	0.397	65.4	3	0	1	On	Off	NS	-0.026	0.808	85.6	4	87.1	4	On	On	NS	-0.825
	NotSharedPrev		NotSharedPrev	SharedPrev	NYNYY	535	TC297924	1	TACGCGGGAAACACCAGGTCTCCTTTTCTTAGATTGGTTAAATCCTTCTTCTCCTTCAAA	GRMZM2G146761	Eukaryotic rRNA processing		0.036	0.773	69.1	4	0	1	On	Off	NS	-0.061	0.623	0	1	69.1	4	Off	On	NS	-0.129	0.161	71	4	73.7	3	On	On	NS	0.06	0.498	83.5	4	79.6	4	On	On	NS	-0.802
Constit	Constit	Constit	Constit	Constit	YYYYY	536	TC280200	1	TACTACTACTAGTCTTCGTTTCGCGGATACCCCGCAGTATGTTGGTATTTATTATGGGAT	GRMZM2G124026	Putative uncharacterized protn		0.056	0.859	1658.7	4	1689.4	2	On	On	NS	0.357	0.275	2016	2	1658.7	4	On	On	NS	2.196	0	1152.6	4	258.2	4	On	On	Up	-0.49	0.049	1038.4	4	1537.2	4	On	On	NC	3.783
NotSharedPrev	SharedPrev				YYNNN	537	DR799149	1	AGCAGTGTCTGCAAAGTGGGACACTAGCAGTAGCAGATTGCTGCTACAGCCAAACAAGCC	GRMZM2G166963	Ribosomal protn L34e, conserved site	structural molecule activity	0.004	0.973	72.2	4	73.4	2	On	On	NS	-0.075	0.553	0	1	72.2	4	Off	On	NS	-0.25	0.19	0	2	0	1	Off	Off	NS	-0.142	0.197	0	2	63.6	3	Off	On	NS	-0.739
					NNNNN	538	TC280288	1	ATCTGTACGAGCTGTCAGTCATTAGGGTATCCATTAATCGGCTCTGTACCGAGATTGAGT	GRMZM2G347956	Ribosomal protn S30Ae/sigma 54 modulation protei					0		0	Off	Off					0		0	Off	Off					0		0	Off	Off					0	0	2	Off	Off
					NNNNN	539	TC315017	1	ATACAAATAGTATCATCTAAGTGCAAATCTCTTGCGTTATACGGGCCACTGAAGACAACC	GRMZM2G344967	hypoth. protn LOC100278485					0		0	Off	Off					0		0	Off	Off		0.273	0.255	0	1	0	1	Off	Off	NS				0		0	Off	Off
	NotSharedPrev		NotSharedPrev	SharedPrev	NYNYY	540	TC314046	1	TTGGTGCAATATCAGCAACCCTAATAAATCTTTCTGTTGCTGCCTCCCAGGAAAGTTCAT	GRMZM2G160452	Glycosyl transferase, group 1	hydrolase activity	-0.144	0.577	64.9	3	0	1	On	Off	NS	-0.065	0.721	0	1	64.9	3	Off	On	NS	-0.221	0.16	72.2	4	78.8	3	On	On	NS	0.031	0.809	118.3	4	113.6	4	On	On	NS	-0.893
Constit	Constit	Constit	Constit	Constit	YYYYY	541	TC282106	1	ATCTCGGGCAAATAGTTATCGAAGTGTGCCTTCACATCCAAGGGAGGAGCCAGCTGTAAA	GRMZM2G073049	copine family protn	binding	0.013	0.887	294.2	4	297.6	2	On	On	NS	0.08	0.405	304	2	294.2	4	On	On	NS	0.257	0.003	375	4	312	4	On	On	NC	0.212	0.008	571.6	4	495.5	4	On	On	NC	1.288
			StageSpec		NNNYN	542	BE056891	1	GGTGTATTTTTTGTTGCTGGGGTTTTGAAGTACCTAAGAATTATATGCACCCATAGCCGA						0	1		0	Off	Off		-0.021	0.885	0	1	0	1	Off	Off	NS			66.2	4		0	On	Off					0	0	1	Off	Off
NotSharedPrev	SharedPrev		NotSharedPrev	SharedPrev	YYNYY	543	TC279565	1	CGTCCTCGCCAGTACCGTTGGATTTCCAGTTGCCACCCACGAAGAACTTCCTGGAAGCCA	GRMZM2G146206	Triosephosphate isomerase	catalytic activity	0.009	0.957	73.4	4	74.3	2	On	On	NS	-0.004	0.98	0	1	73.4	4	Off	On	NS	-0.172	0.232	68.9	3	77.1	3	On	On	NS	0.082	0.499	119.2	4	110.9	4	On	On	NS	-0.715
			StageSpec		NNNYN	544	TC298511	1	GAAGTGAAGTAGCCATCTGATCTTTTCATCAGTGTTTTCTGAAAATCATGTTCGTTGCCC	GRMZM2G108277	Thioredoxin-like fold		-0.113	0.509		0	0	1	Off	Off	NS				0		0	Off	Off				72.8	3		0	On	Off		0.07	0.56	0	2	56.3	3	Off	On	NS
	NotSharedPrev		NotSharedPrev		NYNYN	546	TC305795	1	GTCCTCTCTACGGAGGTCCTTTTTCAGATATCGCTAGGGATTGGTGAGTTGTACGGTTCA	GRMZM2G005869	LOC100281573		-0.037	0.882	67.8	4	0	1	On	Off	NS	-0.296	0.14	0	1	67.8	4	Off	On	NS	-0.067	0.651	80.7	4	0	2	On	Off	NS			0	1	0	1	Off	Off		-0.83
NotSharedPrev	SharedPrev		NotSharedPrev	SharedPrev	YYNYY	547	TC289497	1	GCAACACGACGACGTACATCGTGTTCATGGATCCGGCGCGAATGCCGTCTGTGCACCGGA	GRMZM2G120085	Peptidase S8 and S53, subtilisin, kexin, sedolisin	hydrolase activity	-0.14	0.111	59.9	3	66.3	2	On	On	NS	0.072	0.387	0	1	59.9	3	Off	On	NS	-0.115	0.179	64	3	0	1	On	Off	NS	-0.003	0.952	58.4	4	58.3	3	On	On	NS	-1.008
					NNNNN	548	TC280677	1	TTGACACAGGTTAGGTCTTTTTTTATTGCCTGAGATCGAATACATGATGCAACTAAGGGC	GRMZM2G313678	Translation elongation factor EF1A/initiation fact		0.034	0.786	0	1	0	1	Off	Off	NS	0.086	0.628	0	1	0	1	Off	Off	NS			0	2		0	Off	Off					0		0	Off	Off
Constit	Constit	Constit	Constit	Constit	YYYYY	549	CV071884	1	AAGATTGAGTTTGTTACTTGGGAGCCAAGTCTTCCTATCTATATAAGGATGGGTTGTACC	GRMZM2G076962	protn of unknown function DUF155		0.067	0.548	210.2	4	192.6	2	On	On	NS	-0.191	0.105	191	2	210.2	4	On	On	NS	-0.274	0.004	194.8	4	236.4	4	On	On	NC	0.092	0.254	110.7	4	103.5	4	On	On	NS	0.803
Constit	Constit	Constit	Constit	Constit	YYYYY	550	TC312498	1	TGCTTTATTCACTCTTCACTGACGCTGCTTAATTCACTCCCCTTGTCATGATTTCTGCAC	GRMZM5G825110	hypoth. protn LOC100194409	transferase activity	0.117	0.286	1286.9	4	1176.5	2	On	On	NS	0.142	0.201	1420.4	2	1286.9	4	On	On	NS	0.353	0.001	1785.4	4	1387.5	4	On	On	NC	0.346	0.001	1956.5	4	1536.2	4	On	On	NC	3.417
Constit	Constit	Constit	Constit	Constit	YYYYY	551	TC314232	1	CGCTACCGGAGATAGCTAGGCATGTTCATTTGGCACAACACTTGCAATCGTTCACGGGGA	GRMZM2G003734	Sec1-like protn		0.146	0.297	134.2	4	124.5	2	On	On	NS	-0.095	0.488	122.8	2	134.2	4	On	On	NS	-0.569	0	136.8	4	202.9	4	On	On	NC	-0.226	0.036	140.8	4	163.2	4	On	On	NC	0.155
Constit	Constit	Constit	Constit	Constit	YYYYY	552	DR797005	1	AAGGTTACAGAGTTGATGTGGATATTCCTGACCCAACATGGGTAGAGGCATGTAGCTTCC	GRMZM2G010714	hypoth. protn LOC100216985		0.043	0.779	92.9	4	87.1	2	On	On	NS	0.258	0.113	119	2	92.9	4	On	On	NS	-0.227	0.056	97.4	4	113.3	4	On	On	NS	-0.001	0.996	76.5	4	77	4	On	On	NS	-0.375
					NNNNN	553	TC291612	1	AGTCCACTGGGCAGAGGGTTCTTGTCGAGTGGTCCTACGATGGTCGACAAGTTGTCCGAT			catalytic activity				0		0	Off	Off					0		0	Off	Off				0	1		0	Off	Off		0.116	0.581	0	2	0	2	Off	Off	NS
NotSharedPrev	SharedPrev		NotSharedPrev	SharedPrev	YYNYY	554	TC281133	1	GAATGGGGCACGAGCTTGCCCTAAGACCCACCCCTGATTTCATTTCCCCAATCATGGCGG	GRMZM5G840002	3-isopropylmalate dehydratase small subunit 2		-0.083	0.6	66.3	4	69.1	2	On	On	NS	0.014	0.929	0	1	66.3	4	Off	On	NS	-0.224	0.065	80.2	4	97.8	4	On	On	NS	0.027	0.806	75.4	4	73.5	4	On	On	NS	-0.862
			StageSpec		NNNYN	555	DN591151	1	ACCTCAATAATAATGACGACCCCTCAATGACATCTTCTTCGCATTGGTGGGCCAGTGATA	GRMZM2G387227	Cyclin, A/B/D/E		-0.013	0.927	0	1	0	1	Off	Off	NS	0.17	0.403	0	1	0	1	Off	Off	NS	-0.201	0.185	57.6	3		0	On	Off	NS	-0.049	0.724	0	2	61.3	3	Off	On	NS
		NotSharedPrev		NotSharedPrev	NNYNY	557	TC309692	1	TCACCGCATCATCATGGCTCATGGTCTGGAGTCTGGACAATCTCACATAGTCACACCATT	GRMZM5G822352	hypoth. protn LOC100384088				0	1		0	Off	Off		0.423	0.03	83.4	2	0	1	On	Off	NC			0	2		0	Off	Off		0.003	0.98	61.7	3	61.7	3	On	On	NS
				StageSpec	NNNNY	558	TC294300	1	GGTTATGTTTTGGCTCCCATTAGTTGCATGATCGACCTTTGGTCGGGCCTGAGTCTTTGT	GRMZM2G051079	hypoth. protn LOC100274255	kinase activity	0.011	0.944	0	1	0	1	Off	Off	NS	0.095	0.676	0	1	0	1	Off	Off	NS			0	2	0	2	Off	Off		-0.001	0.993	64.8	4	67.2	3	On	On	NS
Constit	Constit	Constit	Constit	Constit	YYYYY	559	TC293113	1	ATGAATGGTGCCTGATGGAGCAATCCATGTTATACGTAACCTTGGTGCTGTGTAGTAGCG	GRMZM2G098039	Aminotransferase, class I and II	lipid binding	0.164	0.416	5099.3	4	4676.3	2	On	On	NS	0.17	0.399	5558.6	2	5099.3	4	On	On	NS	1.037	0	6435.8	4	3061	4	On	On	Up	-0.001	0.996	3762.9	4	3807.1	4	On	On	NS	5.403
					NNNNN	560	AW066545	1	AAATCAAATTAACCGGTTTTAGACTTCTGCAATCTCCATAGACGTACAACCTCGCTCCGT	GRMZM2G004957	Homeobox, conserved site		0.027	0.893		0		0	Off	Off	NS	0.123	0.562	0	1		0	Off	Off	NS	-0.139	0.516	0	1		0	Off	Off	NS			0	1	0	1	Off	Off
					NNNNN	561	AW453203	1	CAGCATCTTCTGCAGCTCTGAAGAAAACTCGATCACCATGGACATGCCTTCTCTTGTTCT	GRMZM2G398089	HMW kininogen					0		0	Off	Off					0		0	Off	Off					0		0	Off	Off		0.03	0.717	0	1	56.9	3	Off	On	NS
Constit	Constit	Constit	Constit	Constit	YYYYY	562	TC311316	1	CTGATGCTCTGGGCATTTAACTGTCGTGCATTAAACTGAACGTCCTTGTGTTACTAGTCG	GRMZM2G169044	Putative uncharacterized protn		0.127	0.759	1683.9	4	1617.5	2	On	On	NS	0.218	0.598	1845.2	2	1683.9	4	On	On	NS	0.16	0.586	2317.7	4	2046.6	4	On	On	NS	0.482	0.119	3797.7	4	2973.1	4	On	On	NS	3.805
Constit	Constit	Constit	Constit	Constit	YYYYY	563	CO463616	1	ATCTCCCCTCTCTCCTCCCAGTTAACCGGCAAGTCCGCTGGCTTCATATCTCCCTCAATC				0.044	0.877	722.9	4	648.3	2	On	On	NS	-0.098	0.734	713.9	2	722.9	4	On	On	NS	-1.347	0	471.6	4	1161.2	4	On	On	Down	0.085	0.678	286.2	4	262.6	4	On	On	NS	2.585
					NNNNN	564	AI491579	1	AAGACAACGCCTTGGCGATTAATTAAGATGTGCCGCAGCCTATTATTCAGCGTTAACTTT							0		0	Off	Off					0		0	Off	Off					0		0	Off	Off		0.1	0.508	0	2	0	2	Off	Off	NS
Constit	Constit	Constit	Constit	Constit	YYYYY	565	TC298519	1	TCTTCTCCTCCTCCGTGTCAACGCAAGACCACCACCCACCTCGCCAGGCTTTTTTGGGTT	GRMZM2G014444	Ribosomal protn L5	structural molecule activity	0.155	0.316	2700.8	4	2490.2	2	On	On	NS	-0.321	0.053	2108.9	2	2700.8	4	On	On	NS	-0.87	0	3021.1	4	5523.6	4	On	On	Down	-0.583	0	6592.5	4	10195.6	4	On	On	NC	4.486
					NNNNN	566	TC285528	1	CAGACAGTCAGACTGCTAGACACCACAGCGTGCTCAGACAGTCAGAACGGATCGAGCGTT	GRMZM5G858653	hypoth. protn LOC100193924					0		0	Off	Off					0		0	Off	Off					0		0	Off	Off					0		0	Off	Off
					NNNNN	567	DT941472	1	GAAGGGCAAGAAAAGGGCAAATTCCCGTATTACCCCCGAAAAAAAATCGAAAACCCCCGG				-0.076	0.711		0		0	Off	Off	NS				0		0	Off	Off				0	2	0	1	Off	Off					0		0	Off	Off
			StageSpec		NNNYN	568	CN844778	1	GGTGAGGAGGAGAATGTCATGACCCTACCAGGAAGGCATAGATGCAGACAATGTAACAAG	GRMZM2G301904	Proteasome component region PCI		0.149	0.329	0	2	0	1	Off	Off	NS	0.08	0.592	0	1	0	2	Off	Off	NS	0.05	0.677	64.9	4	63.7	3	On	On	NS	-0.075	0.718		0	0	1	Off	Off	NS
Constit	Constit	Constit	Constit	Constit	YYYYY	569	CF055191	1	GAAACTTTATGCTCTGGTAGATCAAACTGCTTCACCTGACAATCCCGACGCGCTACAATA	GRMZM2G388892	RNA polymerase, beta subunit, protrusion		0.157	0.105	124.8	4	109.6	2	On	On	NS	-0.207	0.04	109.2	2	124.8	4	On	On	NC	-0.431	0	134.7	4	183.4	4	On	On	NC	0.081	0.22	62.3	4	59.9	3	On	On	NS	0.051
					NNNNN	570	CD443180	1	AAAAGGGCACTGTACTTCTTTCATGAGAAAGCATATTGTTTATTGGCACCTGTTATGCCC	GRMZM2G134523						0		0	Off	Off					0		0	Off	Off					0		0	Off	Off		-0.068	0.742		0	0	2	Off	Off	NS
					NNNNN	571	DR961919	1	AGGGCAAGACAAGGTCCAATCAGGAAGTCGTCATACTTTATCAGGCGTTGGAGCTGTTAG	GRMZM2G167630	hypoth. protn LOC100383307 (LOC100383307),					0		0	Off	Off					0		0	Off	Off					0	0	2	Off	Off					0		0	Off	Off
Constit	Constit	Constit	Constit	Constit	YYYYY	572	TC311647	1	ATTGCACCAAAAAAATTTGGCCTCAAAGTTGTCCAGAAACTCACAAAGCGCAATTCAACG	GRMZM2G313027	Globin-like		0.137	0.526	148.9	4	136.7	2	On	On	NS	-0.277	0.212	122.1	2	148.9	4	On	On	NS	-0.696	0.001	143.4	4	233.6	4	On	On	Down	-0.168	0.279	131.1	4	148.8	4	On	On	NS	0.305
NotSharedPrev	SharedPrev		NotSharedPrev	SharedPrev	YYNYY	573	TC281835	1	CCAAAAGTCCAAAACAAAGAGGGCTCACGTTGGTTGGACCTGGCATTTGCCTCTTTGGTC	GRMZM2G114888	LOC100281473	RNA binding	-0.098	0.485	73.8	4	79.9	2	On	On	NS	0.034	0.806	0	1	73.8	4	Off	On	NS	-0.33	0.006	82.4	4	105.4	4	On	On	NC	-0.039	0.695	99.9	4	102.6	4	On	On	NS	-0.707
	NotSharedPrev		NotSharedPrev	SharedPrev	NYNYY	574	TC291885	1	AGGAGGTGGACGTGCTCGTTCACAGGGGCATATACGAAGCCGCCAAGGGGATGTATCACC	GRMZM2G416817		binding	0.13	0.386	63.2	3	0	1	On	Off	NS	-0.038	0.796	0	1	63.2	3	Off	On	NS	0.235	0.075	69.4	4	0	1	On	Off	NS	-0.108	0.313	65	4	74.3	3	On	On	NS	-0.931
Constit	Constit	Constit	Constit	Constit	YYYYY	575	TC293567	1	GCCATTTCCACCACCCGCTATATCTCTGGTCCTTTTTGTATCTAGAGTCTTGAGTGATAG	GRMZM2G103287	Glycoside hydrolase-type carbohydrate-binding	carbohydrate binding	0.235	0.059	1713.3	4	1491	2	On	On	NS	0.161	0.177	1859.2	2	1713.3	4	On	On	NS	0.396	0	3320.4	4	2499.5	4	On	On	NC	0.175	0.048	2898.2	4	2562	4	On	On	NC	3.83
Constit	Constit	Constit	Constit	Constit	YYYYY	576	TC291528	1	GGAAACTAGCCATTCAACATCCGATGAGATCGTGAGTTGAGACTTAAGCAGCCTGAAGTC	GRMZM2G480620	protn of unknown function DUF1683, C-terminal		0.109	0.403	194.4	4	181.1	2	On	On	NS	0.09	0.487	204	2	194.4	4	On	On	NS	0.362	0.002	230.5	4	176.5	4	On	On	NC	-0.057	0.533	308.5	4	322.4	4	On	On	NS	0.69
NotSharedPrev	SharedPrev		NotSharedPrev	SharedPrev	YYNYY	577	TC314580	1	ATGGTGACTCAGATGCTGATTGGGGTGTCCCCATGAAAGTATGCCTAACCCCATACTCTA	GRMZM2G139657	protn of unknown function DUF248, methyltransfer	transferase activity	0.106	0.246	71.7	4	68.4	2	On	On	NS	0.043	0.633	0	1	71.7	4	Off	On	NS	-0.027	0.669	86.6	4	88.8	4	On	On	NS	-0.048	0.453	84.8	4	87.4	4	On	On	NS	-0.749
Constit	Constit	Constit	Constit	Constit	YYYYY	578	TC286214	1	CTCTCCCTCCCTGCGATCTCTTAGCTACTCATGGCAATGGCAGTCTTAACTTCCTCGCCG				0.118	0.633	1767	4	1489	2	On	On	NS	-0.09	0.713	1758.2	2	1767	4	On	On	NS	-1.367	0	1007.9	4	2578.6	4	On	On	Down	0.102	0.56	531.9	4	478.4	4	On	On	NS	3.874
Constit	Constit	Constit	Constit	Constit	YYYYY	579	TC296412	1	TAGCATTATATGGCATTGTGTGCGGCTTTGTAACTTGGTCAATTTTAATTCGTGTCGCTG	GRMZM2G010037	hypoth. protn LOC100276954		-0.136	0.38	425.8	4	474.4	2	On	On	NS	-0.094	0.54	392.2	2	425.8	4	On	On	NS	0.805	0	638.5	4	355.4	4	On	On	Up	0.094	0.391	432.5	4	404.2	4	On	On	NS	1.821
				StageSpec	NNNNY	580	TC315773	1	AAATGTCTACTGTTGCAACCACATGTTTTGGGTTCAGGAACCTAGTTCACTTGCAACTTT	GRMZM2G000633	Tyrosine protn kinase	carbohydrate binding	-0.124	0.427		0		0	Off	Off	NS				0		0	Off	Off		0.071	0.516	0	2	0	1	Off	Off	NS	0.159	0.07	65.8	4	58.9	3	On	On	NS
NotSharedPrev	SharedPrev		NotSharedPrev	SharedPrev	YYNYY	581	TC307944	1	CCTCAACTCCTACTGCCCTCCACTCCAAGTGCCCCTGAAGGACTGACGAAAATCGAAAAC				0.037	0.728	77.3	4	76	2	On	On	NS	-0.03	0.78	0	1	77.3	4	Off	On	NS	-0.048	0.527	72.2	4	72.8	3	On	On	NS	0.042	0.579	97	4	93.6	4	On	On	NS	-0.64
					NNNNN	582	DR793459	1	GGCTCTTGGAAAATTCGGGGCCACAATTCCAGGAAAAGCACAAATTAGGCTGAGGCCCGC							0		0	Off	Off					0		0	Off	Off				0	1	0	1	Off	Off					0		0	Off	Off
Constit	Constit	Constit	Constit	Constit	YYYYY	583	TC287646	1	ATGGATGATGATCATTCCACCTTTGTTGTCAGTCCTGTAGAACAGACGTGGGTTGTTGTG			enzyme regulator activity	-0.101	0.29	3848	4	4148.5	2	On	On	NS	-0.088	0.351	3587.2	2	3848	4	On	On	NS	0.359	0	4058.5	4	3146.3	4	On	On	NC	-0.093	0.173	4811.9	4	5114.8	4	On	On	NS	4.997
Constit	Constit	Constit	Constit	Constit	YYYYY	584	TC306629	1	TGCTGAGACGAATGAGCTTGAGGAGCTACCCTATACTATTGGATCGTGCACCTCTCTCGT	GRMZM2G160454	Leucine-rich repeat	protn binding	0.036	0.838	117.1	4	118.3	2	On	On	NS	-0.078	0.662	106.5	2	117.1	4	On	On	NS	0.621	0	155.5	4	100.5	4	On	On	Up	-0.034	0.785	112.8	4	114.3	4	On	On	NS	-0.041
NotSharedPrev				NotSharedPrev	YNNNY	585	AI737212	1	TTTGGACAACTACCTTGGAAGGCTGAGCAGCCTTTGGATGAGTTTCCTTCATATGGCGCC	GRMZM2G352274	hypoth. protn LOC100275429		-0.094	0.458	0	1	59.7	2	Off	On	NS	-0.097	0.447	0	1	0	1	Off	Off	NS	0.153	0.241	0	2	0	1	Off	Off	NS	0.002	0.982	69.3	4	69.4	4	On	On	NS
					NNNNN	586	AI745738	1	TGCCAACTTTTTCTGATTCGCTTTCAGAGTCACTGCCTGAATCAGAATCGCTAGAAGATG	GRMZM2G006707	Bromodomain					0		0	Off	Off					0		0	Off	Off					0		0	Off	Off				0	2	0	2	Off	Off
Constit	Constit	Constit	Constit	Constit	YYYYY	587	TC284526	1	GTTCATATGATCCAAGAGGAAACAGTGTGCCCACAATATTGCTAATGATGCAGAGGAAGT	GRMZM2G114192	Rho GTPase activation protn		0.076	0.75	89.8	4	87.6	2	On	On	NS	-0.001	0.996	86.9	2	89.8	4	On	On	NS	0.402	0.062	86.4	4	0	2	On	Off	NS	0.048	0.775	96.6	4	93.4	4	On	On	NS	-0.424
					NNNNN	588	CF009339	1	TGCTGGAGAGCTCCATCTTGAAATCTGTCTGAAGGATTTGGAAGACGACCACGCTTGCAT							0		0	Off	Off					0		0	Off	Off					0	0	1	Off	Off					0	0	1	Off	Off
Constit	Constit	Constit	Constit	Constit	YYYYY	603	TC302611	1	GTACTCTTAGCTTTATTCCTGCAACCTTCAAGCTCGAGATGATCTGTATCTCGGTCGAGT	GRMZM2G049790	Molluscan rhodopsin C-terminal tail		0.176	0.767	305.8	4	298.7	2	On	On	NS	0.504	0.403	332.8	2	305.8	4	On	On	NS	1.377	0.007	377.3	4	131.1	4	On	On	Up	-0.007	0.987	633.9	4	601.2	4	On	On	NS	1.344
	NotSharedPrev	SharedPrev	SharedPrev	SharedPrev	NYYYY	604	TC293836	1	ATGGAAGCCATGACGACCGTGAACATTCATGGTCATACGATTTTTTGTGATCGATCACGT	GRMZM2G178025	Glycoside hydrolase, family 9	catalytic activity	-0.034	0.879	74.9	4	0	1	On	Off	NS	0.178	0.275	90.7	2	74.9	4	On	On	NS	0.052	0.737	78.1	4	0	1	On	Off	NS	-0.102	0.37	109.6	4	117.9	4	On	On	NS	-0.686
Constit	Constit	Constit	Constit	Constit	YYYYY	606	TC294161	1	TTGCTGGTTAATTTGGTAGGTATCCTTTGATTGGACTTCATCAGAAGCGGCACTATTTTC	GRMZM5G898597	hypoth. protn LOC100274836		0.138	0.414	1916.5	4	1684.3	2	On	On	NS	0.073	0.662	2095.9	2	1916.5	4	On	On	NS	0.556	0.001	1948.7	4	1309.4	4	On	On	NC	0.143	0.238	1089.9	4	994.3	4	On	On	NS	3.991
					NNNNN	607	TC314000	1	GTCGAGAGTTTTATTTTGGTATATGTAACTTTGTAATTGGGCCTAAGCGCATTGGAGCAC	GRMZM2G137820	Nucleic acid-binding, OB-fold-like					0		0	Off	Off					0		0	Off	Off				0	2		0	Off	Off		-0.041	0.841	0	2	60.2	3	Off	On	NS
				StageSpec	NNNNY	608	AI600666	1	CTACTGGAGATAGCCAGCCGTGCAGTACGGTGAGTGTGGCATGCGCGAGTCGTGCAAAGG				-0.04	0.82		0	0	1	Off	Off	NS	-0.042	0.813	0	1		0	Off	Off	NS				0	0	1	Off	Off		0.027	0.829	62	3	62.6	3	On	On	NS
					NNNNN	609	TC313459	1	ACCAGACCAATTACATTTGTGATGACATCGAAAAAGTTTCTGGGAATATCTTTCGGACGC	GRMZM2G014454						0		0	Off	Off					0		0	Off	Off					0		0	Off	Off					0		0	Off	Off
					NNNNN	610	TC282301	1	TCTATCTGCTGCAGCTGTAAGATGGCTTGCAGTTTGGGAAATGTAAGACCAAGAGTAATC	GRMZM2G122045	protn of unknown function DUF300					0		0	Off	Off					0		0	Off	Off				0	1		0	Off	Off					0		0	Off	Off
			NotSharedPrev	SharedPrev	NNNYY	611	TC313270	1	ACTCCGAATTGATGCACACCCATCAATTTACACCATCACTCACGAAGGAAAACCACTTAG	GRMZM2G117742	protn of unknown function DUF231, plant		-0.163	0.321		0	0	1	Off	Off	NS	0.046	0.769	0	1		0	Off	Off	NS			66.3	3		0	On	Off		0.155	0.133	62.3	4	0	2	On	Off	NS
			NotSharedPrev	SharedPrev	NNNYY	612	DT651982	1	GTCTACTTCCAGCTCATGGAGGGTGACGTGTTTCTGAGGTACGACATGGGCAGGAACCGT	GRMZM2G171713	Cyclin-like F-box	kinase activity	0.037	0.754	0	2	0	1	Off	Off	NS	0.003	0.98	0	1	0	2	Off	Off	NS	-0.134	0.276	61	3	0	2	On	Off	NS	0.072	0.4	70.3	4	69.9	3	On	On	NS
					NNNNN	613	TC314604	1	GATTTTGATGTTGAGTCTACAGAGACGGGATTGAGGAGTTGAGGACAGGACACATGAGAT	GRMZM2G177984						0		0	Off	Off					0		0	Off	Off		0.218	0.338	0	1	0	1	Off	Off	NS				0		0	Off	Off
Constit	Constit	Constit	Constit	Constit	YYYYY	615	TC298179	1	GTTTTTCATCAAGTCGTTTATTTCTTGTGCACCATTGCTGGAGTGGAGACTCGGAGATCG	GRMZM2G052255			-0.029	0.82	108.3	4	106.3	2	On	On	NS	0.135	0.297	123.9	2	108.3	4	On	On	NS	0.453	0.001	100.7	4	75.6	3	On	On	NC	0.284	0.009	102.7	4	84.1	4	On	On	NC	-0.154
					NNNNN	616	CF009500	1	TCAACATTGTCATTGCGATATCAATAGTGGAAGAGATGCCAGACGAGTGGTGTACATCCC							0		0	Off	Off					0		0	Off	Off				0	2		0	Off	Off		-0.115	0.585		0	0	1	Off	Off	NS
				StageSpec	NNNNY	617	AI670541	1	CACTAACAATGGGTAAGACGTGACATTCACTACCCGATCAACCTCTTCTTCGCAGTCTCC							0		0	Off	Off		0.134	0.377	0	1		0	Off	Off	NS	-0.384	0.043	0	1		0	Off	Off	NC	0.063	0.465	63	4	61.9	3	On	On	NS
Constit	Constit	Constit	Constit	Constit	YYYYY	618	TC305358	1	TACGGTGTTAGCAATATCCCTGGCTGCGCTTCATTGCTCTCTCGTGGCACGAGCACGACA			nucleotide binding	-0.019	0.895	94.4	4	93.5	2	On	On	NS	-0.086	0.561	90.9	2	94.4	4	On	On	NS	0.034	0.743	88.5	4	86.5	4	On	On	NS	-0.108	0.31	162.3	4	172.9	4	On	On	NS	-0.352
NotSharedPrev	SharedPrev		NotSharedPrev	SharedPrev	YYNYY	619	DR806732	1	CTCAAGAAAATGTTGCCCGCGTTTGCTTCGTGCTCAGACGAGTTGATAGCTAGATGGGCG	GRMZM2G147752	Cytochrome P450, E-class, group I	binding	-0.072	0.601	64.8	3	66.1	2	On	On	NS	-0.071	0.605	0	1	64.8	3	Off	On	NS	-0.142	0.466	56.4	3	0	2	On	Off	NS	-0.108	0.279	92	4	97.9	4	On	On	NS	-0.895
NotSharedPrev	SharedPrev		NotSharedPrev		YYNYN	620	TC300899	1	ACACACTACACACCAGCCAGCGAGATAGCGAACGCTAGGAACCCAGTGGCCATCTTTGGA	GRMZM2G006745	DNA-binding, integrase-type	DNA binding	0.097	0.592	70.3	4	63.7	2	On	On	NS	-0.056	0.754	0	1	70.3	4	Off	On	NS	0.019	0.881	77.2	4	76.9	4	On	On	NS	0.04	0.825	0	2	60.6	3	Off	On	NS	-0.777
Constit	Constit	Constit	Constit	Constit	YYYYY	622	TC283818	1	GTTGGTGATGATGGCACCATCCACTAGCTCGTGGTGTTGCAAGGTCGATTGGTCTTTAGA	GRMZM5G866861	preprotn translocase secY subunit		0.082	0.417	148.5	4	141.8	2	On	On	NS	0.005	0.962	146.9	2	148.5	4	On	On	NS	0.007	0.919	157.8	4	156.3	4	On	On	NS	-0.018	0.797	356.4	4	360.5	4	On	On	NS	0.301
Constit	Constit	Constit	Constit	Constit	YYYYY	623	TC279810	1	GACATTGAGAATGAGAATGGAGGTGCTGGGGTCTATTCTGCAAGTCTCAAGAAACATTAT	GRMZM2G013318	GTP1/OBG	nucleotide binding	-0.021	0.958	1217.6	4	1335.9	2	On	On	NS	-0.323	0.425	919.1	2	1217.6	4	On	On	NS	-0.542	0.076	1966.6	4	2865.8	4	On	On	NS	-0.803	0.015	760.1	4	1385	4	On	On	Down	3.337
Constit	Constit	Constit	Constit	Constit	YYYYY	624	TC306434	1	CATTGATTTCGACCTCCCAATCACTGTGAGGCTGACTGTAACTGATACTGACCCAGGGGC	GRMZM2G129804	Translation elongation factor P/YeiP, central	translation factor activity, nucleic acid binding	-0.236	0.385	124.4	4	146.5	2	On	On	NS	0.052	0.845	129.8	2	124.4	4	On	On	NS	0.441	0.036	183.3	4	134.6	4	On	On	NC	-0.475	0.026	188.6	4	274.9	4	On	On	NC	0.046
					NNNNN	625	BM079029	1	CTGTCTGCATGGACAATCATCTGGCATCGGAAAGGTCGACAGATCATCATCGAATCGGAT	GRMZM2G013949	Pistil-specific extensin-like protn					0		0	Off	Off					0		0	Off	Off					0		0	Off	Off					0		0	Off	Off
Constit	Constit	Constit	Constit	Constit	YYYYY	626	TC312682	1	GGTTATGTTGGGTATGAAGAGGGTGGTCAACTAACAGAAGCTGTTCGCCGTAGGCCATAT	GRMZM2G162968	Chaperonin clpA/B	hydrolase activity	0.075	0.584	124.6	4	124.3	2	On	On	NS	-0.032	0.811	115.7	2	124.6	4	On	On	NS	0.459	0.001	156.1	4	113.2	4	On	On	NC	-0.348	0.004	147.2	4	186.6	4	On	On	NC	0.048
Constit	Constit	Constit	Constit	Constit	YYYYY	627	AI622014	1	ATGGAGGAAAGCAATGTTCAACCTGGAAAGAGTCCTGGTACTATATGCGGGGATATTCAT			hydrolase activity	-0.035	0.75	152.5	4	154.8	2	On	On	NS	-0.082	0.459	145.7	2	152.5	4	On	On	NS	-0.411	0	103.8	3	117.8	4	On	On	NC	-0.03	0.696	62.7	4	64	4	On	On	NS	0.34
NotSharedPrev	SharedPrev			NotSharedPrev	YYNNY	628	CF039739	1	ACGGAAAAGGACCAAGCAAATTTATACCAAAGGATCCAAATGTTGAGGTTGCATCTTTGG	GRMZM2G362726	Nitrite/sulphite reductase, hemoprotn beta-compo		-0.024	0.827	73.2	4	73.9	2	On	On	NS	-0.131	0.249	0	1	73.2	4	Off	On	NS	0.229	0.061	0	2	0	1	Off	Off	NS	0.11	0.179	61.8	4	57.4	3	On	On	NS	-0.719
Constit	Constit	Constit	Constit	Constit	YYYYY	629	TC289819	1	ATTCTGAGTAAATGCTTGCAAAGCTCACTCGCACTTTGCAGTCTTGTGTTCCTCTGCCGT	GRMZM2G082260	Ribonuclease II and R	nuclease activity	0.091	0.302	199.2	4	191.4	2	On	On	NS	-0.05	0.568	186	2	199.2	4	On	On	NS	0.347	0	262	4	204.6	4	On	On	NC	-0.271	0.001	315.7	4	380.7	4	On	On	NC	0.725
Constit	Constit	Constit	Constit	Constit	YYYYY	630	TC281208	1	GACCTGGTGTCCTGCATCCATGGATTAGTTGCTGTATTGGCCATACTATTGGTTCACGTG	GRMZM2G153150	NUDIX		0.138	0.141	380.3	4	336.8	2	On	On	NS	-0.225	0.026	328.9	2	380.3	4	On	On	NC	0.325	0	384.6	4	306.7	4	On	On	NC	0.084	0.198	122.3	4	115.4	4	On	On	NS	1.658
Constit	Constit	Constit	Constit	Constit	YYYYY	631	TC286143	1	GTGTAAATGTCTCCATGTCAAGGGCGGTATTGCCCAAGGTAGGAGGACCTCGGCTACGTA	GRMZM2G156486	Nitrilase/cyanide hydratase and apolipoprotn N-a		0.062	0.659	84.6	4	78.9	2	On	On	NS	-0.014	0.922	85.5	2	84.6	4	On	On	NS	0.213	0.052	96.7	4	84	4	On	On	NS	0.04	0.69	68.9	4	66.8	4	On	On	NS	-0.51
					NNNNN	632	TC299167	1	GCTGAACCAAACAGGTACCAAACCGGCCACTGATTGAAGATCTTTTATGTACGGGTACGA	GRMZM2G020840	Wilm's tumour protn region, bacterial					0		0	Off	Off					0		0	Off	Off				0	1		0	Off	Off		0.009	0.966	0	1	0	2	Off	Off	NS
Constit	Constit	Constit	Constit	Constit	YYYYY	633	TC313842	1	AGATGTTGATGGTGTTTTAACATGTGACCCAAATATCCATCCTAAGGCAAAACCTGTGCC	GRMZM2G052935	Aspartate/glutamate/uridylate kinase	binding	-0.026	0.909	98.6	4	104	2	On	On	NS	-0.044	0.845	91.9	2	98.6	4	On	On	NS	0.654	0.002	137.1	4	96.1	3	On	On	Up	-0.273	0.105	78.3	4	95.3	4	On	On	NS	-0.289
Constit	Constit	Constit	Constit	Constit	YYYYY	634	TC285066	1	GATGGGTGGTGTGCTCTCTCTTTTAGCTTGGTGATCATCTGAAAAAAGGAAGTGCTGTTT	GRMZM2G449355	hypoth. protn LOC100216734		0.087	0.687	1025.5	4	862.7	2	On	On	NS	-0.302	0.182	906.8	2	1025.5	4	On	On	NS	-1.755	0	839.1	4	2810.2	4	On	On	Down	0.176	0.264	267.5	4	230.1	4	On	On	NS	3.089
Constit	Constit	Constit	Constit	Constit	YYYYY	635	TC299158	1	AGATGCTCCAGATGGCTGAGGTTTGGCTGTGAAGAGAGGGTACAAATGAAGCTTGTTGAT				0.103	0.348	388.9	4	360.3	2	On	On	NS	-0.297	0.017	318.5	2	388.9	4	On	On	NC	-0.8	0	294.6	4	511.4	4	On	On	Down	0.111	0.164	344.4	4	316.4	4	On	On	NS	1.69
Constit	Constit	Constit	Constit	Constit	YYYYY	636	TC312400	1	TGATGGTGAGTGCTTGACTCAGGAGGAGATAGTTGGGTCATCTGGAAATCAGAAACCTCT	GRMZM2G134104	hypoth. protn LOC100276322		-0.022	0.91	624.8	4	673	2	On	On	NS	-0.172	0.383	506.5	2	624.8	4	On	On	NS	0.369	0.019	641.8	4	496.7	4	On	On	NC	-0.153	0.277	396.1	4	452	4	On	On	NS	2.374
Constit	Constit	Constit	Constit	Constit	YYYYY	637	CO522807	1	TGATTCAGAGGATGAATTAGATGGTCAGGTTGCCCCATACCACTTAATGGAGAAAAGGGG	AC210013.4_FG008			0.159	0.137	287.7	4	247.3	2	On	On	NS	-0.118	0.258	272	2	287.7	4	On	On	NS	-0.676	0	203.7	4	324.5	4	On	On	Down	0.144	0.066	98.2	4	88.8	4	On	On	NS	1.256
Constit	Constit	Constit	Constit	Constit	YYYYY	638	CD958330	1	TTATACTGTACAACAGGAATCATCCTTCAGTGGCTCCAGTCAGACCCGTATTTGTCCAGT				0.149	0.728	395.6	4	325	2	On	On	NS	-0.124	0.773	298.5	2	395.6	4	On	On	NS	-0.532	0.101	478.2	4	687.6	4	On	On	NS	0.368	0.241	365.5	4	283.1	4	On	On	NS	1.715
Constit	Constit	Constit	Constit	Constit	YYYYY	639	TC299709	1	GTTTTGTTAGTTATACTGATGACAAGGTCGTTCCAGTGGCAAAGTCTATTGCTTCTGAAG				-0.02	0.878	366.6	4	376.3	2	On	On	NS	0.112	0.4	391.1	2	366.6	4	On	On	NS	0.474	0	545.8	4	391.8	4	On	On	NC	0.266	0.014	340.9	4	286.6	4	On	On	NC	1.605
Constit	Constit	Constit	Constit	Constit	YYYYY	640	CO441901	1	TTTCCTCTCTTCTCCGGTCGCGGGTTGTCTCCCGCTCTTCGTCCTCCCCTCTGGTTGTTC				0.071	0.771	140.1	4	134.2	2	On	On	NS	-0.021	0.931	133.5	2	140.1	4	On	On	NS	-0.45	0.023	245.7	4	329.3	4	On	On	NC	0.048	0.78	291.6	4	274.8	4	On	On	NS	0.217
Constit	Constit	Constit	Constit	Constit	YYYYY	641	DT649037	1	TCTCCCTTCTTTCTCCAGACTCTCTCTATCTCACTTCAGTTGCTGCCATGCCATGCCCCA	GRMZM2G107322	Galanin 1 receptor	binding	-0.045	0.704	88.1	4	85.2	2	On	On	NS	0.089	0.455	98.6	2	88.1	4	On	On	NS	-0.128	0.143	87.2	4	94.7	4	On	On	NS	0.056	0.5	105.2	4	101	4	On	On	NS	-0.452
		NotSharedPrev		NotSharedPrev	NNYNY	642	CD957288	1	GATCCTCACCCTGGGCAAAGATGGCGCACTGGTTCAGCCAAAGATGTCTGCATCCTTCGT				-0.005	0.979	0	2	0	1	Off	Off	NS	0.179	0.308	75.2	2	0	2	On	Off	NS	-0.132	0.356	0	2	0	1	Off	Off	NS	-0.069	0.619	66.4	4	71.8	3	On	On	NS
					NNNNN	643	TC292895	1	TTCGGCACGACCTACTGTTAAGTTTTGCGAATTCGGAGGCACAGCGCCACCTACTTCCAC				0.101	0.49	0	2	0	1	Off	Off	NS	-0.033	0.817	0	1	0	2	Off	Off	NS	0.373	0.106	0	1		0	Off	Off	NS	-0.013	0.927	0	1	60.2	3	Off	On	NS
NotSharedPrev	SharedPrev			NotSharedPrev	YYNNY	644	DT651875	1	AAATGAAAGGGGGGAACTGGCCTGCACCACTAAAGAGTAACAAGGGAAAAAATGACTTGC				-0.09	0.642	62.2	3	68	2	On	On	NS	-0.03	0.874		0	62.2	3	Off	On	NS	-0.044	0.778	0	1	0	2	Off	Off	NS	0.138	0.479	60.1	3	56.1	3	On	On	NS	-0.954
Constit	Constit	Constit	Constit	Constit	YYYYY	645	TC289939	1	TGGTGCAATGCAAAAGTTTCCCTTATTGTATGGCTTCATCCAAAGCCACTACTGGGGAGT	GRMZM2G021422	Mannosyltransferase, PIG-V	transferase activity	0.026	0.809	107.8	4	107.4	2	On	On	NS	0.029	0.782	108.6	2	107.8	4	On	On	NS	-0.076	0.321	104.7	4	110.5	4	On	On	NS	-0.049	0.513	72.7	4	75.4	4	On	On	NS	-0.161
Constit	Constit	Constit	Constit	Constit	YYYYY	646	TC310478	1	AAGCAAAAGGAAACCACCAGGAGCTGTAAAAATCAGCACATGGTCACTGGCTCGCCTTAA	GRMZM2G703749	hypoth. protn LOC100382695	binding	-0.029	0.883	124.3	4	133.1	2	On	On	NS	-0.072	0.718	112.9	2	124.3	4	On	On	NS	0.355	0.027	142.5	4	111	4	On	On	NC	-0.178	0.224	137.8	4	159.4	4	On	On	NS	0.045
NotSharedPrev	SharedPrev	SharedPrev	SharedPrev		YYYYN	647	TC297721	1	GCTGTGGAGAATTCGGACTTTAAAGCCTCAAGTCTGAACCATATGTGAAGTCTGAACTGT				-0.073	0.641	113.6	4	122.5	2	On	On	NS	0.065	0.677	112.3	2	113.6	4	On	On	NS	0.124	0.28	102.5	4	93.6	4	On	On	NS	-0.352	0.047	0	2	88.9	4	Off	On	NC	-0.085
Constit	Constit	Constit	Constit	Constit	YYYYY	648	TC279871	1	TGGGCCTTCCTCAAGATTGGTTTGGTCGTGTCGCTTCAGCTATGGACTGCTACATTCCTC	GRMZM2G078373		catalytic activity	-0.036	0.698	94.4	4	93.1	2	On	On	NS	0.074	0.423	102.1	2	94.4	4	On	On	NS	0.05	0.443	126.5	4	121.9	4	On	On	NS	0.049	0.452	157.2	4	151.7	4	On	On	NS	-0.352
Constit	Constit	Constit	Constit	Constit	YYYYY	649	TC308063	1	TGGGTTTCGGTGTCAGGATTTGGTTAGGTCCTGTGTGTAGTTTGCGCAGTCGGAAAGAGA	GRMZM2G521862			-0.178	0.12	3932.4	4	4508.6	2	On	On	NS	-0.167	0.142	3454.4	2	3932.4	4	On	On	NS	0.212	0.016	3309	4	2855.6	4	On	On	NC	0.351	0.001	6003.4	4	4713.8	4	On	On	NC	5.028
			NotSharedPrev	SharedPrev	NNNYY	650	TC303807	1	GAGGCCACAAGAGCAGTATACACAGCTCTCCACCCTCAAACCATGGTTGTTGCTGACTTA	GRMZM2G116966	SAM dependent carboxyl methyltransferase	transferase activity	-0.002	0.99		0	0	1	Off	Off	NS				0		0	Off	Off		-0.018	0.861	65.3	4		0	On	Off	NS	-0.029	0.69	66.2	4	67.8	4	On	On	NS
					NNNNN	651	AW191143	1	TAAGTCATGTCTTGGTGGTGCGCAATTCTGGTCAGCGGAAACACACTGAAAAAGTAGAGG	GRMZM2G052616			-0.078	0.705		0		0	Off	Off	NS				0		0	Off	Off				0	2	0	1	Off	Off					0	0	1	Off	Off
Constit	Constit	Constit	Constit	Constit	YYYYY	652	TC290763	1	AGAGAAGAGACAGAATCACCTCGTCATATCGCTTGTGACCAGTTCTCTGATACTAGTTTG	GRMZM2G481261	Ferredoxin	binding	0.244	0.3	261.4	4	236	2	On	On	NS	0.195	0.402	289.2	2	261.4	4	On	On	NS	0.844	0	355.5	4	193.9	4	On	On	Up	-0.171	0.304	142.1	4	163.5	4	On	On	NS	1.117
			StageSpec		NNNYN	654	DR802488	1	AAGAAATTTGAGGGTTATTATGTGGATGACGAGGGAGAGATTGCATCCTTGTCACATGCG	GRMZM2G050333	ENTH/VHS		0.079	0.59	0	2	0	1	Off	Off	NS	0.206	0.191	0	1	0	2	Off	Off	NS	0.077	0.598	65	3	0	2	On	Off	NS	-0.075	0.715		0	0	1	Off	Off	NS
				StageSpec	NNNNY	655	CF349029	1	AAAGAAAGGTTCCATCCATTTTCGGTTTTTGGAGTCCCACCATCTTATGCCTTTTCAAGC							0		0	Off	Off					0		0	Off	Off					0		0	Off	Off		0.016	0.88	64.9	4	66.1	3	On	On	NS
Constit	Constit	Constit	Constit	Constit	YYYYY	656	TC301250	1	CCATCCATGTCACAAAGGAGGATATAATGTGGACTGAATTCACATCCAGGTTTGGGGCTT	GRMZM2G055754	Cyclin-like F-box		0.056	0.502	748.5	4	731.7	2	On	On	NS	-0.026	0.756	725.5	2	748.5	4	On	On	NS	-0.183	0.009	741.5	4	848	4	On	On	NC	-0.208	0.004	636.7	4	737.4	4	On	On	NC	2.635
					NNNNN	657	CF626173	1	AAACGAACAGGGACTAATTCCATTCCACAACACTGCTAGCATTAGTGCATTACAACGCAA							0		0	Off	Off					0		0	Off	Off		-0.275	0.252	0	2	0	1	Off	Off	NS				0		0	Off	Off
Constit	Constit	Constit	Constit	Constit	YYYYY	658	TC305159	1	GCGCAGAGTAAGGTAGTAGCCTGCTGTCTGATATGTGTCATGGCGTGTTGCGTAGTAGTC	GRMZM2G520535	2OG-Fe(II) oxygenase	binding	0.013	0.932	5892.5	4	5836.3	2	On	On	NS	-0.1	0.517	5413.4	2	5892.5	4	On	On	NS	0.113	0.306	7028.8	4	6334	4	On	On	NS	0.204	0.081	5531.3	4	4760.1	4	On	On	NS	5.612
			StageSpec		NNNYN	659	TC281085	1	CTTTCTTTTTTCCTTGTGCGGAAACATTGAGGGTAGCCTAGTACCAATTTCCTTGGGACT	GRMZM2G414805	Transcription factor, SBP-box		-0.126	0.476	0	1	0	1	Off	Off	NS	0.207	0.149	0	1	0	1	Off	Off	NS			75.7	3		0	On	Off				0	1	0	1	Off	Off
Constit	Constit	Constit	Constit	Constit	YYYYY	660	TC311281	1	ATGGTGGTATGCCAAACGATTTCTACATCCTGACATTGTTGCCCGCTACGACTACATATT	GRMZM5G801369	LOC100284062	transporter activity	0.126	0.434	110	4	104.4	2	On	On	NS	0.123	0.446	115.6	2	110	4	On	On	NS	-0.027	0.811	185.7	4	190.8	4	On	On	NS	-0.185	0.122	140.5	4	160.4	4	On	On	NS	-0.132
Constit	Constit	Constit	Constit	Constit	YYYYY	661	AI668289	1	GTTTAGCAATTTGGGCCATCGATGTTTAGAAATTTTGGTCACTTTAAGTAGGGGGGGGGT				0.02	0.917	97.7	4	96.8	2	On	On	NS	0.024	0.899	100.4	2	97.7	4	On	On	NS	-0.285	0.052	104.6	4	126.9	4	On	On	NS	0.071	0.598	88.2	4	84.3	4	On	On	NS	-0.303
Constit	Constit	Constit	Constit	Constit	YYYYY	662	TC298573	1	TGATGTGTGGTGTTCAATTCAACCGTCCAGTCTCCAGTGGCACCGAAATATGCTGTTGGT	GRMZM2G125300	Ribosomal protn S21e	structural molecule activity	0.062	0.657	107.8	4	105.6	2	On	On	NS	-0.182	0.209	90.5	2	107.8	4	On	On	NS	-0.506	0	71.1	4	101.5	4	On	On	NC	0.058	0.558	110	4	103.5	4	On	On	NS	-0.161
					NNNNN	663	DR797100	1	AGGAAGTGTAAAGACACACGAAGACCAACCAGCCTTTGTAGACTGGCCTTGGCTAAGTAT	GRMZM2G098474	Signal transduction response regulator, receiver r		-0.112	0.593		0		0	Off	Off	NS				0		0	Off	Off					0		0	Off	Off		-0.017	0.935	0	2	56.4	3	Off	On	NS
			StageSpec		NNNYN	664	TC285633	1	AGCCGTCTTGAGACTTCCCACTAACCACTGCAGATTGCCTACCTGAAAAGGACATGTGCC	GRMZM2G069528	Putative uncharacterized protn		-0.098	0.638		0	0	1	Off	Off	NS				0		0	Off	Off		-0.564	0.074	63.7	3		0	On	Off	NS	0.053	0.794	0	2	0	2	Off	Off	NS
Constit	Constit	Constit	Constit	Constit	YYYYY	665	BQ163237	1	TTTGCTTGAGGGAACTCGAGATGTAAAATGATGGCTCCCTTGACATGACTCGCGCACTAA	GRMZM2G146386	Sel1-like		0.125	0.316	141.5	4	136.2	2	On	On	NS	-0.056	0.65	129.4	2	141.5	4	On	On	NS	-0.005	0.955	176.5	4	178.3	4	On	On	NS	-0.304	0.004	234.9	4	292.2	4	On	On	NC	0.232
Constit	Constit	Constit	Constit	Constit	YYYYY	666	TC290833	1	TATGGCTCTGGTAGAGCTTGATCAGCTGAGATATGCATTAGTAGGGAAGCAAGGTTCTAC	GRMZM2G301699			-0.022	0.836	73.5	4	74.8	2	On	On	NS	0.133	0.233	80.3	2	73.5	4	On	On	NS	0.321	0.005	103.4	4	0	2	On	Off	NC	-0.001	0.987	64.8	3	61.1	3	On	On	NS	-0.713
Constit	Constit	Constit	Constit	Constit	YYYYY	667	TC307655	1	ACGAGCAGGGAAGAAAGGCAGTGCAATTCTAATATACACGTATGAACAGACTAGAGCTGT			hydrolase activity	-0.055	0.765	76.1	4	81.1	2	On	On	NS	0.069	0.706	77.8	2	76.1	4	On	On	NS	0.395	0.055	80.5	4	0	1	On	Off	NS	-0.054	0.676	111.1	4	115.5	4	On	On	NS	-0.663
NotSharedPrev	SharedPrev		NotSharedPrev	SharedPrev	YYNYY	668	TC303556	1	GATGCTCAAGCTGTGTTCGATGATGTTGTGACTGGCTCCTACTAGATTGAAGGATGACCA	GRMZM2G099427			0.029	0.841	72.1	4	70.6	2	On	On	NS	0.007	0.963	0	1	72.1	4	Off	On	NS	0.346	0.038	89.1	4		0	On	Off	NC	0.116	0.277	93.9	4	87.9	4	On	On	NS	-0.741
					NNNNN	669	TC309122	1	CCTGACAGGCGACAGGACAAACAGGCACTACACATCTGTGTCCAATCTGTGAGAGAGATT							0		0	Off	Off					0		0	Off	Off					0		0	Off	Off					0	0	1	Off	Off
Constit	Constit	Constit	Constit	Constit	YYYYY	670	TC298524	1	ATACCAGCAACCACAGGGGTTGCCAAGCTGTTGTTAGCATCTTGAACACATGGCTTTGTA	GRMZM2G077299	Carbohydrate-binding, CenC-like	hydrolase activity	0.113	0.637	514.3	4	480.1	2	On	On	NS	-0.15	0.533	450.2	2	514.3	4	On	On	NS	0.098	0.563	767	4	715.4	4	On	On	NS	-0.16	0.352	201.9	4	250.6	4	On	On	NS	2.094
					NNNNN	671	TC315557	1	CAAGAAGCTGGCATCTTACGGAGATGCTGGGGACACCGTTGAACAGACCATCGGAGCTAT	GRMZM2G014089	ATPase, AAA+ type, core					0	0	1	Off	Off				0	1		0	Off	Off					0		0	Off	Off					0	0	1	Off	Off
Constit	Constit	Constit	Constit	Constit	YYYYY	672	TC282704	1	ATCCTCCACCATCTGTATTCTCGAGGGCCTGATGAACTGCAGTCGCCATTACAGCGCAAC	GRMZM2G039419	SF-assemblin		0.157	0.216	219.9	4	205.3	2	On	On	NS	0.089	0.469	225	2	219.9	4	On	On	NS	0.54	0	295.8	4	202.8	4	On	On	NC	0.137	0.133	582.6	4	535	4	On	On	NS	0.868
			NotSharedPrev	SharedPrev	NNNYY	673	TC289089	1	TTTGGAGAAATTTGCAATTTCGCCACCTAGAGTGTTGCTCTCTTGCTATTATGCCATGCC	GRMZM2G067964	Dolichol-phosphate mannosyltransferase subunit 3	binding	-0.004	0.985	0	1	0	1	Off	Off	NS	-0.002	0.991	0	1	0	1	Off	Off	NS	0.059	0.78	63.4	3	0	1	On	Off	NS	-0.063	0.673	67	4	73.5	3	On	On	NS
Constit	Constit	Constit	Constit	Constit	YYYYY	688	TC295435	1	TGTAAACCAAATCCATGGCGTGCCTGTTGACTGGGCATTGGGTGCTTTCATTGTGCAGAC	GRMZM2G152457	Nucleoside phosphatase GDA1/CD39	hydrolase activity	-0.087	0.604	265.9	4	297.2	2	On	On	NS	0.137	0.421	277.7	2	265.9	4	On	On	NS	0.541	0.001	297.5	4	197.2	4	On	On	NC	0.169	0.173	597.6	4	520.5	4	On	On	NS	1.142
Constit	Constit	Constit	Constit	Constit	YYYYY	689	CF044788	1	AGGTTGGAAACCAAAAGAAGGCGAACTATTTACCAATGGAGGCCTGCAAGATCGTTGAAG	AC189879.3_FG003		nucleic acid binding	-0.061	0.615	416.6	4	395	2	On	On	NS	-0.269	0.045	377.8	2	416.6	4	On	On	NC	-0.014	0.872	162.1	4	161.8	4	On	On	NS	-0.038	0.659	75.5	4	77.9	4	On	On	NS	1.79
			StageSpec		NNNYN	691	TC306308	1	AATTTGCTCATGTTTAGTTGTGCTAGGTGGCATCCAAAATACCGGCTAAACTTTAGTACG	GRMZM2G006453	RNA polymerase III Rpc4		-0.127	0.464	0	2	0	1	Off	Off	NS	0.035	0.772	0	1	0	2	Off	Off	NS	-0.011	0.924	65.1	3	0	2	On	Off	NS	0.019	0.908		0	56.7	3	Off	On	NS
Constit	Constit	Constit	Constit	Constit	YYYYY	692	TC289917	1	GATGCTGTGGTGTTCTCCCAATGCACGACCCTAGATTCCTTTAGGACATCAGAATGTGGC	GRMZM2G089163	Double-stranded RNA binding		0.015	0.876	115.3	4	114.1	2	On	On	NS	-0.131	0.185	105.5	2	115.3	4	On	On	NS	-0.414	0	126.9	4	169.3	4	On	On	NC	-0.063	0.358	104.2	4	108.7	4	On	On	NS	-0.064
NotSharedPrev	SharedPrev		NotSharedPrev	SharedPrev	YYNYY	693	CD995719	1	TGCTGGTCATTGTACTTGGGGTCGAGGTTCATGCGGAAGTGAGCCTCCGCTGACTCAACA			RNA binding	-0.048	0.746	66.3	4	66.8	2	On	On	NS	0.013	0.927	0	1	66.3	4	Off	On	NS	-0.221	0.055	67.2	4	78.4	4	On	On	NS	0.078	0.459	78	4	73.8	4	On	On	NS	-0.862
NotSharedPrev	SharedPrev	SharedPrev	SharedPrev		YYYYN	694	AI438794	1	ATGGGGGGGATAAGGATCAAGTTCCGAAGGGACAAAAATAAGGGGGGCAGGAGAAAAACG				0.07	0.71	74.6	3	75.2	2	On	On	NS	0.005	0.98	66.2	2	74.6	3	On	On	NS	-0.321	0.032	69	4	85.4	4	On	On	NC	0.021	0.875	0	2	55.6	3	Off	On	NS	-0.692
Constit	Constit	Constit	Constit	Constit	YYYYY	695	TC304803	1	ACAAAAAAAAAGGCCTCGAACGGTTGGACACACTGTGCTGAAATGGCGTGACGGATACAG	GRMZM2G007025	Peptidoglycan-binding Lysin subgroup		0.232	0.303	227.1	4	196.6	2	On	On	NS	0.087	0.693	237.1	2	227.1	4	On	On	NS	0.321	0.059	359.8	4	282.8	4	On	On	NS	0.013	0.933	719.6	4	740	4	On	On	NS	0.914
NotSharedPrev	SharedPrev				YYNNN	696	CD994720	1	CACCACAGTATAAAGACTCGGGGGGAACATAGCCTAAACTTCTAGGGGATCATCAACTAA				-0.11	0.398	61.9	3	69.3	2	On	On	NS	0.021	0.864	0	1	61.9	3	Off	On	NS			0	2		0	Off	Off					0	0	2	Off	Off		-0.961
					NNNNN	697	TC312196	1	TGAGAGAAAATAGAACCACATTCCATAAACCCAAAATAGCAATCAGCTCATCTGTCAGCG	AC195874.2_FG002		protn binding	-0.03	0.884		0	0	1	Off	Off	NS	0.134	0.53	0	1		0	Off	Off	NS	0.144	0.501	0	1		0	Off	Off	NS	0.065	0.752	0	1	0	2	Off	Off	NS
NotSharedPrev				NotSharedPrev	YNNNY	698	CO466348	1	GATAACCTGAAGAAGGAAATAAGTCCGTTCTTGACAATGTGCATACAGGCTCCAAGAGCT	GRMZM2G460396	Myosin head, motor region	motor activity	-0.297	0.03	0	1	72.1	2	Off	On	NC	0.078	0.503	0	1	0	1	Off	Off	NS	0.271	0.126	0	2		0	Off	Off	NS	0.277	0.009	93.1	4	76.5	4	On	On	NC
Constit	Constit	Constit	Constit	Constit	YYYYY	699	TC281822	1	ATTCCTGATCTAGTGAGGTGCAGCTCCATCTTTCTGGGTAGTGGGCGCCTTTGTGAGAGA	GRMZM2G024395	protn of unknown function DUF1639		0.086	0.652	1618.2	4	1493.7	2	On	On	NS	-0.038	0.84	1606.4	2	1618.2	4	On	On	NS	0.098	0.469	1710.1	4	1596.6	4	On	On	NS	-0.25	0.083	1112.5	4	1340.9	4	On	On	NS	3.747
Constit	Constit	Constit	Constit	Constit	YYYYY	700	CF041209	1	TAGGGATGCACTTGGCCCAACACACGCTCGGTAGCTTGCCAACCATCTCGGTCATCAACG				0.041	0.643	73.6	4	70.5	2	On	On	NS	0.042	0.64	76.7	2	73.6	4	On	On	NS	-0.13	0.058	75.1	4	83.9	3	On	On	NS	-0.02	0.746	94.7	4	96.4	4	On	On	NS	-0.711
NotSharedPrev	SharedPrev		NotSharedPrev	SharedPrev	YYNYY	701	TC301372	1	GGATCAAATCACATCAATGCTGAAACATCATGTATGCCTCTTCTTCCATCAGGTCAGGGC	AC213857.4_FG003			-0.095	0.405	60.3	3	64	2	On	On	NS	-0.008	0.94	0	1	60.3	3	Off	On	NS	-0.008	0.962	66.8	3	0	1	On	Off	NS	0.12	0.157	95.3	4	87.7	4	On	On	NS	-0.999
Constit	Constit	Constit	Constit	Constit	YYYYY	702	DR801714	1	CATCAACACATGGATGTATGCATGTTGTATACATTACATGGAGCTAGGCTCCCTCCTAAC				-0.048	0.8	82.1	4	79.7	2	On	On	NS	-0.076	0.691	82.6	2	82.1	4	On	On	NS	-0.745	0	91.5	4	155.8	4	On	On	Down	0.172	0.217	99.3	4	86	4	On	On	NS	-0.554
				StageSpec	NNNNY	703	CF569019	1	TGCCATGTGTTTCGTTGGACCTGTGCCACCCATATTCAACATCCCGACTATGTCTCCGTC	GRMZM2G136367	Plant lipid transfer protn/seed storage/trypsin-	lipid binding	-0.056	0.615	0	1	0	1	Off	Off	NS	0.227	0.18	0	1	0	1	Off	Off	NS				0	0	1	Off	Off		-0.023	0.772	83	4	83.8	4	On	On	NS
Constit	Constit	Constit	Constit	Constit	YYYYY	704	TC310211	1	AAACAAAAGTATAGCAGCACAAAACAGAGCGTTTCAAGGTCGTTGTGAAGTGCTTTACGA	GRMZM2G081582	Phenylalanine/histidine ammonia-lyase	catalytic activity	-0.106	0.764	983.7	4	1183.6	2	On	On	NS	0.481	0.192	1225.7	2	983.7	4	On	On	NS	1.128	0.001	713.5	4	328.9	4	On	On	Up	0.361	0.168	1535.7	4	1281.2	4	On	On	NS	3.029
Constit	Constit	Constit	Constit	Constit	YYYYY	705	TC311465	1	ATGGTGGCTTGATAATTAAGGACCACATTGTTACTTTGGAGCCTGTGACTGGTGAAGCTG	GRMZM2G014750	RNA-binding protn Lupus La	nucleic acid binding	-0.121	0.273	953	4	1075.5	2	On	On	NS	-0.135	0.226	821.6	2	953	4	On	On	NS	0.534	0	861.9	4	594.1	4	On	On	NC	-0.548	0	684.3	4	1005.8	4	On	On	NC	2.983
NotSharedPrev	SharedPrev	SharedPrev		NotSharedPrev	YYYNY	706	TC312642	1	CAGATATCTGAGGGATGTGTGGTAAAGAGCGATTGGATGAACATTCGTTCGTATTACACA	AC217947.4_FG002		catalytic activity	0.086	0.927	81.8	4	80.8	2	On	On	NS	-0.028	0.976	75.5	2	81.8	4	On	On	NS	0.137	0.917	0	2		0	Off	Off	NS	-0.421	0.527	916.7	4	714.4	4	On	On	NS	-0.559
NotSharedPrev	SharedPrev		NotSharedPrev	SharedPrev	YYNYY	707	TC287360	1	GCTCGTGGGGAATGCCGTTGTAGACGGATACCATGTGCTCGTCGGGACAGGCTCCACTCA	GRMZM2G127160	Aminotransferase, class I and II	catalytic activity	-0.005	0.987	83.9	3	79.6	2	On	On	NS	-0.09	0.757	0	1	83.9	3	Off	On	NS	0.259	0.381	66.6	3		0	On	Off	NS	0.334	0.128	126.7	4	100	4	On	On	NS	-0.522
				StageSpec	NNNNY	708	TC296550	1	TTGGCATGTATTTGTTAGCCGTCGTTTCTAGGGCACCGTCTATATTATTATGTGCCTGCC	GRMZM2G055313	Glycosyl transferase, family 14		-0.222	0.232		0	0	1	Off	Off	NS			0	1		0	Off	Off		-0.272	0.156		0	0	1	Off	Off	NS	0.007	0.935	72.2	4	76.4	3	On	On	NS
NotSharedPrev	SharedPrev		NotSharedPrev	SharedPrev	YYNYY	709	TC303423	1	CTGCTTCCTCTGCCGACCGAAACTCCCTACTCGAAATTTCGCTCACAGAGCTCCCTTCCC	GRMZM2G703561			-0.029	0.857	72.2	4	74.3	2	On	On	NS	0.065	0.692	0	1	72.2	4	Off	On	NS	-0.3	0.023	69.2	4	85.6	4	On	On	NC	0.161	0.181	165.3	4	143.9	4	On	On	NS	-0.739
Constit	Constit	Constit	Constit	Constit	YYYYY	710	TC286455	1	TTGCTTTGGATTTGCCTGTGGACATGCACAAGGAACTCGACGTAGGAGAAGACGCCAGGC			binding	0.016	0.909	74.9	4	73.6	2	On	On	NS	0.027	0.844	76.8	2	74.9	4	On	On	NS	-0.286	0.027	70.2	3	0	2	On	Off	NC	0.059	0.55	88.7	4	85.1	4	On	On	NS	-0.686
Constit	Constit	Constit	Constit	Constit	YYYYY	711	TC285043	1	AGTGCATGTGACTCGAGTTTATTGCCATGTTCACTTGCCGTTCCCCTGTTCTCAGCATGG	GRMZM2G062499	U box		0.223	0.279	223.3	4	189.2	2	On	On	NS	0	1	224.5	2	223.3	4	On	On	NS	-0.356	0.027	243.5	4	317.4	4	On	On	NC	0.141	0.331	246.1	4	225.3	4	On	On	NS	0.89
Constit	Constit	Constit	Constit	Constit	YYYYY	712	DT938759	1	AGGGGAAACCAGGATCGCAATCCAACAGCAGCGCCTACCGGCAGTAGGATCTCTGACTCT	GRMZM2G011806	Serine/threonine protn kinase-related	kinase activity	0.158	0.498	735.3	4	728.3	2	On	On	NS	0.009	0.968	656.9	2	735.3	4	On	On	NS	-0.513	0.009	486.7	4	673.4	4	On	On	NC	-0.045	0.784	1658.5	4	1751.7	4	On	On	NS	2.609
					NNNNN	713	CO518084	1	TCTTTGCTGGAGGACCGCCAAGAGGGCACGTACGCATGTGAAGAGCGCGGAGCTCATGCA	GRMZM2G126260	Auxin efflux carrier, subgroup					0		0	Off	Off		0.106	0.631		0		0	Off	Off	NS				0		0	Off	Off		0.022	0.86	0	2	0	2	Off	Off	NS
Constit	Constit	Constit	Constit	Constit	YYYYY	714	TC305574	1	CTGGATGATATGATGGTAAGGTCGCATCGAATGGCTTAAGAAACTTGTAGGGGGAAATGG	GRMZM2G110500	mediator complex subunit 10 CG5057-PA		0.436	0.128	255.9	4	191.8	2	On	On	NS	0.289	0.297	309.7	2	255.9	4	On	On	NS	0.289	0.15	377.5	4	305.2	4	On	On	NS	0.094	0.625	190.3	4	189.2	4	On	On	NS	1.087
Constit	Constit	Constit	Constit	Constit	YYYYY	715	TC300111	1	CCATGGTTCTGTTTGCCTTGTGAGAAGTGTATCAGGCTAGGCTCTGAGCCCTGATGTGTA	GRMZM2G053999	Pyridoxal phosphate-dependent transferase, major r	catalytic activity	0.368	0.015	3931.2	4	3028.9	2	On	On	NC	0.021	0.871	3965.8	2	3931.2	4	On	On	NS	0.313	0.006	3922.1	4	3146.2	4	On	On	NC	-0.179	0.074	2975.5	4	3375.4	4	On	On	NS	5.028
Constit	Constit	Constit	Constit	Constit	YYYYY	716	TC292755	1	ACCCCTTCTTCGCTGATGTGTTGCTGATCGAGGATGACCAGGTCCCTTCAATGCCTCCTC	GRMZM2G102944	serine/threonine-protn kinase Haspin	kinase activity	0.165	0.144	2442.7	4	2239.5	2	On	On	NS	0.203	0.079	2746.6	2	2442.7	4	On	On	NS	0.104	0.188	2708.1	4	2523.8	4	On	On	NS	-0.124	0.124	2712.1	4	2983.2	4	On	On	NS	4.341
					NNNNN	717	NP667689	1	GGTGTATTCTGTCACGATGTCAGTTTCATGTGAATCTGCTAACTGATGGTTTCACAATCT							0		0	Off	Off					0		0	Off	Off					0		0	Off	Off					0		0	Off	Off
Constit	Constit	Constit	Constit	Constit	YYYYY	718	DR791575	1	GGGGTTCCCTTTTGGATAAAATTTTTGGGGGTTGGGTTTGGCCTTTGGGGTTGAATGCCC				0.153	0.495	352.6	4	254.7	2	On	On	NS	-0.229	0.312	364.4	2	352.6	4	On	On	NS	-0.803	0	224.8	4	389.4	4	On	On	Down	0.167	0.297	151.5	4	132.5	4	On	On	NS	1.549
Constit	Constit	Constit	Constit	Constit	YYYYY	719	TC312614	1	CAACCAATCAAAGCCGAATCATAGATCGACTGCGATGCAGGCTCCAGAGAGAAGGCATTC	GRMZM2G097662	Defence response, Rin4		0.345	0.018	191.4	4	153.6	2	On	On	NC	0.165	0.205	210.4	2	191.4	4	On	On	NS	0.478	0	186.8	4	133.9	4	On	On	NC	-0.189	0.053	252.4	4	287.1	4	On	On	NS	0.668
					NNNNN	720	TC293247	1	CCATCCAAGTCCTACTTCCTCGTACAGTTTTCTAAATGCCTCAACGTCTGTGACAACAGT	GRMZM2G179518	Thioredoxin-like fold		-0.179	0.417		0	0	1	Off	Off	NS	0.147	0.494		0		0	Off	Off	NS				0		0	Off	Off					0	0	2	Off	Off
					NNNNN	721	TC281891	1	CAAGCAATAATACAAATGCGACGCCCAATTATCTATACTCGACAATGCTCAACCAATACG	GRMZM2G006047	Bifunctional inhibitor/plant lipid transfer protei				0	1		0	Off	Off		0.755	0.04	0	1	0	1	Off	Off	Up				0		0	Off	Off					0		0	Off	Off
Constit	Constit	Constit	Constit	Constit	YYYYY	722	TC288719	1	CCATCCGTGACACCGAGATGAGCAGCTTTGTAGTGGCAAGTGCAGACTTGTCTCTGAGGC	GRMZM2G104704	hypoth. protn LOC100277574		0.049	0.674	321.5	4	321.9	2	On	On	NS	0.142	0.233	338.6	2	321.5	4	On	On	NS	-0.095	0.258	322.1	4	342.1	4	On	On	NS	-0.008	0.924	422.4	4	426.4	4	On	On	NS	1.416
Constit	Constit	Constit	Constit	Constit	YYYYY	723	TC313297	1	TGGCAAGGACATCCGCAAGTGGAACCGACGGTAATTTGAGCGACATGATGATGGAAACAC	GRMZM2G703749	hypoth. protn LOC100382695	binding	0.033	0.861	239.6	4	239.6	2	On	On	NS	-0.011	0.956	229.5	2	239.6	4	On	On	NS	0.642	0.001	257.9	4	165.3	4	On	On	Up	-0.095	0.487	308.2	4	339.8	4	On	On	NS	0.992
Constit	Constit	Constit	Constit	Constit	YYYYY	724	CO440422	1	TCCTCCCCCGCATGTCTCTTTGCTCCTTCCGGGCTGATGTGGGGATCCCTCTTCCTCCTT				0.023	0.864	103.8	4	104.5	2	On	On	NS	0.025	0.85	102.8	2	103.8	4	On	On	NS	-0.353	0.003	113	4	145.9	4	On	On	NC	0.055	0.564	170.8	4	161.5	4	On	On	NS	-0.215
			NotSharedPrev	SharedPrev	NNNYY	725	TC285871	1	GTTTTTTTTTCCTACTGGCGCATGCCGAAATCTGTGTCTGGACAGGCTTCATTTCTCTCG			DNA binding	-0.172	0.307		0	0	1	Off	Off	NS	0.101	0.536		0		0	Off	Off	NS	-0.059	0.611	71.3	3	0	1	On	Off	NS	0.099	0.246	69.5	3	62.5	3	On	On	NS
					NNNNN	726	CF030812	1	TTCTTTCATGCACGAGATTCATTTCTCTGACATTGGGATGGCTTTGATCACTGACCGGAG						0	1		0	Off	Off		0.535	0.082	0	1	0	1	Off	Off	NS				0		0	Off	Off					0		0	Off	Off
				StageSpec	NNNNY	727	TC289562	1	AGAGGCTAAGCCTATATTTGGGTGCTTTTTCCTCCTATGATTGGCATACAGACATGCAGA						0	1		0	Off	Off		0.573	0.013	0	1	0	1	Off	Off	NC	-0.092	0.578	0	2		0	Off	Off	NS	0.041	0.623	71.6	4	73.3	3	On	On	NS
Constit	Constit	Constit	Constit	Constit	YYYYY	728	TC295980	1	CCACACCAGCCACAAGGCAAATCGATCATGATCTTCCTCGCACTTTCCCTTGTCATCCTT	GRMZM2G052823	RabGAP/TBC	enzyme regulator activity	-0.106	0.396	126.4	4	149	2	On	On	NS	0.047	0.705	117.8	2	126.4	4	On	On	NS	0.681	0	187.7	4	115.2	4	On	On	Up	-0.222	0.025	211.2	4	247.9	4	On	On	NC	0.069
					NNNNN	729	TC288868	1	TAATTGAGCTTGTATACACGCGAACTATACTGCATGCACATTGCCATGTCCACGCTTTAT							0		0	Off	Off					0		0	Off	Off					0		0	Off	Off		0.038	0.852	0	1	0	2	Off	Off	NS
					NNNNN	730	TC289212	1	ATTGAAGAACAAACCAATCAGCTAGCTAGGATTATCTGTGTGTACGTACAAGGCTACAAG							0		0	Off	Off					0		0	Off	Off					0		0	Off	Off					0		0	Off	Off
					NNNNN	731	CO521216	1	GAGCCCATGTCGAGGTCCGTACGATTCCGACCCATCAACCTTTTTTTAAAGCAAATAACC	GRMZM2G172605	Putative uncharacterized protn	binding	-0.006	0.966	0	1		0	Off	Off	NS	0.024	0.803		0	0	1	Off	Off	NS	-0.175	0.222		0		0	Off	Off	NS	0	0.998	0	2	58.3	3	Off	On	NS
Constit	Constit	Constit	Constit	Constit	YYYYY	732	TC304052	1	AAAACGTTGTCAAGCTCAATTCAACATGTCAGTAGTGATTTGTACATACGGTCCCGTTTG	GRMZM2G021879	Zinc finger, RING-type	binding	0.091	0.454	150.3	4	151.4	2	On	On	NS	0.176	0.164	156.4	2	150.3	4	On	On	NS	-0.142	0.117	201.7	4	221.1	4	On	On	NS	0.167	0.07	140.8	4	124.1	4	On	On	NS	0.319
					NNNNN	733	AI670525	1	CCGCCCTTGAACGAGACGCCCAGAGGTAGCCCTAGGCGAGAACTACCAAGGCAGACGAAA							0		0	Off	Off		-0.097	0.713		0		0	Off	Off	NS	-0.245	0.238	0	1	0	2	Off	Off	NS				0		0	Off	Off
Constit	Constit	Constit	Constit	Constit	YYYYY	734	TC304876	1	AGTTACGTACCGAGGTTTTCTCCGGAAAACATGCACGAAGAACACAGCTAAGGCTAGGTG	GRMZM2G005499	hypoth. protn LOC100191756		0.279	0.111	111.6	4	98.1	2	On	On	NS	0.089	0.587	110	2	111.6	4	On	On	NS	0.527	0.003	102.7	4	0	2	On	Off	NC	0.068	0.559	119.4	4	115.7	4	On	On	NS	-0.111
Constit	Constit	Constit	Constit	Constit	YYYYY	735	TC287243	1	TTTCTGATGATTCACCAACTGTCAGGAGCCTCTGTTTGCGTGGACTTGTGCAGGCTCCTG	GRMZM2G086093	Armadillo-type fold	binding	0.097	0.479	96.2	4	91.5	2	On	On	NS	-0.025	0.854	92.3	2	96.2	4	On	On	NS	0.245	0.025	110.1	4	92.7	4	On	On	NC	0.004	0.966	222	4	223.8	4	On	On	NS	-0.325
					NNNNN	736	TC310091	1	ACAGGTTGGGTATTACCAATTGTCTCACACAATTCCTCCAATAGAGTAATTGAAAAGGCG							0		0	Off	Off					0		0	Off	Off					0		0	Off	Off					0		0	Off	Off
Constit	Constit	Constit	Constit	Constit	YYYYY	737	TC294777	1	AGCCTGATTGAGAATTCTTGTACAACGTCTCTAGAAAGCCATTTGATGACTGATGTTCTG				0.161	0.16	263.3	4	243.3	2	On	On	NS	-0.063	0.565	244.3	2	263.3	4	On	On	NS	0.486	0	349.2	4	246.3	4	On	On	NC	-0.02	0.793	289.3	4	292.3	4	On	On	NS	1.128
				StageSpec	NNNNY	738	TC290025	1	GGGTTCCTTTCCTTGCCGATTTGATCCGCCCAGCTGGAAAACGAAAATCGCTGATGGGTT	GRMZM2G064050	hypoth. protn LOC100384273	DNA binding	-0.113	0.406	0	1	0	1	Off	Off	NS	0.027	0.842	0	1	0	1	Off	Off	NS	-0.141	0.307	0	2	0	2	Off	Off	NS	0.051	0.59	87.5	4	83.2	4	On	On	NS
NotSharedPrev	SharedPrev	SharedPrev		NotSharedPrev	YYYNY	739	TC290866	1	GGGGGGACACTCACACGCATAGCTCTGCCCTGAACCAAGATCTCACAGAAAACTGAAACA	GRMZM2G372477	ATP-binding region, ATPase-like		0.109	0.792	105.1	4	99.1	2	On	On	NS	-0.125	0.763	95.1	2	105.1	4	On	On	NS	0.026	0.939	0	2	66.4	3	Off	On	NS	0.91	0.01	344.9	4	209.3	4	On	On	Up	-0.197
Constit	Constit	Constit	Constit	Constit	YYYYY	740	TC294436	1	GAGTACAAGAAGAGCAGCGACAGCAAGGTCTACGACTCCTTCACCATCGACAGGGACTAC	GRMZM2G136453	Fibronectin, type III	binding	-0.434	0.394	306	4	465.3	2	On	On	NS	0.025	0.961	296.4	2	306	4	On	On	NS	1.016	0.014	564	4	287.4	4	On	On	Up	0.059	0.867	600.3	4	614.7	4	On	On	NS	1.344
				StageSpec	NNNNY	741	CO455881	1	TTTTCCCTCAACGCTAAGGGGCGAATGTTGGTTTCCTACTCCACCTATTCTCTCCTTTCC				0.073	0.556	0	1		0	Off	Off	NS	0.136	0.445	0	1	0	1	Off	Off	NS	-0.006	0.961	0	2		0	Off	Off	NS	-0.02	0.815	64.6	3	66.4	3	On	On	NS
				StageSpec	NNNNY	742	TC309015	1	GTCGAGGAGCCTTCGACCAAGAAAACGTACGGGGAGCTCCTGAAAGATTTGAAGTCCATC	GRMZM2G103382	Glycerophosphoryl diester phosphodiesterase	hydrolase activity				0		0	Off	Off					0		0	Off	Off		-0.08	0.389	0	1		0	Off	Off	NS	-0.007	0.914	65.6	4	66	4	On	On	NS
					NNNNN	743	CF001397	1	GGGCCTGAACGATTACCCCAAACCTATGGGCTGATAACTCACCGCTTACAGTGCATGTGA							0		0	Off	Off					0		0	Off	Off					0		0	Off	Off					0	0	1	Off	Off
Constit	Constit	Constit	Constit	Constit	YYYYY	744	TC300294	1	GATCTATGTTGTATGAATTTTTGCATAGAGGCAGATGGGGATATAAGCTCCAAATGCTGG	GRMZM5G816228		binding	0.074	0.616	3070.6	4	3225.2	2	On	On	NS	-0.224	0.148	2331.6	2	3070.6	4	On	On	NS	0.131	0.224	2762.3	4	2510.9	4	On	On	NS	0.002	0.981	1780.3	4	1763.2	4	On	On	NS	4.671
Constit	Constit	Constit	Constit	Constit	YYYYY	745	TC291079	1	CAGTTAATGAATCAACAGAGTGGTGTTGTGGAGACGCAACAGCAACAAAGGCTGCCAGTT	GRMZM2G020920	Coactivator CBP, KIX	protn binding	0.304	0.018	275.7	4	208.2	2	On	On	NC	-0.22	0.068	247.7	2	275.7	4	On	On	NS	-0.374	0.001	233.8	4	303.7	4	On	On	NC	0.101	0.213	65.7	4	61.2	4	On	On	NS	1.194
NotSharedPrev	SharedPrev		NotSharedPrev	SharedPrev	YYNYY	746	CO532350	1	CAGGTTCACCAGGACATGTCAGCGCCGTTCTCTCACTATTTCGTGTTCACCGGGCATAAT	GRMZM5G889467	phospholipase C	hydrolase activity	0.142	0.196	77.9	4	73.5	2	On	On	NS	-0.003	0.978	0	1	77.9	4	Off	On	NS	-0.192	0.024	85.4	4	98.3	4	On	On	NC	0.076	0.32	87.3	4	82.7	4	On	On	NS	-0.629
NotSharedPrev	SharedPrev			NotSharedPrev	YYNNY	747	TC292002	1	CACGACCACGATGGGAAATCCTTTCCTGCCAGGGACGTGGTTACGGAACGTCGGTGGTGC				0.177	0.331	73.4	4	62.8	2	On	On	NS	-0.167	0.355	0	1	73.4	4	Off	On	NS	0.04	0.871	0	2		0	Off	Off	NS	-0.063	0.613	63.7	4	67.8	4	On	On	NS	-0.715
Constit	Constit	Constit	Constit	Constit	YYYYY	748	TC291386	1	TGGAGAACCAAGTTTTCCGGTGTTTCCGGTGCTGTAGCCGATTTTGTGATAAAACTCTGT	GRMZM2G120257	hypoth. protn LOC100277986		0.124	0.364	262.9	4	268.5	2	On	On	NS	0.258	0.075	280.5	2	262.9	4	On	On	NS	0.307	0.007	297	4	239.6	4	On	On	NC	-0.189	0.067	364.7	4	410.2	4	On	On	NS	1.125
	NotSharedPrev		NotSharedPrev	SharedPrev	NYNYY	749	DR801588	1	CCTCCCACTCAAAAAGCAGAAACCATGCTGTTACCTGACGGACATCTCGCTCTGCGACCC	GRMZM2G057623	protn of unknown function DUF863, plant		0.056	0.696	62.6	3	0	1	On	Off	NS	0.027	0.85	0	1	62.6	3	Off	On	NS	-0.255	0.026	61.2	4	0	2	On	Off	NC	0.125	0.233	75.5	4	68.9	4	On	On	NS	-0.945
Constit	Constit	Constit	Constit	Constit	YYYYY	750	CD433463	1	TTCCTCCTCAAGCCCCTATCACAAGACCAAGCGGATCTCATCCTGCAGAAGACTCAGAGC	GRMZM5G837015	hypoth. protn ZeamMp068		0.301	0.07	883.7	4	695.8	2	On	On	NS	-0.172	0.274	799.8	2	883.7	4	On	On	NS	-1.7	0	1232.4	4	3992.3	4	On	On	Down	0.106	0.335	328.4	4	301.5	4	On	On	NS	2.875
Constit	Constit	Constit	Constit	Constit	YYYYY	751	TC310762	1	TGTCAACAGAAACTAGCATAAACAATACACGGGGGGGTCACTTGCCATTCTCCAAACTCC	GRMZM2G063492	Sodium:dicarboxylate symporter	transporter activity	0.08	0.762	71.8	4	69.2	2	On	On	NS	-0.044	0.867	68.6	2	71.8	4	On	On	NS	-0.475	0.025	66.3	4	91.7	4	On	On	NC	0.046	0.804	83.6	4	80.5	4	On	On	NS	-0.747
Constit	Constit	Constit	Constit	Constit	YYYYY	752	TC299108	1	TCTCTATTTCCCCCTTCCACTGTTTCACATGAATCGTGAACGGCTCACGTGTATATGGTT	GRMZM2G328500	Nucleotide sugar dehydrogenase	binding	-0.267	0.375	95.1	4	121.8	2	On	On	NS	-0.084	0.776	83.6	2	95.1	4	On	On	NS	0.15	0.479	89.4	4	75.8	3	On	On	NS	0.703	0.006	294	4	170.4	4	On	On	Up	-0.342
Constit	Constit	Constit	Constit	Constit	YYYYY	753	TC309295	1	ATTCAACTTCAGCCACCACCGAAGGAATCAGCTTCCCTCCTGGACCACCTTTTGACGTTG	GRMZM5G841871	Putative uncharacterized protn		0.041	0.808	112	4	103.5	2	On	On	NS	-0.021	0.903	114.8	2	112	4	On	On	NS	-0.277	0.038	87.5	4	106.7	4	On	On	NC	0.177	0.16	233	4	198.3	4	On	On	NS	-0.106
				StageSpec	NNNNY	754	TC284497	1	TGTTCTGGAATAAGAGCAAAAATGGCATCAGATCCTTTTGTCCCAAGCAAGCTGGAGCAG			transferase activity				0		0	Off	Off					0		0	Off	Off					0	0	1	Off	Off		0.057	0.78	59.2	3	0	2	On	Off	NS
Constit	Constit	Constit	Constit	Constit	YYYYY	755	CK826913	1	GATTCTCTGTCCTCATTTTACTGGATTCGGGCAGCTCTGTGTCCTTTGTCAGTTCAGTGG				0.23	0.489	558.1	4	488.1	2	On	On	NS	0.105	0.75	583.5	2	558.1	4	On	On	NS	0.807	0.005	859.3	4	506	4	On	On	Up	0.795	0.005	536.4	4	372.6	4	On	On	Up	2.211
Constit	Constit	Constit	Constit	Constit	YYYYY	756	TC283186	1	TGTTGATGTTGAGCATGCTAGGGAACATGGCCACATGCATCTTTCTGAGATAATGGAGCA	GRMZM5G802566	hypoth. protn LOC100217092	hydrolase activity	-0.067	0.718	174.4	4	190.5	2	On	On	NS	0.127	0.496	181.4	2	174.4	4	On	On	NS	0.721	0	264.9	4	161.5	4	On	On	Up	-0.617	0.001	133	4	208.2	4	On	On	Down	0.533
			NotSharedPrev	SharedPrev	NNNYY	757	TC285035	1	CAAAATTAAAGGGAAAGAATTGTCAGATTGCGGCATTGTGTATGGTGCGAGTGAGGAAGA	GRMZM2G048635	Serine/threonine protn kinase-related	kinase activity	-0.011	0.948	0	2	0	1	Off	Off	NS	0.062	0.7	0	1	0	2	Off	Off	NS	-0.53	0.001	160.6	4	236.4	4	On	On	NC	0.472	0.016	74	4	0	1	On	Off	NC
Constit	Constit	Constit	Constit	Constit	YYYYY	759	TC280965	1	TTCAGGTCATTGCAGGTTCCATCCCTCCACCTCAGCCAGAGGAGAAGTTGGGCGAGTGCC	GRMZM2G057690		binding	0.061	0.609	640.2	4	570.7	2	On	On	NS	-0.135	0.274	615.7	2	640.2	4	On	On	NS	0.472	0	359.9	4	256.4	4	On	On	NC	0.164	0.073	316.2	4	281.1	4	On	On	NS	2.409
Constit	Constit	Constit	Constit	Constit	YYYYY	772	TC315374	1	GTACCTGGAAGTTTCACTCAGTGAATCCATTGGGTCATGTCAGCGTACACTCGTACCTCT				0.036	0.831	91.3	4	94.5	2	On	On	NS	-0.074	0.664	80.8	2	91.3	4	On	On	NS	0.463	0.022	85	4	0	1	On	Off	NC	-0.115	0.355	108.9	4	117.7	4	On	On	NS	-0.4
				StageSpec	NNNNY	773	DN216533	1	ACGCGTTGAACTCCTTTTATCTGCACTAATCTTAATTACTTTTGTCTGTTCGTCTGCCTC	GRMZM2G026804	Pectin lyase fold/virulence factor					0		0	Off	Off					0		0	Off	Off					0		0	Off	Off		0.044	0.676	65.3	4	64	3	On	On	NS
Constit	Constit	Constit	Constit	Constit	YYYYY	774	TC308183	1	TGTTTTGTTCCTTTTGCGTGGAGCGAAGGCTTCTGCCGGAGCTAGCTGCTATATGGAACG	GRMZM5G827174		receptor activity	0.008	0.977	120	4	120	2	On	On	NS	0.151	0.583	134.1	2	120	4	On	On	NS	0.457	0.035	135	4	96.6	3	On	On	NC	-0.202	0.31	249.4	4	284.9	4	On	On	NS	-0.006
Constit	Constit	Constit	Constit	Constit	YYYYY	776	TC285720	1	TTATTTGTTAGCGTTCGTCAACGAGAATACGACACACATTTTTGCCAACGCAAGAATTCG	GRMZM2G164956	DNA/RNA helicase, DEAD/DEAH box type, N-terminal	hydrolase activity	-0.164	0.539	6562.1	4	6328.5	2	On	On	NS	0.089	0.736	8137.1	2	6562.1	4	On	On	NS	-0.285	0.149	6670.8	4	8085.7	4	On	On	NS	-0.015	0.937	7421.6	4	7825.4	4	On	On	NS	5.767
			NotSharedPrev	SharedPrev	NNNYY	777	CD959719	1	ATGGATCAAGAACAGAATGTCAAAGGCCAGCAAGGCGTTGACACTGTCCGTCGCTCTCCT				-0.05	0.767	0	2	0	1	Off	Off	NS	-0.095	0.574	0	1	0	2	Off	Off	NS	-0.114	0.351	63.9	4	74	3	On	On	NS	0.069	0.617	64.4	4	62.8	3	On	On	NS
NotSharedPrev	SharedPrev		NotSharedPrev	SharedPrev	YYNYY	778	CO441684	1	CCATTCGCTAAACCTGGTCTACAAGTCGGCAAAAAATGCTGCACAGGTGGTCCTGGGGGA				-0.037	0.821	63.4	3	64.1	2	On	On	NS	0.043	0.795	0	1	63.4	3	Off	On	NS	-0.007	0.951	66	3	0	1	On	Off	NS	0.061	0.606	69.5	4	66.7	4	On	On	NS	-0.926
				StageSpec	NNNNY	779	TC282466	1	CAGCACTCAGCAGTACTCAAGTACGTACAGAACGACTCCAGCCATTCGGACACCAACCAG	GRMZM2G332495	hypoth. protn LOC100279612		0.013	0.886	0	1	0	1	Off	Off	NS	-0.072	0.586		0	0	1	Off	Off	NS	-0.104	0.191	0	2	0	2	Off	Off	NS	0.007	0.919	65.2	4	64.9	4	On	On	NS
	NotSharedPrev			NotSharedPrev	NYNNY	780	CF053118	1	CGGGCAGGTACGTAGCCTTCATTCGTAGCACGCTATCCAAAGTCTCTTAGCTAGACGTTA				-0.018	0.903	64.7	4	0	1	On	Off	NS	-0.056	0.707	0	1	64.7	4	Off	On	NS	-1.382	0	0	2	0	2	Off	Off	Down			57.2	3	0	2	On	Off		-0.897
	NotSharedPrev		NotSharedPrev	SharedPrev	NYNYY	781	TC304843	1	TCCTCGCCGAGACGACGAGATCCATCGCCATCAGAGAATCCTAGCCCACCCAGACCAGGT	GRMZM2G177912	ATPase, V1 complex, subunit C	hydrolase activity	0.023	0.894	61.4	3	0	1	On	Off	NS	0.007	0.97	0	1	61.4	3	Off	On	NS	-0.103	0.417	64.9	4	70.2	4	On	On	NS	0.019	0.878	79	4	83.3	3	On	On	NS	-0.973
Constit	Constit	Constit	Constit	Constit	YYYYY	782	BI992906	1	ATTCTCTGTCCTTTACAGAACCCTCTAAAAAATTTCGTCCTCTATATCTTCGCCAACTCC	GRMZM2G038401	Peptidase M41		0.067	0.613	101.2	4	98.8	2	On	On	NS	-0.104	0.438	91.7	2	101.2	4	On	On	NS	0.239	0.024	89.6	4	76.6	4	On	On	NC	-0.058	0.54	69.2	4	76.2	3	On	On	NS	-0.252
				StageSpec	NNNNY	783	TC284847	1	GCCCGCAGCATTCAAAACAGGGGGCTGAAGCTACATTCATTGTCATCCCTACCTACGTTC				-0.168	0.51		0	0	1	Off	Off	NS	0.04	0.872	0	1		0	Off	Off	NS	-0.136	0.364	0	2		0	Off	Off	NS	0.02	0.891	60.4	3	59.5	3	On	On	NS
Constit	Constit	Constit	Constit	Constit	YYYYY	784	TC314595	1	CATCGCGTTCGACCAGCCGACCAATAGCCGGCTCGTCACCGAGGTGTGGAAGAATGGCAT	GRMZM2G440902	UDP-glucuronosyl/UDP-glucosyltransferase	transferase activity	0.177	0.089	94.9	4	87.6	2	On	On	NS	0.272	0.016	110.6	2	94.9	4	On	On	NC	-0.07	0.32	104.8	4	109.6	4	On	On	NS	0.045	0.517	78.2	4	76.8	4	On	On	NS	-0.345
					NNNNN	785	CO467238	1	GCTATGCAGTATGCAGGCATTGCCCACGAACAGGTTGAAGGAGTCGTCGATTCGGTGAAA				-0.139	0.517		0		0	Off	Off	NS				0		0	Off	Off		-0.175	0.425		0		0	Off	Off	NS			0	1	0	1	Off	Off
Constit	Constit	Constit	Constit	Constit	YYYYY	786	TC293670	1	TGGCTTGAAGCTTGTCACTTGTCTCGGGAAAAGGAAGCACCCTACCAGAAGGCGCAGGAA	GRMZM5G818887	LOC100240689		0.373	0.047	797.5	4	610.3	2	On	On	NC	0	0.998	809.2	2	797.5	4	On	On	NS	0.341	0.015	438.5	4	343.9	4	On	On	NC	0.217	0.092	935.5	4	779.3	4	On	On	NS	2.726
StageSpec					YNNNN	787	DT652819	1	TTAAAAAAAAATTTAGGAAACCCCGCATTTGGACAAACCCAAAAAAGTTACCGGGGGACG				-0.103	0.549	0	1	59.1	2	Off	On	NS	-0.026	0.879	0	1	0	1	Off	Off	NS	-0.203	0.259	0	1	0	2	Off	Off	NS	0.008	0.972	0	2	55.2	3	Off	On	NS
Constit	Constit	Constit	Constit	Constit	YYYYY	789	CF048611	1	AAGCATTTGCAGCAGGGATCCCCCTCTGGGTTCCCAATAGTGAGCGCAAGGTATTTCCGG	GRMZM2G148723	hypoth. protn LOC100279818	transcription regulator activity	-0.038	0.815	76.6	4	81.3	2	On	On	NS	0.034	0.831	75.9	2	76.6	4	On	On	NS	0.247	0.05	91.3	4	87.5	3	On	On	NC	0.007	0.951	77	4	76.7	4	On	On	NS	-0.654
Constit	Constit	Constit	Constit	Constit	YYYYY	790	TC287640	1	AAGAGGTCTAGGTCACTAAGGAAAAAACGCCGCAAAACTTTTCGTCATGTCTCTGCTGTG	GRMZM2G139941	Zinc finger, RING-type	binding	0.45	0.009	519.3	4	395.2	2	On	On	NC	-0.037	0.799	488.3	2	519.3	4	On	On	NS	0.371	0.004	416.8	4	323	4	On	On	NC	-0.282	0.018	696.1	4	828.8	4	On	On	NC	2.108
					NNNNN	791	DN221205	1	CTGGCAGCAACATGAATCCTTACACGACGCGGAAGGTGAGACAGGACACTCCGTCTCCTG	GRMZM2G005365	hypoth. protn LOC100192745	binding				0		0	Off	Off					0		0	Off	Off				0	1		0	Off	Off					0	0	1	Off	Off
Constit	Constit	Constit	Constit	Constit	YYYYY	792	TC289808	1	CACACCACCAACTGCAAGCTGGCTGTTGACGGCGTGAGGGTTCTCCGACTTCCGAGGGAA	GRMZM5G816386			0.118	0.787	165.6	4	147.2	2	On	On	NS	-0.649	0.16	104.4	2	165.6	4	On	On	NS	0.138	0.701	103.9	4	98.9	3	On	On	NS	-0.048	0.877	271.2	4	297.7	4	On	On	NS	0.459
Constit	Constit	Constit	Constit	Constit	YYYYY	793	TC312393	1	GCAGCTAGCTAGCCTGTCGTCTCCTCCCTCTTGTTCTTGGCTACTGATCCTGTTCTGTCG	GRMZM2G004990	protn of unknown function DUF547		0.127	0.53	117.8	4	106.5	2	On	On	NS	0.023	0.907	122.4	2	117.8	4	On	On	NS	-0.336	0.034	158	4	198.3	4	On	On	NC	0.059	0.676	239	4	223.3	4	On	On	NS	-0.033
Constit	Constit	Constit	Constit	Constit	YYYYY	794	TC285248	1	CTGCTCACATCCCAGCCCTGGCCTCACTGGCAATGCTTTGCGCCTGGCTTTCCCTGGTAT	GRMZM2G021482	PLC-like phosphodiesterase, TIM beta/alpha-barrel	hydrolase activity	0.34	0.128	904.8	4	704.2	2	On	On	NS	0.195	0.364	1045.6	2	904.8	4	On	On	NS	-0.178	0.248	1002.8	4	1135.8	4	On	On	NS	-0.132	0.386	1127.3	4	1261.7	4	On	On	NS	2.909
NotSharedPrev	SharedPrev	SharedPrev		NotSharedPrev	YYYNY	795	TC298321	1	GCTTCCACTCCACTGAAGCGGGCCAAAAGAAGGAAAGAAGGCGGGCAAGCGACAGGAAGG	GRMZM2G033937	hypoth. protn LOC100191668		0.136	0.245	79	4	69.9	2	On	On	NS	-0.15	0.203	73.6	2	79	4	On	On	NS	-0.131	0.174	0	2	72.1	3	Off	On	NS	0.162	0.102	67	4	60.4	3	On	On	NS	-0.609
					NNNNN	796	TC288545	1	CTAGCATTGAAACTTCAGCTTTCATTTTTCTGTAGGTGCAACCCCCAACTTTATGTTACC	GRMZM2G085378	Orphan nuclear receptor, NOR1 type		-0.081	0.696	0	1	0	1	Off	Off	NS			0	1	0	1	Off	Off				0	2		0	Off	Off				0	2	0	2	Off	Off
Constit	Constit	Constit	Constit	Constit	YYYYY	797	TC281653	1	TCCCAGATAATAGCTGCCATTCAAAAGTTGAAACAATAGTGTAGGCAGAGCATTAGCATC	GRMZM2G136016	Mitochondrial substrate carrier	binding	0.17	0.195	190.6	4	176.8	2	On	On	NS	0.04	0.751	186.3	2	190.6	4	On	On	NS	-0.001	0.996	120.1	4	125.3	3	On	On	NS	0.073	0.42	153.2	4	146.4	4	On	On	NS	0.662
Constit	Constit	Constit	Constit	Constit	YYYYY	798	TC305442	1	TCATTCCACTTCCACCAATCTGTCTCCCAATCTTTCTTGCTGCTCCAATTCGCTCTCTTT	GRMZM2G382673	Thioredoxin-like subdomain		0.093	0.392	149.4	4	142.6	2	On	On	NS	-0.061	0.569	138.5	2	149.4	4	On	On	NS	0.947	0	248.3	4	127.6	4	On	On	Up	0.201	0.021	139.2	4	121.3	4	On	On	NC	0.31
Constit	Constit	Constit	Constit	Constit	YYYYY	799	TC303702	1	GCTTCATCTCCCCCACACCTCCATGGCATTTCTCTGGTATGGGACGTCGATTGGGAGCAA				0.018	0.918	133.5	4	120	2	On	On	NS	-0.045	0.802	142.8	2	133.5	4	On	On	NS	-0.671	0	92	4	149.5	4	On	On	Down	0.031	0.807	128.9	4	123.5	4	On	On	NS	0.148
				StageSpec	NNNNY	800	TC281029	1	CTTCTCGTGTTGTAGCAAGTAAAAGATTACTCTCTTGTTTCCTCTTTTCGCTTTTCGCTG	GRMZM2G093441	Epoxide hydrolase-like		-0.139	0.481	0	1	0	1	Off	Off	NS	0.295	0.164	0	1	0	1	Off	Off	NS	-0.205	0.311	0	2	0	1	Off	Off	NS	0.059	0.543	76.2	4	73	4	On	On	NS
					NNNNN	801	CF568999	1	TGGCAATTCAACTGGCAGCGGGGTTGGACAACACCCAGGGCAAGCTCAGCAGCGAAGGCA							0		0	Off	Off		-0.027	0.827		0		0	Off	Off	NS				0		0	Off	Off					0		0	Off	Off
			NotSharedPrev	SharedPrev	NNNYY	802	CD962017	1	CTGTTCTTCTCAGGTGATTTCTTGCTTCCATCTCCAATCTTTGGAAGCCTCCGTACTTTG	AC234528.1_FG005		catalytic activity	-0.169	0.408	0	1	0	1	Off	Off	NS	0.272	0.204	0	1	0	1	Off	Off	NS	-0.142	0.481	63.2	3	0	2	On	Off	NS	0.042	0.676	67.3	4	65	4	On	On	NS
				StageSpec	NNNNY	803	DN206489	1	ACTTCGGCTTTTCAGTTATCTGTAACCGTTTCTTGTGTAATTCCTTAAACTTGTCGAGCC	GRMZM2G436804			-0.076	0.602		0		0	Off	Off	NS				0		0	Off	Off				0	1		0	Off	Off		0.039	0.642	58.1	3	0	2	On	Off	NS
					NNNNN	804	DR791811	1	TGCTTGAAGAATAAAATTTTCCTACAATGTGATTGCCAGTAGAACTGTGGGAAGCTCACC	GRMZM2G068328	hypoth. protn LOC100193159		-0.023	0.91		0	0	1	Off	Off	NS	0.023	0.908		0		0	Off	Off	NS			0	1		0	Off	Off					0		0	Off	Off
					NNNNN	805	TC295871	1	CATTGCTTCTGCTAGTGGTCATTCTGAATCATCATGGTGGATGTAGTGTTGGTTTACTTT	GRMZM2G097967	Plant disease resistance response protn					0		0	Off	Off		-0.009	0.964		0		0	Off	Off	NS	-0.161	0.458	0	1		0	Off	Off	NS	0.018	0.927	0	2	0	2	Off	Off	NS
					NNNNN	806	CF012283	1	TTCTGACTATGCAAATATCGCTTTGCTGGGCCGAAAGTTTCGCTTACTCGGGAGCTGCAG	GRMZM2G101926			-0.065	0.751	0	1		0	Off	Off	NS	0.74	0.042	0	1	0	1	Off	Off	Up			0	2		0	Off	Off					0	0	1	Off	Off
Constit	Constit	Constit	Constit	Constit	YYYYY	807	TC296427	1	TGAACCAGTTGTTGACAATAAGCTAAACCGTCAGAAAGGGTGGGAGAGAATGGTACTTCA	GRMZM2G388855			0.04	0.786	80.5	4	78.1	2	On	On	NS	0.295	0.067	99.8	2	80.5	4	On	On	NS	0.211	0.065	92.4	4	0	2	On	Off	NS	-0.101	0.344	71	4	76.1	4	On	On	NS	-0.582
NotSharedPrev	SharedPrev		NotSharedPrev		YYNYN	808	CD946677	1	AACAACAAAATACCATTATACTCTCGGAGTCGTTTCTGAAGTATCGCTCATGTACTGACC	GRMZM2G362131	protn of unknown function SprT		0.146	0.153	80	4	70.4	2	On	On	NS	-0.147	0.15	0	1	80	4	Off	On	NS	-0.22	0.011	94.1	4	109.8	4	On	On	NC				0		0	Off	Off		-0.591
NotSharedPrev	SharedPrev			NotSharedPrev	YYNNY	809	CO520201	1	TCCTCCACGCCTCCAGAAGGGATAAACGAGACCCCAGAATGGACCACACTTGGTTTTTGG	GRMZM2G116603	Cyclin-like F-box		-0.06	0.642	67.1	4	68.8	2	On	On	NS	-0.076	0.563	0	1	67.1	4	Off	On	NS	-0.02	0.913	0	2	0	1	Off	Off	NS	0.051	0.629	64.2	3	61.8	3	On	On	NS	-0.845
Constit	Constit	Constit	Constit	Constit	YYYYY	810	TC309840	1	ATGTTCACGCTTCCATGCGTACAAAGAAATTAAAGACCGGTCTCCATTGACTGCGTTTAC	GRMZM2G165926	von Willebrand factor, type A		0.24	0.091	3552.2	4	3238.8	2	On	On	NS	-0.064	0.628	3134.4	2	3552.2	4	On	On	NS	0.003	0.975	3441.3	4	3437.5	4	On	On	NS	-0.218	0.037	2884.1	4	3393.9	4	On	On	NC	4.882
Constit	Constit	Constit	Constit	Constit	YYYYY	811	TC286038	1	ACTTGTCCTTACTGATGCTGCAAAAGGGATGAAAGGGGCCTTAGATAAGGCTACAGAGAT	GRMZM2G082185	Pyridoxal phosphate-dependent enzyme, beta subunit	catalytic activity	0.116	0.438	530.7	4	522.5	2	On	On	NS	-0.223	0.151	423	2	530.7	4	On	On	NS	0.559	0	530.8	4	359.1	4	On	On	NC	-0.23	0.047	229.3	4	265.5	4	On	On	NC	2.139
NotSharedPrev	SharedPrev	SharedPrev		NotSharedPrev	YYYNY	812	CO524962	1	AGAGAGAAACTAAAGAAAGAGAGGGGCAGAGAGCAGACAGATAGGAGTGGTAGATATAGA	GRMZM2G102059	Transcriptional factor B3		-0.109	0.591	73.7	4	73.8	2	On	On	NS	0.12	0.555	86.1	2	73.7	4	On	On	NS	-0.309	0.055	0	2	83	3	Off	On	NS	0.252	0.233	65.6	3	0	2	On	Off	NS	-0.709
					NNNNN	813	TC279608	1	GATAAAGCCACAACACATACAGGAAAAGCAAGCAAGAATCATCGGAATAATGGCTCGTGC							0		0	Off	Off		0.201	0.371		0		0	Off	Off	NS			0	1	0	1	Off	Off					0		0	Off	Off
Constit	Constit	Constit	Constit	Constit	YYYYY	814	TC291749	1	TGGAGGAACTAAACGGAGATATTATGCTGTTGGGTGGTGAAGAGCGCAAGGGTTACAGGC	GRMZM2G004092	Putative uncharacterized protn		-0.101	0.347	364.6	4	390	2	On	On	NS	-0.097	0.362	343.2	2	364.6	4	On	On	NS	0.951	0	367.5	4	189.8	4	On	On	Up	0.14	0.081	242.2	4	220.1	4	On	On	NS	1.597
Constit	Constit	Constit	Constit	Constit	YYYYY	815	TC281176	1	CCTGTTGCTGTCCTTTGTGAAATTGTGGATGATGCAGATGGTTCTATGGCTCGCCTACCA	GRMZM2G105466	DHBP synthase RibB	catalytic activity	0.094	0.449	317.2	4	305.4	2	On	On	NS	-0.056	0.647	296.9	2	317.2	4	On	On	NS	-1.033	0	415.7	4	842.6	4	On	On	Down	0.299	0.005	312	4	252.8	4	On	On	NC	1.396
			StageSpec		NNNYN	816	CO455687	1	GAGACGCAAGCAAGTACCCAGTTATTGGGGTTTTGAGAGGGTTGATTTCGACTTATTGGA				-0.093	0.434	0	1	0	1	Off	Off	NS	0.247	0.079	0	1	0	1	Off	Off	NS			59.2	3		0	On	Off					0	0	1	Off	Off
NotSharedPrev	SharedPrev	SharedPrev		NotSharedPrev	YYYNY	817	TC280801	1	TGCTTGCTGCTGCTTAGATCAATATTGGTTTCTCACATCAACTATGCTAATGTTGAGGTG	GRMZM2G468648			-0.046	0.739	77.3	4	76.9	2	On	On	NS	0.003	0.983	79.7	2	77.3	4	On	On	NS	0.062	0.752	0	2		0	Off	Off	NS	-0.077	0.444	83.2	4	87.6	4	On	On	NS	-0.64
				StageSpec	NNNNY	818	CD972612	1	CGGATGCTGATGATGCCATGCATGACCTATTTGAATTACCTGATGACCTGCTGCATCCTG				-0.16	0.307		0		0	Off	Off	NS	0.094	0.538		0		0	Off	Off	NS	-0.505	0.015	0	2		0	Off	Off	NC	-0.023	0.759	61.7	3	61.1	3	On	On	NS
					NNNNN	819	TC312383	1	CGACGAGGGGACTACATTTATTCATTATTATGTACATGAAAGAGGCTCAAGGACGCCTCC	GRMZM2G074017	ATPase inhibitor		-0.002	0.993		0		0	Off	Off	NS			0	1		0	Off	Off		-0.201	0.371	0	1		0	Off	Off	NS				0	0	2	Off	Off
					NNNNN	821	TC290969	1	TCCACCAAGAAAACACCAACCTTTTTTCTCCGTTACGGAAACGATCTGCAGTCTGCTGGA	GRMZM5G878732	hypoth. protn LOC100192938					0		0	Off	Off					0		0	Off	Off				0	1		0	Off	Off		0.129	0.544	0	2	0	2	Off	Off	NS
Constit	Constit	Constit	Constit	Constit	YYYYY	822	TC281954	1	AGGCTGTGTGTATCAGACCCCAGCAAAGCTGCTTGCTATTAACCGTGGCAGGGTAGTCTC	GRMZM2G449779	hypoth. protn LOC100383838	hydrolase activity	0.184	0.276	1922.4	4	1695.4	2	On	On	NS	-0.029	0.857	1864	2	1922.4	4	On	On	NS	0.043	0.714	2044.2	4	1988.9	4	On	On	NS	-0.143	0.232	2311.5	4	2602.5	4	On	On	NS	3.996
		NotSharedPrev	SharedPrev	SharedPrev	NNYYY	823	TC296717	1	GCCCCTTTTTTGAGCGGTAGGGATTTTGGTTTCACGCCTTCAAGTGAAAGCAAGACCTTG	GRMZM2G008622	protn of unknown function DUF639	hydrolase activity	0.092	0.766	0	2		0	Off	Off	NS	0.445	0.064	82.8	2	0	2	On	Off	NS	0.045	0.772	133.3	4	129.3	4	On	On	NS	-0.097	0.535	96.2	4	104.4	4	On	On	NS
Constit	Constit	Constit	Constit	Constit	YYYYY	825	BQ619480	1	GAGATGGGCACCGAGAAGTCCGAAGTGTACAGCACTAACATGACGCAGGCTATGGGAGCA	GRMZM2G052546	protn-tyrosine phosphatase, dual specificity		-0.015	0.896	121	4	123.7	2	On	On	NS	-0.191	0.126	103.2	2	121	4	On	On	NS	-0.163	0.072	140.1	4	156.5	4	On	On	NS	0.165	0.069	121.5	4	108.2	4	On	On	NS	0.006
Constit	Constit	Constit	Constit	Constit	YYYYY	826	TC314842	1	GTTCTTCACTGTTCTGAACATTGTCGGGGGCACCTTTGTAAGTTCTGCAAATACCCAGTC	GRMZM2G100102			0.164	0.252	153.1	4	124.3	2	On	On	NS	-0.163	0.255	143.2	2	153.1	4	On	On	NS	-0.325	0.006	117.3	4	146.9	4	On	On	NC	0.029	0.767	70.5	4	69.4	4	On	On	NS	0.345
Constit	Constit	Constit	Constit	Constit	YYYYY	827	TC301715	1	TCGAGATGAAGTAAAAAAGGCTGTTCCATCCAAGTGGGATCCTGTTGCATTATCATGGTT	GRMZM2G026447	Membrane attack complex component/perforin/complem		0.016	0.84	95	4	95.1	2	On	On	NS	-0.117	0.167	86.2	2	95	4	On	On	NS	-0.169	0.012	108.6	4	123	4	On	On	NC	0.108	0.081	92.3	4	85.4	4	On	On	NS	-0.343
NotSharedPrev	SharedPrev		NotSharedPrev	SharedPrev	YYNYY	828	TC299421	1	TAACCCACCACCGAATAGGACGCCCCCTGTAGTCAACTTTACGTTCTAGCGCCTTCTATT			binding	-0.006	0.958	68.1	4	67.5	2	On	On	NS	-0.111	0.354	0	1	68.1	4	Off	On	NS	-0.219	0.042	66.5	4	78.5	3	On	On	NC	-0.01	0.902	111.2	4	110.6	4	On	On	NS	-0.823
Constit	Constit	Constit	Constit	Constit	YYYYY	829	TC280391	1	ATGAAGATGCATTTTCTGTCAGGCTTTTTGTTAAGCGTGGCATGGAAGTGTTTGTTGCAC	GRMZM5G836910	aspartate aminotransferase	catalytic activity	0.161	0.142	222.3	4	213.9	2	On	On	NS	0.216	0.057	237.9	2	222.3	4	On	On	NS	1.49	0	468.8	4	164.9	4	On	On	Up	-0.446	0	238.3	4	326.1	4	On	On	NC	0.883
Constit	Constit	Constit	Constit	Constit	YYYYY	830	TC311696	1	CAAGAACATTTGGGGAGAGCGTGTTGCAATTGTCAAGCCAACTGATGAGGAACCATTTGC	GRMZM2G137558	Phosphatidylinositol 3- and 4-kinase, catalytic	transferase activity	0.261	0.05	142.9	4	116.7	2	On	On	NS	-0.126	0.309	133.8	2	142.9	4	On	On	NS	-2.081	0	152.5	4	647.6	4	On	On	Down	-0.015	0.859	79.1	4	80.1	4	On	On	NS	0.246
Constit	Constit	Constit	Constit	Constit	YYYYY	831	TC312305	1	ACTGAAAGTCTGAAAGATACGCAGCTTGGAGACCACTCTCTATGTTGCGCCCCTTTACAT			receptor activity	0.002	0.988	193.9	4	199	2	On	On	NS	0.078	0.611	199.8	2	193.9	4	On	On	NS	-0.352	0.007	200.7	4	258.9	4	On	On	NC	0.084	0.442	266.1	4	252.2	4	On	On	NS	0.686
			NotSharedPrev	SharedPrev	NNNYY	832	TC293626	1	CTACTACTTGTTACAGTTCTTCCCACTTCAAAGCTGACACGGTATGGGCGTGCATGCAGG	GRMZM2G412601	Serine/threonine protn kinase					0	0	1	Off	Off		0.051	0.728	0	1		0	Off	Off	NS			66.1	3		0	On	Off		0.314	0.018	90.1	4	71.6	4	On	On	NC
				StageSpec	NNNNY	833	MAGI4_108548	1	CCAACAAGTTTTCCAGCTGAGGTGAAGAACCCCTCTTCAGGTTCCTGTCTTGCAGTTTCT	GRMZM2G031479	NHL repeat		0.076	0.447	0	1		0	Off	Off	NS			0	1	0	1	Off	Off		-0.339	0.041	0	2	0	1	Off	Off	NC	0.035	0.619	74	4	72	4	On	On	NS
	NotSharedPrev		NotSharedPrev		NYNYN	834	CD958267	1	TTGAGGAGTAGCTTTTGTAGCATGCTCCTTTGAAACCATGAACTTGAGCATGACAAGAAT	GRMZM2G409701			0.073	0.757	71.5	4	0	1	On	Off	NS	-0.137	0.567	0	1	71.5	4	Off	On	NS	0.191	0.572	68.9	3		0	On	Off	NS				0		0	Off	Off		-0.753
	NotSharedPrev		NotSharedPrev		NYNYN	835	TC285888	1	AGTGGGGCCTACTTGCCGAGTACGTACGTTACACGTACACGCGTACTTACGATGTGAAGT	GRMZM2G021289	Molluscan rhodopsin C-terminal tail		0.097	0.58	72.9	4	0	1	On	Off	NS	-0.077	0.657	0	1	72.9	4	Off	On	NS	-0.195	0.283	64.1	3	0	2	On	Off	NS	0.023	0.897	0	2	0	2	Off	Off	NS	-0.725
Constit	Constit	Constit	Constit	Constit	YYYYY	837	TC311412	1	ATGGAAAATAAGCTACAAGTTCAATCAAGTTTTCTCGGTGTCGGGAGTTTCTCTGGTCCT	GRMZM2G167356	RNA recognition motif, RNP-1	nucleic acid binding	0.104	0.449	2081.9	4	1963.2	2	On	On	NS	-0.061	0.656	1969.8	2	2081.9	4	On	On	NS	0.061	0.529	1603.5	4	1541.4	4	On	On	NS	-0.082	0.4	537.8	4	558.6	4	On	On	NS	4.111
Constit	Constit	Constit	Constit	Constit	YYYYY	838	TC301069	1	ATCATCAGGATCACATTGAGGGTCTTTCAGTCGTTCAGAGATGCAATCCTAATGCTGTTC	GRMZM2G150866	Beta-lactamase-like	hydrolase activity	-0.113	0.664	158.4	4	186.4	2	On	On	NS	-0.08	0.758	140	2	158.4	4	On	On	NS	0.731	0.002	217	4	131	4	On	On	Up	-0.221	0.241	139	4	168.1	4	On	On	NS	0.395
					NNNNN	839	AI964478	1	TCGCAAGGAGCATCCACGGTCGATTGAACAGCTCTGACAAGCGGTTGGGTATATACTCTG	GRMZM2G017382	Acyl-ACP thioesterase		-0.178	0.42	0	1	0	1	Off	Off	NS	-0.119	0.571		0	0	1	Off	Off	NS	0.083	0.69	0	1		0	Off	Off	NS			0	1	0	1	Off	Off
Constit	Constit	Constit	Constit	Constit	YYYYY	840	TC306866	1	TTCATAGCCAAACGTTTTCTCCTCACCTGTGTAATCGGAGTTGATTATTTATCTGGGATC	GRMZM2G161493	Putative uncharacterized protn	transferase activity	0.071	0.673	505.5	4	516.2	2	On	On	NS	-0.115	0.497	430.2	2	505.5	4	On	On	NS	0.722	0	625.1	4	358.9	4	On	On	Up	-0.091	0.45	736	4	782.5	4	On	On	NS	2.069
					NNNNN	841	TC299048	1	CAGCAGCAACAATAAGCAAAGAGCAGTCTCCAATAGTATAGCAACACCAAGAAAATAAGC	GRMZM5G838196						0		0	Off	Off					0		0	Off	Off		-0.128	0.547	0	1	0	1	Off	Off	NS				0		0	Off	Off
Constit	Constit	Constit	Constit	Constit	YYYYY	842	TC301559	1	AGCTGCTGGAAGGTTGTGCTTGCAGCTTGAATAAGAATGCTCGCACCAAATGCTCACGTC	GRMZM2G084940	Plant neutral invertase	catalytic activity	0.136	0.545	97.7	4	93.2	2	On	On	NS	0.104	0.643	99.9	2	97.7	4	On	On	NS	0.019	0.902	100.2	4	100.8	4	On	On	NS	-0.363	0.04	320.7	4	408.2	4	On	On	NC	-0.303
Constit	Constit	Constit	Constit	Constit	YYYYY	844	TC299828	1	GCTGACGGTGACCACGCCCAATGACAGAAGTCAGCTAGCAGGAGGTGTGCCATGGCCCAT	GRMZM2G034573	protn of unknown function DUF1644		0.32	0.046	1768.8	4	1557.7	2	On	On	NC	0.246	0.111	1918.8	2	1768.8	4	On	On	NS	-0.758	0	1278.3	4	2142.9	4	On	On	Down	-0.522	0	2145.1	4	3119.5	4	On	On	NC	3.876
Constit	Constit	Constit	Constit	Constit	YYYYY	857	TC307873	1	CCTCTAGATCTTCAGAAGAACGCTGCACTATCCTTGGAAGGCAAAAATCCTGTCCTGTTG	GRMZM2G005374	RNA recognition, region 1	nucleic acid binding	-0.04	0.826	193	4	202.4	2	On	On	NS	-0.047	0.795	184.3	2	193	4	On	On	NS	-0.347	0.019	235.9	4	296.2	4	On	On	NC	0.148	0.261	193	4	177.5	4	On	On	NS	0.68
Constit	Constit	Constit	Constit	Constit	YYYYY	860	CD434532	1	TGGATGGAAGGGGAGGAACTCAATGAACTCATGTCAATGTCGCAAAAGGCAGTGATTGAA	GRMZM2G164165	hypoth. protn LOC100381696		0.016	0.896	181	4	161.8	2	On	On	NS	-0.352	0.015	154.4	2	181	4	On	On	NC	-1.347	0	123.1	4	314.6	4	On	On	Down	0.115	0.207	70.7	4	67.2	3	On	On	NS	0.587
Constit	Constit	Constit	Constit	Constit	YYYYY	861	TC283888	1	GATAGTTGCGGAGAAAGGAGAGTTAGCATGCAGAGATTTCCCTCATCCACGGCATCTATG	GRMZM2G450071			0.011	0.912	94.4	4	91.3	2	On	On	NS	-0.04	0.692	93.9	2	94.4	4	On	On	NS	-0.276	0.002	108.8	4	131.1	4	On	On	NC	0.017	0.807	61.5	4	62.6	3	On	On	NS	-0.352
					NNNNN	862	BE049898	1	TGCAAAAGGACTATTTGGGCCCGTTCACGTTGTAACCGGTCTAACACTTTACGTCTCTTT							0		0	Off	Off					0		0	Off	Off					0		0	Off	Off					0	0	2	Off	Off
	StageSpec				NYNNN	863	CO460455	1	TGGACCTTCAAAAAAGAGGAAAAAGCCAAAAGCATGGTCTAAAGAGGAAGATGCAGACCT	GRMZM2G059167			-0.025	0.87	61.1	3	0	1	On	Off	NS	-0.065	0.546	0	1	61.1	3	Off	On	NS	0.146	0.213	0	1		0	Off	Off	NS				0		0	Off	Off		-0.98
					NNNNN	864	TC289561	1	GTTTCAGCTATTTATGTGGCAACAAACTCACTAGACATATACCCCCAGGACTAGGGAACA						0	1		0	Off	Off		0.002	0.991		0	0	1	Off	Off	NS				0		0	Off	Off		0.079	0.7		0	0	2	Off	Off	NS
	NotSharedPrev		NotSharedPrev	SharedPrev	NYNYY	865	TC308302	1	TGCCATTTTAACACCTAGTAGTTGTTGTTGACGATATGCTTCTCTGTGCTTCCGGTTCTG	GRMZM2G060742	Arsenical pump membrane protn	transporter activity	-0.238	0.294	69.6	4	0	1	On	Off	NS	0.168	0.451	0	1	69.6	4	Off	On	NS	-0.192	0.155	64.2	3	74.1	4	On	On	NS	0.065	0.557	122.3	4	116.4	4	On	On	NS	-0.792
Constit	Constit	Constit	Constit	Constit	YYYYY	866	TC303172	1	TGGCAGAAGCCAATTGAAGATGTCAGTGGTGTTGATGACTCAACGGGGGATTCGTTGCTG	GRMZM2G163641		DNA binding	-0.061	0.536	129.7	4	135.7	2	On	On	NS	0.098	0.327	139.6	2	129.7	4	On	On	NS	0.433	0	175.3	4	129.6	4	On	On	NC	-0.24	0.005	109.6	4	129.2	4	On	On	NC	0.106
				StageSpec	NNNNY	867	DN830881	1	AGTGGCAACCACAATCCTCGTGTTTGATTGCTAGCATCCTCCACGCCTGACTGAGGCAGG				-0.05	0.739		0		0	Off	Off	NS	0.182	0.264	0	1		0	Off	Off	NS				0	0	1	Off	Off		0.007	0.932	66.2	4	66.7	3	On	On	NS
Constit	Constit	Constit	Constit	Constit	YYYYY	868	TC312563	1	CTACCACTTTATGTCTCGCACTACCAGGGCGCAACGCTGCTGCACGGAGTGTGGCGATGC	GRMZM2G402564	Plant EC metallothionein-like protn, family 15		0.165	0.771	136.3	4	119	2	On	On	NS	-0.332	0.561	104.2	2	136.3	4	On	On	NS	0.098	0.832	99.9	4	90.6	3	On	On	NS	-0.503	0.227	120.9	4	180.5	4	On	On	NS	0.178
					NNNNN	869	DR791637	1	TGTTCCCATTTTGAACAAGGGGTTATGCAATTTTTGAGGCATTATTAGGCTGACATGTCC	GRMZM2G116434	Uncharacterised protn family UPF0183					0		0	Off	Off					0		0	Off	Off					0		0	Off	Off					0		0	Off	Off
Constit	Constit	Constit	Constit	Constit	YYYYY	870	TC313432	1	ACCAGATGTTGCTCTGTTTTCGCCGCTTGGTAGCTAAAGCTAGATGATGGAGTTGCTTGC	GRMZM2G028637	protn phosphatase 2A, regulatory B subunit, B56	binding	0.16	0.429	1665.8	4	1377	2	On	On	NS	-0.035	0.861	1772.8	2	1665.8	4	On	On	NS	-0.006	0.968	1642.8	4	1640.6	4	On	On	NS	-0.113	0.431	2417.5	4	2579	4	On	On	NS	3.789
				StageSpec	NNNNY	871	TC299872	1	CCAAGCAGAACAATCGAAGTGATAAACAATATACATTTCTGTGGTGCAGCTGTGCATGGG	GRMZM2G126860	ATPase, AAA-type, conserved site		-0.143	0.459	0	1	0	1	Off	Off	NS	0.032	0.862	0	1	0	1	Off	Off	NS			0	2		0	Off	Off		-0.014	0.897	64.5	3	64.7	3	On	On	NS
Constit	Constit	Constit	Constit	Constit	YYYYY	872	TC290645	1	TGCTCAAGTACATTGATTTCCACAGCAGAGGACTGCCCCTGTCTTTTAGTCAGGAACACA	GRMZM5G849959	sentrin-specific protease 2	hydrolase activity	0.131	0.689	158.9	4	143.3	2	On	On	NS	-0.041	0.9	156.3	2	158.9	4	On	On	NS	-0.235	0.32	162.6	4	195.4	4	On	On	NS	0.031	0.893	619.1	4	631.1	4	On	On	NS	0.399
				StageSpec	NNNNY	874	TC283013	1	ACCCCAACTACAGGCACAGCTTTGTCGCCACTCACGTCTGGGTTCAGGGGCAACACCTCC	GRMZM2G103610			-0.05	0.698		0		0	Off	Off	NS	0.022	0.868	0	1		0	Off	Off	NS	-0.093	0.331		0	0	1	Off	Off	NS	0.065	0.336	68.2	4	65.2	4	On	On	NS
Constit	Constit	Constit	Constit	Constit	YYYYY	875	TC284485	1	GAGGAAGCAGCTGAAACTCCTCGTGTCTCCATGCAGTACCCTGAACTGACGGAGGACGGA	GRMZM2G090963	DEAD-like helicase, N-terminal	hydrolase activity	0.038	0.754	158.3	4	158.7	2	On	On	NS	-0.046	0.704	149.6	2	158.3	4	On	On	NS	-0.488	0	126.1	4	177.2	4	On	On	NC	-0.216	0.025	298.8	4	347.7	4	On	On	NC	0.394
Constit	Constit	Constit	Constit	Constit	YYYYY	876	TC310707	1	TCTGTTTCTGCACTAATTCATGTCTTCGCCGAGTACAAGTTGACACGGAGTGTGTGGCGC	GRMZM2G111566	20S proteasome, A and B subunits	hydrolase activity	0.027	0.867	3043.5	4	2821.6	2	On	On	NS	-0.214	0.195	2778.1	2	3043.5	4	On	On	NS	-0.4	0.004	2304.7	4	2948.1	4	On	On	NC	-0.06	0.592	1781.4	4	1843.4	4	On	On	NS	4.659
Constit	Constit	Constit	Constit	Constit	YYYYY	877	TC294237	1	TGCTGATATAACTTGCCAGCATTCAGTTAGTGGTTTGCCAGTTTGTGCTGCTATATCATT	GRMZM2G165426	Zinc finger, PHD-type	binding	0.074	0.785	3010.6	4	2898.9	2	On	On	NS	-0.127	0.641	2718.7	2	3010.6	4	On	On	NS	0.132	0.497	3459.7	4	3172.8	4	On	On	NS	-0.613	0.008	1389.9	4	2037.2	4	On	On	Down	4.643
Constit	Constit	Constit	Constit	Constit	YYYYY	878	TC304510	1	TAGCTGGTACTGTTGTATGGTTGGCATTTGCAAGCAGTAAGCCTCAGGATTTTTCCAAGT	GRMZM2G146240	Major facilitator superfamily MFS-1		0.024	0.954	95.3	4	95.1	2	On	On	NS	-0.003	0.993	92.8	2	95.3	4	On	On	NS	0.338	0.43	99.6	4	0	1	On	Off	NS	0.109	0.715	456.2	4	436.9	4	On	On	NS	-0.338
				StageSpec	NNNNY	879	DN215906	1	GCCCTCTAGCTCTCTGAGAGATGTCACCTTCAAATGGTGTAAGAATCTGATCCTACCCAT							0		0	Off	Off		0.016	0.902		0		0	Off	Off	NS				0		0	Off	Off		0.016	0.81	61.3	3	61.3	3	On	On	NS
				StageSpec	NNNNY	880	TC292283	1	CTTTAATGACTGGCGTTGGTCATTCGTTCGGGTGGAGCACTAAGATGGCGACCCATCTGT	GRMZM2G074530	Exo70 exocyst complex subunit		-0.06	0.725		0		0	Off	Off	NS	0.169	0.345	0	1		0	Off	Off	NS				0		0	Off	Off		-0.015	0.877	57.2	3	57.3	3	On	On	NS
				StageSpec	NNNNY	881	TC306972	1	TGTGATTTGTGAAGAACTGCGATCAATCTGGAACTGTTCGTCGTGATAGAACATGCATGT	GRMZM2G154789						0		0	Off	Off					0		0	Off	Off					0		0	Off	Off		-0.489	0.604	296.7	4	0	2	On	Off	NS
Constit	Constit	Constit	Constit	Constit	YYYYY	882	BM953517	1	TTCTCAAGTTTGTGAATGACTGCCGCCAAATTGGTATTACTTGTCCCATTGTTCCTGGCA	GRMZM2G347056	Methylenetetrahydrofolate reductase 1 (EC 1.5.1.20		0.234	0.353	216.6	4	178.7	2	On	On	NS	-0.377	0.148	167.4	2	216.6	4	On	On	NS	-0.037	0.834	215	4	218.8	4	On	On	NS	-0.105	0.552	152.9	4	167.1	4	On	On	NS	0.846
Constit	Constit	Constit	Constit	Constit	YYYYY	883	TC307565	1	TCTGTGCAGTCAGGAGGAGAGGGGAAATCTTACATGCCTGTAAATTTTGACGACATCATG	GRMZM2G025248	Thioredoxin-like fold	DNA binding	0.059	0.769	507.9	4	495.5	2	On	On	NS	-0.102	0.613	474.5	2	507.9	4	On	On	NS	-0.599	0.001	492.1	4	757	4	On	On	Down	0.163	0.267	1123.4	4	992.6	4	On	On	NS	2.076
Constit	Constit	Constit	Constit	Constit	YYYYY	884	TC299047	1	GCTCTGATTATCTACGTTCTCTCTCGGCTCTTGATGTGCAAGCAAGCGCATTCAAGCCCT	GRMZM2G113332	Antifreeze protn, type I	binding	-0.23	0.115	131	4	161.1	2	On	On	NS	-0.4	0.014	92.9	2	131	4	On	On	NC	0.112	0.327	76.7	4	0	2	On	Off	NS	0.038	0.696	77.3	4	75.5	4	On	On	NS	0.121
Constit	Constit	Constit	Constit	Constit	YYYYY	885	TC309985	1	AATCTCCCGGCTACTGAATCCAACCGAACAAAATGTCAAGGATACGGAGAAGAGGGGGGG	GRMZM5G882631	hypoth. protn LOC100381632		-0.045	0.803	82.4	4	86.6	2	On	On	NS	-0.008	0.967	82.5	2	82.4	4	On	On	NS	-0.314	0.029	71.2	4	92.5	3	On	On	NC	0.135	0.302	84.4	4	76.7	4	On	On	NS	-0.548
Constit	Constit	Constit	Constit	Constit	YYYYY	886	TC282741	1	CTGGGTCAGATCCTCTGAAACGATTGATCTTAATGAAGGCGGCAGTGCATCACTGCTTAC	GRMZM2G060451	Heat shock protn DnaJ, N-terminal	protn binding	0.141	0.237	1802	4	1672.5	2	On	On	NS	-0.044	0.703	1732.3	2	1802	4	On	On	NS	0.163	0.065	1646.1	4	1473.7	4	On	On	NS	0.285	0.005	1515.1	4	1239.1	4	On	On	NC	3.902
Constit	Constit	Constit	Constit	Constit	YYYYY	887	TC308720	1	AAAATGTGTGGTAATAGGTTCGGGCTTGAAGAACTGAGTTTGCACACATCAAGCTGTGGG	GRMZM2G142168	ENTH/VHS		0.013	0.952	156	4	150.5	2	On	On	NS	-0.039	0.854	155.8	2	156	4	On	On	NS	0.318	0.054	182.6	4	146.8	4	On	On	NS	-0.131	0.389	115.4	4	125.3	4	On	On	NS	0.373
NotSharedPrev	SharedPrev		NotSharedPrev	SharedPrev	YYNYY	888	BM331799	1	TTCATCATGGGCCACCCTCAAATGATGTCCCCTCTCGCCAAATACCATCGCGAAAACGTC			catalytic activity	0.078	0.628	72.5	4	67.3	2	On	On	NS	-0.066	0.682	0	1	72.5	4	Off	On	NS	-0.283	0.027	74.1	4	92.3	3	On	On	NC	-0.039	0.733	113.2	4	116.2	4	On	On	NS	-0.733
Constit	Constit	Constit	Constit	Constit	YYYYY	889	TC293228	1	ACCTCAGCTCGAGACCGAGTGTTCTGTTCTGCCTGAAAGCTAGTATTTGTTTGTGCTCCA	GRMZM2G116053	Escherichia coli P pili tip fibrillum PapF protn		0.268	0.431	2432.6	4	2338.4	2	On	On	NS	0.357	0.3	2549.8	2	2432.6	4	On	On	NS	-0.143	0.549	2351.7	4	2580.4	4	On	On	NS	-0.434	0.09	2058.4	4	2990.1	4	On	On	NS	4.335
Constit	Constit	Constit	Constit	Constit	YYYYY	890	TC282767	1	CTGGCAATGTTAGGAGGCAATTGTGCCGTAGGTCCCAGACTACCACTACGGCACATGTAG	GRMZM5G886096	protn binding protn		-0.011	0.934	803	4	837.1	2	On	On	NS	-0.041	0.751	740.3	2	803	4	On	On	NS	0.383	0.001	565.3	4	432.9	4	On	On	NC	-0.006	0.946	536.5	4	542.6	4	On	On	NS	2.736
Constit	Constit	Constit	Constit	Constit	YYYYY	891	TC297483	1	TGTTGCTTCAAGTAGTCAAGCAATTTCCTTTGTAGGCACCCAACATCCTGACCATTCCAC	GRMZM2G406651	Zinc finger, PMZ-type		0.022	0.877	257.8	4	238	2	On	On	NS	0.171	0.251	313.2	2	257.8	4	On	On	NS	0.458	0.001	367.7	4	266.2	4	On	On	NC	0.178	0.104	327.4	4	293.1	4	On	On	NS	1.097
Constit	Constit	Constit	Constit	Constit	YYYYY	892	TC295070	1	TTGGCAAAGGGAAACCTGACTGCTCCGGTCATCTTCGCTTTGCAAAGTGAACCAGAGCTA	GRMZM2G112728	Polyprenyl synthetase	transferase activity	0.089	0.764	76.1	4	67.7	2	On	On	NS	0.451	0.158	117.3	2	76.1	4	On	On	NS			73.8	4		0	On	Off		-1.444	0	134.1	4	311.4	4	On	On	Down	-0.663
					NNNNN	893	BM501230	1	ATACTCCGTGTGTATTCCAAAGGCACGAAGGGTAACTCCTCCAACTAAGGTACCATGAAC				0.064	0.567	0	1	0	1	Off	Off	NS	0.039	0.723	0	1	0	1	Off	Off	NS			0	1		0	Off	Off					0		0	Off	Off
					NNNNN	894	CB179728	1	AGTTTCAGTTGCAGCTAACTCGGCAGCGTACGCGTGCTTTAGATCAATGCTGCTCACGGT				-0.041	0.839	0	2		0	Off	Off	NS	-0.081	0.695	0	1	0	2	Off	Off	NS			0	1		0	Off	Off					0	0	1	Off	Off
					NNNNN	895	CD954319	1	TAATAGTGCCAAGGGACGTAAGTGCAGTTTAGGAATGTTTGCTAGGACAGTGCAAAAGCT	GRMZM2G416308	Tyrosine protn kinase					0		0	Off	Off		0	0.999		0		0	Off	Off	NS			0	1		0	Off	Off					0		0	Off	Off
		NotSharedPrev	SharedPrev	SharedPrev	NNYYY	896	TC313592	1	CTTAGGTCCTGCATCATCCCTCTACGTTGGATACCTTCCCAACTGCTCCAGTAATTTCTG	GRMZM2G126988	Glycosyl transferase, group 1		0.009	0.951	0	2	0	1	Off	Off	NS	0.297	0.058	82.7	2	0	2	On	Off	NS	-0.291	0.062	58.6	3	0	1	On	Off	NS	0.027	0.781	81.1	4	85.9	3	On	On	NS
					NNNNN	897	CF024070	1	GGCAAACTAGTTAGTCCATGTGTTTGCGTTGCAAATTCAACAGCCAAAAATAATTGTGGG	GRMZM2G346449						0		0	Off	Off					0		0	Off	Off				0	1		0	Off	Off					0		0	Off	Off
Constit	Constit	Constit	Constit	Constit	YYYYY	898	CO447046	1	TAATGGAAGCATGCGCCTATCTCCCCTGCCATATGACACAAAACGGAGGGAGAACTATGC	GRMZM2G095141	Pyruvate carboxyltransferase		0.109	0.408	85.1	4	76.7	2	On	On	NS	0.032	0.807	89.1	2	85.1	4	On	On	NS	-0.429	0.001	85.8	4	115.6	4	On	On	NC	0.14	0.146	91.3	4	81.7	4	On	On	NS	-0.502
					NNNNN	899	TC310585	1	TTCACGTTCTCTCAGGTTGCAACAAAGTAGCGGAGGGAGATAGCTCGAGATGATACATTT	GRMZM2G020508	hypoth. protn LOC100279975					0		0	Off	Off					0		0	Off	Off				0	1		0	Off	Off					0		0	Off	Off
					NNNNN	900	CD941511	1	GATCCACTACCTCCAGTGACAGAAGTGCTAAGTCACTCATCCTTGATTGACACCGCGCCA							0		0	Off	Off					0		0	Off	Off				0	2		0	Off	Off					0	0	1	Off	Off
Constit	Constit	Constit	Constit	Constit	YYYYY	901	TC303290	1	CGAAGAGAACAAGGCCAAAATCGGACGATCTGGAGCAATCAAACCCCTGGTCGACCTGCT	GRMZM2G376085	Armadillo	binding	0.053	0.837	141.9	4	149.7	2	On	On	NS	0.097	0.708	135.4	2	141.9	4	On	On	NS	0.632	0.005	207.7	4	133.6	4	On	On	Up	-0.141	0.448	237.2	4	281.5	4	On	On	NS	0.236
	NotSharedPrev			NotSharedPrev	NYNNY	902	TC308141	1	TTGTGCACAAATCTCACAGATGATTAAGGAAAAAGGTCAGAGCCATACCATTGACATCAC	AC189795.3_FG001			0.058	0.641	68	3	0	1	On	Off	NS	0.013	0.915	0	1	68	3	Off	On	NS	0.04	0.69	0	2	0	2	Off	Off	NS	0.005	0.957	57.1	3	0	2	On	Off	NS	-0.825
					NNNNN	903	CF056891	1	CTGCTAGAGGTACTGCGGATTATTCAATTTTGGGTGCGGTATGCACATTGTATTGCGTCG							0		0	Off	Off					0		0	Off	Off					0		0	Off	Off					0		0	Off	Off
Constit	Constit	Constit	Constit	Constit	YYYYY	904	TC306345	1	GCGTTTTCTTGTTGGAATCGATAGCTAACTGAGCTGAAATGTCGGCATCCGTCTGGACCA	GRMZM2G034096	protn of unknown function DUF498		0.121	0.319	1162.9	4	1098.4	2	On	On	NS	-0.008	0.946	1118.5	2	1162.9	4	On	On	NS	0.053	0.532	1224	4	1172.5	4	On	On	NS	-0.131	0.14	942.5	4	1038.3	4	On	On	NS	3.271
Constit	Constit	Constit	Constit	Constit	YYYYY	906	TC305764	1	ACCAGTAAAGTAGGTTCCTCGATGTCTAATGAATCTATCAACTGTTTACTAACCGTCACG	GRMZM2G171588	LOC100281035		0.011	0.93	1757.9	4	1766.2	2	On	On	NS	-0.184	0.166	1526.3	2	1757.9	4	On	On	NS	-0.509	0	1449.9	4	2045.5	4	On	On	NC	-0.176	0.072	1207.1	4	1381.2	4	On	On	NS	3.867
Constit	Constit	Constit	Constit	Constit	YYYYY	907	TC303326	1	GGTTGCTGCCCTGGACTGGATGCATATCTATCCGTAGCTGCCCAGTTCAGAAAATTAAGG	GRMZM2G375197			0.227	0.307	146.3	4	129.5	2	On	On	NS	-0.04	0.854	135.7	2	146.3	4	On	On	NS	0.107	0.49	127.4	4	117.9	4	On	On	NS	0.385	0.027	488.2	4	375.8	4	On	On	NC	0.28
NotSharedPrev	SharedPrev		NotSharedPrev	SharedPrev	YYNYY	909	TC314271	1	TTTGTTGGTTGGTCATAGCAACGACGTTGCTTTTGGAGAGCCTCAGTCTCGGCTCTAGCT			binding	-0.024	0.857	67.4	3	65	2	On	On	NS	0.086	0.532	0	1	67.4	3	Off	On	NS	-0.174	0.14	70.4	3	81.4	4	On	On	NS	0.284	0.013	87.6	4	73.3	3	On	On	NC	-0.838
Constit	Constit	Constit	Constit	Constit	YYYYY	910	CO462279	1	GAAACTCTACAAATTGGAGGCTGTTAGAGATCTGCACAGCCTTTTCTTGTCATGGACACT	GRMZM2G084525		binding	0.344	0.017	175.1	4	132.8	2	On	On	NC	-0.313	0.027	144.5	2	175.1	4	On	On	NC	-0.206	0.037	157.4	4	182.4	4	On	On	NC	-0.019	0.832	62.1	4	63.2	4	On	On	NS	0.539
					NNNNN	911	MAGI4_37173	1	ATTGCCCATGTTATTCTGACATTACTTGGGCCTAACAGTTTAATCTAGGTTGACACCACT	GRMZM2G152958	Pyridine nucleotide-disulphide oxidoreductase, cla					0		0	Off	Off					0		0	Off	Off					0		0	Off	Off					0		0	Off	Off
Constit	Constit	Constit	Constit	Constit	YYYYY	912	TC302310	1	AAGCTGACAGATTACAAGCCTGAAGACCTTGCATCCACATTGTTGAGCGCCTTTACCTAC	GRMZM5G808624	LOC100280926	kinase activity	0.059	0.588	75.6	4	73	2	On	On	NS	0.047	0.666	77.6	2	75.6	4	On	On	NS	0.019	0.808	109.7	4	109.6	4	On	On	NS	-0.053	0.497	72.1	4	74.4	4	On	On	NS	-0.673
Constit	Constit	Constit	Constit	Constit	YYYYY	913	TC301885	1	TGTCCTCCTTGGTTTTTACACAGCCAATGCCTTGGCAACAATACTAGGGCAGACCGGTGA			binding	0.027	0.867	164.1	4	168.8	2	On	On	NS	0.039	0.809	163.5	2	164.1	4	On	On	NS	0.647	0	228	4	148.5	4	On	On	Up	0.083	0.469	231.6	4	219.8	4	On	On	NS	0.446
					NNNNN	914	CD950565	1	CCAGGTACCCGTCACATCTGATTTTCATAGATGTTAGGCTCAAAAACGCTGTTCGTTTGA							0		0	Off	Off					0		0	Off	Off					0		0	Off	Off					0		0	Off	Off
					NNNNN	916	BQ280281	1	CGAGACCGGGCATTTGTGTACATCAACGAGTCGACGTGGCGAATACTGCGACTGGAGCAG							0		0	Off	Off				0	1		0	Off	Off					0		0	Off	Off					0		0	Off	Off
NotSharedPrev	SharedPrev	SharedPrev	SharedPrev		YYYYN	917	TC283822	1	CACCACCTAAAAAGTATGTGGCACAAAGCACATATAGGATCAAGGCTAGCCAACTTCACA				0.183	0.123	101.3	4	91.8	2	On	On	NS	0.202	0.098	113.2	2	101.3	4	On	On	NS	0.18	0.25	89.5	4		0	On	Off	NS	-0.07	0.633	0	2	0	2	Off	Off	NS	-0.25
					NNNNN	918	TC287115	1	TCAGGAAGAGAAACCTGACAAGTCTCATCTCCCGGACGGTATTAGTGAAGTCACTTAACC				-0.041	0.839		0		0	Off	Off	NS				0		0	Off	Off		0.006	0.977	0	1		0	Off	Off	NS	-0.047	0.816		0	0	1	Off	Off	NS
Constit	Constit	Constit	Constit	Constit	YYYYY	919	DT648517	1	GGGCTCCCGAAGTACCCGTACACCACCGACCCTTCGTACTGGCCATCGAGCATCAGCTAT	GRMZM2G395721	Orphan nuclear receptor, NOR1 type	transferase activity	0.133	0.295	102.8	4	94.8	2	On	On	NS	-0.119	0.348	91.3	2	102.8	4	On	On	NS	-0.229	0.022	78.9	4	93.1	4	On	On	NC	0.111	0.223	93.6	4	85.4	4	On	On	NS	-0.229
Constit	Constit	Constit	Constit	Constit	YYYYY	920	TC280827	1	GTGTACTGTCTGCTGAAGTGTGAGATGTACTGTCTGTGTGTATTTGGTATGGATCCGATC	GRMZM2G333980	Leucine-rich repeat		-0.068	0.904	2197.3	4	2390.6	2	On	On	NS	-0.336	0.556	1596.2	2	2197.3	4	On	On	NS	1.987	0	2362.9	4	519	4	On	On	Up	0.246	0.543	1334.8	4	1094.1	4	On	On	NS	4.189
					NNNNN	921	DN231594	1	CTATATGCAAAATGGACGGTCCACGCTACCGCATACAAATTGTACGTATATACGCCAACG				-0.07	0.629	0	1		0	Off	Off	NS				0	0	1	Off	Off					0		0	Off	Off		0.082	0.345	0	2	55.3	3	Off	On	NS
Constit	Constit	Constit	Constit	Constit	YYYYY	922	DR786612	1	ACAAAAACCCCCCCTTATGCCCACAAAAAGGCACATGCATTTTAAACTTACCCCATACAA			hydrolase activity	0.099	0.604	82.2	4	78.3	2	On	On	NS	0.108	0.571	87	2	82.2	4	On	On	NS	0.042	0.787	72.1	3	0	2	On	Off	NS	0.097	0.475	96	4	88.1	4	On	On	NS	-0.552
Constit	Constit	Constit	Constit	Constit	YYYYY	923	TC314697	1	CGCCTGCGCCTAAAGAAACGGAGAGACGAACCGAGTGAAGCATAGCCATACCTGTTGCAA			transporter activity	-0.017	0.947	259.8	4	285.2	2	On	On	NS	-0.297	0.272	191.8	2	259.8	4	On	On	NS	-0.533	0.014	276.3	4	400.6	4	On	On	NC	0.307	0.12	121.6	4	103.6	4	On	On	NS	1.108
Constit	Constit	Constit	Constit	Constit	YYYYY	924	TC314948	1	GCACGAGGTTGGTCCTCATGTACTCGGTCGTGATGCTGGTTGATTCAATGATGAGTGCGG	GRMZM2G132753			0.258	0.158	359.4	4	329.3	2	On	On	NS	-0.103	0.554	298.7	2	359.4	4	On	On	NS	0.762	0	532	4	286.8	4	On	On	Up	0.18	0.163	577.9	4	509.7	4	On	On	NS	1.577
Constit	Constit	Constit	Constit	Constit	YYYYY	925	TC289163	1	AAGATCAAAGAAAGCAAAGACGATGCTTTCGCCATCCTCTCTGAGTGAGGCTGGTGGCAA	GRMZM2G373175			0.158	0.369	208.2	4	196.1	2	On	On	NS	0.007	0.966	198.6	2	208.2	4	On	On	NS	0.246	0.064	312.1	4	262.9	4	On	On	NS	-0.23	0.081	386.1	4	465.4	4	On	On	NS	0.789
Constit	Constit	Constit	Constit	Constit	YYYYY	926	AW267671	1	GGGCAGGGTTTTTTGAACCTCAGTGCTGTGAGATCTGGTCGATGTCTTGTGCTTATTAAT	GRMZM2G179308	Serine/threonine protn kinase, active site	kinase activity	-0.297	0.128	145.4	4	169.4	2	On	On	NS	0.133	0.473	166.5	2	145.4	4	On	On	NS	0.673	0	247.3	4	152.1	4	On	On	Up	-0.206	0.134	145.6	4	167.1	4	On	On	NS	0.271
Constit	Constit	Constit	Constit	Constit	YYYYY	927	TC305149	1	AGACCTCAAGGAGGTCCGACGTCTCCTGGATGAGGGGGGGATGGATGTGAATGCACCTGC	GRMZM2G115047	Ankyrin		0.087	0.658	273.5	4	275.5	2	On	On	NS	0.12	0.546	281	2	273.5	4	On	On	NS	0.474	0.005	409.8	4	302.1	4	On	On	NC	0.107	0.447	445.3	4	420.8	4	On	On	NS	1.183
Constit	Constit	Constit	Constit	Constit	YYYYY	929	TC292115	1	GCACTGAGGTATAGACAGAGCCTGCGGCACCCGTTCATCACAAATCAGACGGCCTAGAAT	GRMZM2G131577	Nascent polypeptide-associated complex NAC		0.111	0.563	96.1	4	90.3	2	On	On	NS	-0.102	0.594	88.3	2	96.1	4	On	On	NS	-0.615	0.001	74.1	4	113.1	4	On	On	Down	0.384	0.015	144.6	4	110.9	4	On	On	NC	-0.326
NotSharedPrev	SharedPrev	SharedPrev		NotSharedPrev	YYYNY	941	TC304285	1	GATGATCGAGGAGCTTCTAGACTCCAACTTCTCTGTGGAGATCTACTAGTTTCACCCGAC	GRMZM2G135452	Pathogenesis-related transcriptional factor and ER	binding	-0.278	0.111	94.5	4	109.3	2	On	On	NS	-0.145	0.376	90.4	2	94.5	4	On	On	NS			0	1	0	1	Off	Off		0.041	0.716	98.6	4	95.8	4	On	On	NS	-0.351
				StageSpec	NNNNY	942	DR960495	1	AAAAAAAAAAGTTCTAAACTTCCTGAACCCCCAAAAACAGGGGAAAACTCCATCCCCCCT			binding	-0.083	0.702		0	0	1	Off	Off	NS	-0.084	0.783		0		0	Off	Off	NS	-0.28	0.097	0	2	79.3	3	Off	On	NS	-0.009	0.966	59	3	58.2	3	On	On	NS
Constit	Constit	Constit	Constit	Constit	YYYYY	943	TC303368	1	TGGTAGAGAAAGAATCCGGTTTCGCCGATCAGGTCAGAAGGCAGAAGCTGATCGCCTCCC	GRMZM2G035665	DNA replication factor CDT1-like		-0.241	0.398	583.9	4	611.1	2	On	On	NS	-0.006	0.982	695.7	2	583.9	4	On	On	NS	0.252	0.221	354.6	4	292.8	4	On	On	NS	-0.218	0.285	417.2	4	509.8	4	On	On	NS	2.277
Constit	Constit	Constit	Constit	Constit	YYYYY	944	TC284384	1	TGTTCTTTCCCTTCCTCGCATTGCTGTCTTCTCGGGTGTAAAAAATCGGAGGATCAATGA	GRMZM2G048295	SANT, DNA-binding	DNA binding	0.247	0.039	90.1	4	80.4	2	On	On	NC	-0.007	0.943	84.6	2	90.1	4	On	On	NS	-0.286	0.021	73.9	3	0	2	On	Off	NC	0.066	0.383	111.3	4	106.2	4	On	On	NS	-0.419
NotSharedPrev	SharedPrev		NotSharedPrev	SharedPrev	YYNYY	945	TC315199	1	ACTGGTAGCTGCGCCCTTAGTCCTCTGTCAGAGATGGCATCTTCATCCAGTGGCGGACCC				-0.076	0.538	62.4	4	64	2	On	On	NS	-0.029	0.812	0	1	62.4	4	Off	On	NS	-0.016	0.869	74.1	4	0	2	On	Off	NS	0.084	0.342	85.8	4	80.5	4	On	On	NS	-0.949
Constit	Constit	Constit	Constit	Constit	YYYYY	946	TC285428	1	AACGGCGTTCTCGACCAATGCTGTCTCAATCTGTAAATCTCTCTCATTAGTAGAAGTGAC	GRMZM2G000622	AIR synthase related protn	catalytic activity	0.12	0.501	205.7	4	174.9	2	On	On	NS	-0.269	0.15	181.4	2	205.7	4	On	On	NS	-0.435	0.006	166.5	4	224.7	4	On	On	NC	0.047	0.746	60.3	4	58.2	3	On	On	NS	0.772
	NotSharedPrev		NotSharedPrev	SharedPrev	NYNYY	947	TC284154	1	GAGGACATCGTCCGCTGCATGAGGAACATCTTTATTTCGCTGTCAGATTCCTGCAGGGAC	GRMZM2G089132	Keratin, type I	structural molecule activity	0.028	0.782	67.1	4	0	1	On	Off	NS	-0.073	0.48	0	1	67.1	4	Off	On	NS	-0.124	0.111	67.5	3	73.4	4	On	On	NS	-0.037	0.655	58.9	4	60.2	3	On	On	NS	-0.845
Constit	Constit	Constit	Constit	Constit	YYYYY	948	TC301270	1	AAACTGCTCCAGGTTTACGTCTGATTGACAAGTGGGCAGTACTGATTGGTGGTGGAAAGA	GRMZM5G887647	hypoth. protn LOC100382929		0.051	0.775	159.1	4	146.5	2	On	On	NS	-0.084	0.638	157.6	2	159.1	4	On	On	NS	0.02	0.873	147.5	4	146.5	4	On	On	NS	-0.326	0.023	63.7	4	88	3	On	On	NC	0.401
				StageSpec	NNNNY	949	TC297525	1	TGGTCTACGAGTTCGTTCCAAATGGCACCCTCTACGAACTTATCCATGGCAAGAACCAAG	GRMZM2G145109	EGF-like, type 2	binding	-0.02	0.978	0	1	0	1	Off	Off	NS	0.098	0.894	0	1	0	1	Off	Off	NS	-0.206	0.782	0	1	0	2	Off	Off	NS	0.841	0.06	148	4	76.7	3	On	On	NS
					NNNNN	950	MAGI4_161500	1	CTATACGGGCAGCAAAATAACTAGGTTTCATGGACTCGGCCGTATAAAACCAACGCAGGG	GRMZM2G110076	Histone-fold					0		0	Off	Off		0.053	0.797		0		0	Off	Off	NS			0	1		0	Off	Off					0	0	1	Off	Off
NotSharedPrev	SharedPrev		NotSharedPrev	SharedPrev	YYNYY	951	TC285972	1	GATTTTGGTCTGGCATTAATGTTGGCTCCAAAATCGACTGCAGAGGTTCCTGTTTTGGGC				0.031	0.795	78.5	4	78.4	2	On	On	NS	-0.045	0.702	0	1	78.5	4	Off	On	NS	-0.446	0	84.5	4	116.4	4	On	On	NC	0.313	0.008	78.9	4	62.4	3	On	On	NC	-0.618
NotSharedPrev	SharedPrev		NotSharedPrev	SharedPrev	YYNYY	952	BM416895	1	GGATCGGCAAAGATTAACTGATAATTCCAATGCATATACCCTGCTGCCCAATAGACCCAA	GRMZM2G120408	Cyclin-like F-box		0.013	0.909	79	4	76.7	2	On	On	NS	-0.084	0.474	0	1	79	4	Off	On	NS	-0.296	0.004	72.2	4	88.9	4	On	On	NC	0.079	0.345	124.3	4	116.2	4	On	On	NS	-0.609
					NNNNN	953	AI861497	1	GTTGTTAGCTGTGATCTTTTGAATTTAACACATGACAGCATTGAGCAGTTGCGTCAAGTG	GRMZM2G171111	Nucleoside phosphorylase					0		0	Off	Off					0		0	Off	Off				0	1		0	Off	Off		0.439	0.119	0	2	0	2	Off	Off	NS
Constit	Constit	Constit	Constit	Constit	YYYYY	954	TC295500	1	TTCTTCTTCTTTTGCCCCTTCCATGATATTCGCGTGTCAAAGGCTCTCCTAAAGCGAGTA	GRMZM2G067921	bZIP transcription factor, bZIP-1	DNA binding	0.144	0.287	137	4	125	2	On	On	NS	-0.288	0.048	110	2	137	4	On	On	NC	0.028	0.765	97.3	4	96.1	4	On	On	NS	0.065	0.487	144.2	4	138.1	4	On	On	NS	0.185
Constit	Constit	Constit	Constit	Constit	YYYYY	955	TC285831	1	TATCAAGACAGCATGGGAAGAGAGTACTGGCTTGCCGACTATGACCATACCAGCAGCTAT				-0.046	0.699	403.7	4	383.8	2	On	On	NS	-0.122	0.319	404.2	2	403.7	4	On	On	NS	0.213	0.026	199.2	4	170.3	4	On	On	NC	-0.166	0.071	509.2	4	572	4	On	On	NS	1.744
			NotSharedPrev	SharedPrev	NNNYY	956	TC281993	1	TCAGATTTACAAGGTGGCTTCTTTAACACTCTGCCCCAACATTGCTGGCCAGATTCTCGT	GRMZM2G117230	Pyridoxal phosphate-dependent transferase, major r	catalytic activity	-0.202	0.47	0	1	0	1	Off	Off	NS			0	1	0	1	Off	Off				65.1	4		0	On	Off		0.158	0.274	85	4	78.8	3	On	On	NS
Constit	Constit	Constit	Constit	Constit	YYYYY	957	TC283887	1	TACCCCTGCCGCTCTCCAATTTGGATGGATGGAATCTCATGCTTGTTTGGATCAGTCAGT	GRMZM2G082387	Carbohydrate/puine kinase, PfkB, conserved site	binding	-0.337	0.543	2366.3	4	3167.8	2	On	On	NS	0.14	0.8	2437.3	2	2366.3	4	On	On	NS	-0.258	0.512	2216.8	4	2649.2	4	On	On	NS	0.067	0.863	1415.9	4	1531.8	4	On	On	NS	4.296
				StageSpec	NNNNY	958	TC281332	1	GTTGATGATTGGTCTAGAGCTAGAGGCCTATAGCCCTATACTACTGTGTATTGTCCGCCG	GRMZM2G034302	Major facilitator superfamily, general substrate t	transporter activity				0	0	1	Off	Off					0		0	Off	Off					0		0	Off	Off		0.631	0.238	87.5	3	58.4	3	On	On	NS
NotSharedPrev	SharedPrev		NotSharedPrev	SharedPrev	YYNYY	959	TC303366	1	CGGTTGCAGGGGCTTTACCTGTGCTCGCTGATGAGCTTGAGTTTGGTTTTTCTGACGCGC	GRMZM2G035601	Zinc finger, RING-type	binding	-0.06	0.408	74.4	4	78.5	2	On	On	NS	-0.022	0.763	0	1	74.4	4	Off	On	NS	0.222	0.001	91.1	4	73.8	3	On	On	NC	0.07	0.186	83.4	4	79.5	4	On	On	NS	-0.696
Constit	Constit	Constit	Constit	Constit	YYYYY	960	TC300708	1	ACGATTCCTTCCAAACCCCGAACGGCACTGGGGTCCGAAGGTCAGAGCAGGCCGGAAGAT	GRMZM2G109885	ER lumen protn retaining receptor	binding	0.021	0.933	939.2	4	954	2	On	On	NS	-0.221	0.386	773.7	2	939.2	4	On	On	NS	0.028	0.873	635	4	629.5	4	On	On	NS	-0.376	0.054	605.1	4	836.7	4	On	On	NS	2.962
Constit	Constit	Constit	Constit	Constit	YYYYY	961	TC284543	1	CCCTTATAATTGCCTAGAAGTTTCATTGGTTGTCTAGAGTTTTCTTTTGGCTTGGCGTTC	GRMZM2G144146	Octicosapeptide/Phox/Bem1p		0.193	0.179	1207.7	4	1035.3	2	On	On	NS	0.114	0.414	1341.3	2	1207.7	4	On	On	NS	0.379	0.002	1959.6	4	1490.3	4	On	On	NC	0.125	0.216	769.4	4	712.6	4	On	On	NS	3.325
NotSharedPrev	SharedPrev		NotSharedPrev	SharedPrev	YYNYY	962	CK145195	1	CACTCAGTGTTCCTTGTGGAGGCGTTTGATGATGATGGGAGGCTCCTAGTGGAGGATGAG	AC210013.4_FG013			-0.051	0.765	69.7	3	69.6	2	On	On	NS	-0.077	0.654	0	1	69.7	3	Off	On	NS	-0.433	0.004	64.5	4	86.9	4	On	On	NC	0.002	0.985	67.7	4	67.8	4	On	On	NS	-0.79
Constit	Constit	Constit	Constit	Constit	YYYYY	963	TC290518	1	GATGCCAATTCACCACAAGTGGTTGGAAATCATTTGTTGCTGGCCACTCGAAATCAACCA	GRMZM2G171068		binding	-0.046	0.823	100.9	4	102.1	2	On	On	NS	-0.022	0.914	100.9	2	100.9	4	On	On	NS	0.172	0.249	106.5	4	95.3	4	On	On	NS	-0.173	0.246	173.3	4	193.6	4	On	On	NS	-0.256
					NNNNN	964	DN204654	1	TGGCACACGGTGGCTCCGACACACCACCTTCATGCCAAACATATGCAGATCAAGTTGCTT	GRMZM5G815851	hypoth. protn LOC100193991					0		0	Off	Off					0		0	Off	Off					0		0	Off	Off		0.081	0.695	0	1	0	1	Off	Off	NS
Constit	Constit	Constit	Constit	Constit	YYYYY	965	TC300148	1	CAGATGAGATAATCGAGTCAGGGTTGATGTCGAAGGAAGATTTTCATGAGGCAGGAAGCA	GRMZM5G874277	LOC100282707	catalytic activity	0.179	0.508	181.6	4	151.7	2	On	On	NS	-0.136	0.614	172	2	181.6	4	On	On	NS	-0.68	0.004	170.7	4	273.5	4	On	On	Down	-0.67	0.004	58.9	3	93.2	4	On	On	Down	0.592
NotSharedPrev			NotSharedPrev	SharedPrev	YNNYY	966	TC298069	1	ACATGGAAACAGAACAGGTCCAACCAGAGTTATTACCAGACTAAGACGCACGGAAGCAGA	GRMZM2G171604	ATPase, AAA-type, conserved site		-0.084	0.685	0	2	64.4	2	Off	On	NS	-0.097	0.64	0	1	0	2	Off	Off	NS	-0.535	0.004	63	4	90.6	4	On	On	NC	0.137	0.359	77.2	4	69.4	4	On	On	NS
Constit	Constit	Constit	Constit	Constit	YYYYY	967	TC290853	1	TCACGTTTGCAGCGTGAATCTACTCGAAGGAAGACACTGGAGGCCTTCAAGGAAGGGAAA	GRMZM2G030873	DEAD-like helicase, N-terminal	hydrolase activity	0.068	0.517	105.9	4	98.6	2	On	On	NS	-0.039	0.708	105.5	2	105.9	4	On	On	NS	-0.424	0	98.5	4	132.2	4	On	On	NC	-0.187	0.026	154.6	4	176.2	4	On	On	NC	-0.186
	NotSharedPrev		NotSharedPrev	SharedPrev	NYNYY	968	TC315581	1	CACATTGTCTCTCTGGGGGAAATGAGCCTTATGCAAATGGCCTTCTCCGAGTAGTTCCCA	GRMZM2G317919			0.017	0.943	60.1	3	0	1	On	Off	NS	0.071	0.677	0	1	60.1	3	Off	On	NS	-0.014	0.905	67.9	3	0	2	On	Off	NS	0.037	0.761	75.4	4	73.1	4	On	On	NS	-1.004
Constit	Constit	Constit	Constit	Constit	YYYYY	969	DR788461	1	CTCGATCCATCGGTTTTGGGTCTTTGGAAAGTTGTGGGACGGGTCAGGGTTTTATCCCTA				0.148	0.726	76.1	4	68.6	2	On	On	NS	0.014	0.973	76.9	2	76.1	4	On	On	NS	0.343	0.263	93.3	4	0	2	On	Off	NS	0.219	0.467	119.8	4	113	4	On	On	NS	-0.663
			NotSharedPrev	SharedPrev	NNNYY	970	DR811053	1	TTCCGCCTATATTCCGAAATTTACTTTAGGACATGAAAAAATACCAAACCTCCCCCTTGG				-0.139	0.569		0	0	1	Off	Off	NS	0.265	0.296	0	1		0	Off	Off	NS	-0.092	0.514	59	3	0	1	On	Off	NS	0.03	0.861	63.5	3	60.8	3	On	On	NS
Constit	Constit	Constit	Constit	Constit	YYYYY	971	TC282851	1	GTTCCATGCACCTGCGATCTCAATGCACGAAGATGCAGTTGAATCCGATCTATCGAAGGC	GRMZM2G415846	RNA polymerase I specific transcription initiation		0.045	0.825	686	4	704.4	2	On	On	NS	0.067	0.745	669.6	2	686	4	On	On	NS	1.321	0	562.8	4	226.4	4	On	On	Up	-0.243	0.116	482.4	4	577.1	4	On	On	NS	2.509
Constit	Constit	Constit	Constit	Constit	YYYYY	972	TC285807	1	CTCCAAGTTGAATGGTACTACTGCAGAATCATAGTCCAATGTTACTGTAGAGTTCAAGTG	GRMZM2G093186	Ras small GTPase, Rho type	hydrolase activity	0.038	0.856	206.5	4	207.6	2	On	On	NS	0.157	0.462	221.5	2	206.5	4	On	On	NS	0.57	0.003	198.8	4	136.6	4	On	On	NC	0.275	0.087	310.6	4	254.3	4	On	On	NS	0.777
Constit	Constit	Constit	Constit	Constit	YYYYY	973	TC299385	1	CCTCCTGCAACTGGAATGATCAGCAAAGAACTTATTGCTGGTCCAGACCCACCCATACTT	GRMZM2G156174	hypoth. protn LOC100272301		0.224	0.249	190	4	173.3	2	On	On	NS	-0.027	0.885	173.8	2	190	4	On	On	NS	-0.519	0.002	156	4	225.4	4	On	On	NC	-0.158	0.25	146	4	163.5	4	On	On	NS	0.657
				StageSpec	NNNNY	974	BM338529	1	ACTCCATTCAGACCCTCGTGACGTCTCCGATCGCAGCGATTCAGCCTCCAATGGCGCTTC	GRMZM2G004715	Pentatricopeptide repeat		-0.172	0.365		0	0	1	Off	Off	NS	0.25	0.204	0	1		0	Off	Off	NS	0.056	0.601	0	1		0	Off	Off	NS	0.008	0.936	61.6	3	61.2	3	On	On	NS
					NNNNN	975	TC300329	1	GACAAGTCTCAACCTAAAATCCCACGGAATCGATCCACCACCAAGGAAATGGGAGTAAAA				-0.073	0.681		0	0	1	Off	Off	NS				0		0	Off	Off		-0.231	0.243	0	1	0	1	Off	Off	NS	0.077	0.546	0	2	0	2	Off	Off	NS
Constit	Constit	Constit	Constit	Constit	YYYYY	976	TC287798	1	CTTTCCCCCAAATACAGCTGCCAGCAAGAGCCATCGAGGCGGCAAAGAGAGCCGGCAAAG	GRMZM5G840582	alanine aminotransferase 2	catalytic activity	-0.031	0.93	244.9	4	236.6	2	On	On	NS	0.321	0.371	329.3	2	244.9	4	On	On	NS	0.778	0.05	172.2	4	0	2	On	Off	Up	-0.326	0.21	135.4	4	176.7	4	On	On	NS	1.023
		NotSharedPrev		NotSharedPrev	NNYNY	977	TC309040	1	CTGCCGATCGACTGCGATTATCTCATGCGGTTCCTGCTTCGAGTACTCGACATGTGGTCT	GRMZM2G104866	DNA-binding, integrase-type	DNA binding	-0.123	0.521	0	1	0	1	Off	Off	NS	0.265	0.078	71.7	2	0	1	On	Off	NS	-0.069	0.607	0	2	0	1	Off	Off	NS	0.036	0.706	74.1	4	77	3	On	On	NS
Constit	Constit	Constit	Constit	Constit	YYYYY	978	TC286320	1	GTGGTGTTTGGTAGAGGTTGGGGTGACTCTAGATCCTGTGTGCATCTTAACGATGAGATG				-0.071	0.849	120.2	4	121.5	2	On	On	NS	-0.007	0.985	124	2	120.2	4	On	On	NS	0.033	0.899	108.2	4	104.8	4	On	On	NS	1.104	0.001	638.8	4	340.3	4	On	On	Up	-0.004
			NotSharedPrev	SharedPrev	NNNYY	979	BQ539300	1	CAGCTGTAGATTCATGAGTCCTATACACCACCAAGTCCCCTTTGCTGTCAGCAAGGAAGC	AC209784.3_FG011			-0.044	0.64		0	0	1	Off	Off	NS	0.191	0.073	0	1		0	Off	Off	NS	-0.121	0.373	64.8	4		0	On	Off	NS	0.024	0.756	73.2	4	75	3	On	On	NS
Constit	Constit	Constit	Constit	Constit	YYYYY	980	DN220393	1	CCATCTCATCTTCAATAGCCCAAAAGTTCTCTCTATCACATTCCTAGCTGTTGCATGGCG	GRMZM2G174236	Mitochondrial import inner membrane translocase, s		0.134	0.24	84.9	4	76.7	2	On	On	NS	0.042	0.706	87.7	2	84.9	4	On	On	NS	-0.104	0.2	99.4	4	107.4	4	On	On	NS	-0.086	0.283	67.2	4	71.8	4	On	On	NS	-0.505
Constit	Constit	Constit	Constit	Constit	YYYYY	981	TC284276	1	TGGATATTTCAATGGTGAGTCAGCTGTGGCATCACATATGCAGCACCAGAACCAATTTCC	GRMZM2G139977	Zinc finger, PHD-type	binding	0.188	0.186	318	4	272.4	2	On	On	NS	-0.164	0.245	287.4	2	318	4	On	On	NS	-0.567	0	305.5	4	449.9	4	On	On	NC	0.043	0.7	61.3	4	60.5	3	On	On	NS	1.4
Constit	Constit	Constit	Constit	Constit	YYYYY	982	TC306714	1	CCAATGGAATCCATTGCCTGTGCATGTGATGACTGTGATTGCGCCCCCTTGCTAGGCACA	GRMZM2G006631	Basic helix-loop-helix dimerisation region bHLH	transcription regulator activity	0.195	0.514	284.1	4	229.9	2	On	On	NS	0.052	0.859	301.7	2	284.1	4	On	On	NS	-0.104	0.622	376.9	4	409.4	4	On	On	NS	-0.038	0.857	391.6	4	414.3	4	On	On	NS	1.237
		NotSharedPrev	SharedPrev		NNYYN	983	CD959871	1	TGTTGACTGCCCAGAACAGGATGAAACAGCGTTATGATCTCCATCACCGTGAGGTCTCTT	AC208327.4_FG003			-0.017	0.909	0	2	0	1	Off	Off	NS	0.332	0.058	125.8	2	0	2	On	Off	NS	-0.017	0.909	63.3	3		0	On	Off	NS			0	1	0	2	Off	Off
			StageSpec		NNNYN	984	TC298003	1	CGCTGATTCAAGAAAAGGCGTCTAGGTAGATCAGGCGAAAGACAGCACTCCTTGACTTCC	GRMZM2G055251	protn of unknown function DUF1754, eukaryotic		-0.026	0.95		0		0	Off	Off	NS	0.035	0.933	0	1		0	Off	Off	NS	-0.107	0.723	62.3	3		0	On	Off	NS	0.137	0.747	0	1	0	1	Off	Off	NS
Constit	Constit	Constit	Constit	Constit	YYYYY	985	TC295639	1	TGGATGGTGATGCTGCAAATAGAGAACTTTTCCTTTATGCCACTCTCAGGAACATTCCCT	GRMZM2G053766	WD40 repeat		0.007	0.956	173.1	4	190.6	2	On	On	NS	0.019	0.88	157.5	2	173.1	4	On	On	NS	0.869	0	276.2	4	147.5	4	On	On	Up	-0.003	0.977	174.1	4	174.5	4	On	On	NS	0.523
Constit	Constit	Constit	Constit	Constit	YYYYY	986	CD959342	1	AGCAGTGGTAGCAGTGGAAATTCTGTTTACAAGAGCTTCCAAAGGGATAATTTGCCTAAC				0.068	0.61	123.3	4	112.5	2	On	On	NS	-0.223	0.115	109.9	2	123.3	4	On	On	NS	0.284	0.012	122.6	4	102.5	4	On	On	NC	0.094	0.393	64.7	3	62.3	3	On	On	NS	0.033
Constit	Constit	Constit	Constit	Constit	YYYYY	987	TC291944	1	TCGGCCGGTCATAGCCCGGGAGATCAGGTGACGACGGTGCTCTTGATCTCACCCCGATTT	GRMZM2G430052	Auxin responsive SAUR protn		0.123	0.734	77.5	3	64.7	2	On	On	NS	0.103	0.774	78.3	2	77.5	3	On	On	NS	0.188	0.466	102	4	91.4	4	On	On	NS	0.99	0.002	320	4	163	4	On	On	Up	-0.637
					NNNNN	988	TC315459	1	ATAAAAGCTGTAAAAAGACGGGAGGGCAAAAGGCTCCAAGCGACAAGGGCAGCCACTGTC				-0.026	0.904		0		0	Off	Off	NS	-0.054	0.731		0		0	Off	Off	NS	-0.171	0.305	0	2		0	Off	Off	NS	-0.041	0.852	0	1	0	2	Off	Off	NS
Constit	Constit	Constit	Constit	Constit	YYYYY	989	TC282237	1	TCCCAGGGTTTCAGGGTCAGGTGCGAAGTTGGGTGAACTTGGACCGCAGAAAAATAGTGC	GRMZM2G339957	MADF domain		0.123	0.466	201.3	4	187.7	2	On	On	NS	-0.033	0.844	195.7	2	201.3	4	On	On	NS	-1.541	0	185.2	4	544.6	4	On	On	Down	-0.075	0.529	197.8	4	208.7	4	On	On	NS	0.74
				StageSpec	NNNNY	990	TC305836	1	CTCAACTATCCCCACCCCAAAGAGAAAAGGAAATAAATCCCCAATTACCGACATCGACGC	GRMZM2G104316	hypoth. protn LOC100277879		0.034	0.838		0		0	Off	Off	NS				0		0	Off	Off				0	1	0	1	Off	Off		0.114	0.364	59.9	3	0	2	On	Off	NS
				StageSpec	NNNNY	991	CD997639	1	ATGGATTCGGTGGTTAATTTACTGCTGCTCCTTTATATATTGGACTTCAGACTCCCACCA			DNA binding	0.197	0.264	0	1	0	1	Off	Off	NS	0.238	0.078	0	1	0	1	Off	Off	NS	-0.121	0.48	0	2	0	1	Off	Off	NS	0.003	0.971	78.5	4	77.8	4	On	On	NS
					NNNNN	992	DR955966	1	ATTGTACCTGATGCTGTAACCCACGTGCTGAGAGGTCGAGAGCAAAACAGGGTCCATCAG	GRMZM5G866989	hypoth. protn LOC100384367					0		0	Off	Off					0		0	Off	Off				0	1		0	Off	Off		0.069	0.738		0	0	1	Off	Off	NS
Constit	Constit	Constit	Constit	Constit	YYYYY	993	TC315252	1	ACAATGAGATCTGCTTATGTACATTGTACCCAGTGTTGGGTCACTTTCCGGCCACATGAA			binding	-0.019	0.976	611.1	4	668.7	2	On	On	NS	0.019	0.976	578.3	2	611.1	4	On	On	NS	0.655	0.173	1028.3	4	645.2	4	On	On	NS	-0.221	0.631	407.5	4	522.1	4	On	On	NS	2.342
NotSharedPrev	SharedPrev			NotSharedPrev	YYNNY	994	TC315586	1	TCTTGCATGTGATCGATGTCCGACAGTGTTAGGTCAGAGTGCAGACCAATTTTTTTTTCT	GRMZM2G009633	Carbonic anhydrase, alpha-class, catalytic domain	binding	0.071	0.828	82.8	3	79.8	2	On	On	NS	0.175	0.707	0	1	82.8	3	Off	On	NS			0	2		0	Off	Off		-0.981	0.01	81.6	4	175.7	3	On	On	Down	-0.541
Constit	Constit	Constit	Constit	Constit	YYYYY	995	TC309481	1	AATAATTGTATGGTTCATTTTGCTGTCATACTGCTCAAATGCCTGGTCGGTAAGGTCATC				0.052	0.58	78.9	4	75.4	2	On	On	NS	0.033	0.727	80.6	2	78.9	4	On	On	NS	0.04	0.55	91.1	4	88.5	4	On	On	NS	0.093	0.179	86.5	4	80.9	4	On	On	NS	-0.611
					NNNNN	996	CD446589	1	CGACTCGACAAGTTGCCAGAAGTGCAAACCGGCTGTGAACAGTGGTCCATACACGCGGGG				0.017	0.931		0		0	Off	Off	NS	-0.023	0.909		0		0	Off	Off	NS	-0.047	0.818	0	1		0	Off	Off	NS				0		0	Off	Off
					NNNNN	997	TC304040	1	TCTTGCTGTTTTTGTCACACTCATCGCACGAGGAACAACCTTCACAGGACCAACAGGCAA	GRMZM2G415012	Zinc finger, RING-type		-0.085	0.667		0		0	Off	Off	NS	0.143	0.479	0	1		0	Off	Off	NS	-0.242	0.081		0	0	1	Off	Off	NS	0.079	0.688	0	1	0	2	Off	Off	NS
NotSharedPrev	SharedPrev		NotSharedPrev	SharedPrev	YYNYY	998	DN234222	1	GCGATCCAGAGAGGGTGTCCAGGTGTTCCAGGAAGCATCACGAGAGAACTCCCCAGTCTC	AC206952.3_FG001			0.072	0.58	64.1	3	60.4	2	On	On	NS	0.034	0.794	0	1	64.1	3	Off	On	NS	-0.122	0.199	79.2	4	87.1	4	On	On	NS	-0.15	0.174	66.5	4	74.2	3	On	On	NS	-0.911
					NNNNN	999	DR790945	1	AATGATTTACATAATTTCGGTACATTTGCGGTGAGTGTCACGAAAATTAGCGACAACGCG	GRMZM2G353195	Pentatricopeptide repeat					0		0	Off	Off					0		0	Off	Off					0		0	Off	Off		0.057	0.78	0	1		0	Off	Off	NS
Constit	Constit	Constit	Constit	Constit	YYYYY	1000	TC282341	1	CCTGAGGAAGAGATTAAGGCTGACCCTGTTTTCAAACTACTGTCTACTGCCACTGAAGAA	GRMZM2G019597	tRNA (guanine-N-7) methyltransferase	transferase activity	0.067	0.786	1172.2	4	1182.8	2	On	On	NS	-0.106	0.668	1042	2	1172.2	4	On	On	NS	0.096	0.587	1522.1	4	1443.4	4	On	On	NS	-0.346	0.069	1923.9	4	2558.7	4	On	On	NS	3.282
			NotSharedPrev	SharedPrev	NNNYY	1001	BG319826	1	CCTCTTCCTTTCTGACGGCCTCTTTTACCTTCTTGGGGAGACCCTCGATAAGGTCCTTTG	GRMZM2G360021	Ribosomal protn L7/L12, C-terminal/adaptor prote		-0.036	0.751		0	0	1	Off	Off	NS	0.209	0.214	0	1		0	Off	Off	NS	0.005	0.965	65.1	4	0	1	On	Off	NS	-0.016	0.842	78.3	4	79	4	On	On	NS
			NotSharedPrev	SharedPrev	NNNYY	1002	DT646844	1	GATGAAGATCAACGGGGTTTAGCTTGTGGGGGCTTTGAAAGGCCCCCTGGCCTTTTTTCC			hydrolase activity	-0.091	0.601		0	0	1	Off	Off	NS	0.064	0.606	0	1		0	Off	Off	NS	-0.252	0.015	69.8	4	83.4	4	On	On	NC	-0.002	0.977	62.1	3	60.8	4	On	On	NS
Constit	Constit	Constit	Constit	Constit	YYYYY	1003	TC302795	1	GCCAGGCTGCAGGAAAGAGTGCCCGCGAGACTGCTGCAGAAACCGGCTGAACCCAACTTT	GRMZM2G129375	Cyclic nucleotide-binding		0.03	0.881	280	4	283.8	2	On	On	NS	0.034	0.865	277.5	2	280	4	On	On	NS	-1.274	0	326.7	4	792.9	4	On	On	Down	0.235	0.122	1290.2	4	1127	4	On	On	NS	1.216
Constit	Constit	Constit	Constit	Constit	YYYYY	1004	CO439379	1	TGACCTTGTTCTGGCGGTTGCTCCTGGTGTTCCTTACTTGCAAGGCTTTGATTCTTCCGT				0.131	0.463	325.8	4	263.2	2	On	On	NS	-0.252	0.173	291.9	2	325.8	4	On	On	NS	-1.007	0	229.2	4	466.6	4	On	On	Down	0.119	0.349	286.7	4	256	4	On	On	NS	1.435
				StageSpec	NNNNY	1005	CO528107	1	CATAAGAAAATATGACCAATATCCAAAGAGAATGCAGGCCCCATAGACAACCTGGGACAG	GRMZM2G133421	Polysaccharide biosynthesis protn	transporter activity	-0.006	0.979	0	1		0	Off	Off	NS	-0.103	0.634		0	0	1	Off	Off	NS	-0.253	0.076	0	2	0	1	Off	Off	NS	-0.005	0.97	59.1	3	58.9	3	On	On	NS
					NNNNN	1006	TC308522	1	AGAAGACCATGGAGAGAATTGGGGTAGACGGGGACTTTATTGTCGCCGGCAATTGGAAGC	GRMZM2G135629	U box					0		0	Off	Off					0		0	Off	Off				0	1		0	Off	Off					0	0	1	Off	Off
	NotSharedPrev		NotSharedPrev	SharedPrev	NYNYY	1007	TC284945	1	ATGGTGATGAATGGAATACGACCTTCAAGAGGGTGTACTACCCTCATGCTGCATGCCTAG	GRMZM2G155317			0.156	0.271	70.6	4	0	1	On	Off	NS	-0.18	0.21	0	1	70.6	4	Off	On	NS	0.002	0.989	66.1	3		0	On	Off	NS	-0.045	0.643	59.8	4	61.7	4	On	On	NS	-0.771
Constit	Constit	Constit	Constit	Constit	YYYYY	1008	TC311670	1	TTGGGTTCATGGGGGCAATGATCTCGAACCTGGCGTTCGTCGTCCGGACCATCTTCTCCA	GRMZM2G125850	hypoth. protn LOC100279907	transporter activity	0.402	0.259	168.6	4	134.5	2	On	On	NS	0.509	0.16	230	2	168.6	4	On	On	NS	0.91	0.003	330	4	169.7	4	On	On	Up	-0.166	0.501	482.2	4	551.8	4	On	On	NS	0.485
Constit	Constit	Constit	Constit	Constit	YYYYY	1009	TC307193	1	GCACGAGGTGACACCTACGCTGGAGAGTACTTTGCTGATAGGATGCACGGCTTTGGAATC	GRMZM2G399484	ICE-like protease p20 domain containing protn	binding	0.093	0.424	232.4	4	230.4	2	On	On	NS	0.014	0.905	220.5	2	232.4	4	On	On	NS	0.053	0.517	313.4	4	300.1	4	On	On	NS	-0.027	0.737	263.7	4	269.3	4	On	On	NS	0.948
Constit	Constit	Constit	Constit	Constit	YYYYY	1010	TC301446	1	GATGAAGATTGCTGCCTAGACCGTTTAGCAACTGCAACAGTTGGGCGATCTACAGACTAC	GRMZM2G045970	Oxidoreductase, molybdopterin binding	catalytic activity	0.069	0.615	669.5	4	661	2	On	On	NS	-0.214	0.14	555.2	2	669.5	4	On	On	NS	0.425	0.001	561.2	4	420.9	4	On	On	NC	0.104	0.296	1136.6	4	1074.9	4	On	On	NS	2.474
			NotSharedPrev	SharedPrev	NNNYY	1011	TC312890	1	GGAGGATTGCAGGCATTAACTAAATTCTGGAGTCCTTGTGACTTCCCCTTCCCTATAAAT	GRMZM2G073290	Bifunctional inhibitor/plant lipid transfer protei		0.104	0.397	0	1	0	1	Off	Off	NS	0.05	0.676	0	1	0	1	Off	Off	NS	-0.286	0.006	70.9	4	86.9	4	On	On	NC	0.125	0.164	92.1	4	83.6	4	On	On	NS
Constit	Constit	Constit	Constit	Constit	YYYYY	1012	TC282858	1	CTAATTGATGGTGTCCCGCTCACTGAGCTTGATATCAGATGGTTCAGGGAAAGAATTGGT	GRMZM2G432390	ABC transporter, transmembrane region, type 1	hydrolase activity	0.106	0.417	95.9	4	93.3	2	On	On	NS	0.044	0.732	94.1	2	95.9	4	On	On	NS	0.422	0.001	124.8	4	93.2	4	On	On	NC	-0.172	0.081	128.1	4	144.6	4	On	On	NS	-0.329
			NotSharedPrev	SharedPrev	NNNYY	1013	AW052838	1	ATCCCCATGGATTGTGTAGCGTTCCCACTTCTTCGTTGGGTCATAGATCTCCCATCTTGA	GRMZM2G050714	hypoth. protn LOC100279523		0.061	0.758	0	1	0	1	Off	Off	NS	0.05	0.8	0	1	0	1	Off	Off	NS	-0.099	0.479	70.5	4	82	3	On	On	NS	0.062	0.656	108.2	4	102	4	On	On	NS
Constit	Constit	Constit	Constit	Constit	YYYYY	1014	TC305698	1	TCATGCATGGATAGCCAGGTCACATGGCTTGTCGACGACCATGCATCTCTTCTTCCCAGC	GRMZM2G026470	Inorganic pyrophosphatase	binding	-0.625	0.308	95.3	4	163.3	2	On	On	NS	0.152	0.8	88.5	2	95.3	4	On	On	NS	0.484	0.267	177.1	4	112.2	4	On	On	NS	-0.523	0.233	406.6	4	632.4	4	On	On	NS	-0.338
				StageSpec	NNNNY	1027	TC299388	1	GCACGAGGTTGACAGCCGTCCGATTGGAATGAGTCCCGGTTTTGGACGGAGTGGGCGAGT	GRMZM2G047018	Ubiquitin		-0.051	0.614		0	0	1	Off	Off	NS	0.076	0.593	0	1		0	Off	Off	NS	-0.137	0.12	0	2	68.3	4	Off	On	NS	-0.035	0.621	57.8	3	59.2	4	On	On	NS
				StageSpec	NNNNY	1028	DN212601	1	GTCATCTTCAGCATGGTCTGGCACTGCGACAGCTTACTGGACAGTGGTAGTACACACACA	GRMZM2G445059			0.011	0.954		0	0	1	Off	Off	NS	0.002	0.991		0		0	Off	Off	NS				0		0	Off	Off		0.247	0.042	79.5	4	66.6	4	On	On	NC
					NNNNN	1029	TC290204	1	ATTCGGTACAGGAATACATTCTCATGAAAGAGACTACAGGGCAACAGTAAACCTTACTAG	GRMZM2G301536	RNA recognition motif, RNP-1					0		0	Off	Off					0		0	Off	Off		0.01	0.949	0	2	0	2	Off	Off	NS				0		0	Off	Off
Constit	Constit	Constit	Constit	Constit	YYYYY	1031	BU051467	1	GAAAGCGCATGGGATTCCCATGATGGGAACAGAGGGCTTCAGTGTGAAAGAGCATGTAGC				-0.012	0.972	701	4	639.6	2	On	On	NS	-0.253	0.443	635.4	2	701	4	On	On	NS	-0.08	0.729	334	4	348.1	4	On	On	NS	0.043	0.852	509.2	4	482	4	On	On	NS	2.54
			NotSharedPrev	SharedPrev	NNNYY	1032	DN215670	1	TTTCTGTTCTTCTGTTGGGTCCTCCAGAAGCATGCTAGCGCCCCAAATGTACAGCTAGCA	GRMZM2G113216	Erv1/Alr	catalytic activity	-0.052	0.769	0	2	0	1	Off	Off	NS	0.003	0.987	0	1	0	2	Off	Off	NS	-0.094	0.522	66.1	3	0	2	On	Off	NS	0.162	0.215	110.3	4	97.2	4	On	On	NS
					NNNNN	1033	CD946715	1	CAAACCCATGGACCTGAGATCACAGGTGGATATACGGGACAAGCATGTGTATGATGAATG							0		0	Off	Off					0		0	Off	Off					0		0	Off	Off					0		0	Off	Off
NotSharedPrev	SharedPrev		NotSharedPrev	SharedPrev	YYNYY	1034	MAGI4_151220	1	TTTAGCTTTCAACTTCATTTGCAGCAGGAATCGGTGAAATCCTGGGGTTTCAAATCCAGT	GRMZM2G164835	TOPRIM	catalytic activity	-0.109	0.301	60.5	3	62.2	2	On	On	NS	0.161	0.28	0	1	60.5	3	Off	On	NS	-0.399	0	57	3	77.1	4	On	On	NC	0.054	0.462	66.7	4	65.7	3	On	On	NS	-0.994
Constit	Constit	Constit	Constit	Constit	YYYYY	1035	TC288506	1	TTGGCAATATGTAATCAGGCATGCATCTCCCAGATATATCAAGCTGTAGATCCTGGGGTT	GRMZM2G021470	hypoth. protn LOC100276926 (LOC100276926),		0.076	0.614	179.3	4	160.8	2	On	On	NS	-0.471	0.009	142.2	2	179.3	4	On	On	NC	-0.175	0.119	177.9	4	202.2	4	On	On	NS	0.267	0.026	101.7	4	84.3	4	On	On	NC	0.573
	NotSharedPrev		NotSharedPrev		NYNYN	1036	TC314485	1	ACAATCGTCTCTACGAATGAGCTTCCAGCCCATGGAATTTCTATCCAAAGTTTCAATGGT	GRMZM2G172152	DNA photolyase, FAD-binding/Cryptochrome, C-termin		-0.018	0.886	65.1	4	0	1	On	Off	NS	-0.062	0.631	0	1	65.1	4	Off	On	NS	-0.11	0.406	64.3	4	64.4	3	On	On	NS				0	0	2	Off	Off		-0.888
Constit	Constit	Constit	Constit	Constit	YYYYY	1037	TC295185	1	TGTACATACAGCAGCATTGTGTGAGGTGAGCCCATCCTTGTTGCGCGTCTACTTGGTGGC	GRMZM2G010693	Serine/threonine protn kinase-related	kinase activity	0.265	0.363	2836.6	4	2193	2	On	On	NS	0.223	0.441	3552	2	2836.6	4	On	On	NS	-0.231	0.267	4362.4	4	5059.4	4	On	On	NS	-0.359	0.097	1854	4	2541	4	On	On	NS	4.557
Constit	Constit	Constit	Constit	Constit	YYYYY	1038	DR806730	1	GTGATGCTGAAGATGGGAAGCACAACTGACAAGCGTGAACAGTATAGATTGATGAGAGAT	GRMZM5G806649	hypoth. protn LOC100276028		-0.004	0.986	171.3	4	172	2	On	On	NS	-0.018	0.941	170.4	2	171.3	4	On	On	NS	-0.144	0.403	132.1	4	147.2	4	On	On	NS	0.427	0.027	254.7	4	199	4	On	On	NC	0.507
	NotSharedPrev		NotSharedPrev	SharedPrev	NYNYY	1039	TC307451	1	GAGGATTCGAGGTCGTCTGGCCTTTTCCCAAAGTATTGCCATCCATTACAGTTATAACCA	GRMZM2G448739	Plant lipid transfer protn/seed storage/trypsin-		0.058	0.934	67	3	0	1	On	Off	NS	0.139	0.843	0	1	67	3	Off	On	NS	-0.217	0.706	67.9	4	76.5	3	On	On	NS	1.132	0.043	492.1	4	364.9	4	On	On	Up	-0.847
Constit	Constit	Constit	Constit	Constit	YYYYY	1040	TC306735	1	TGTGCTTTGCTGGGCACTTGATAATGTTGCCAGATTCCGAAAGCTTAACTTTGCCCGGAT				-0.094	0.635	98.1	4	102.5	2	On	On	NS	0	0.999	99.5	2	98.1	4	On	On	NS	0.406	0.065	84.1	4	0	1	On	Off	NS	0.398	0.018	133.6	4	102.3	4	On	On	NC	-0.297
Constit	Constit	Constit	Constit	Constit	YYYYY	1041	BG264977	1	CCATCTGGGACACAGGTACCAAACCATTGCCCCCCCTTACATTTTTTAGATTAAGGAACA	GRMZM5G836471		nucleotide binding	-0.031	0.845	144.2	4	142.3	2	On	On	NS	-0.047	0.767	144.3	2	144.2	4	On	On	NS	-0.454	0.002	134.8	4	185.7	4	On	On	NC	0.149	0.202	198.5	4	175.4	4	On	On	NS	0.259
Constit	Constit	Constit	Constit	Constit	YYYYY	1042	TC299788	1	GAGTGATTTTTACTTGCATCCCTTTCGGCGGCTATTCTGATTTTTTCTGAATGCGAGCAA	GRMZM2G124466	hypoth. protn LOC100304297		0.064	0.807	448.7	4	364.6	2	On	On	NS	-0.05	0.849	512.5	2	448.7	4	On	On	NS	0.672	0.004	716.4	4	453.9	4	On	On	Up	-0.324	0.099	570.7	4	712.6	4	On	On	NS	1.897
Constit	Constit	Constit	Constit	Constit	YYYYY	1043	TC280316	1	GCCAAGTGACATTGACAAATTAAACCGGGCATCCAGAAAAAGCGCTGTCAGACTCCAGGA	GRMZM2G018229	Brix domain		0.245	0.401	557.9	4	471.8	2	On	On	NS	-0.083	0.772	531.8	2	557.9	4	On	On	NS	0.406	0.066	483.1	4	362.6	4	On	On	NS	-0.377	0.084	444.4	4	610.1	4	On	On	NS	2.211
					NNNNN	1044	CD437023	1	GGCTCTATATAAATTACTCCTGAACACGATCACGACCAGGAAAAATACCCCAGCGCATAA	GRMZM2G371058	Zinc finger, Dof-type					0		0	Off	Off					0		0	Off	Off		-0.297	0.227		0	0	1	Off	Off	NS				0	0	1	Off	Off
Constit	Constit	Constit	Constit	Constit	YYYYY	1045	TC300808	1	GAAAGAAAGGGGTTACATCAGTGAGACATTGTTTACATTCGTCTTCCTCACCTTCGTTTT	GRMZM2G147724	hypoth. protn LOC100192955	binding	-0.014	0.895	79.5	4	81.7	2	On	On	NS	0.077	0.476	82.1	2	79.5	4	On	On	NS	0.104	0.186	107.6	4	98.7	4	On	On	NS	0.069	0.369	90.2	4	86	4	On	On	NS	-0.6
	NotSharedPrev		NotSharedPrev	SharedPrev	NYNYY	1046	TC291325	1	TTTTTTTTTCAGTTTGGATGTCGGATGATCCTTCCCAGAACAAGGGTCCTTGCCCTATGG				-0.01	0.953	69.2	4	0	1	On	Off	NS	-0.079	0.636	0	1	69.2	4	Off	On	NS	-0.419	0.004	69.6	4	93.3	4	On	On	NC	0.145	0.235	111.1	4	99.2	4	On	On	NS	-0.8
			NotSharedPrev	SharedPrev	NNNYY	1047	TC284388	1	ACGAGCAAGAGAGCATCTACCGTCTACGTCTTCTCTGGCCTCGTGCCTACAGCAAAATCA	GRMZM2G060410			-0.203	0.593		0	0	1	Off	Off	NS	0.033	0.901	0	1		0	Off	Off	NS	0.068	0.755	67.7	3	67.1	3	On	On	NS	0.162	0.4	116.6	4	95.3	4	On	On	NS
NotSharedPrev	SharedPrev	SharedPrev		NotSharedPrev	YYYNY	1048	TC291683	1	GGAGGAGGCGGTGTGGGTGACTGCATCGGCAGGATGAGTGAGGTGACTTCAAAGGCGTGA	GRMZM2G480607	Serine/threonine protn kinase		0.013	0.898	81.5	4	78.2	2	On	On	NS	0.024	0.814	85	2	81.5	4	On	On	NS	-0.032	0.702	0	2	79.2	3	Off	On	NS	-0.01	0.889	77.8	4	78.3	4	On	On	NS	-0.564
Constit	Constit	Constit	Constit	Constit	YYYYY	1049	TC292896	1	CTTCCTTGAATCACTCACCTGTTGATTTGGCATACTGAGGGGATGTTTCAATTGTGGAGT	GRMZM2G173693	hypoth. protn LOC100191198		0.038	0.811	89.7	4	86.1	2	On	On	NS	0.037	0.818	93.3	2	89.7	4	On	On	NS	0.632	0.022	138.3	4	0	1	On	Off	Up	-0.198	0.112	82.1	4	94.3	4	On	On	NS	-0.426
NotSharedPrev	SharedPrev		NotSharedPrev	SharedPrev	YYNYY	1050	TC315466	1	ATCCTTCCTTCCTCTTGTTAGTGGTCGTAGGGTAGTTTGCACTTTGCAGATAGCTAGCTA	GRMZM2G429940	Serine/threonine protn kinase, active site	kinase activity	-0.199	0.247	66.5	4	73.5	2	On	On	NS	-0.155	0.362	0	1	66.5	4	Off	On	NS	0.057	0.675	73.3	4	67.3	3	On	On	NS	0.211	0.096	113.4	4	98.4	4	On	On	NS	-0.858
Constit	Constit	Constit	Constit	Constit	YYYYY	1051	CD951819	1	GATCCCAGAAGGTCGTGATAAAGCTTCCTCCTGGGACATCTTTCTATGGTACTGGAGAAG	GRMZM2G100828			0.191	0.084	116.4	4	99.3	2	On	On	NS	-0.106	0.315	111.4	2	116.4	4	On	On	NS	-0.634	0	120	4	187.8	4	On	On	Down	0.13	0.094	89.5	4	82	4	On	On	NS	-0.05
Constit	Constit	Constit	Constit	Constit	YYYYY	1053	TC289477	1	TGCACCAGCATCTTCATTTGATATCTTCCAGCCAGCACATTCTAGAACATCTCACCCAAG	GRMZM2G479163	ATPase, P-type, K/Mg/Cd/Cu/Zn/Na/Ca/Na/H-transport		0.045	0.648	466.7	4	444	2	On	On	NS	-0.082	0.412	448.6	2	466.7	4	On	On	NS	-0.054	0.442	541.4	4	567.5	4	On	On	NS	0.062	0.384	449.2	4	428.1	4	On	On	NS	1.953
Constit	Constit	Constit	Constit	Constit	YYYYY	1054	DR808300	1	TTATGCATTGTTCAAGACCGCAGAGAGGGAGCAACCGGGCATACTGAAACCTGAGCATTA	GRMZM2G006763	Pentatricopeptide repeat	hydrolase activity	0.057	0.787	114.1	4	99.8	2	On	On	NS	-0.021	0.92	122.7	2	114.1	4	On	On	NS	0.033	0.825	136.7	4	133.8	4	On	On	NS	-0.961	0	61.6	4	122.8	4	On	On	Down	-0.079
Constit	Constit	Constit	Constit	Constit	YYYYY	1055	TC311895	1	ATGGCTCTGGATGATCGCGCCATATTAGTATATTTGCCTGCTTGTGTGCTGTCTATCGGG	GRMZM2G054247	Anaphase-promoting complex, subunit 10, subgroup	protn binding	0.072	0.567	1243.7	4	1228.2	2	On	On	NS	-0.069	0.584	1141.3	2	1243.7	4	On	On	NS	0.242	0.018	1144.5	4	954.7	4	On	On	NC	-0.113	0.215	1386.6	4	1506.9	4	On	On	NS	3.368
				StageSpec	NNNNY	1056	CF003446	1	ACACACACACACCAATTTTTTAGCCCTGCATATATACTGCTACCCACTTGCTTATTTTCG				-0.113	0.497		0	0	1	Off	Off	NS	0.09	0.583	0	1		0	Off	Off	NS			0	1		0	Off	Off		-0.01	0.902	64.8	4	68.4	3	On	On	NS
Constit	Constit	Constit	Constit	Constit	YYYYY	1057	TC304303	1	TCTCGTCCAGTCCCTGATCCAGGAGATGCTGCCGTCTTGGTTCCTGTCCGCGCAGAACCT	GRMZM2G150754	hypoth. protn LOC100275134		0.267	0.175	187.3	4	152.5	2	On	On	NS	0.053	0.779	198.3	2	187.3	4	On	On	NS	0.049	0.716	318.2	4	304.6	4	On	On	NS	0.161	0.24	1094.2	4	989.1	4	On	On	NS	0.636
				StageSpec	NNNNY	1058	DT653725	1	CGCAAGATGTAAGCAAGGGCCTCACTTCACACCCGGAGTGGGAGACCATCCAGAATACAT	GRMZM2G082203	hypoth. protn LOC100381433	transporter activity	0.058	0.67	0	1		0	Off	Off	NS	0.07	0.607		0	0	1	Off	Off	NS	-0.125	0.371	0	1	0	1	Off	Off	NS	0.091	0.505	58.9	3	0	2	On	Off	NS
Constit	Constit	Constit	Constit	Constit	YYYYY	1059	TC303834	1	GGAAGCATAGAAATGCGTGTGTGTTTGACAATGGTTCCCCAAACATTCACGCAATTTTGC	GRMZM2G585025			0.271	0.1	184.9	4	154.9	2	On	On	NS	-0.019	0.904	181.7	2	184.9	4	On	On	NS	0.823	0	190.7	4	107.9	4	On	On	Up	0.126	0.26	121.5	4	110.8	4	On	On	NS	0.618
NotSharedPrev			NotSharedPrev	SharedPrev	YNNYY	1060	TC288928	1	GAGAAGAAGAGGGTCGCCTTCATCGCTCTTGCGTATGCTCTGGCCTGGTTAACGATGGCC	GRMZM2G125507	Ras	nucleotide binding	-0.042	0.673	0	2	66.3	2	Off	On	NS	0.021	0.829	0	1	0	2	Off	Off	NS	-0.076	0.29	64.6	3	0	2	On	Off	NS	0.27	0.003	108.5	4	90	4	On	On	NC
					NNNNN	1061	TC302583	1	GGCCAATACTACTTGATGCAGAAATTGCTCGTCTGATAGCTTTCGCCTTTTGAAACTGGA	GRMZM2G064631	NTP pyrophosphohydrolase MazG, putative catalytic		-0.026	0.923	0	1		0	Off	Off	NS	0.36	0.116	0	1	0	1	Off	Off	NS				0		0	Off	Off		-0.168	0.409	0	2	67.9	3	Off	On	NS
Constit	Constit	Constit	Constit	Constit	YYYYY	1062	DT652365	1	GGCACAGGCCTTCCATGGGTCCTGTTCGCCGGTTTCAACTTCCAAGGTGGGATGGACGAT				0.069	0.55	86.7	4	74.9	2	On	On	NS	0.206	0.095	113.1	2	86.7	4	On	On	NS	-0.204	0.027	96.9	4	112.7	4	On	On	NC	0.002	0.977	95.5	4	94.6	4	On	On	NS	-0.475
					NNNNN	1063	TC308371	1	GCCTTCTTTTTTCTCTAGTGCTACTGCCACTACTGATCCGACAGGAAAACCGCAGAGAAC	GRMZM2G161435	Helix-turn-helix motif, lambda-like repressor		-0.125	0.556		0	0	1	Off	Off	NS				0		0	Off	Off				0	1		0	Off	Off					0	0	1	Off	Off
NotSharedPrev	SharedPrev		NotSharedPrev	SharedPrev	YYNYY	1064	TC306622	1	CCTTCTTCGCCAGCCTGTCCATGATCGTCGTCAGCGAGATTGGCGATGAGACGTTCATCA	GRMZM5G872373	hypoth. protn LOC100273360		0.03	0.784	74.4	4	73.1	2	On	On	NS	-0.123	0.281	0	1	74.4	4	Off	On	NS	-0.167	0.052	84.5	4	95.6	4	On	On	NS	0.105	0.196	82.1	4	76.6	4	On	On	NS	-0.696
Constit	Constit	Constit	Constit	Constit	YYYYY	1065	BQ538251	1	GTAGGAGCTCGACCTCCTAGAAATAGAACCTTCGTGTCATGAGAACTTCGAAGAAGGGTC				0.06	0.835	130	3	83.6	2	On	On	NS	-0.569	0.071	101.2	2	130	3	On	On	NS	-0.305	0.213	112.2	3	147.4	3	On	On	NS	-0.401	0.072	68.8	4	91.6	4	On	On	NS	0.109
Constit	Constit	Constit	Constit	Constit	YYYYY	1066	CD651336	1	AGACAGAAAAGGAGGTAGGTGTCTGAGTAAAAAAGATCCATTATTTTGTCGACCCTTGCT	GRMZM2G024647	Ribosomal protn L6E		-0.123	0.442	210.5	4	227.1	2	On	On	NS	-0.027	0.865	210.6	2	210.5	4	On	On	NS	0.352	0.009	142.1	4	112	4	On	On	NC	-0.355	0.008	93.2	4	120.1	4	On	On	NC	0.805
					NNNNN	1067	DR793782	1	TTTTTTCCCGCAAGTCTTCCGAATCTCGTCAATGTCAAGGTGCCAAGTGCAAATACCTTT	GRMZM2G070659	Prohibitin				0	1		0	Off	Off		0.258	0.276	0	1	0	1	Off	Off	NS				0		0	Off	Off					0	0	2	Off	Off
Constit	Constit	Constit	Constit	Constit	YYYYY	1068	TC280220	1	TTCTCACGGGCTTTGGCTCAACATTCCAGACTACGATGCCCCTACCCAGCTTGTTAAGCC	GRMZM2G045287	LOC100282614	transferase activity	-0.066	0.548	116.9	4	116.7	2	On	On	NS	0.294	0.02	154.5	2	116.9	4	On	On	NC	0.213	0.018	148	4	129.1	4	On	On	NC	0.065	0.407	124.3	4	118.6	4	On	On	NS	-0.044
Constit	Constit	Constit	Constit	Constit	YYYYY	1069	TC290098	1	GGATCGACTGGATAAGAGAATGGCCAACTGGGAGAAATTCTGCTATCGACATTGCTTCGA	GRMZM2G173660	Centromere protn Mis12		0.052	0.726	450.7	4	433	2	On	On	NS	-0.133	0.378	413	2	450.7	4	On	On	NS	-1.008	0	330.1	4	666.4	4	On	On	Down	-0.15	0.171	221.3	4	247.4	4	On	On	NS	1.903
Constit	Constit	Constit	Constit	Constit	YYYYY	1070	TC300557	1	AAGGCTGTTGGAGCACTACAAGGGGTTTCTGGCTAAACGGTCTCCACCTGCTGGTTACTG	GRMZM2G056388	Glutathione S-transferase, C-terminal	transferase activity	-0.492	0.166	9992.9	4	16947.4	2	On	On	NS	-0.213	0.532	6828.4	2	9992.9	4	On	On	NS	-0.138	0.566	3562.3	4	3268.9	4	On	On	NS	0.116	0.63	22742.5	4	22140.7	4	On	On	NS	6.374
Constit	Constit	Constit	Constit	Constit	YYYYY	1071	CF057218	1	ACCAAGTGTTGTAGCAGGTGCCACGAAAGAGTTCATCTTTTCAGGAAGGCTTGACAATCT	GRMZM2G057942	Peptidase M18, aminopeptidase I	binding	-0.154	0.411	221	4	278.6	2	On	On	NS	-0.022	0.905	181.9	2	221	4	On	On	NS	1.001	0	305.8	4	151	4	On	On	Up	-0.189	0.168	177.6	4	206.4	4	On	On	NS	0.875
					NNNNN	1072	CK827766	1	TATTGCTATTCAGAAGGCCTGCATGACTAAGCAGAGCCCAGATGTGCGTGAGGAACTCCC	GRMZM2G369266	Nitrite/sulphite reductase, hemoprotn beta-compo					0		0	Off	Off					0		0	Off	Off					0		0	Off	Off					0		0	Off	Off
					NNNNN	1073	TC282026	1	AGTATTTACTGTTAATTTCGCCTCAGTGATGTTGTATGTTAATAAGCAGGGGCATGGTCC	GRMZM2G132301	CHCH		0.018	0.914	0	1	0	1	Off	Off	NS	0.017	0.886	0	1	0	1	Off	Off	NS				0		0	Off	Off		-0.029	0.807		0	0	2	Off	Off	NS
					NNNNN	1074	TC289550	1	AAGCAAGACCTCTTCTCGCTCAGACACGGGAGATGTGCGGAAGCAAGTCGGAGAGGGACA	GRMZM2G075851	hypoth. protn LOC100382889		0.109	0.716	0	1	0	1	Off	Off	NS	0.255	0.272	0	1	0	1	Off	Off	NS	-0.204	0.506	0	2	0	1	Off	Off	NS				0	0	1	Off	Off
				StageSpec	NNNNY	1075	TC315015	1	GTACTTTCCGTTTGCGACCTCGTCGATTCAGCTGTCCGGATATCGCGTGACAGTAGCTGC							0		0	Off	Off		0.069	0.728		0		0	Off	Off	NS				0		0	Off	Off		0.013	0.893	59.4	4	59.8	3	On	On	NS
					NNNNN	1076	TC304602	1	ACTACTATTAAGAAGAGATGTTCTGACGGAAGATGTGGAAGGGGGTGCACACCTACTCTT				-0.044	0.69		0	0	1	Off	Off	NS	0.114	0.326	0	1		0	Off	Off	NS				0	0	1	Off	Off		0.022	0.886		0	0	2	Off	Off	NS
			NotSharedPrev	SharedPrev	NNNYY	1077	CD987492	1	AAGGGGTAGTCTGTCGGAAAATCAATGTTCCCTAAAAGAACCCCCCCAGCATAGGTACTG			catalytic activity	-0.002	0.989	0	1	0	1	Off	Off	NS	0.001	0.994	0	1	0	1	Off	Off	NS	-0.181	0.089	80.5	4	91.2	4	On	On	NS	0.127	0.218	101.1	4	91.1	4	On	On	NS
Constit	Constit	Constit	Constit	Constit	YYYYY	1078	TC279756	1	CAACAAGGATTTGATATGAACCTTGCTTTCTGCAATCAAGAGAAGCAGAGAAATGAGGAG	GRMZM2G115975	RhoGAP	structural molecule activity	0.083	0.528	167.3	4	172.4	2	On	On	NS	-0.14	0.296	140.1	2	167.3	4	On	On	NS	0.473	0	139.3	4	100.1	3	On	On	NC	-0.068	0.469	159.8	4	170.7	4	On	On	NS	0.473
Constit	Constit	Constit	Constit	Constit	YYYYY	1079	TC310582	1	TTGGAGTCGACATGTACCGTGAGAAATCAGCTGCTTTGTTATAGACCGTATTACTGACCG	GRMZM5G874478	glycine-rich RNA-binding protn 8	nucleic acid binding	0.051	0.825	18973.2	4	19151.6	2	On	On	NS	0.117	0.616	18467.6	2	18973.2	4	On	On	NS	0.833	0	26658.5	4	14986.9	4	On	On	Up	-0.081	0.622	13814.8	4	14851.6	4	On	On	NS	7.299
				StageSpec	NNNNY	1080	TC296594	1	CCCGGTGGGATTACCCTGCTCGTTGGATCAATCGCAACTCACATCGTTGGAGGATTGAGT	GRMZM2G113421	Tyrosine protn kinase	kinase activity				0		0	Off	Off					0		0	Off	Off		-0.15	0.363		0		0	Off	Off	NS	0.05	0.583	61.4	3	59.2	3	On	On	NS
Constit	Constit	Constit	Constit	Constit	YYYYY	1081	TC285199	1	CCTTCAGGATCACTGTAGACTCGCTGTGAGATTCCAAGGCTGATCAGGTCATGTTGGGGG	GRMZM2G150383	Kelch repeat type 1		0.004	0.969	85.7	4	88.4	2	On	On	NS	-0.016	0.874	82	2	85.7	4	On	On	NS	-0.639	0	76	4	119.2	4	On	On	Down	0.111	0.149	83.2	4	76.9	4	On	On	NS	-0.492
					NNNNN	1082	DR954490	1	GCCATGAAATGAAACCGACCTTGCGGACCTTCCAAGTTTCCAGTCGAGATTTTTTTATTT	GRMZM2G445338	hypoth. protn LOC100384648					0		0	Off	Off					0		0	Off	Off					0		0	Off	Off		0.023	0.785	0	2	57.6	3	Off	On	NS
				StageSpec	NNNNY	1083	TC297295	1	AAGAAGAACAAGTGACAATGTAGCCCCATACGACACTAGGCTGAATGGCTGATATTGTGT	AC194439.3_FG002						0		0	Off	Off					0		0	Off	Off		-0.1	0.66	0	1		0	Off	Off	NS	0.57	0.003	129.7	4	87	4	On	On	NC
NotSharedPrev	SharedPrev		NotSharedPrev	SharedPrev	YYNYY	1084	CD443527	1	CTAAATATGCACATGTGCCACTGGGTAATTTTGAACTAGACTGGCTTCTTTTTACTGGCG	GRMZM2G011631	Region of unknown function DUF1744	binding	0.144	0.162	83.6	4	75.9	2	On	On	NS	-0.158	0.129	0	1	83.6	4	Off	On	NS	0.386	0.001	108.3	4	0	1	On	Off	NC	-0.019	0.779	66.5	4	67.3	4	On	On	NS	-0.527
Constit	Constit	Constit	Constit	Constit	YYYYY	1085	TC312639	1	GGATGGCTGTGTGGTGTTGCTTTGCTCGCTAATTTGGTTGGATCAGGAGTGTCCTGGGAG	GRMZM2G439950	protn of unknown function DUF810		0.037	0.829	197.8	4	197.5	2	On	On	NS	-0.207	0.245	165.3	2	197.8	4	On	On	NS	-0.174	0.173	172.6	4	192.3	4	On	On	NS	0.029	0.813	203.6	4	196.4	4	On	On	NS	0.715
Constit	Constit	Constit	Constit	Constit	YYYYY	1086	TC311570	1	AGAGGCAGATAAGGCTCTTGCTGTTCAGCATATTCCAGCGATACCTGAGGTTAAGCAATC	GRMZM2G130800	Glycosyltransferase AER61, uncharacterized	transferase activity	-0.035	0.865	296.8	4	332.4	2	On	On	NS	-0.084	0.678	251.2	2	296.8	4	On	On	NS	0.729	0	186	4	110.2	4	On	On	Up	0.158	0.283	285.9	4	267.6	4	On	On	NS	1.3
NotSharedPrev			NotSharedPrev	SharedPrev	YNNYY	1088	BM500417	1	TCTTCGGGTTCCTTCCCTTCCTTTGGGAATCCGAGTGGGAGGGTTCCCTTCTCGGAGACT				0.007	0.957	0	2	63.4	2	Off	On	NS	0.015	0.906	0	1	0	2	Off	Off	NS	-0.12	0.279	70.6	3	77.4	3	On	On	NS	0.088	0.352	119	4	110.4	4	On	On	NS
					NNNNN	1089	CD947860	1	GATCCGACGGCCACAAACTTTTCATGAGATAGATTCGTGTCTATGCGAACTCCTTGATGC							0		0	Off	Off					0		0	Off	Off					0		0	Off	Off					0	0	1	Off	Off
Constit	Constit	Constit	Constit	Constit	YYYYY	1090	TC303133	1	GTGCTGTGAATCGTGATGATGCGGAGTTGAGCTTGAGCCTACCATATGCGAGTGGGACGC	GRMZM2G093305	Zinc finger, C2H2-like	binding	0.45	0.1	185.1	4	128.1	2	On	On	NS	0.462	0.093	265.2	2	185.1	4	On	On	NS	0.928	0	258.4	4	136	4	On	On	Up	0.369	0.062	536.2	4	420.6	4	On	On	NS	0.619
			NotSharedPrev	SharedPrev	NNNYY	1091	TC284933	1	GTGAGGTTGTTGATCCACTTTACCCTGGTGGTAGCTTTGACCCATTGGGCCTTGCTGAAG				0.089	0.556	0	1	0	1	Off	Off	NS	0.06	0.573	0	1	0	1	Off	Off	NS			58.3	3		0	On	Off		-0.082	0.362	62.9	4	69.1	3	On	On	NS
NotSharedPrev	SharedPrev		NotSharedPrev	SharedPrev	YYNYY	1092	BM080751	1	CAGGAAGCCCAAGGGTATGGACATGTGTGCACCCTACTAGTCTATCAGTTGTGCGGCCGC	GRMZM2G133213	Oxidoreductase FAD-binding region		-0.061	0.545	74	4	74.3	2	On	On	NS	-0.048	0.629	0	1	74	4	Off	On	NS	-0.059	0.408	75.8	4	79.2	4	On	On	NS	0.016	0.816	65.5	4	64.9	4	On	On	NS	-0.703
Constit	Constit	Constit	Constit	Constit	YYYYY	1093	TC305263	1	GTGTGCTCTGCTTGCCAACTTGTCTGTTAAGTGTCTTTTGGGTTGTTGGATTTAAAAAAC	GRMZM2G052266	FAD dependent oxidoreductase	catalytic activity	0.111	0.781	261	4	200.9	2	On	On	NS	0.819	0.061	532	2	261	4	On	On	NS	1.344	0.001	749.8	4	293.3	4	On	On	Up	-0.426	0.153	937.6	4	1321.1	4	On	On	NS	1.115
					NNNNN	1094	TC299178	1	CCAACCAGCCAGCCAATGCATCGTGAACCACAGACCTAGCAATAATCTGACACCAGTGGT			transporter activity	0.147	0.392		0		0	Off	Off	NS	0.171	0.327	0	1		0	Off	Off	NS				0		0	Off	Off		0.013	0.894	0	1	0	2	Off	Off	NS
NotSharedPrev	SharedPrev		NotSharedPrev	SharedPrev	YYNYY	1095	TC289395	1	CTACAAGGTAAACCGCAGAATCGCACTCCTCACACCCTTTCAAGCTCCGTGATGTGCTTG	GRMZM2G130010	Histamine H3 receptor	receptor activity	0.072	0.538	68.1	4	65.3	2	On	On	NS	-0.011	0.924	0	1	68.1	4	Off	On	NS	-0.163	0.069	70	4	78.4	4	On	On	NS	0.034	0.681	93.9	4	90.8	4	On	On	NS	-0.823
					NNNNN	1096	AI396549	1	GAAAGAAAGAAATGTATCGAACATTCATTCGGTTACTTTCGTACACAGAGAGGCCCTCAG							0		0	Off	Off					0		0	Off	Off					0		0	Off	Off					0		0	Off	Off
Constit	Constit	Constit	Constit	Constit	YYYYY	1097	CO467983	1	AGGATGACAGGGAGCATGGTCATCTACAAGAAGAGCATGATGGATGGCATGATAACGAGT	GRMZM2G081965		binding	0.093	0.535	115.5	4	109.9	2	On	On	NS	-0.124	0.414	104.3	2	115.5	4	On	On	NS	-0.708	0	103	4	168.9	4	On	On	Down	-0.005	0.961	85	4	86.1	4	On	On	NS	-0.061
					NNNNN	1098	CF049341	1	CAAAACAAGAAAAAGCAGATTGTGTTGGAGCTATCACTAGAACAAGATACTGACAGGGGT	GRMZM2G702159						0		0	Off	Off					0		0	Off	Off				0	1		0	Off	Off		-0.026	0.899	0	1		0	Off	Off	NS
NotSharedPrev	SharedPrev		NotSharedPrev	SharedPrev	YYNYY	1099	TC288730	1	AATTTCTCAGAAGAGCTTTTGAGCAGCACATCATTTGCTCGCCAATTAGCGGATCAGATG	GRMZM2G078890	LOC100285419	transferase activity	0.052	0.841	73.8	4	74.8	2	On	On	NS	0.049	0.851	0	1	73.8	4	Off	On	NS	-0.176	0.35	78	4	88.5	4	On	On	NS	0.464	0.027	134	4	100	4	On	On	NC	-0.707
NotSharedPrev	SharedPrev	SharedPrev	SharedPrev		YYYYN	1100	TC291815	1	GCGCCACCATTAGGGGCTGAGATTCCAAAATCCAAACAGCAGATTAGTTTCCATTTTCCC	GRMZM2G361605	Heat shock protn 70		0.179	0.306	93.1	4	83.9	2	On	On	NS	0.059	0.73	94.7	2	93.1	4	On	On	NS	0.036	0.763	100.8	4	100.2	4	On	On	NS	-0.06	0.722	0	1	0	1	Off	Off	NS	-0.372
				StageSpec	NNNNY	1111	TC314273	1	AGTTGCAGTTGCAGTAGACTACTATAGCAGTTTCTACGTTGCAGACGTGTCCTAAGAGTT	GRMZM2G159456	Basic helix-loop-helix dimerisation region bHLH	transcription regulator activity	-0.192	0.576	0	1	0	1	Off	Off	NS				0	0	1	Off	Off		-0.152	0.657	0	1	0	1	Off	Off	NS	-0.203	0.262	63.4	4	75.1	4	On	On	NS
NotSharedPrev	SharedPrev		NotSharedPrev	SharedPrev	YYNYY	1112	TC297588	1	AGAGAGAAAAGAGAGTGGCTCTTGCGCTCTGCAGTCCAGTTCTTGAATCCAGAGCTGCGA	GRMZM2G000608	Armadillo-type fold	binding	-0.101	0.518	72.2	3	74.5	2	On	On	NS	-0.001	0.993	0	1	72.2	3	Off	On	NS	-0.255	0.067	63.6	4	0	2	On	Off	NS	0.089	0.424	83.8	4	78	4	On	On	NS	-0.739
					NNNNN	1113	TC314966	1	AGCAAATCAATATGTGTAAGGGCGATGACGATTTCTGGTTTAAGCTTTTTGCCAAACACC	GRMZM2G069905			0.009	0.961		0		0	Off	Off	NS				0		0	Off	Off		-0.13	0.327	0	2	0	2	Off	Off	NS				0		0	Off	Off
Constit	Constit	Constit	Constit	Constit	YYYYY	1114	TC282407	1	TTGGTTTTGTCGACGATTGCCATTTTCTGAGGATCTGGTCACATGGATCAGGCCAGATGG	GRMZM2G408305	PBS lyase HEAT-like repeat		0.154	0.22	766.2	4	669.6	2	On	On	NS	-0.196	0.128	683.1	2	766.2	4	On	On	NS	0.394	0.001	723	4	551.4	4	On	On	NC	-0.304	0.004	619.2	4	768.7	4	On	On	NC	2.669
					NNNNN	1115	AI065934	1	GAGAAGGAAAATGAAGGACCGTTTAGAAGAGCGGCTTCAAAGGGTATGCCAAAACATTCA							0		0	Off	Off					0		0	Off	Off		-0.014	0.945	0	1		0	Off	Off	NS				0		0	Off	Off
					NNNNN	1116	TC302323	1	AGAAATGTCCAAATGGGCCACCATATGCAAAACCAAAGAGCATCTTGAGCAGGAGTCTGC	GRMZM2G155220	Mpv17/PMP22					0		0	Off	Off					0		0	Off	Off		-0.283	0.242	0	1	0	1	Off	Off	NS			0	1	0	1	Off	Off
Constit	Constit	Constit	Constit	Constit	YYYYY	1117	TC304858	1	GGCCTTCATTGCTGTGTCAAGATATGCAAGCGCGACTATGATACCTCCTTCAGTTCTTGG	GRMZM2G115635	Xanthine/uracil/vitamin C permease	transporter activity	0.256	0.091	369.3	4	324.4	2	On	On	NS	0.085	0.546	372.6	2	369.3	4	On	On	NS	1.373	0	416.6	4	160	4	On	On	Up	-0.451	0.001	133.2	4	184.4	4	On	On	NC	1.616
Constit	Constit	Constit	Constit	Constit	YYYYY	1118	TC314794	1	ACCACGGCACCAATTTATGAAAGATGTATGCCTGTTTATACCTGAGCCAGGCAACATGAA	GRMZM2G137968	Ku70/Ku80, N-terminal alpha/beta	binding	-0.05	0.624	99.3	4	101	2	On	On	NS	-0.089	0.387	94.4	2	99.3	4	On	On	NS	0.095	0.199	104.7	4	98.2	4	On	On	NS	-0.059	0.415	62	4	64.7	4	On	On	NS	-0.279
Constit	Constit	Constit	Constit	Constit	YYYYY	1119	TC311080	1	ACTTTGATGGATTTGTGCAACCAGAAAACTATCCGCCTAGAGGACCAGCTAAGAGGTTGG	GRMZM2G162184	Zinc finger, RING-type, conserved site	binding	-0.09	0.638	197.7	4	198.6	2	On	On	NS	-0.265	0.183	169.9	2	197.7	4	On	On	NS	0.058	0.669	188.7	4	182.8	4	On	On	NS	-0.145	0.295	271.6	4	298.5	4	On	On	NS	0.714
Constit	Constit	Constit	Constit	Constit	YYYYY	1120	TC305539	1	CGTCAGCATGCAGCATACGTCTCCTATGGTTCTATCACTTACTTTTGTATTCGTTCATGC				-0.587	0.065	2768.9	4	3812.9	2	On	On	NS	-0.555	0.079	2032.6	2	2768.9	4	On	On	NS	2.191	0	1318.3	4	292.5	4	On	On	Up	0.416	0.064	6384.9	4	4844.1	4	On	On	NS	4.522
Constit	Constit	Constit	Constit	Constit	YYYYY	1121	TC303355	1	CCTCAAGAAAGAGACCCTTTGGGCATGAGTGGGTACCTCCATTTGTCGTCGACAAGCAAG	GRMZM2G025989	Lateral organ boundaries, LOB		-0.076	0.649	269	4	267.8	2	On	On	NS	0.014	0.933	292.1	2	269	4	On	On	NS	-1.068	0	305.4	4	639.6	4	On	On	Down	-0.096	0.425	315.3	4	346	4	On	On	NS	1.159
NotSharedPrev	SharedPrev		NotSharedPrev	SharedPrev	YYNYY	1122	TC293715	1	TAATGGAAGTCCATTCCCCCTGTGTAAAGTGTAAACTTTGTGCTTTTTTGCTGCATGCCC				-0.073	0.617	69	4	74	2	On	On	NS	-0.142	0.339	0	1	69	4	Off	On	NS	-0.175	0.402	67.5	3	0	1	On	Off	NS	0.156	0.156	73.3	4	66.9	3	On	On	NS	-0.804
Constit	Constit	Constit	Constit	Constit	YYYYY	1123	TC281564	1	TCATCATCCGATGGGAAACCCTATGTATGGCCATGCTTCATCACCGACAAGTGAGGCCCA	GRMZM2G100794	U2 auxiliary factor small subunit	binding	0.027	0.778	81.4	4	81.5	2	On	On	NS	0.105	0.285	85.9	2	81.4	4	On	On	NS	-0.063	0.359	92.6	4	97.2	4	On	On	NS	-0.071	0.302	78.9	4	83.1	4	On	On	NS	-0.566
Constit	Constit	Constit	Constit	Constit	YYYYY	1124	TC311606	1	GATGCCAGGGGAAGTACCAGGGTTCTTCGACTAAAGCCAAACGTTTTGGTGTGGTATCAG	GRMZM5G893649	splicing factor 45	nucleic acid binding	-0.064	0.544	681.5	4	637.6	2	On	On	NS	-0.042	0.684	721.4	2	681.5	4	On	On	NS	-0.391	0	306.6	4	400.7	4	On	On	NC	0.115	0.138	561	4	520.3	4	On	On	NS	2.5
Constit	Constit	Constit	Constit	Constit	YYYYY	1125	TC301616	1	GTGGAGTCTTGGCTTACACCCTTTTGGGAGTTGATTATAACGGAGCCAGTGGAGACTGTG	GRMZM2G135322	Peptidase C78, ubiquitin fold modifier-specific pe		-0.024	0.836	448.6	4	469.7	2	On	On	NS	-0.102	0.391	406.1	2	448.6	4	On	On	NS	0.795	0	337.6	4	194.4	4	On	On	Up	-0.059	0.48	923	4	955.7	4	On	On	NS	1.896
NotSharedPrev	SharedPrev		NotSharedPrev	SharedPrev	YYNYY	1126	CF920031	1	GATCATTTTGCAGCGCAGCTTTCTCTCTCTGGCTCTCAATGGAATCGCCTGGTGCACGAT				-0.016	0.875	73.4	4	72.8	2	On	On	NS	-0.035	0.73	0	1	73.4	4	Off	On	NS	-0.063	0.541	71.3	3	0	2	On	Off	NS	0.041	0.575	88.5	4	86.1	4	On	On	NS	-0.715
NotSharedPrev	SharedPrev	SharedPrev		NotSharedPrev	YYYNY	1127	BU093475	1	ACTGAATAACTGACCCGCTTAGTTAAAGTTAAAGCCGGCCCATGAATCGAGCCATGGTGA				-0.011	0.932	80.8	4	77.9	2	On	On	NS	-0.087	0.493	78.7	2	80.8	4	On	On	NS	-0.14	0.193	0	2	0	2	Off	Off	NS	-0.011	0.917	59.7	4	60.1	3	On	On	NS	-0.577
Constit	Constit	Constit	Constit	Constit	YYYYY	1128	TC295316	1	GGTGATCTTGGAAACTTGTACATCGATGAGCAAGCACCATGGTCCTGTTTTAAGCAAGGG	GRMZM2G029055	Aminoacyl-tRNA synthetase, class 1a, anticodon-bin	catalytic activity	0.016	0.919	113.1	4	107.1	2	On	On	NS	0.07	0.656	123.7	2	113.1	4	On	On	NS	-0.324	0.013	140	4	175.4	4	On	On	NC	-0.148	0.199	158.8	4	175.8	4	On	On	NS	-0.091
NotSharedPrev	SharedPrev		NotSharedPrev	SharedPrev	YYNYY	1129	CD956566	1	GATCCACGCAAAAATCCACGTGACAGAAACCATCTCATGCCCATCATCACTCCAGCCTAC	GRMZM2G049329	Poly(A) polymerase, central region	RNA binding	0.068	0.58	73.2	4	69.7	2	On	On	NS	-0.102	0.411	0	1	73.2	4	Off	On	NS	-0.189	0.048	76.7	4	88.3	4	On	On	NC	0.035	0.684	84.9	4	83.2	4	On	On	NS	-0.719
Constit	Constit	Constit	Constit	Constit	YYYYY	1130	CO448687	1	CAGCTGCAGCATCGTTACCATTTTGAGGATTCAACTGCATTCCGTAAATCTTGCTTCGAC			binding	-0.043	0.748	76.7	4	77.1	2	On	On	NS	0.035	0.793	80.7	2	76.7	4	On	On	NS	0.223	0.035	80	4	0	2	On	Off	NC	-0.015	0.876	120.7	4	121.5	4	On	On	NS	-0.652
Constit	Constit	Constit	Constit	Constit	YYYYY	1131	TC281662	1	CAGTGTAATTTAATTAGTGAGAGAAGCATGACGCCCTACTACCGGCCGGATTATTAGTTA	GRMZM2G054252	No apical meristem (NAM) protn	DNA binding	0.137	0.688	109.6	4	98.7	2	On	On	NS	0.237	0.492	128.1	2	109.6	4	On	On	NS	0.289	0.311	90.2	4	0	1	On	Off	NS	0.393	0.126	174.1	4	136.7	4	On	On	NS	-0.137
Constit	Constit	Constit	Constit	Constit	YYYYY	1132	TC300824	1	TGGGAAATAAGTTCCCTTGTATGCATTGCGATGTAATTTTGGGAAGATTTGGCAAGGAAC	GRMZM2G129860	Cytochrome P450, C-terminal region	binding	0.172	0.184	127.2	4	107.5	2	On	On	NS	0.148	0.248	147.3	2	127.2	4	On	On	NS	0.286	0.007	160.7	4	132.3	4	On	On	NC	-0.23	0.022	85	4	101.3	4	On	On	NC	0.078
NotSharedPrev	SharedPrev		NotSharedPrev	SharedPrev	YYNYY	1133	TC309342	1	GCTCCAGACGCTATTCGGCACTCGTCTTCCCACAGTCATGGGAGGTTCATACGCTTACGT	GRMZM2G100484	Xanthine/uracil/vitamin C permease	transporter activity	-0.028	0.779	80.4	4	83.8	2	On	On	NS	-0.119	0.26	0	1	80.4	4	Off	On	NS	0.212	0.166	82.1	4	0	1	On	Off	NS	0.081	0.276	81.3	4	76.6	4	On	On	NS	-0.584
					NNNNN	1134	TC281923	1	GCCACAGAGCTTGAGTAAGTCCAAATTTTGAGAATCGTGACAGTTGGTCCTTGTTATCAG	GRMZM2G118806	Peptidase M28	hydrolase activity	-0.091	0.597		0	0	1	Off	Off	NS	0.146	0.413	0	1		0	Off	Off	NS				0		0	Off	Off		-0.023	0.85	0	2	60.7	3	Off	On	NS
	NotSharedPrev		NotSharedPrev	SharedPrev	NYNYY	1135	TC280783	1	GACCTATCGGATCTTAGTTATGATCAGTAGGGCTTGAGGTGCTGTTCAAACTGCTTTCAG				-0.077	0.819	71.7	3	0	1	On	Off	NS	0.007	0.978	0	1	71.7	3	Off	On	NS	-0.434	0.025	68.3	4	100.4	3	On	On	NC	-0.12	0.479	15050.9	4	15723.1	4	On	On	NS	-0.749
	NotSharedPrev		NotSharedPrev	SharedPrev	NYNYY	1136	NP667455	1	AGAACTCTGGCAAGGCAAGCTTCGTTTTGTTCCCCACACATCGTTCAATCAACACTTCAC	GRMZM2G481261	Ferredoxin		-0.065	0.604	63.2	3	0	1	On	Off	NS	0.087	0.49	0	1	63.2	3	Off	On	NS			73.2	4		0	On	Off		-0.007	0.936	65.7	4	65.9	4	On	On	NS	-0.931
				StageSpec	NNNNY	1137	DR830496	1	GGAGGCTCCCTTCTTGTGGACGGCCTTTAGGGTGGATGCCCACCAGAACTACGTCCGCTT	GRMZM2G113631	Actin_cross-linking		0.039	0.833	0	2	0	1	Off	Off	NS	0.065	0.727	0	1	0	2	Off	Off	NS	0.016	0.906	0	2	0	1	Off	Off	NS	0.261	0.025	119.7	4	98.7	4	On	On	NC
	NotSharedPrev	SharedPrev	SharedPrev	SharedPrev	NYYYY	1138	TC310513	1	GTTGTATGGAGCAGTCTGGTCCCAGTGCTTTTGCCACTCCGCCATATCCTTGATCAAGAT	GRMZM2G010491	Thioredoxin domain		0.008	0.959	80.5	4	0	1	On	Off	NS	0.034	0.835	87.2	2	80.5	4	On	On	NS	-0.341	0.012	79.2	4	101.1	4	On	On	NC	0.122	0.301	111.2	4	101.2	4	On	On	NS	-0.582
			NotSharedPrev	SharedPrev	NNNYY	1139	DT940157	1	AACCGCAAGATCAGCACACTGGCGTATCCTCAGATTCCTGAGAGACCGCATCATCCGCAC	GRMZM2G033519		nucleotide binding	0.077	0.628	0	2	0	1	Off	Off	NS	0.008	0.962	0	1	0	2	Off	Off	NS	-0.522	0.045	61.4	3	0	1	On	Off	NC	-0.009	0.938	59.8	4	62	3	On	On	NS
Constit	Constit	Constit	Constit	Constit	YYYYY	1140	TC299623	1	GAAGCTGAAAAACTTGCGCCGAAGAAATGGGGTCTGTCGGGAAGTTCACCGTATGTTCTC	GRMZM2G128012	hypoth. protn LOC100191193		-0.185	0.254	89	4	102.7	2	On	On	NS	0.143	0.371	97.4	2	89	4	On	On	NS	0.142	0.218	141.3	4	130.2	4	On	On	NS	-0.118	0.301	96.1	4	104.3	4	On	On	NS	-0.437
					NNNNN	1141	TC291880	1	TCAGCTTCAGCTTCTAACCCGGTTTCAAATCCTGCAGAGGAACCGGCAAGTCAGGACGAT	GRMZM2G474685					0	1		0	Off	Off		0.362	0.167	0	1	0	1	Off	Off	NS	-0.223	0.331	0	1		0	Off	Off	NS				0		0	Off	Off
					NNNNN	1142	TC285249	1	CTTAAATCTGAAAGGGAAGAGCAAGTGGGAAGTTTTGTCCTTAGCTGACCAAACAAGTTC			DNA binding				0		0	Off	Off					0		0	Off	Off					0		0	Off	Off					0		0	Off	Off
Constit	Constit	Constit	Constit	Constit	YYYYY	1143	TC313567	1	GCTCTCGTCTCCGCCTGCTGGATGTCTGTCAGCGCCAGATTGCAGGTCACTCCGATCACT	GRMZM2G033746	Vacuolating cytotoxin		-0.057	0.791	147.9	4	151	2	On	On	NS	-0.078	0.717	142.9	2	147.9	4	On	On	NS	0.041	0.789	94	4	91.4	4	On	On	NS	0.256	0.115	228.3	4	192.3	4	On	On	NS	0.296
	NotSharedPrev	SharedPrev	SharedPrev	SharedPrev	NYYYY	1144	CO455625	1	AGAACGAGTTCATGAGCCACTGGGACGGTCTCTTGTCAAAAACAGGCGAAAAAATCCTCG	GRMZM2G128748	DEAD-like helicase, N-terminal	hydrolase activity	0.047	0.734	66	3	0	1	On	Off	NS	0.254	0.087	77.6	2	66	3	On	On	NS	0.194	0.067	106.9	4	93.1	4	On	On	NS	0.173	0.097	145.2	4	130.8	4	On	On	NS	-0.868
				StageSpec	NNNNY	1145	TC280448	1	TTCTACGGGTATATGATTCTTGCTCTTCTTTGTGGATTTGTGATTAAAAAGCAGCCCTGC	GRMZM2G063566	Xyloglucan endo-transglycosylase, C-terminal	hydrolase activity				0	0	1	Off	Off					0		0	Off	Off				0	1		0	Off	Off		0.052	0.586	64.3	3	61.9	3	On	On	NS
Constit	Constit	Constit	Constit	Constit	YYYYY	1146	TC289409	1	CTCCGAGAAGAGGAATTCGAGCTATGAAAGAGATGCAGCGACTCACAAGAGTCTCCATGC	GRMZM2G115398	Transmembrane receptor, eukaryota		0.106	0.603	336	4	296.2	2	On	On	NS	0.241	0.25	416.9	2	336	4	On	On	NS	-0.087	0.548	258.1	4	273.7	4	On	On	NS	0.067	0.643	455	4	447.3	4	On	On	NS	1.479
				StageSpec	NNNNY	1147	MAGI4_128592	1	ATCATTTATATGCCAACAACGTGTCTGACATGTGGGGCCCCTGGAGTCACTTGGCAGTGG	GRMZM2G076630	hypoth. protn LOC100383356					0		0	Off	Off		0.359	0.03	0	1		0	Off	Off	NC			0	1		0	Off	Off		0.027	0.674	59.9	3	58.5	3	On	On	NS
Constit	Constit	Constit	Constit	Constit	YYYYY	1148	TC281741	1	GGAGGAGGTTGAGGATGAAGGTGAAGAGGCGGAGCCACAGAGCAGTGGTAGGGTTGCCAT	GRMZM2G009538	Leucine-rich repeat, typical subtype	protn binding	0.195	0.159	2939.9	4	2750.8	2	On	On	NS	0.102	0.445	2949.8	2	2939.9	4	On	On	NS	-0.85	0	2412.1	4	4329.7	4	On	On	Down	0.108	0.262	2964.1	4	2763.2	4	On	On	NS	4.609
Constit	Constit	Constit	Constit	Constit	YYYYY	1149	CO439738	1	TCTTCAGGTTTTTGGAGGCATATGGCTACAAGCTCTCTGAGCAATGTCCCAGTGGAGATT	GRMZM2G061023	hypoth. protn LOC100192883		0.137	0.536	217.6	4	190.9	2	On	On	NS	-0.274	0.23	185.6	2	217.6	4	On	On	NS	-1.018	0	187	4	395.2	4	On	On	Down	0.138	0.385	112.3	4	101.5	4	On	On	NS	0.853
	NotSharedPrev		NotSharedPrev		NYNYN	1150	TC311878	1	AACATTCCTGTATCCGAGGAAGCCAGGACACTGCTCTTGCAAAGTTTTCTGGTTGCATGC	GRMZM2G147377	Tetratricopeptide TPR-1		0.036	0.772	64.1	3	0	1	On	Off	NS	-0.071	0.578	0	1	64.1	3	Off	On	NS	0.191	0.31	66.2	3		0	On	Off	NS	0.236	0.223	0	1	0	2	Off	Off	NS	-0.911
					NNNNN	1151	BG266261	1	AACCCAACACAATCAATCACACAGCTACCGCAGACGAGAAGCACAACAACTAAAATCAGC						0	1		0	Off	Off		0.348	0.177	0	1	0	1	Off	Off	NS			0	1	0	1	Off	Off					0		0	Off	Off
Constit	Constit	Constit	Constit	Constit	YYYYY	1152	TC303028	1	GAAGAAGGTTGCAAATATTACGGTGTTCCAACCACCAGCCTGCAAAATCAGGTCTCCGGA	GRMZM2G171616	LOC100279655 (IDP1984), mRNA		0.044	0.811	109.2	4	111.1	2	On	On	NS	0.043	0.815	107.9	2	109.2	4	On	On	NS	-0.341	0.023	75.7	4	96.7	4	On	On	NC	0.181	0.187	85	4	78.1	3	On	On	NS	-0.142
Constit	Constit	Constit	Constit	Constit	YYYYY	1154	TC301473	1	ATGGAATCCTCTCTCGCCACAGTATTGTACTAGCTGGCCTGTTGGGGCAACTCGTGTGAG			hydrolase activity	0.132	0.616	185.6	4	170.3	2	On	On	NS	0.099	0.705	196.9	2	185.6	4	On	On	NS	-0.741	0.002	176.7	4	299.5	4	On	On	Down	-0.042	0.821	454	4	456.5	4	On	On	NS	0.623
					NNNNN	1155	BG321253	1	TCGGCAAGGCGCTGGGGTTTGAGCTAACAGGGCTGACCCGGAAGGACAAGTACATGACGC				-0.333	0.19		0	0	1	Off	Off	NS	0.055	0.788	0	1		0	Off	Off	NS			0	1		0	Off	Off		0.101	0.629	0	1	0	2	Off	Off	NS
NotSharedPrev			NotSharedPrev	SharedPrev	YNNYY	1156	DR968754	1	AAAAGGAAAACACAACAAAAACAACCCAAAGGATCATGAAGAAAACGGGGGTAACCCAAG	GRMZM2G126601	Sodium/calcium exchanger membrane region		0.116	0.577	0	2	63.5	2	Off	On	NS	0.03	0.837	0	1	0	2	Off	Off	NS	-0.133	0.376	66.4	3	71.5	3	On	On	NS	0.105	0.477	57.9	3	0	2	On	Off	NS
Constit	Constit	Constit	Constit	Constit	YYYYY	1157	TC280608	1	TGTTGTACCAATGTGCAATTTACTCTATGGACTGATGGAACATTGTGCCATCCCATCCAC	GRMZM2G149281	Adenylate kinase	kinase activity	0.073	0.536	1445.6	4	1397.5	2	On	On	NS	0.045	0.699	1475.4	2	1445.6	4	On	On	NS	0.594	0	1898	4	1253.2	4	On	On	Up	0.098	0.25	1641.7	4	1532.5	4	On	On	NS	3.585
Constit	Constit	Constit	Constit	Constit	YYYYY	1158	TC282974	1	TGCCTCTAATTGATGGTCTTCTTGGTGCTTCGATCCCCAGACTCACATGGTTCGGAGCCA	GRMZM2G093849	protn of unknown function DUF6, transmembrane		-0.004	0.977	129.6	4	148.5	2	On	On	NS	0.04	0.779	113.8	2	129.6	4	On	On	NS	-0.436	0.001	117.4	4	161	4	On	On	NC	0.039	0.7	178.6	4	175.8	4	On	On	NS	0.105
Constit	Constit	Constit	Constit	Constit	YYYYY	1160	TC280539	1	GTACGGAACTAGGGACGCCCCTCGGCAGGCTCAGCGGAGACGTCGACGTAGTTTGATATC	GRMZM2G170128	Multi antimicrobial extrusion protn MatE	transporter activity	0.04	0.829	84.7	4	82.7	2	On	On	NS	0.028	0.878	85.8	2	84.7	4	On	On	NS	-0.281	0.049	82.2	4	102.1	4	On	On	NC	0.172	0.201	157.8	4	136.5	4	On	On	NS	-0.509
Constit	Constit	Constit	Constit	Constit	YYYYY	1161	DN232244	1	TAATTCAGAAATGACCTCCCCTCCCCGAAATTTTGCGGCGCTCTCAAATGTTGAATGTTT	GRMZM2G029039	Cyclin-like F-box		0.151	0.557	1982.2	4	1699.8	2	On	On	NS	-0.106	0.678	1892.2	2	1982.2	4	On	On	NS	-1.085	0	1508.4	4	3138.5	4	On	On	Down	0.092	0.613	538.6	4	485.8	4	On	On	NS	4.04
Constit	Constit	Constit	Constit	Constit	YYYYY	1162	TC294215	1	ATGGCTCCTGAGGTTGTTCGGGCTACACTCGATAAAAGTGCAGGTTATGATCTTGCTGTT	GRMZM2G156800	Tyrosine protn kinase	kinase activity	0.108	0.545	163.9	4	164.2	2	On	On	NS	-0.145	0.421	137.3	2	163.9	4	On	On	NS	-0.379	0.011	161.3	4	211.3	4	On	On	NC	-0.024	0.847	225.5	4	232.3	4	On	On	NS	0.444
					NNNNN	1163	CO464189	1	CAGTGAACATTGACACATGTAACACGCCGAGATAAGGAGAACTAAACCGGATGAGAGCGG							0		0	Off	Off					0		0	Off	Off					0		0	Off	Off					0		0	Off	Off
Constit	Constit	Constit	Constit	Constit	YYYYY	1164	TC282284	1	AACAATCCTGGACCATCATAAGACCGCTTTTGAAAGTTTGTGTGTGAATGCCACACTTGG	GRMZM2G057829	hypoth. protn LOC100274901		0.078	0.898	97.6	4	91.6	2	On	On	NS	-0.05	0.934	95.2	2	97.6	4	On	On	NS	-0.556	0.213	126.7	4	187.3	4	On	On	NS	0.942	0.048	570.7	4	386.6	4	On	On	Up	-0.304
NotSharedPrev			NotSharedPrev	SharedPrev	YNNYY	1165	TC299501	1	TTGATCTTGAAGTTCTCATCAGCAAACTTCATGCCATAGATAGATTCACCACCCCTCCCA			catalytic activity	0.005	0.98	0	2	60.3	2	Off	On	NS	0.018	0.927	0	1	0	2	Off	Off	NS	-0.33	0.036	66.4	4	83.6	4	On	On	NC	0.119	0.405	84.4	4	77.4	4	On	On	NS
Constit	Constit	Constit	Constit	Constit	YYYYY	1166	CF055652	1	ATTTGCTATGTTGTGATAGCTGTCCTCGTGTTTACCACTTGGAATGCCTCAATCCTCCTC	GRMZM2G316191	Zinc finger, FYVE/PHD-type		0.226	0.044	948.7	4	802.5	2	On	On	NC	-0.281	0.017	785.9	2	948.7	4	On	On	NC	-0.538	0	1146.9	4	1648.4	4	On	On	NC	0.13	0.09	413.6	4	378.1	4	On	On	NS	2.977
Constit	Constit	Constit	Constit	Constit	YYYYY	1167	TC306156	1	GTACATTATTCCCGGGACACAAAGCTGAGCATAATGGTCGTGCTTATAGGAGTTGCAGTC	GRMZM2G147446	integral membrane protn like		0.1	0.679	131	4	129.5	2	On	On	NS	0.028	0.908	125.4	2	131	4	On	On	NS	0.63	0.003	207.9	4	134.8	4	On	On	Up	0.059	0.729	381.9	4	369.4	4	On	On	NS	0.121
Constit	Constit	Constit	Constit	Constit	YYYYY	1168	DT646073	1	ATCAGGTCCTCAAACTTTGAAGGTCTCCTGCTGCACTAGTGAAGAAAACGAGAGTCGAAA	GRMZM2G703466	hypoth. protn LOC100304420 (LOC100304420),	nucleic acid binding	0.03	0.802	86.5	4	83.3	2	On	On	NS	-0.007	0.95	87.3	2	86.5	4	On	On	NS	-0.048	0.566	88	4	91.2	4	On	On	NS	0.397	0.001	101.7	4	76.2	4	On	On	NC	-0.478
NotSharedPrev	SharedPrev		NotSharedPrev	SharedPrev	YYNYY	1170	CD052319	1	TTTTCTTTTGCTTCCGTTATACAGTTTCTTCCTGCCCCCTGCGTTGGATCCAACGTGTAA				0.06	0.688	82.3	4	76.9	2	On	On	NS	-0.065	0.663	0	1	82.3	4	Off	On	NS	-0.29	0.017	91.7	4	113.8	4	On	On	NC	0.034	0.744	176.8	4	171.8	4	On	On	NS	-0.55
Constit	Constit	Constit	Constit	Constit	YYYYY	1171	TC309578	1	AAGATTTGGATAATAAGTGTCCTAGTTGGGACCTATTTGACCCCCCTTCGGATGTTGAAG				-0.12	0.294	82	4	86.6	2	On	On	NS	0.056	0.617	87.5	2	82	4	On	On	NS	-0.017	0.83	86.5	4	87.6	4	On	On	NS	-0.149	0.078	106.2	4	116.1	4	On	On	NS	-0.555
Constit	Constit	Constit	Constit	Constit	YYYYY	1172	TC288563	1	CGTACTGTTCACGCTTTTTCACATCTTACTTTTGCCCTTGCCTTCTGTCGCGCTCAAGGT				-0.038	0.653	286.7	4	312.8	2	On	On	NS	-0.006	0.947	267.2	2	286.7	4	On	On	NS	0.076	0.223	298.7	4	283.5	4	On	On	NS	-0.156	0.024	505	4	563.3	4	On	On	NC	1.251
Constit	Constit	Constit	Constit	Constit	YYYYY	1173	TC294496	1	AAGAAGAGCAGGAAGTTTGAGAAGACCATACGGTATGCAACGAGGAAGACGTACGCAGAA	GRMZM2G405368	CCT domain		0.092	0.7	384.6	4	384.7	2	On	On	NS	0.104	0.663	387.4	2	384.6	4	On	On	NS	0.896	0	488.8	4	262	4	On	On	Up	-0.11	0.519	793.4	4	844.9	4	On	On	NS	1.674
Constit	Constit	Constit	Constit	Constit	YYYYY	1174	TC287740	1	TGATTGGCTATAACTGCTGTTGTTATATTTGTAGTTCGTTGGTGACCAAGTAAGCTGCTG	GRMZM2G093744	Helix-loop-helix DNA-binding	transcription regulator activity	0.001	0.994	675.1	4	687.4	2	On	On	NS	-0.028	0.848	650.4	2	675.1	4	On	On	NS	-0.066	0.524	780	4	813	4	On	On	NS	-0.047	0.648	1044.7	4	1082.5	4	On	On	NS	2.486
Constit	Constit	Constit	Constit	Constit	YYYYY	1175	TC301555	1	AAGCTGATGAACGGCAGATAAGTTGAGCAGTAGTGCCATTTCAACAGTATGTGTATAGTA	GRMZM2G150838	UBA-like		0.11	0.508	581.3	4	534.4	2	On	On	NS	0.082	0.62	606.9	2	581.3	4	On	On	NS	-0.033	0.775	646.8	4	656.4	4	On	On	NS	0.004	0.976	1111.4	4	1104	4	On	On	NS	2.27
Constit	Constit	Constit	Constit	Constit	YYYYY	1176	TC292171	1	CATCTTCGTCATCCTAATATTCTTCGCCTGTATGGGTACTTCTATGATCAGACCCGGGTT	GRMZM2G132116	Serine/threonine protn kinase-related	kinase activity	-0.106	0.463	594.8	4	680.9	2	On	On	NS	0.065	0.649	581.3	2	594.8	4	On	On	NS	0.483	0.001	1012.8	4	725.2	4	On	On	NC	-0.203	0.066	525.5	4	608.1	4	On	On	NS	2.303
					NNNNN	1177	CF348975	1	GGTGCCTCGAAAACGAATAAGTGAAGACCAGTCGAACAACTTTCTTATAGGGTGGTGGAC				-0.037	0.752	0	1	0	1	Off	Off	NS	-0.07	0.553	0	1	0	1	Off	Off	NS	-0.193	0.265	0	2	62.4	3	Off	On	NS	0.031	0.741	0	2	55	3	Off	On	NS
Constit	Constit	Constit	Constit	Constit	YYYYY	1178	DT641006	1	CTCGAGGAAAGACGCAAGAGGCCAACGATGGATGAGATTGTCAAGGTGCTCATGTCGTGT	GRMZM2G142207	protn kinase-like	carbohydrate binding	0.095	0.708	103.7	4	94.3	2	On	On	NS	0.043	0.864	110	2	103.7	4	On	On	NS	0.138	0.448	121.7	4	111.2	4	On	On	NS	0.064	0.722	145.3	4	142.1	4	On	On	NS	-0.217
				StageSpec	NNNNY	1179	DN208827	1	TTCTGTGAGGAACAACCACATCAGCAAGAGTGAACCTTGTTTCCACAGTGAGGTCCACCA							0		0	Off	Off					0		0	Off	Off		-0.415	0.012	0	1	0	1	Off	Off	NC	0.05	0.605	59.2	3	57	3	On	On	NS
Constit	Constit	Constit	Constit	Constit	YYYYY	1180	TC314234	1	AATCGCTCGATCAGAAAGTAGCAGCTCGTGGCATATGGATAGCAGACAGGAGGTGGAGTT	GRMZM2G058089	hypoth. protn LOC100193394		0.07	0.766	150.2	4	150	2	On	On	NS	-0.215	0.369	126.2	2	150.2	4	On	On	NS	0.782	0.002	141.9	4	84.5	3	On	On	Up	0.039	0.813	116.5	4	116	4	On	On	NS	0.318
Constit	Constit	Constit	Constit	Constit	YYYYY	1181	TC314865	1	CAAATACGGACTGCACACTAATCCCTTGTTAGGCATTGGCGTCAGATACGACGAGCAAGT	GRMZM2G360907	Pumilio RNA-binding region	binding	-0.073	0.722	528.4	4	566.4	2	On	On	NS	-0.001	0.998	501.1	2	528.4	4	On	On	NS	-0.146	0.323	495.4	4	532.7	4	On	On	NS	-0.361	0.027	469.9	4	607.7	4	On	On	NC	2.133
Constit	Constit	Constit	Constit	Constit	YYYYY	1182	TC282600	1	CGGGCTCAAACCTGAGGTGTATAGCTATCTCATTGGCTTGACTGCCTTGGTTAAAGAGCA	GRMZM2G084719	Putative uncharacterized protn		0.218	0.354	610.8	4	564.7	2	On	On	NS	0.16	0.493	630.4	2	610.8	4	On	On	NS	0.427	0.022	698.1	4	523.9	4	On	On	NC	0.102	0.534	504.9	4	459.9	4	On	On	NS	2.342
Constit	Constit	Constit	Constit	Constit	YYYYY	1183	TC299180	1	TGGTTTCCAACGGAGGAGAATTGAGTGACTTCTGGAGTCTATATATGGTAAATATTTGGG			hydrolase activity	0.22	0.247	113.2	4	103.8	2	On	On	NS	-0.024	0.897	104.2	2	113.2	4	On	On	NS	-0.445	0.005	83.9	4	116.4	4	On	On	NC	0.021	0.872	132.6	4	132.5	4	On	On	NS	-0.09
Constit	Constit	Constit	Constit	Constit	YYYYY	1184	TC306510	1	AAAAGATGGAGGGGACAGCTTTGATAATAGTGGTGGAGACAATGGCCACCATGGTTCAGG				0.174	0.216	249.5	4	231.2	2	On	On	NS	0.09	0.509	255.2	2	249.5	4	On	On	NS	0.162	0.112	337.2	4	305.5	4	On	On	NS	-0.004	0.969	510.6	4	516.4	4	On	On	NS	1.05
Constit	Constit	Constit	Constit	Constit	YYYYY	1185	TC313414	1	TCTCCGGATCGACGAGGCAACTGGATGGGGATTATGAGCACTGCGTAAAGGTAGTAAGGC	GRMZM2G339820	Fibronectin, type III		0.03	0.844	259.5	4	263.7	2	On	On	NS	-0.149	0.343	226.3	2	259.5	4	On	On	NS	-0.53	0	162.7	4	237.4	4	On	On	NC	-0.283	0.023	486.6	4	591.8	4	On	On	NC	1.107
Constit	Constit	Constit	Constit	Constit	YYYYY	1196	TC312204	1	CTCATGAATGGTTTGCCAAGCCAACAGTGGCTTTCCGGTGCAAAGGAGCAAACAAAACAT	GRMZM2G162460			-0.083	0.555	74.6	4	83.3	2	On	On	NS	0.138	0.332	77.7	2	74.6	4	On	On	NS	-0.137	0.182	81.6	4	92.3	4	On	On	NS	0.09	0.369	77.4	4	73.1	4	On	On	NS	-0.692
	NotSharedPrev		NotSharedPrev	SharedPrev	NYNYY	1197	BQ619002	1	CTTCGTCAGGAATGGGCTGCCAAAGGCGACCCTCAGCTGGTCAGCGCCACTACACTTCGT			binding	0.099	0.509	65	3	0	1	On	Off	NS	0.079	0.599	0	1	65	3	Off	On	NS	-0.253	0.06	60.1	3	70.9	3	On	On	NS	0.069	0.515	69.8	4	68.1	3	On	On	NS	-0.891
	NotSharedPrev		NotSharedPrev	SharedPrev	NYNYY	1198	TC281084	1	TTCCGAGCAAAGGAGGTTAGATGCTTGATTCCACACCCAGCATTTCCCCTCCTTTTCTGT	GRMZM2G414805	Transcription factor, SBP-box	DNA binding	-0.039	0.877	71.4	4	0	1	On	Off	NS	0.035	0.843	0	1	71.4	4	Off	On	NS	-0.603	0.001	84.5	4	135.1	4	On	On	Down	0.098	0.44	103.6	4	96	4	On	On	NS	-0.755
					NNNNN	1199	TC306223	1	CAAAAATACTAGAACAATGTTCAGTGAATGCATGGAATAAGGCTCCTAGCAGAAAGCAGC	GRMZM2G485559	Antifreeze protn, type I					0		0	Off	Off					0		0	Off	Off		-0.287	0.238	0	1	0	1	Off	Off	NS				0	0	2	Off	Off
Constit	Constit	Constit	Constit	Constit	YYYYY	1200	AI586543	1	GCGCGAATGGAGAGCAGGAACGTAGTGGTGTGCGACAATGGTACCGGGTATGTGAAGTGT	GRMZM2G342386			0.078	0.665	274	4	262.4	2	On	On	NS	-0.224	0.23	227.7	2	274	4	On	On	NS	-0.386	0.011	208.5	4	271.2	4	On	On	NC	-0.553	0.001	128.3	4	189	4	On	On	NC	1.185
Constit	Constit	Constit	Constit	Constit	YYYYY	1201	TC301053	1	AAGCTGTCGAGGTTAAGGAGACTGAATTCCTAGTGTCTTCAGTTGAACAGAGGGTACGAA	GRMZM2G175065	protn ABIL1		-0.197	0.195	190.4	4	225.3	2	On	On	NS	0.079	0.59	194.9	2	190.4	4	On	On	NS	0.663	0	201.7	4	127.5	4	On	On	Up	0.197	0.079	163.3	4	141.9	4	On	On	NS	0.66
	NotSharedPrev			NotSharedPrev	NYNNY	1202	DN226334	1	AATGAGCTCTACTCATCTATTTTCCCCTTGCGTAGGCGAGATAATATGTGCGTTCTCATG				-0.11	0.925	64.8	3	0	1	On	Off	NS	0.19	0.87	0	1	64.8	3	Off	On	NS			0	2		0	Off	Off		1.531	0.037	373.8	4	198.3	4	On	On	Up	-0.895
NotSharedPrev	SharedPrev	SharedPrev	SharedPrev		YYYYN	1203	CD973789	1	TGGAAATGAGGAAATGCCTCAGGAATGTGACGGTTTAGAAGCTTCATCGAGTGTAGTGTG	GRMZM2G035068	DNA/RNA helicase, C-terminal		0.031	0.778	94.1	4	84.8	2	On	On	NS	-0.173	0.138	90.3	2	94.1	4	On	On	NS	-0.844	0	86	4	154.6	4	On	On	Down	-0.04	0.714	0	2	56	3	Off	On	NS	-0.357
Constit	Constit	Constit	Constit	Constit	YYYYY	1204	TC300005	1	AACAATGCCATGCTTCGGCTTCATATGGAATTGAAGGGTCCATTCCCTAAGAAGATGCTT	GRMZM2G151236	protn kinase-like	kinase activity	-0.034	0.877	284.1	4	271.4	2	On	On	NS	-0.036	0.867	295.8	2	284.1	4	On	On	NS	-0.279	0.092	267.6	4	325.3	4	On	On	NS	0.074	0.632	279	4	266.6	4	On	On	NS	1.237
NotSharedPrev	SharedPrev	SharedPrev	SharedPrev		YYYYN	1205	TC298202	1	CGCCGCTGTTTCAGCGAGCGAGACCGAGTGGTAGAGAAAGAGCGGTGCTTAGCCACCCAT	GRMZM2G088231	Importin-alpha-like, importin-beta-binding region		0.006	0.97	84.4	4	75.8	2	On	On	NS	-0.217	0.224	78.2	2	84.4	4	On	On	NS	-0.225	0.089	75.1	4	88.2	4	On	On	NS	0.116	0.504	0	1	54.7	3	Off	On	NS	-0.514
Constit	Constit	Constit	Constit	Constit	YYYYY	1206	TC307707	1	GCGAGAAAAGCAAAAGCTAGATGACAGCACGAAGCATGTTTGGAGCAATGATGAGGGTAG	GRMZM2G043500	hypoth. protn LOC100278883		-0.067	0.736	114.4	4	115.1	2	On	On	NS	0.087	0.659	125.9	2	114.4	4	On	On	NS	0.067	0.634	129.2	4	123.3	4	On	On	NS	-0.428	0.01	220.5	4	300.1	4	On	On	NC	-0.075
Constit	Constit	Constit	Constit	Constit	YYYYY	1207	TC298328	1	GGTTATGGAGTACCACAGTGGGGATATAGTAATGCAGTGGTCAATCCTCCAGGAACTGCA	GRMZM2G020814	Zinc finger, RING-type	binding	-0.152	0.227	92.5	4	111.9	2	On	On	NS	0.044	0.716	88.3	2	92.5	4	On	On	NS	0.214	0.052	97.5	4	0	2	On	Off	NS	-0.113	0.207	87.1	4	94.5	4	On	On	NS	-0.382
				StageSpec	NNNNY	1208	TC304859	1	ATCATGTCATTGAACCATCTGGCGCCAGTGTGCACCGGACCATAGCTTGCAACGGCTGTG	GRMZM2G414813	Xanthine/uracil/vitamin C permease	transporter activity	-0.006	0.973		0		0	Off	Off	NS	0.041	0.812		0		0	Off	Off	NS	-0.014	0.937	0	1		0	Off	Off	NS	-0.042	0.628	59.8	4	61.7	4	On	On	NS
Constit	Constit	Constit	Constit	Constit	YYYYY	1209	TC285240	1	CTTCATGTAGACCGTCGAGATCGGGGCAAAGCAAAAGGCAGGCAGGCAAGCAAGCAAGCA			DNA binding	0.484	0.189	518.4	4	310.4	2	On	On	NS	0.074	0.833	634.4	2	518.4	4	On	On	NS	-2.408	0	460.4	4	2421.4	4	On	On	Down	-0.222	0.383	242.8	4	302.2	4	On	On	NS	2.105
Constit	Constit	Constit	Constit	Constit	YYYYY	1210	TC281873	1	TTTGGGAAGTGAACAGAACCTTTTGTTAAATCACAGGGTGCACCTGGGTTCGTTTGACCT	GRMZM2G016749	protn phosphatase 2C-related	catalytic activity	-0.08	0.549	344.8	4	352.2	2	On	On	NS	-0.008	0.951	350.6	2	344.8	4	On	On	NS	-0.204	0.049	322.9	4	376.3	4	On	On	NC	-0.14	0.157	657.3	4	719.2	4	On	On	NS	1.517
Constit	Constit	Constit	Constit	Constit	YYYYY	1211	TC311086	1	AAAAACTTTGAGTTAATTGGGGTTGGAACGTTCGGTATGCAAGTGTAGTATTTCACTGCG	AC213884.3_FG001			0.317	0.095	6857.4	4	5540.6	2	On	On	NS	-0.019	0.916	6776.6	2	6857.4	4	On	On	NS	0.162	0.212	6741.6	4	5996.9	4	On	On	NS	-0.318	0.025	9089.3	4	11565.3	4	On	On	NC	5.831
					NNNNN	1212	TC308235	1	TCCCTAATCCGGTTTGATCCCGACGGAGGTTTGCACACTAGAAGCGTCCTTTTTCTCGAT							0		0	Off	Off					0		0	Off	Off				0	1		0	Off	Off					0	0	2	Off	Off
Constit	Constit	Constit	Constit	Constit	YYYYY	1213	TC298521	1	TGTTTGTGTGGGTCATCACGTGTGATTACCTTCGCACGCATTGACGCATGAATTGTGATC	GRMZM2G003385	BPG-independent PGAM, N-terminal	binding	0.052	0.869	1544.8	4	1493.2	2	On	On	NS	-0.077	0.807	1451.3	2	1544.8	4	On	On	NS	0.167	0.459	557.5	4	497.4	4	On	On	NS	0.674	0.011	2580.7	4	1762.3	4	On	On	Up	3.68
Constit	Constit	Constit	Constit	Constit	YYYYY	1214	TC301166	1	GATGCTACTGTTAAGACCGGCATAATGCGGCAAGTAGAGGCATTTAAGGCAGGATTCAAT	GRMZM2G049141	HECT	binding	0.145	0.284	390.3	4	366.5	2	On	On	NS	-0.019	0.886	366.5	2	390.3	4	On	On	NS	0.752	0	380.2	4	224.7	4	On	On	Up	-0.196	0.055	498.9	4	572.4	4	On	On	NS	1.696
Constit	Constit	Constit	Constit	Constit	YYYYY	1216	TC293910	1	AAAAAAAAAGGGCGGTACGCTTTAAAGGAACAATGTTTATCTCCCCGTCCCTTCGAAGTC				0.044	0.835	110.3	4	102.3	2	On	On	NS	-0.079	0.704	108.3	2	110.3	4	On	On	NS	-1.068	0	147.2	4	311.4	4	On	On	Down	0.054	0.716	108.7	4	103	4	On	On	NS	-0.128
Constit	Constit	Constit	Constit	Constit	YYYYY	1218	TC295992	1	CTTCTCCAGTCCAGTTCAGATCCCCGGAATCGCAGGTTGTGGATTCATCCATCATGAACG	GRMZM2G000608	Armadillo-type fold	binding	-0.166	0.264	143	4	179.4	2	On	On	NS	-0.015	0.917	124.1	2	143	4	On	On	NS	0.603	0	200.3	4	132.1	4	On	On	Up	-0.324	0.008	201.5	4	253.8	4	On	On	NC	0.247
Constit	Constit	Constit	Constit	Constit	YYYYY	1219	NP821124	1	TGGGCAATTTTTTCTACTTGTTCCTACTGAGCACAGTGCTGGGGGTAGCGACCGGTTTGA			transporter activity	-0.083	0.485	65.4	3	70	2	On	On	NS	0.065	0.581	66.4	2	65.4	3	On	On	NS	-0.246	0.026	61.2	3	70.3	3	On	On	NC	0.042	0.613	65.2	4	63.3	4	On	On	NS	-0.882
Constit	Constit	Constit	Constit	Constit	YYYYY	1220	CD437722	1	GCACGACGATTGGTCCCTGTCCTGTACGTAGCCGCTACTGCTCAGCTCTGCTCACCAGCA	GRMZM2G125241	X8	kinase activity	0.122	0.308	122.9	4	107.3	2	On	On	NS	-0.085	0.473	120.7	2	122.9	4	On	On	NS	-0.453	0	110.6	4	151.3	4	On	On	NC	0.121	0.162	183.9	4	166.6	4	On	On	NS	0.028
Constit	Constit	Constit	Constit	Constit	YYYYY	1221	TC313279	1	TCGTGGTGGTGGAGCTGAAACGTCTGAAGTGGAAGGGTGGTAGACAGAATGGTAGGACGT	GRMZM2G122228	protn phosphatase 2C-related	catalytic activity	0.065	0.729	213.5	4	196.8	2	On	On	NS	-0.32	0.11	172.6	2	213.5	4	On	On	NS	-0.006	0.967	118.6	4	116.8	4	On	On	NS	0.401	0.011	138.8	4	105.3	4	On	On	NC	0.825
Constit	Constit	Constit	Constit	Constit	YYYYY	1222	CO521485	1	GGTAGGCTGGTAGCCTACATTTACATCTCATAATTCCGGTGCGGTTACTTGGCGGAAGAT	GRMZM2G413652	Urease accessory protn UreG		0.077	0.599	95.8	4	87.6	2	On	On	NS	-0.058	0.691	95.9	2	95.8	4	On	On	NS	-0.252	0.03	73.8	4	94.8	3	On	On	NC	0.097	0.352	72.6	4	67.6	4	On	On	NS	-0.331
Constit	Constit	Constit	Constit	Constit	YYYYY	1223	TC306582	1	GAACTGCTGTTGATTCCAGTGATGATCTGGAGGCATTGGGTCGGCCTGAGAATGCATGAC	GRMZM2G119627	Vacuolar sorting protn 9, subgroup		0.097	0.307	327.5	4	286	2	On	On	NS	0.001	0.992	348.5	2	327.5	4	On	On	NS	0.537	0	390.3	4	268.6	4	On	On	NC	0.063	0.341	418.7	4	402.1	4	On	On	NS	1.442
				StageSpec	NNNNY	1224	TC308108	1	TGTCGATGTGCTTCATCTCAAAGTCACCTTCCATTCTCCCATTTGGAGTGCTCAATGGGC	GRMZM2G153582	uvrB/uvrC motif family protn	DNA binding	-0.098	0.588		0	0	1	Off	Off	NS	0.185	0.325	0	1		0	Off	Off	NS				0	0	1	Off	Off		0.012	0.892	70.6	3	66.8	4	On	On	NS
					NNNNN	1225	T25241	1	GACAATTTGAAGATCTCATGAGCCAGACTCGAGAAGCGACAAAGGAGAAATTCCTCACAC							0		0	Off	Off					0		0	Off	Off					0		0	Off	Off					0		0	Off	Off
Constit	Constit	Constit	Constit	Constit	YYYYY	1226	TC296757	1	CCAGATGCCTTTGTACCACCAAAGTCTGGTGCTCTAACTGGGGAATTAGGTGACACGAAA				0.149	0.384	339.3	4	289.9	2	On	On	NS	-0.346	0.06	280.7	2	339.3	4	On	On	NS	-1.484	0	287.6	4	819.3	4	On	On	Down	0.009	0.941	158.3	4	157.9	4	On	On	NS	1.494
Constit	Constit	Constit	Constit	Constit	YYYYY	1227	CO441806	1	CTCCATCTCCTCGCCTCGAAGACTCCACGGGGACCTCTACAGGTCTATCTCCGCGCTCTA	GRMZM5G811285		hydrolase activity	0.023	0.887	141.1	4	137.8	2	On	On	NS	0.023	0.885	142.2	2	141.1	4	On	On	NS	-0.001	0.991	97.2	4	97.8	4	On	On	NS	0.268	0.037	171.3	4	141	4	On	On	NC	0.228
Constit	Constit	Constit	Constit	Constit	YYYYY	1228	DT942582	1	CAGCACAGAAGCAGGGTTGCGCCACCTCTCTGAGTGTCATAGGTTGGTGCATAGGCACAC	GRMZM2G083755	Frataxin-like		-0.067	0.56	76.2	4	79.6	2	On	On	NS	0.018	0.874	77.4	2	76.2	4	On	On	NS	0.059	0.525	84.6	4	74.9	3	On	On	NS	0.138	0.108	102	4	93.1	4	On	On	NS	-0.661
Constit	Constit	Constit	Constit	Constit	YYYYY	1229	TC289082	1	AACCCATGTTTAACCCTCCAGCGATACAGCATGCAACTGATGAGCTAGTGTTCGAGGAGT	GRMZM2G088487	Actin/actin-like	protn binding	0.002	0.988	149.2	4	147.7	2	On	On	NS	-0.223	0.153	128.8	2	149.2	4	On	On	NS	-0.256	0.03	153.2	4	180.3	4	On	On	NC	-0.206	0.071	88.5	4	102.2	4	On	On	NS	0.308
					NNNNN	1230	DR790401	1	AAAAGGGGCATGGAAAATTTGCCCCCTATCTAGTACACAATCTACTTTTAATTTCCCGAG	GRMZM2G144275	Helix-loop-helix DNA-binding					0		0	Off	Off					0		0	Off	Off					0		0	Off	Off					0	0	1	Off	Off
Constit	Constit	Constit	Constit	Constit	YYYYY	1231	TC289365	1	ATGAATGGGCTTGACATTGTCCAGATCGTTTCTGCTAATGCGCTAGAGAAACTCTCACAG	GRMZM2G033521	U box	binding	-0.004	0.979	94.4	4	91.7	2	On	On	NS	0.142	0.306	109.7	2	94.4	4	On	On	NS	0.401	0.004	120	4	0	2	On	Off	NC	-0.423	0.001	148.6	4	200.3	4	On	On	NC	-0.352
					NNNNN	1232	CD437428	1	TGATGGCACACATATCCGTGTCACACTTTCACCGGATGAGCAAGTGAGGTACATTGGGAA	GRMZM2G398854					0	1		0	Off	Off		0.989	0.022	0	1	0	1	Off	Off	Up				0		0	Off	Off					0		0	Off	Off
			StageSpec		NNNYN	1233	TC298414	1	TTCGAGGTAATGATCAGAGACAGTAGTCATTCATTCAAATTGCGGAAGTCTAGTGCTATG	GRMZM2G126821	Ribosomal protn S2		-0.048	0.717		0	0	1	Off	Off	NS	0.017	0.895	0	1		0	Off	Off	NS	-0.186	0.048	61.9	3	72.4	3	On	On	NC	0.06	0.526	0	1	55.9	3	Off	On	NS
				StageSpec	NNNNY	1234	DT944977	1	CTCGGACCCCAAAGAACGGGGACGTTTTAACTGGCTGTATGGCAGGGTTGGACCCATTAT							0		0	Off	Off				0	1		0	Off	Off					0	0	1	Off	Off		0.306	0.028	75	4	60.9	3	On	On	NC
					NNNNN	1235	TC307938	1	AGGGGATGGACTACTGACTACTCCGAACCCGAGATAAGGACATGATTTAAGACATGTGTG							0		0	Off	Off					0		0	Off	Off					0		0	Off	Off					0		0	Off	Off
Constit	Constit	Constit	Constit	Constit	YYYYY	1236	TC295213	1	CCACTACCTCCTGTGCAGTTTCATGCTCTAGACAGTGACCACCAGGTTCTTGATGTATGG	GRMZM2G061023	RuvA domain 2-like	DNA binding	0.083	0.555	141.9	4	132.6	2	On	On	NS	-0.061	0.664	137.6	2	141.9	4	On	On	NS	-0.432	0.001	130	4	176.6	4	On	On	NC	-0.062	0.537	134.6	4	140.4	4	On	On	NS	0.236
					NNNNN	1237	DR803676	1	TCCCTTCCTTTACAAAAAACCCAACGATGCTCTATGGGGCAAACAAAGGGATTAAGGTTC				-0.015	0.931		0		0	Off	Off	NS	-0.071	0.588	0	1		0	Off	Off	NS				0		0	Off	Off				0	1	0	1	Off	Off
Constit	Constit	Constit	Constit	Constit	YYYYY	1238	TC303480	1	CTGTGGCTCGTTTGTATGAGATACTGCTTGGAGTGTTCATTATGGCACCAGTTGCATTGC	GRMZM2G022856		transferase activity	0.135	0.485	486.4	4	465.6	2	On	On	NS	0.065	0.733	483.7	2	486.4	4	On	On	NS	2.174	0	539.3	4	119.1	4	On	On	Up	-0.092	0.502	592	4	628	4	On	On	NS	2.013
					NNNNN	1239	AI670227	1	GGAGAAGGGGAGCAGCAAGAGAGTCTTGTATCTGGGTACGGATGACTGGTGCAAGTTTGG						0	1		0	Off	Off		0.515	0.113	0	1	0	1	Off	Off	NS	-0.272	0.48		0	0	2	Off	Off	NS				0	0	1	Off	Off
	StageSpec				NYNNN	1240	BE640643	1	ATTTGTATGTGGAAATATGAAACAAAGCAGTGTCTAGTAGCCAGTATGGCTGTATGGGAC	GRMZM2G021498	Integrin alpha chain, C-terminal cytoplasmic regio		-0.087	0.496	63.5	3	0	1	On	Off	NS	-0.028	0.824	0	1	63.5	3	Off	On	NS			0	2		0	Off	Off		0.068	0.701		0	0	2	Off	Off	NS	-0.924
Constit	Constit	Constit	Constit	Constit	YYYYY	1241	DT939205	1	CTTCCTCCTTCTTCCGCTGTCTCACTCGATCTTCCGATGAACTGTCTCTTCCTATTTCTT	GRMZM2G117482	hypoth. protn LOC100304177		0.102	0.545	104	4	91.7	2	On	On	NS	-0.012	0.944	108.1	2	104	4	On	On	NS	-0.203	0.108	113.8	4	133.6	4	On	On	NS	0.179	0.15	145.2	4	123	4	On	On	NS	-0.212
Constit	Constit	Constit	Constit	Constit	YYYYY	1242	TC281467	1	TGCTGCCTCACTCATCTCCCTCTTTGCCACGATACCATTGGATCTGGGCTGAACCATCAT	GRMZM5G840013	fiber protn Fb2		0.082	0.655	97.7	4	97.1	2	On	On	NS	0.08	0.663	97.7	2	97.7	4	On	On	NS	-0.149	0.265	111.2	4	125.7	4	On	On	NS	0.034	0.791	180.5	4	180.5	4	On	On	NS	-0.303
					NNNNN	1243	CD444573	1	CCAAAAATGACCAGGTCCACTCAAGCAATGTCTTCACCAGTTCGAAACACAATGCCTGGA	GRMZM2G460407						0		0	Off	Off					0		0	Off	Off					0	0	1	Off	Off					0	0	1	Off	Off
Constit	Constit	Constit	Constit	Constit	YYYYY	1244	TC281297	1	CTGTCGGAAAAGTGTAAGTAAACGAGGAAGACCATCTTCAACATGGGGGAGTTCAATTCC	GRMZM2G135691	Prefoldin		0.033	0.804	97.6	4	100	2	On	On	NS	0.114	0.397	101.6	2	97.6	4	On	On	NS	-0.113	0.243	114.6	4	124.4	4	On	On	NS	0.191	0.062	128.5	4	113	4	On	On	NS	-0.304
			NotSharedPrev	SharedPrev	NNNYY	1245	TC282750	1	CGCTCATGTCGGGCTCCATGAGGATGACCGTCTCGCTGTGCGTCATCTTCCTCGAGCTCA	GRMZM2G057616	Chloride channel, core	transporter activity	0.066	0.575		0		0	Off	Off	NS	0.02	0.864		0		0	Off	Off	NS	0.038	0.815	60.3	3		0	On	Off	NS	0.204	0.035	103.9	4	90.6	4	On	On	NC
Constit	Constit	Constit	Constit	Constit	YYYYY	1246	CF056692	1	AATCTATTCGGTTCGACATAGAACTCTGAGTGAATAGATTCGGCATAGAACTCTGAGGTG				0.266	0.27	252.5	4	211.2	2	On	On	NS	0.109	0.643	264.1	2	252.5	4	On	On	NS	0.155	0.359	264.6	4	234.2	4	On	On	NS	0.232	0.18	223.9	4	196.8	4	On	On	NS	1.067
					NNNNN	1247	CF045524	1	CCAGACAAGCATGACAGGTCCAGACTAGCTCACGAAATAGTTGCAACGAATTGGGACTCT				0.047	0.75	0	1		0	Off	Off	NS	0.015	0.884	0	1	0	1	Off	Off	NS			0	2		0	Off	Off		0.119	0.283	0	2	55.8	3	Off	On	NS
					NNNNN	1248	DT944290	1	CAAAACCCCAAATTCAACAAGTTTGACCCAACCCTAAACTCAAACCCATATTTTCGGAAG							0		0	Off	Off		0.012	0.955		0		0	Off	Off	NS			0	1		0	Off	Off		-0.05	0.808	0	2	0	2	Off	Off	NS
Constit	Constit	Constit	Constit	Constit	YYYYY	1249	TC310649	1	TTGTGGACGGTTTCACTATGGCAGTGCATTTGGTGAGCCAAGTGGTAATGCTGACAAGGT				-0.166	0.124	1461.9	4	1682.6	2	On	On	NS	-0.432	0.001	1068.4	2	1461.9	4	On	On	NC	-1.273	0	1036.7	4	2489	4	On	On	Down	-0.211	0.013	1070.7	4	1238.8	4	On	On	NC	3.601
Constit	Constit	Constit	Constit	Constit	YYYYY	1250	TC298282	1	ATAAGATTAGCCATGTTTATGCTGAACTCCGCCGTGAATCCTCTCATGGCCAAGGGGTTC	GRMZM2G139894	DNA-dependent ATPase MCM, conserved site	DNA binding	0	1	2234.4	4	2400.2	2	On	On	NS	0.092	0.783	2314.7	2	2234.4	4	On	On	NS	1.761	0	3156.4	4	931.2	4	On	On	Up	-0.346	0.161	1611.9	4	2136.4	4	On	On	NS	4.213
	NotSharedPrev	SharedPrev	SharedPrev	SharedPrev	NYYYY	1251	TC311143	1	AGCCCATGACCATGATGATTGATGAATATATCTACCCGTGCGTGTTTAGATCCAAAGTTT	GRMZM2G042933	Amino acid transporter, transmembrane	transporter activity	0.485	0.005	87.8	4	0	1	On	Off	NC	0.554	0.002	125.9	2	87.8	4	On	On	NC	0.253	0.027	111.8	4	93.2	4	On	On	NC	-0.062	0.539	74.5	4	76.7	4	On	On	NS	-0.457
Constit	Constit	Constit	Constit	Constit	YYYYY	1252	TC282260	1	TGATACTTCAGAAAGTGCACATAATGCAATCTCAGAGGCAAAACCTCACTCCCTTCCTGC	GRMZM2G008175	hypoth. protn LOC100276204		-0.006	0.971	173.5	4	181.3	2	On	On	NS	-0.047	0.758	158.8	2	173.5	4	On	On	NS	-0.406	0.003	211.1	4	281.7	4	On	On	NC	-0.221	0.06	204.3	4	244	4	On	On	NS	0.526
	StageSpec				NYNNN	1253	TC283074	1	CTAAGAAGAAGAAGCTTTTTGGAAGAAAACACCCATTGCATCATGTCCTCGGAGGAGGCA	GRMZM2G061749	LOC100282693		0.024	0.87	67.4	3		0	On	Off	NS	0.037	0.798	0	1	67.4	3	Off	On	NS			0	2		0	Off	Off		-0.013	0.898	0	2	0	2	Off	Off	NS	-0.838
Constit	Constit	Constit	Constit	Constit	YYYYY	1254	CO458390	1	GGTCCTCGAGTCCAATTATCTCCTCGATGGAGAGACACAGCGCCCCTCTTTTTTTCGGCT				0.184	0.298	360.3	4	285.3	2	On	On	NS	-0.14	0.424	326.2	2	360.3	4	On	On	NS	-0.414	0.006	203.9	4	269.5	4	On	On	NC	0.213	0.103	243.9	4	206.1	4	On	On	NS	1.58
					NNNNN	1255	DT651228	1	CACGCAGAAAACTATACAACGAATTCAGTGCTAAAATTCCAATTATTTCCCTGCAGGCTG	GRMZM2G002227	Tetratricopeptide TPR2					0		0	Off	Off					0		0	Off	Off					0		0	Off	Off					0		0	Off	Off
Constit	Constit	Constit	Constit	Constit	YYYYY	1256	TC305415	1	CATCAAGTGACATGGGATGGTGTGAGGACCCAATAATATGGAGCTGGGCTAGTACTGATC	GRMZM2G138744	Putative cyclase		-0.191	0.474	132.5	4	167	2	On	On	NS	0.651	0.029	190.4	2	132.5	4	On	On	Up	-0.487	0.022	247.8	4	350.5	4	On	On	NC	-0.019	0.921	485.7	4	519.7	4	On	On	NS	0.137
Constit	Constit	Constit	Constit	Constit	YYYYY	1257	TC312356	1	TCTCTTGAGCATCTCACCAAGGGTTGAGTGCTTTATTCAGAGCTGTTTGGGCTGTTTCAT	GRMZM5G881996			0.078	0.552	637	4	629.8	2	On	On	NS	0.097	0.46	652.1	2	637	4	On	On	NS	0.875	0	1032.7	4	566.8	4	On	On	Up	-0.106	0.262	832.8	4	899.3	4	On	On	NS	2.402
Constit	Constit	Constit	Constit	Constit	YYYYY	1258	BM338710	1	GAAGAAATTCACCTGCCGGATAGGTGCTAACGAACGGTTCTCCAACAGGTTCGACTGCAA	GRMZM2G045241	Tyrosine protn kinase	kinase activity	0	0.998	81.9	4	85.1	2	On	On	NS	-0.04	0.72	76.6	2	81.9	4	On	On	NS	-0.238	0.012	83.7	4	99	4	On	On	NC	0.064	0.427	82.5	4	79	4	On	On	NS	-0.557
Constit	Constit	Constit	Constit	Constit	YYYYY	1259	TC299528	1	AGAGAGAAGTAGATGGGAGCACAGTGTGGCACATCGAGAGGTTGTCCCCTTGACTGTTAG	GRMZM2G061988	FMN-binding split barrel, related	catalytic activity	0.196	0.14	511.4	4	468.1	2	On	On	NS	0.001	0.991	484.7	2	511.4	4	On	On	NS	0.605	0	628.1	4	412.2	4	On	On	Up	0.084	0.354	1328.9	4	1241.7	4	On	On	NS	2.085
					NNNNN	1260	DR971533	1	TCCCAAAAAAAATTTGCAACCCAAATTTCCCAACTAGGGAGCCCCAAACAGGAACTTTTT							0		0	Off	Off					0		0	Off	Off		-0.115	0.586	0	1		0	Off	Off	NS				0	0	1	Off	Off
	NotSharedPrev		NotSharedPrev	SharedPrev	NYNYY	1262	CF349171	1	CTCTCGTCTCCAATCCTAGTGCTGCTCTGGTCCAACATAGACGACGAAGCCTGCTTGGTG				0.138	0.536	73	4	0	1	On	Off	NS	-0.034	0.878	0	1	73	4	Off	On	NS	0.08	0.719	71.8	3	0	1	On	Off	NS	0.214	0.194	139.2	4	125.1	4	On	On	NS	-0.723
Constit	Constit	Constit	Constit	Constit	YYYYY	1263	CF075338	1	ATGCCTTAGAGATTTCTTAATTGCAAATGCTTTCAAGGTTGGGAAAGCTGATCCCACTCT	GRMZM2G132144			0.032	0.825	100.5	4	97.7	2	On	On	NS	-0.075	0.605	95.6	2	100.5	4	On	On	NS	0.086	0.404	92.9	4	88.2	4	On	On	NS	0.088	0.394	62.3	4	59.2	3	On	On	NS	-0.262
Constit	Constit	Constit	Constit	Constit	YYYYY	1264	CF645911	1	CTGATTCTGTTACTGACTGCTTCCCCTGTCCGCCGGTTGCTCTGTTTCGGTCGTAAACCC	GRMZM2G059502	Heat shock protn DnaJ, N-terminal	protn binding	0.101	0.442	159.6	4	142.3	2	On	On	NS	-0.083	0.527	152.6	2	159.6	4	On	On	NS	-0.345	0.003	135.6	4	173	4	On	On	NC	0.011	0.903	327.2	4	320.9	4	On	On	NS	0.405
Constit	Constit	Constit	Constit	Constit	YYYYY	1265	TC299716	1	ACTAGTCAGGACAAAGAGTGTGTTGAAATCTTCATCACTCCCTGGGAAACTTGCTGATTG	GRMZM2G111014	DNA topoisomerase, type IIA, subunit B, C-terminal	catalytic activity	-0.002	0.987	267.9	4	297.1	2	On	On	NS	-0.304	0.023	196.8	2	267.9	4	On	On	NC	-0.867	0	274.9	4	501.3	4	On	On	Down	-0.487	0	132.8	4	185.3	4	On	On	NC	1.153
					NNNNN	1266	TC315718	1	ACGATATTTGCCTTGTTACTACACTACCGTCATCTGAAAACTAACCATGCAAGCAAAGAG	GRMZM2G065496	Transcriptional factor B3					0		0	Off	Off					0		0	Off	Off					0		0	Off	Off					0		0	Off	Off
			NotSharedPrev	SharedPrev	NNNYY	1267	AI738209	1	CGAGGACCCAAAGCTCATGTCTTCGATGACAGTCACCTCCTCACCATTACCCTTCCTCTC	GRMZM2G481231	Pentatricopeptide repeat		0.078	0.796		0		0	Off	Off	NS	0.047	0.876	0	1		0	Off	Off	NS	-0.007	0.975	66.8	3	0	1	On	Off	NS	0.059	0.696	80.8	4	77.2	4	On	On	NS
Constit	Constit	Constit	Constit	Constit	YYYYY	1268	TC290687	1	CAAGCGCCTCAACTTTGAGCTCGTCCAGAGGAAAGAGTTATGCAAGCTACATGAGAAATT	GRMZM2G069099	hypoth. protn LOC100191475		0.149	0.358	235.4	4	208.9	2	On	On	NS	-0.341	0.051	188.3	2	235.4	4	On	On	NS	-1.224	0	170.1	4	399.4	4	On	On	Down	-0.044	0.695	100.3	4	104.5	4	On	On	NS	0.966
Constit	Constit	Constit	Constit	Constit	YYYYY	1269	TC306962	1	CTCAGGAAGATGATGCCCTTAGCCATCCAGAAGGACTAGTCTTGGTTCAAAGCAGTGGTG	GRMZM2G050309	Phosphatidylinositol-4-phosphate 5-kinase, core	kinase activity	0.047	0.748	207.5	4	196.8	2	On	On	NS	-0.08	0.585	200.2	2	207.5	4	On	On	NS	0.472	0.001	197.3	4	140.5	4	On	On	NC	0.011	0.915	189	4	188	4	On	On	NS	0.784
Constit	Constit	Constit	Constit	Constit	YYYYY	1270	TC298242	1	CTCGTCACTCGTGAGCCGCAATGTCTGGTGGCCTGCCGACTCCGGTTGGGCATGTTATTT	GRMZM2G037923	Serine/threonine protn kinase	kinase activity	0.112	0.631	768.9	4	681.4	2	On	On	NS	-0.222	0.347	687.9	2	768.9	4	On	On	NS	-0.343	0.056	660	4	832.6	4	On	On	NS	-0.204	0.229	1291.8	4	1543.3	4	On	On	NS	2.674
Constit	Constit	Constit	Constit	Constit	YYYYY	1271	TC284189	1	GTCCAACGAGGAGTTGGTTTTGGTGGTACGTCTTTCATGGCAGAAGATGGAGCTTCGAAT	GRMZM2G403562	Zinc finger, PHD-type		0.042	0.803	280.6	4	279.6	2	On	On	NS	-0.065	0.702	264.2	2	280.6	4	On	On	NS	0.611	0	369.6	4	244.8	4	On	On	Up	-0.197	0.122	400.6	4	468.4	4	On	On	NS	1.219
				StageSpec	NNNNY	1280	TC309892	1	ACGCTGCCTGTGTTGCTTTACGTGTTCAGGGCTTCAGCAATCCAGGTGCCACCAGTGTGG	GRMZM5G858609			-0.127	0.357		0	0	1	Off	Off	NS	0.248	0.032	0	1		0	Off	Off	NC	-0.223	0.129		0		0	Off	Off	NS	-0.025	0.712	94.4	4	95.8	4	On	On	NS
Constit	Constit	Constit	Constit	Constit	YYYYY	1281	TC313216	1	GCCCACCATATCCGCGATAATTGGGTTCGTTGTTGGCCTGGTCCCATGGCTGAAATCCCT	GRMZM2G475148		DNA binding	-0.034	0.825	93	4	99.6	2	On	On	NS	-0.087	0.572	83.2	2	93	4	On	On	NS	0.092	0.402	90.4	4	84.8	4	On	On	NS	0.028	0.796	168.4	4	162.8	4	On	On	NS	-0.374
					NNNNN	1282	TC280327	1	TTATATAAGCATAATTCTCTCGTGATCATCGTGCGACAGCAGTGCTAAGATCACTTGTGT	GRMZM2G052562	Lipase, GDSL					0		0	Off	Off					0		0	Off	Off					0		0	Off	Off					0		0	Off	Off
				StageSpec	NNNNY	1283	TC303737	1	TCTTCCTCTTCGAGGTATTCTCCATCTTCCTCTCCTTTAGTCATCTTTGATGTATGGCGT				-0.152	0.438	0	1	0	1	Off	Off	NS	-0.174	0.379		0	0	1	Off	Off	NS			0	2	0	2	Off	Off		0.016	0.87	83.9	4	83.2	4	On	On	NS
					NNNNN	1284	TC303312	1	GTGTTGGGTGCATGCTAGCTACTCACGCACGCAACAGCTGAACTGAGTTGCACTACTTGT	GRMZM2G061806	EGF-like region, conserved site					0		0	Off	Off					0		0	Off	Off					0		0	Off	Off					0		0	Off	Off
Constit	Constit	Constit	Constit	Constit	YYYYY	1285	TC306924	1	TGATACCAACACAGCCTGTCCCTATAGGCATGTGAAAGTGAACTCGAATGCTCCTGTCTG	GRMZM2G012041	Zinc finger, CCCH-type	binding	0.061	0.626	103.5	4	103.1	2	On	On	NS	0.069	0.58	103	2	103.5	4	On	On	NS	0.321	0.004	146.2	4	119	4	On	On	NC	-0.115	0.209	178.3	4	193.9	4	On	On	NS	-0.219
Constit	Constit	Constit	Constit	Constit	YYYYY	1286	CF036584	1	GAAAGCTGGAGGTGACCTTTGGGACAAACACCATGTTGAAACTGATCATGGCCAAGATAA	GRMZM2G127632	protn kinase-like	binding	0.183	0.36	141.9	4	117.5	2	On	On	NS	-0.183	0.362	132.1	2	141.9	4	On	On	NS	0.231	0.117	130.6	4	111.9	4	On	On	NS	0.074	0.598	131.5	4	126.1	4	On	On	NS	0.236
NotSharedPrev	SharedPrev		NotSharedPrev	SharedPrev	YYNYY	1287	TC300709	1	GCAGTTGCTGCCCTCGGGCAATCCTGGGCAATAAGACGAACGATTCCCTTCAACCCAGAG			binding	-0.056	0.671	122.7	4	118.9	2	On	On	NS	-0.044	0.812	0	1	122.7	4	Off	On	NS	-0.235	0.105	59.2	3	0	2	On	Off	NS	-0.003	0.977	72.8	4	73.2	4	On	On	NS	0.026
Constit	Constit	Constit	Constit	Constit	YYYYY	1289	AW066659	1	AGGCCAGTATGGGTACGATGTTGAGAAGGAACAACTCGCTGCTTTGTGTTCTGAATGGAT	GRMZM2G046355	Wilm's tumour protn region, bacterial		0.026	0.827	239.7	4	231.1	2	On	On	NS	-0.049	0.682	237.3	2	239.7	4	On	On	NS	0.03	0.724	251.6	4	245.8	4	On	On	NS	0.121	0.168	195.3	4	179.4	4	On	On	NS	0.992
Constit	Constit	Constit	Constit	Constit	YYYYY	1290	DR785902	1	GTCGGACCACAAGCCTTCTCTCTCCACTCGGCTTCATCCCATCTCCCTGCTGAATTTTTT	GRMZM2G135228	hypoth. protn LOC100192582		0.047	0.779	89	4	84	2	On	On	NS	-0.101	0.545	84.6	2	89	4	On	On	NS	-0.467	0.002	89.5	4	123.2	4	On	On	NC	-0.027	0.816	196.8	4	196.1	4	On	On	NS	-0.437
Constit	Constit	Constit	Constit	Constit	YYYYY	1291	TC305693	1	AATCTTTCGTGCCTGTATATGCCCGCATGGTAATATGCAAAGAATAACGTTCGACCACCA	GRMZM2G122231	Trehalose-phosphatase	catalytic activity	-0.599	0.265	1120	4	1943.6	2	On	On	NS	-0.082	0.875	718.9	2	1120	4	On	On	NS	-0.539	0.163	764.9	4	1106	4	On	On	NS	-0.011	0.977	1945.6	4	2085.7	4	On	On	NS	3.216
Constit	Constit	Constit	Constit	Constit	YYYYY	1292	TC308995	1	CCCCCGTTTTCCTTTTGCTTCACTTTTATTTCCCGGTTGTGCCTACGGCTGGATTGCCAT	GRMZM2G107689	protn kinase-like		0.062	0.614	148.2	4	130.5	2	On	On	NS	-0.072	0.558	154.3	2	148.2	4	On	On	NS	-0.673	0	129.4	4	204.4	4	On	On	Down	0.077	0.377	171.8	4	162.5	4	On	On	NS	0.299
		NotSharedPrev	SharedPrev		NNYYN	1293	TC298612	1	CGCTGAAGAGTGTAGCTGGATCGTTTGGATTCAGATTTATTTGGTTTGTATCGTTTGTAC	GRMZM2G391272	Plant lipid transfer protn/seed storage/trypsin-		-0.189	0.231		0		0	Off	Off	NS	0.534	0.004	85.8	2		0	On	Off	NC	0.572	0.003	134.5	4	0	1	On	Off	NC				0	0	2	Off	Off
					NNNNN	1294	CD973926	1	CCGACGAACCACTGCATCTGCAGAGGCGACTGGGACCAGTACTAACGACCTAGGGGCCAT							0		0	Off	Off					0		0	Off	Off		-0.129	0.338		0	0	1	Off	Off	NS				0		0	Off	Off
Constit	Constit	Constit	Constit	Constit	YYYYY	1295	CD987547	1	CTTGATTTTCTTAGGCGGAAGAATATCCCAGTGCTCGTAGATGCTGCCAGATTGCTTCTT	GRMZM2G358059	Calreticulin/calnexin, conserved site	binding	0.114	0.428	205.7	4	164.1	2	On	On	NS	-0.145	0.317	217.4	2	205.7	4	On	On	NS	-0.668	0	175.1	4	277.9	4	On	On	Down	0.089	0.382	187	4	174.7	4	On	On	NS	0.772
NotSharedPrev	SharedPrev	SharedPrev	SharedPrev		YYYYN	1296	CF049976	1	ACACATCAACAAGTAGTTTCATTCATCTGGGCAGTGTTGACACGAATTATACCTGAGCCG	GRMZM2G167338	Telomere reverse transcriptase		-0.019	0.864	96	4	96	2	On	On	NS	-0.103	0.362	89.9	2	96	4	On	On	NS	-0.342	0.002	80.6	4	102.5	4	On	On	NC			0	1		0	Off	Off		-0.328
	NotSharedPrev		NotSharedPrev	SharedPrev	NYNYY	1297	TC290215	1	GCGCTCGGAAAACTCGTTCGGCGAAGAATCCTCCAGGTTGTCCTGCCAGACTGCACAATC	GRMZM2G149392	hypoth. protn LOC100280017		-0.011	0.906	65.6	4	0	1	On	Off	NS	-0.035	0.704	0	1	65.6	4	Off	On	NS	-0.522	0.004	60	3	0	1	On	Off	NC	-0.001	0.988	80.5	4	80.6	4	On	On	NS	-0.877
NotSharedPrev	SharedPrev			NotSharedPrev	YYNNY	1298	DT943756	1	GGAACCTGAAGCACAATTGACGCCAAACCAAATGCTGAGTTGTCAGGTTTGGACCAAAAC	GRMZM2G041881	Nascent polypeptide-associated complex NAC		-0.023	0.88	66.3	4	65.4	2	On	On	NS	-0.1	0.519	0	1	66.3	4	Off	On	NS	-0.346	0.019	0	2	78.4	3	Off	On	NC	-0.082	0.457	60.4	4	63.9	4	On	On	NS	-0.862
Constit	Constit	Constit	Constit	Constit	YYYYY	1299	TC314300	1	GTCGACCTCCACCCCAAATCGTAGTTATCAGGAGACGGTGTACCTGTCGCTCAAGGCGCC	GRMZM2G041878			0.104	0.455	84.9	4	72.8	2	On	On	NS	0.09	0.514	97.5	2	84.9	4	On	On	NS	0.246	0.227	91.4	4	0	1	On	Off	NS	0.096	0.336	90.8	4	84.5	4	On	On	NS	-0.505
Constit	Constit	Constit	Constit	Constit	YYYYY	1300	TC313649	1	AGGGATCTTTTTCTTCAGAACTTTCAAAAGCACTTGGCGTCTGGGAGTCCTAAACTATCA	GRMZM2G339848	Homeobox	DNA binding	0.006	0.955	104	4	96.6	2	On	On	NS	-0.14	0.211	100.9	2	104	4	On	On	NS	-0.255	0.006	111.1	4	133.5	4	On	On	NC	-0.003	0.97	80.2	4	80.5	4	On	On	NS	-0.212
Constit	Constit	Constit	Constit	Constit	YYYYY	1301	TC300837	1	TGTTGAAAAGGTTAACAATGAAGCGTTGTTAGGTTCTGTTCTTACAACACAGCAGGTCTC	GRMZM2G176235	hypoth. protn LOC100274643		-0.003	0.984	139.3	4	131.9	2	On	On	NS	0.108	0.464	158.6	2	139.3	4	On	On	NS	0.554	0	134.3	4	90.8	4	On	On	NC	-0.092	0.381	111	4	117.8	4	On	On	NS	0.209
Constit	Constit	Constit	Constit	Constit	YYYYY	1303	TC282469	1	AGCATTGTTTATTAAGTTTAAACGCCGAATCCAAGATGATCCACCTGCTGTTGTGAATCG	GRMZM2G361662	Cyclin-like		0.174	0.354	719.1	4	564.9	2	On	On	NS	0.152	0.417	886	2	719.1	4	On	On	NS	0.262	0.065	982.5	4	820.7	4	On	On	NS	-0.159	0.239	1298.8	4	1459.1	4	On	On	NS	2.577
NotSharedPrev	SharedPrev	SharedPrev		NotSharedPrev	YYYNY	1304	TC310835	1	ATTTTCGGTTCTCTGTGACCTGTGCTGTTATCTCCAATTTACCTGTTGATTTCTTGCCGT	GRMZM2G149975	Ribosomal protn L29e	structural molecule activity	0.124	0.921	2115.5	4	1543.7	2	On	On	NS	-0.875	0.488	1410.3	2	2115.5	4	On	On	NS	-0.481	0.785	0	2	0	1	Off	Off	NS	0.775	0.39	2381.7	4	2781.3	4	On	On	NS	4.134
Constit	Constit	Constit	Constit	Constit	YYYYY	1305	TC311985	1	GATGGGGAATGCCCTTCACCCAAAGCAATGGCCAAGCAAGTTCTATGCTACCTTGAAGAG	GRMZM5G895554	hypoth. protn LOC100276991	kinase activity	0.016	0.927	469.6	4	471.6	2	On	On	NS	0.301	0.116	555.3	2	469.6	4	On	On	NS	1.155	0	530.8	4	240.8	4	On	On	Up	-0.025	0.843	784.5	4	797.3	4	On	On	NS	1.962
Constit	Constit	Constit	Constit	Constit	YYYYY	1306	TC301745	1	AACAAAACCCCGTCCATTGTTGTTGACATCGGGTTCTCTCCGTGCTCCTCCGGGAAGAGC	GRMZM5G882821	hypoth. protn LOC100193971		0.129	0.343	104.9	4	91.3	2	On	On	NS	-0.018	0.895	110.3	2	104.9	4	On	On	NS	-0.433	0.001	104.7	4	141.5	4	On	On	NC	0.139	0.159	226.1	4	201.7	4	On	On	NS	-0.2
				StageSpec	NNNNY	1307	TC314917	1	CTGGACACCTCAGAGAACATGCGGAAGACATCTTCTGATGTTGGCGCTAGCAACAATGGC	GRMZM2G351786	cysteine-type peptidase (LOC100284466), mRNA					0		0	Off	Off					0		0	Off	Off					0		0	Off	Off		0.119	0.415	85.4	4	0	2	On	Off	NS
Constit	Constit	Constit	Constit	Constit	YYYYY	1308	BG841078	1	AGCAGCAGTCTCTCGTACAAGCTGTGTTACAGGTATATGTTCCTGCATTTGGAAATGAAA	GRMZM5G824831	hypoth. protn LOC100193683		-0.072	0.564	98.3	4	103.7	2	On	On	NS	0.147	0.255	107.1	2	98.3	4	On	On	NS	0.107	0.241	113.1	4	104.4	4	On	On	NS	0.139	0.136	94.1	4	85.3	4	On	On	NS	-0.294
Constit	Constit	Constit	Constit	Constit	YYYYY	1309	TC308890	1	AGGGGAACAATGTGGACCACTTCTCAATGTACTTGGATGTTGCTGACTCAACCAGCCTTC	GRMZM2G551402		hydrolase activity	0.187	0.175	382.7	4	302.3	2	On	On	NS	-0.191	0.167	371.7	2	382.7	4	On	On	NS	-0.678	0	446.2	4	709.9	4	On	On	Down	-0.077	0.413	311.9	4	329.1	4	On	On	NS	1.667
Constit	Constit	Constit	Constit	Constit	YYYYY	1310	CF054861	1	TTGATGTCATTCATTGCGCTCGCTGCAGGGTCCCTTGGCACATCGAAGGTGGCATGCTTT	GRMZM2G049269	protn of unknown function DUF248, methyltransfer		0.353	0.128	525	4	412.7	2	On	On	NS	-0.363	0.118	405.5	2	525	4	On	On	NS	-1.651	0	449.7	4	1406.6	4	On	On	Down	-0.149	0.345	446	4	491.3	4	On	On	NS	2.123
					NNNNN	1311	TC280594	1	CTTAAAATCTAGCTAGGCTCGGATGAAAAACAACACACATCTCTAGTAGCGAAAGGCAAG	GRMZM5G840582	alanine aminotransferase 2					0		0	Off	Off		-0.045	0.825		0		0	Off	Off	NS				0		0	Off	Off					0		0	Off	Off
Constit	Constit	Constit	Constit	Constit	YYYYY	1312	TC303187	1	CCATTTCTGTATTACTTCATGTGATGGTCCCTCAGCTGGCCTAAATGCATTCTTGCAAGA				-0.039	0.787	72.5	4	71	2	On	On	NS	0.035	0.807	77.9	2	72.5	4	On	On	NS	0.29	0.015	89.1	4	77.3	3	On	On	NC	0.062	0.545	81	4	77.1	4	On	On	NS	-0.733
				StageSpec	NNNNY	1313	CO464000	1	CACCGTCATCTTCGAAACGTGAAGCTCCAGACTCTCTGGTCGATGCCACCAACTGGACGA				0.014	0.926		0		0	Off	Off	NS				0		0	Off	Off					0		0	Off	Off		0.066	0.465	60.4	3	57.8	3	On	On	NS
NotSharedPrev	SharedPrev		NotSharedPrev	SharedPrev	YYNYY	1314	TC298320	1	ACGTCCGCCTCGACGAATTTCGATCGATTCCAACTTGGGATTTCCGCCTTCCAATCGCTC	GRMZM2G171469	protn of unknown function DUF1084	hydrolase activity	0.019	0.855	73.1	4	72.2	2	On	On	NS	-0.044	0.676	0	1	73.1	4	Off	On	NS	-0.411	0.001	70.1	4	91	3	On	On	NC	0.13	0.104	99.7	4	90.6	4	On	On	NS	-0.721
	NotSharedPrev	SharedPrev		NotSharedPrev	NYYNY	1316	TC304381	1	TTTGGATCTGATGCTATTAGAGTTGCAATCTCCACAACTGGACTTCAAGCTAGCATCAAT	GRMZM2G393002	Fibritin C-terminal	hydrolase activity	0.412	0.177	76.7	3		0	On	Off	NS	0.394	0.089	110.8	2	76.7	3	On	On	NS			0	2		0	Off	Off		0.043	0.824	60.4	3	0	2	On	Off	NS	-0.652
Constit	Constit	Constit	Constit	Constit	YYYYY	1317	TC300445	1	TGGCATACTGGCATGGACCGATGGACATATCAGGAGGGTTGCGAAGTACCCATATAGGCT	GRMZM2G470862	RNA recognition motif, RNP-1		0.125	0.324	253.3	4	224.6	2	On	On	NS	0.004	0.976	258.1	2	253.3	4	On	On	NS	0.645	0	205.7	4	133.2	4	On	On	Up	0.023	0.788	146.8	4	145	4	On	On	NS	1.072
					NNNNN	1319	CD971351	1	TTTAGATTTGATAAATAATGAAGGGAAGCCAAAGCCGCAAAAACAGAAAGCGGAACAGGG							0		0	Off	Off					0		0	Off	Off					0		0	Off	Off					0		0	Off	Off
Constit	Constit	Constit	Constit	Constit	YYYYY	1320	TC294550	1	GAAGGTGAAGACTGCCAGGGTCTTCTCTTCTCTGGCCAACAGGAAGCAGATGAGCACCAC	GRMZM2G004161	Zinc finger, TAZ-type	binding	-0.414	0.105	106	4	149.1	2	On	On	NS	-0.24	0.326	89.6	2	106	4	On	On	NS	0.281	0.118	116.4	4	96.1	4	On	On	NS	0.114	0.505	185.1	4	178.2	4	On	On	NS	-0.185
					NNNNN	1321	TC284229	1	GTCCTGTGGATTCTTGTGTTTTCACTTTTGGAACTTGTTTGCAAATCGGTCTGGTGGTAG						0	1		0	Off	Off		0.272	0.257	0	1	0	1	Off	Off	NS			0	1		0	Off	Off		0.004	0.983	0	2	0	2	Off	Off	NS
Constit	Constit	Constit	Constit	Constit	YYYYY	1322	TC315352	1	TGATGTCTCGGTACACGTTCGTGAAGAGGGAACTTTTGTCCCAGAGAATAGAGCTGAATT	GRMZM2G094072	RNA-binding, CRM domain	RNA binding	0.121	0.286	276.8	4	250.7	2	On	On	NS	-0.102	0.363	258.5	2	276.8	4	On	On	NS	-0.174	0.044	166.2	4	187.6	4	On	On	NC	0.123	0.135	97.6	4	89.6	4	On	On	NS	1.2
Constit	Constit	Constit	Constit	Constit	YYYYY	1323	BE056299	1	CGCCATGGAGCAGTGCATGCAGCAACGGTCTCCTGGTCTGCTGAATGGACTGCGAGTGCT	GRMZM2G301647	Serine/threonine protn kinase-related		-0.452	0.105	189.9	4	229.5	2	On	On	NS	-0.36	0.187	190	2	189.9	4	On	On	NS	0.18	0.339	116	4	102.9	4	On	On	NS	-0.18	0.339	94.2	4	110.5	4	On	On	NS	0.656
					NNNNN	1324	BM382195	1	TAAACTAAAACGCACGCCCAATATTACAATTTTGAGCGCCGTACACATTTTATTGGACGG				-0.218	0.338		0	0	1	Off	Off	NS				0		0	Off	Off					0		0	Off	Off					0	0	1	Off	Off
				StageSpec	NNNNY	1325	DT640574	1	TCATCTGAGGTAGTGTTATGTGTTTATAACCTCTTCGATTCTTGTTCTTCCTCTTTGGGC	GRMZM2G458728	Phosphoglycerate kinase		-0.286	0.232	0	2	0	1	Off	Off	NS			0	1	0	2	Off	Off		-0.095	0.666	0	2	0	1	Off	Off	NS	0.056	0.658	72.3	4	71.6	3	On	On	NS
					NNNNN	1326	CF021534	1	GTTGATCATTTTTTTGATGTGTCTCAGTCTCACGAAACCAGGGACTTGGATATTACCTCC							0		0	Off	Off					0		0	Off	Off					0		0	Off	Off		0.059	0.772	0	1	55.4	3	Off	On	NS
			StageSpec		NNNYN	1327	TC279531	1	ACGATCGGCAGCCATGAAGCATAAATCATCGGTGTGGTGCGCCTATCACCCTTGATCCTC			molecular_function	0.05	0.623		0	0	1	Off	Off	NS	0.081	0.43		0		0	Off	Off	NS	0.072	0.48	60.8	3		0	On	Off	NS	0.064	0.531	0	2	61	3	Off	On	NS
Constit	Constit	Constit	Constit	Constit	YYYYY	1328	DR795539	1	TTGCTGAAGTCAAGTATGGCAGTTCTCCGGCTCTTGCTTTGTGGCTCCATGTTACTACTA	GRMZM2G093731	hypoth. protn LOC100384532 (LOC100384532),		0.025	0.851	136	4	131.9	2	On	On	NS	-0.025	0.852	133.4	2	136	4	On	On	NS	-0.23	0.032	118.1	4	138.8	4	On	On	NC	-0.039	0.684	176.3	4	175.8	4	On	On	NS	0.175
Constit	Constit	Constit	Constit	Constit	YYYYY	1330	CO445920	1	GATCCTTGCCTATATCTGTGTAACCCCTCTACCCTGGTCTTTCCTCTGTCGGTGCTCTTC				0.025	0.891	103.2	4	96.3	2	On	On	NS	-0.024	0.894	102.2	2	103.2	4	On	On	NS	-0.372	0.013	105.1	4	137	4	On	On	NC	-0.011	0.931	194.9	4	194.1	4	On	On	NS	-0.224
Constit	Constit	Constit	Constit	Constit	YYYYY	1331	TC300192	1	TCTCAGCTAGTCTACCGGAACAACAAAGGCATCGAGAAGCCGATCCTAAACTTCAAAGGC	GRMZM2G155232	Antifreeze protn, type I	binding	0.257	0.042	118.1	4	99.6	2	On	On	NC	0.095	0.411	123.9	2	118.1	4	On	On	NS	0.258	0.008	150	4	125.4	4	On	On	NC	-0.419	0	171.7	4	228.7	4	On	On	NC	-0.029
Constit	Constit	Constit	Constit	Constit	YYYYY	1332	TC308164	1	AATCCTCTCCAATCCCCTCTCCAATCTCCTTCGATCACCTCTTAACCGAACAAGTCCTTA	GRMZM2G351382	Bromodomain		0.099	0.505	94.6	4	83.7	2	On	On	NS	-0.089	0.55	92.5	2	94.6	4	On	On	NS	-0.211	0.063	98.5	4	117	4	On	On	NS	0.075	0.476	84.8	4	80.2	4	On	On	NS	-0.349
			NotSharedPrev	SharedPrev	NNNYY	1333	CX725535	1	AAATACAGGCAAGAGGATAGGGAGCTGACCTTGAGAAACGCTGAGGGAGGAAGAAGTTGA	GRMZM2G400173	C2 calcium-dependent membrane targeting		0.131	0.164	0	2	0	1	Off	Off	NS	0.078	0.39	0	1	0	2	Off	Off	NS	-0.042	0.571	66.5	3	68.6	3	On	On	NS	-0.005	0.936	63.3	4	63.6	4	On	On	NS
NotSharedPrev	SharedPrev		NotSharedPrev	SharedPrev	YYNYY	1334	TC286307	1	ATTCTCTCTTGCCGGTAAGGAGTGGAGATCCGCGTCCATCTTCTATTGATTAGGATACCG	GRMZM2G314679	Clathrin adaptor, sigma subunit/coatomer, zeta sub	protn binding	-0.083	0.403	71.6	4	74.2	2	On	On	NS	-0.052	0.594	0	1	71.6	4	Off	On	NS	-0.095	0.189	80.6	4	86.3	4	On	On	NS	-0.1	0.167	67	4	71.8	4	On	On	NS	-0.751
Constit	Constit	Constit	Constit	Constit	YYYYY	1335	CK327315	1	GGCCCTTGGGCCTTTCGTGAGGTCTTTTACTCCTTTAGTGGACCCGGGGGATATCTATCC	GRMZM2G340325	Zinc finger, CCHC-type		0.25	0.213	175.7	4	143.5	2	On	On	NS	-0.134	0.494	164.1	2	175.7	4	On	On	NS	0.051	0.71	174.8	4	171.8	4	On	On	NS	0.172	0.226	108.9	4	96.1	4	On	On	NS	0.544
Constit	Constit	Constit	Constit	Constit	YYYYY	1337	TC313346	1	AAGAAGTTGTTGAAGATGGCGCTTCACAGCCATCAAGCAGTGAAAGAAATTCTTCTGGGT				-0.101	0.57	92.7	4	105.6	2	On	On	NS	0.026	0.884	89.6	2	92.7	4	On	On	NS	0.18	0.168	94.8	4	94.8	3	On	On	NS	-0.065	0.603	63.5	3	63.7	4	On	On	NS	-0.378
				StageSpec	NNNNY	1338	CO467679	1	GGGTCGAATTCCCACCACTAAGGATATGGTGATGGGGTGATAACAACATATTGATGTACT							0		0	Off	Off					0		0	Off	Off		-0.062	0.671		0		0	Off	Off	NS	-0.004	0.961	58.3	3	0	2	On	Off	NS
Constit	Constit	Constit	Constit	Constit	YYYYY	1339	TC307720	1	GAGTTGGAGCGCACCCCTCGTTCGTTTGACTTCTACAGTTTACGTACGTGTAAGACTGCA	AC194425.3_FG005			0.143	0.625	170.3	4	160.7	2	On	On	NS	1.025	0.005	324.1	2	170.3	4	On	On	Up	1.299	0	367.9	4	151.3	4	On	On	Up	0.051	0.803	277.6	4	256.1	4	On	On	NS	0.499
					NNNNN	1340	CF035008	1	TACAACGTGAGGCACTGACAAAACAATCTGGACGCTACCCATACTTTAGTTGCACTTGGA							0		0	Off	Off					0		0	Off	Off					0		0	Off	Off					0	0	1	Off	Off
	StageSpec				NYNNN	1341	DR807135	1	AACCCCAAGAAAACCATGCACTGTTGGGACACGAACCGCATCAAACTGGCCAGTGATAGG				0.099	0.403	77.8	3	0	1	On	Off	NS	-0.074	0.522	0	1	77.8	3	Off	On	NS	-0.003	0.986	0	1	0	1	Off	Off	NS	0.075	0.644	0	1	0	2	Off	Off	NS	-0.631
Constit	Constit	Constit	Constit	Constit	YYYYY	1342	BM078443	1	CATCCCCCCTGTTTTTATGTGCAATTACCCCCCCATCCCAAATGCAAGGGTGAAACCCCC			binding	0.099	0.588	140.4	4	125.9	2	On	On	NS	-0.034	0.854	140.5	2	140.4	4	On	On	NS	-0.248	0.076	156.7	4	182.4	4	On	On	NS	0.045	0.726	209.8	4	200.8	4	On	On	NS	0.221
Constit	Constit	Constit	Constit	Constit	YYYYY	1343	DT645600	1	TTGGGGAAAGGTGGGGTAACACACAATATGCTTGATGACATCCACAACCATTGGAAACGT	GRMZM2G129615	RNA-binding, CRM domain	RNA binding	0.103	0.586	88	4	84.5	2	On	On	NS	0.03	0.872	87	2	88	4	On	On	NS	-0.123	0.362	117.5	4	127.4	4	On	On	NS	-0.052	0.697	80.4	4	81.6	4	On	On	NS	-0.453
Constit	Constit	Constit	Constit	Constit	YYYYY	1344	TC295178	1	TCAAGAACTCAAGATTCATTAGGCCTCCTTGCATTGTGAACCCTACCCTGATCCTGCCGT	GRMZM2G460090	Armadillo-type fold	binding	0.087	0.542	342.6	4	331.1	2	On	On	NS	-0.244	0.105	282.5	2	342.6	4	On	On	NS	-1.258	0	444.5	4	1075.2	4	On	On	Down	0.027	0.784	613.4	4	606.9	4	On	On	NS	1.507
Constit	Constit	Constit	Constit	Constit	YYYYY	1345	TC312496	1	AGCCGGCTTTCATCCGATGAGGAAGCATCAGGATCCAGAAGCACCCCAACTAAAGATGAC	GRMZM2G015090	Leucine-rich repeat, typical subtype	protn binding	-0.02	0.926	95.9	4	103.6	2	On	On	NS	-0.048	0.825	88.8	2	95.9	4	On	On	NS	-0.145	0.357	112.4	4	124.2	4	On	On	NS	-0.17	0.285	148.2	4	166.4	4	On	On	NS	-0.329
					NNNNN	1346	TC287303	1	CTTGCAGCTATGCTGGCTGTGTTAACTAAGTGCATAGCGCATGTATAAACCACGTAAATA	GRMZM2G447795	Glycoside hydrolase, family 18, catalytic domain					0		0	Off	Off					0		0	Off	Off					0		0	Off	Off					0		0	Off	Off
				StageSpec	NNNNY	1347	TC292996	1	TATTTTTAAAATGTGATACCGGGCCGAGAAATGCTTCCCCTAGCTGACCGGGAACGAGAA	GRMZM2G482245	Pectinesterase inhibitor		0.039	0.707	0	2	0	1	Off	Off	NS	0.028	0.784	0	1	0	2	Off	Off	NS	0.042	0.679	0	2	0	1	Off	Off	NS	-0.006	0.935	69.2	4	69.4	4	On	On	NS
					NNNNN	1348	TC287575	1	TGCTAAGGAGGTTGTGCCCATAATCTACGACAAAGGGAACATCTTCATGCCCAGTAATAT							0		0	Off	Off					0		0	Off	Off					0		0	Off	Off					0	0	1	Off	Off
			StageSpec		NNNYN	1349	DR795315	1	AGAGGTTCGAAAAGTACGCTGCTGAAATTATCACTACTGTTGAGGCCATTTTTCTTGAGC				-0.002	0.99	0	2	0	1	Off	Off	NS	0.157	0.362	0	1	0	2	Off	Off	NS	0.291	0.249	62.3	3		0	On	Off	NS			0	1	0	1	Off	Off
Constit	Constit	Constit	Constit	Constit	YYYYY	1350	TC279625	1	CTCTCTCTCTCTGATAATGTTATGTTGCCCGTGACAGATCTGAGAATGTTATGTCATGTG	GRMZM2G053261	Serine/threonine protn kinase	kinase activity	0.184	0.155	2434.1	4	2208.1	2	On	On	NS	-0.032	0.797	2300.6	2	2434.1	4	On	On	NS	-0.37	0.001	1271.5	4	1628.2	4	On	On	NC	0.28	0.008	1026.5	4	848.5	4	On	On	NC	4.336
Constit	Constit	Constit	Constit	Constit	YYYYY	1351	TC279830	1	CTAGTTCTATCCTGACACATAAACACCTCCACCCGTCCAGCACCGCCACTGTTCGCGCCG	GRMZM2G092663	Ribosomal protn S5, eukaryotic/archaeal	RNA binding	-0.018	0.905	82.7	4	81.2	2	On	On	NS	0.018	0.903	85.7	2	82.7	4	On	On	NS	-0.395	0.003	75.5	4	99.4	4	On	On	NC	0.049	0.644	155.6	4	146.5	4	On	On	NS	-0.543
Constit	Constit	Constit	Constit	Constit	YYYYY	1352	TC309041	1	CCCTGGGGTTTCCCTCAACTAATCCTTTAAACCGTACCCCTCGCTACATTGGGCCCTATG				0.127	0.43	87.3	4	75.3	2	On	On	NS	-0.079	0.619	86.3	2	87.3	4	On	On	NS	-0.278	0.028	86.8	4	106.1	4	On	On	NC	0.146	0.209	105.8	4	93.4	4	On	On	NS	-0.465
NotSharedPrev	SharedPrev		NotSharedPrev	SharedPrev	YYNYY	1353	TC303202	1	AAGTCTCAAGTGATCAGGCAACAGGAGAGGATCACGTTCACTTATGATGTTGAGTTTGTC	GRMZM2G113899	Nonaspanin (TM9SF)		0.101	0.673	74	4	75	2	On	On	NS	0.013	0.957	0	1	74	4	Off	On	NS	0.541	0.136	99.5	4	0	1	On	Off	NS	-0.119	0.483	78.5	4	85.5	4	On	On	NS	-0.703
NotSharedPrev	SharedPrev		NotSharedPrev	SharedPrev	YYNYY	1354	DR964801	1	GTTGCTGTTGTTGTTCAGGTTGGCAAGAACCCCTCGACGTGCCGGTGGTTTTCGGGCCGG				0.061	0.683	82.2	4	78.8	2	On	On	NS	-0.053	0.722	0	1	82.2	4	Off	On	NS	0.07	0.568	79.7	4	73.1	3	On	On	NS	0.118	0.277	135.4	4	124.9	4	On	On	NS	-0.552
Constit	Constit	Constit	Constit	Constit	YYYYY	1355	TC279462	1	CTCAAGCTCAACCATGACTGGAGCATTCATGCTTATCTGCAAGGCTCGTGTACCAAGAAT	GRMZM2G086904	DNA-directed RNA polymerases I, II, and III 14.4 k	DNA binding	0.006	0.975	164.9	4	178.5	2	On	On	NS	0.071	0.705	159.7	2	164.9	4	On	On	NS	0.191	0.167	199.1	4	178.3	4	On	On	NS	-0.076	0.566	175	4	184.5	4	On	On	NS	0.453
Constit	Constit	Constit	Constit	Constit	YYYYY	1356	TC301434	1	GGTAAAGGCACTAAATGCTTCTCGGAACATGTTTCCTGCTACTGAGCTCCAGAGGCAGAT	GRMZM2G450659	Peptidase M3A and M3B, thimet/oligopeptidase F		0.009	0.968	96.2	4	102.6	2	On	On	NS	0.026	0.908	91.3	2	96.2	4	On	On	NS	0.462	0.013	132.5	4	95	4	On	On	NC	-0.194	0.239	138.8	4	160.6	4	On	On	NS	-0.325
Constit	Constit	Constit	Constit	Constit	YYYYY	1365	TC303979	1	TACCCCTCCGAAAAATTCGACTGGCATACCCCACATCCTTGAACATAGTGTTCTCTGTGG	GRMZM2G072861	Metalloenzyme, LuxS/M16 peptidase-like, metal-bind		0.353	0.191	283.6	4	222.4	2	On	On	NS	-0.245	0.355	223.2	2	283.6	4	On	On	NS	-0.39	0.053	223.3	4	292	4	On	On	NS	0.001	0.994	71.3	4	74.2	3	On	On	NS	1.235
Constit	Constit	Constit	Constit	Constit	YYYYY	1366	CD948991	1	GATCCTGCTACTGTGTTCTCTGTCCATCCCCAGGACACAGGATGATGAATCAGCCTTAGC				-0.092	0.334	82.6	4	88.9	2	On	On	NS	0.07	0.457	85.4	2	82.6	4	On	On	NS	-0.061	0.644	60.2	3	0	1	On	Off	NS	0.146	0.051	109.6	4	99.6	4	On	On	NS	-0.545
Constit	Constit	Constit	Constit	Constit	YYYYY	1367	TC313721	1	GCTGCAAAAGCATTGGCGGAGCTTGCAAGAAAACACTCGGTGGATGTCAGATTCGATTCA	GRMZM2G003096	protn phosphatase 2C-related	catalytic activity	-0.017	0.909	65.5	4	69.2	2	On	On	NS	0.254	0.109	75.2	2	65.5	4	On	On	NS	0.017	0.874	86.5	4	84.7	4	On	On	NS	-0.138	0.208	92.5	4	102.6	4	On	On	NS	-0.879
Constit	Constit	Constit	Constit	Constit	YYYYY	1368	TC314600	1	TCGCCACCCTGTTCCTTGGTCGTCGAGTATCGGCCGTGGTGCATTGTCGGGCCATGATGA				0.058	0.764	123.1	4	123.1	2	On	On	NS	-0.016	0.932	117.1	2	123.1	4	On	On	NS	-0.651	0.001	71.9	4	115.3	4	On	On	Down	0.11	0.424	181.7	4	165.9	4	On	On	NS	0.031
Constit	Constit	Constit	Constit	Constit	YYYYY	1369	TC301401	1	GCTCTGGGCTGTCTTGCCCACCAGAAAACTTTGTCGAAGATCCTTTCCTTCTAATAGCAA	GRMZM2G547542	Methyltransferase type 11		0.106	0.471	89.4	4	87.1	2	On	On	NS	0.019	0.893	85.5	2	89.4	4	On	On	NS	0.034	0.745	102.3	4	99.9	4	On	On	NS	-0.093	0.374	140.9	4	151.9	4	On	On	NS	-0.431
Constit	Constit	Constit	Constit	Constit	YYYYY	1370	TC295373	1	CTGAGGAACCTGCACCAATCGGCTACGCTTCTATTTACGGAGAGCTTACAAAACTGGAGC	GRMZM2G049201	WD40 repeat-like		0.087	0.764	481.5	4	464.6	2	On	On	NS	-0.195	0.503	409.8	2	481.5	4	On	On	NS	-1.486	0	335.9	4	940.9	4	On	On	Down	-0.38	0.083	347.4	4	473.3	4	On	On	NS	1.999
			NotSharedPrev	SharedPrev	NNNYY	1371	TC310956	1	AAGTATTGGAAGAAGGCCATTATCAATGACCTGCCTATGGACAGGCTCTCCGCAATTATT	GRMZM5G834205	LOC100282912		0.009	0.965		0	0	1	Off	Off	NS	0.04	0.854	0	1		0	Off	Off	NS	-0.14	0.214	55.7	3	0	2	On	Off	NS	0.01	0.926	67.9	4	69.5	3	On	On	NS
Constit	Constit	Constit	Constit	Constit	YYYYY	1372	TC282638	1	AGCTGTTCTTCAAGAACCAGGAAAAGTTCTACAATTCTGCCACATCATCTCTCTCGGGCC				0.079	0.497	227.4	4	214.3	2	On	On	NS	0.338	0.013	292.9	2	227.4	4	On	On	NC	1.014	0	453.8	4	225.2	4	On	On	Up	0.133	0.123	292	4	266.6	4	On	On	NS	0.916
					NNNNN	1373	CD441542	1	CCCAAAGTACAAAAACATTCCAACCTGGGAGGGAAGGGATTTGGAAAAGGACCGCCAAAA				0.033	0.781	0	1		0	Off	Off	NS				0	0	1	Off	Off		-0.056	0.74	0	2	0	1	Off	Off	NS				0		0	Off	Off
	NotSharedPrev			NotSharedPrev	NYNNY	1374	TC294850	1	CTTCTTCTTCGTGCAGCAGCTGTCCATTGCCGCTGGGTTTTCTTTGTTCGCATTGGGTTT	GRMZM2G177076	GPR6 orphan receptor	receptor activity	-0.024	0.886	71	4	0	1	On	Off	NS	0.071	0.669	0	1	71	4	Off	On	NS	-0.133	0.429	0	2	0	2	Off	Off	NS	0.086	0.469	129.7	4	121.7	4	On	On	NS	-0.763
NotSharedPrev				NotSharedPrev	YNNNY	1375	TC298948	1	GTGGTGATGTCTTGTGCAGGTGCATAAGCTGCCTAGCACGAGGGGGAGCTAGAGCAGGTG	GRMZM2G165433	Serine/threonine protn kinase, active site	kinase activity	-0.027	0.759	0	2	62.5	2	Off	On	NS	-0.001	0.992	0	1	0	2	Off	Off	NS	-0.232	0.03	0	1	0	2	Off	Off	NC	0.004	0.947	62.4	4	63.9	3	On	On	NS
Constit	Constit	Constit	Constit	Constit	YYYYY	1376	CO442624	1	CGAGGAAGCTTATCAAGGACCCGATTCACGATCGCTGTGTGTCACTGAGAGTGAAAGCCG			kinase activity	-0.12	0.651	108.6	4	117.9	2	On	On	NS	0.255	0.344	129	2	108.6	4	On	On	NS	0.759	0.002	200.1	4	118.6	4	On	On	Up	-0.215	0.265	159.5	4	189.5	4	On	On	NS	-0.15
Constit	Constit	Constit	Constit	Constit	YYYYY	1377	TC291840	1	AGAGAGAGGGAGAAAATAATTCTTCTTAGTAGTTCTTCTTAGTCGTGTGCTCTTGCAAGC	GRMZM2G147756	BURP		-0.099	0.572	106.5	4	96	2	On	On	NS	-0.055	0.749	121	2	106.5	4	On	On	NS	-1.683	0	86.5	3	0	2	On	Off	Down	0.408	0.008	230.3	4	173.5	4	On	On	NC	-0.178
				StageSpec	NNNNY	1378	TC303031	1	ACACAACAACACAATCCTAGCTAGAAAAGCACGCACTCTGTCTCTGTTTGAGTGGTTTCG				-0.103	0.55	0	1		0	Off	Off	NS	0.095	0.58	0	1	0	1	Off	Off	NS			0	1		0	Off	Off		-0.013	0.876	69.3	4	69.6	4	On	On	NS
Constit	Constit	Constit	Constit	Constit	YYYYY	1379	TC313288	1	GGTCCACAAGTGAGGACAAGGTAGGACTTCTTCGCTTTTGAACTATGAGGCCAGTCAACA	GRMZM2G096962	Ribosomal protn L9 N-terminal-like	catalytic activity	0.048	0.73	127.7	4	118.2	2	On	On	NS	-0.094	0.498	126.4	2	127.7	4	On	On	NS	0.038	0.701	120.9	4	118.1	4	On	On	NS	0.02	0.835	70	4	69.1	4	On	On	NS	0.084
NotSharedPrev			NotSharedPrev	SharedPrev	YNNYY	1380	TC293050	1	CGAGTAAGATTAGATCCAACTGAGTGGATGCAACACATTGTAGAGCCACCTCCCACTTCA				-0.055	0.709	0	2	62.6	2	Off	On	NS	-0.082	0.695	0	1	0	2	Off	Off	NS	-0.001	0.989	69	4	0	1	On	Off	NS	0.057	0.584	81.8	4	77.5	4	On	On	NS
Constit	Constit	Constit	Constit	Constit	YYYYY	1381	TC286794	1	GATCTGGCATCTCTCTGTTCATTGCTACGAATATCTCGTGAGAATATCATCTGGAAGGCG	GRMZM2G307252	SecY protn	protn binding	-0.133	0.592	367.9	4	428.4	2	On	On	NS	-0.046	0.851	319.8	2	367.9	4	On	On	NS	0.027	0.875	436.5	4	426.5	4	On	On	NS	-0.261	0.154	332.2	4	400	4	On	On	NS	1.61
Constit	Constit	Constit	Constit	Constit	YYYYY	1382	TC308754	1	TATGATTTCTTTACGAGGGAAAAGGGGTATGGTACCCCACATGTAACTCGGATACTGCTG	GRMZM2G466560	protn of unknown function DUF618		0.068	0.512	561.6	4	503.9	2	On	On	NS	-0.013	0.902	583.5	2	561.6	4	On	On	NS	0.288	0.002	529.8	4	436.1	4	On	On	NC	-0.066	0.37	832	4	875.6	4	On	On	NS	2.221
Constit	Constit	Constit	Constit	Constit	YYYYY	1383	CF037359	1	GATTTGGATCAAGATGATTTCAACAAAACAGTCCCGAATGAGGCAAAAGGTGGAGGCAAA	GRMZM2G054765	Armadillo-type fold	binding	0.248	0.13	292	4	221.5	2	On	On	NS	-0.306	0.068	260.1	2	292	4	On	On	NS	-2.014	0	204.5	4	841.1	4	On	On	Down	-0.078	0.478	64.5	4	68	4	On	On	NS	1.277
					NNNNN	1384	TC314133	1	GATGCACAGGCGAATCGGACGTGAACCCTGGTTTCCAGGATTTCCAGCCAGATTCGCCCA							0		0	Off	Off					0		0	Off	Off					0		0	Off	Off				0	1	0	2	Off	Off
				StageSpec	NNNNY	1385	DR825525	1	AAAGAAATGGAAGGTTTGCTCCTTACATTTGCTTTCCCTACCATTTCACAGTATGTTCCC	GRMZM5G837841	hypoth. protn LOC100279337					0		0	Off	Off					0		0	Off	Off				0	1		0	Off	Off		-0.042	0.524	59.8	4	61.6	4	On	On	NS
Constit	Constit	Constit	Constit	Constit	YYYYY	1386	TC294185	1	AGGAAGGCAACCATTAAACAGATTCTCAGATAAAATTCGTGCTGAGGTTGCAAGAGCTGG	GRMZM2G700926	LOC100280512		0.161	0.344	192.2	4	166.7	2	On	On	NS	-0.209	0.226	168.3	2	192.2	4	On	On	NS	-0.456	0.002	125.4	4	172.1	4	On	On	NC	-0.339	0.014	129.7	4	162.6	4	On	On	NC	0.674
	NotSharedPrev		NotSharedPrev	SharedPrev	NYNYY	1387	TC303931	1	TCTGGCTGCTTCCTCACCTGTCCTGATCTTGCCAACGCTGAGTTCCAGCTTGATATCTGC				0.005	0.98	72.4	4	0	1	On	Off	NS	0.006	0.976	0	1	72.4	4	Off	On	NS	-0.211	0.148	80.6	4	98.2	3	On	On	NS	0.057	0.68	169.1	4	159.2	4	On	On	NS	-0.735
				StageSpec	NNNNY	1388	DT649640	1	AAGAATGGGACTGAGCTAGGAATCCCAACAGCCGTCCCAAAATGGATCCCGTTTTGGGCT							0		0	Off	Off					0		0	Off	Off					0	0	1	Off	Off		-0.039	0.619	57	3	57.7	3	On	On	NS
Constit	Constit	Constit	Constit	Constit	YYYYY	1389	TC289711	1	CCTCTACAAGTTTTACTTGTTCTACCAAACACGAGCTGAACTTGCATGTGAATGTTAAGC	GRMZM2G047095	Ferrochelatase	catalytic activity	0.011	0.948	84.6	4	82.6	2	On	On	NS	0.116	0.506	94.4	2	84.6	4	On	On	NS	0.303	0.028	111.6	4	88.9	3	On	On	NC	0.007	0.957	82.2	4	81.9	4	On	On	NS	-0.51
Constit	Constit	Constit	Constit	Constit	YYYYY	1390	TC300730	1	GGAGGAAGAAGGGCTCTTCACGTCAATTGGCAAGCTTGTGGGTGGAGCAAAATCATCAAT	GRMZM2G075260	NHL repeat		0.076	0.589	309.4	4	283.2	2	On	On	NS	0.005	0.974	322.3	2	309.4	4	On	On	NS	1.192	0	407.5	4	178.9	4	On	On	Up	0.045	0.652	352.6	4	347.3	4	On	On	NS	1.36
Constit	Constit	Constit	Constit	Constit	YYYYY	1392	TC300983	1	AGATGATGTTGATGCCGATGATGCCATGAGAGACTAGCTTCGCCTGTTTGTTTGTTACTA	GRMZM5G897342	selT-like protn	binding	0.206	0.208	1887.2	4	1671.5	2	On	On	NS	0.182	0.261	2090	2	1887.2	4	On	On	NS	0.229	0.06	2876.5	4	2462.3	4	On	On	NS	-0.134	0.242	2508.5	4	2794.3	4	On	On	NS	3.969
Constit	Constit	Constit	Constit	Constit	YYYYY	1393	TC291731	1	ATGAGGATGAGCCAATTGACAATCCCAAATGGGGAAGGATTAAAGACAGGTACCAGCGAA	GRMZM2G097282	RNA methyltransferase TrmH, group 3	RNA binding	0.064	0.717	176.4	4	151.6	2	On	On	NS	-0.066	0.708	185.3	2	176.4	4	On	On	NS	-0.179	0.172	196.6	4	225.7	4	On	On	NS	-0.239	0.077	104.3	4	122.9	4	On	On	NS	0.55
	NotSharedPrev		NotSharedPrev	SharedPrev	NYNYY	1394	DR965180	1	GAGCTTGCGGAATGAGCTTCGAGGACCGAAACAAAATGTTAGTTTGTGGTACAGGTACAT	GRMZM2G180716	Ricin B lectin	hydrolase activity	0.112	0.19	67.9	4	0	1	On	Off	NS	0.059	0.473	0	1	67.9	4	Off	On	NS	-0.037	0.577	77.5	4	75.3	3	On	On	NS	-0.011	0.843	58.6	3	58.3	3	On	On	NS	-0.828
Constit	Constit	Constit	Constit	Constit	YYYYY	1395	TC283594	1	TGCAAACATGAGCGCTCGAGTCAGCTCCATAGGAGACAACGCTCTGGGTGGCTGGCATGC	GRMZM2G071987	NAD(P)-binding	binding	0.115	0.215	88.8	4	83	2	On	On	NS	0.074	0.417	92.3	2	88.8	4	On	On	NS	0.094	0.158	118.1	4	110	4	On	On	NS	-0.131	0.059	377.2	4	416	4	On	On	NS	-0.44
Constit	Constit	Constit	Constit	Constit	YYYYY	1396	DN227013	1	GTGCCAGCCCAACGAGCGCACCTACAGCACGCTGCTCATGGGCCTCTGCAAGAACAAGAA	GRMZM2G006234	Zinc finger, C2H2-type		0.175	0.413	104.2	4	91.5	2	On	On	NS	-0.092	0.666	98.8	2	104.2	4	On	On	NS	-0.296	0.068	104	4	128	4	On	On	NS	-0.276	0.086	215.5	4	268.5	4	On	On	NS	-0.21
Constit	Constit	Constit	Constit	Constit	YYYYY	1397	TC283987	1	CTTGATGGTTTTGAGCTAGCGCATAGGTTTAAAGGATTCCGAAACACAAGCAGCCAAATC	GRMZM2G420469	WD40 repeat-like		0.216	0.323	106.7	4	96.7	2	On	On	NS	-0.005	0.98	99.8	2	106.7	4	On	On	NS	0.546	0.004	151.9	4	105.5	4	On	On	NC	-0.086	0.573	207.8	4	215.9	4	On	On	NS	-0.175
	NotSharedPrev		NotSharedPrev	SharedPrev	NYNYY	1399	TC300440	1	GCACGAGCTAGCGCGGGGTGTCTTAGGCGTCGCGTTCGATCCTCACAATGCAGTGAAATC	GRMZM2G000623	elongin C (LOC100282398), mRNA	protn binding	0	0.998	64.9	3	0	1	On	Off	NS	-0.044	0.607	0	1	64.9	3	Off	On	NS	0.075	0.387	82.7	4	0	2	On	Off	NS	0	0.996	64.1	4	67.7	3	On	On	NS	-0.893
Constit	Constit	Constit	Constit	Constit	YYYYY	1400	TC294245	1	ACCAGAGTTGAGGTCCCTTTTCAATGGACGAACTTGGTGCTGTGGACGACATCTGCTATT	GRMZM5G828887	Putative uncharacterized protn		0.061	0.958	82	4	79	2	On	On	NS	0.094	0.935	87.1	2	82	4	On	On	NS	0.308	0.746	72.9	4	0	1	On	Off	NS	0.424	0.607	1676.4	4	1580.4	4	On	On	NS	-0.555
Constit	Constit	Constit	Constit	Constit	YYYYY	1402	AW225236	1	TAATGAGATCTTTGATCTTGGTATAGCTAGGGACCTCCAGGACCTGACGGAGCGTGATCG	GRMZM5G869469			-0.029	0.853	104.8	4	94	2	On	On	NS	0.35	0.052	156.5	2	104.8	4	On	On	NS	0.267	0.066	76.1	3	0	2	On	Off	NS	-0.052	0.69	60.7	3	62.9	3	On	On	NS	-0.201
			StageSpec		NNNYN	1403	DT647397	1	TACGTAGTACGTACGCACTTACGCTCATTACTAGCCATGATTTATTTGCTGTCCATTTTG	GRMZM2G122053	Antifreeze protn, type I	binding	-0.112	0.453		0		0	Off	Off	NS	0.003	0.975	0	1		0	Off	Off	NS			73.5	4		0	On	Off		-0.096	0.373	0	2	64.5	3	Off	On	NS
Constit	Constit	Constit	Constit	Constit	YYYYY	1404	TC306140	1	TGGAGGAAGGTAGACATGTACCGACAGCCGACAGATCCTGTAATTGCTAGTAGCTAGATC	GRMZM2G158679	Rop nucleotide exchanger, PRONE	enzyme regulator activity	0.092	0.448	401.2	4	385.2	2	On	On	NS	0.012	0.918	394.9	2	401.2	4	On	On	NS	-0.494	0	340	4	485.3	4	On	On	NC	0.033	0.693	1573.6	4	1548.2	4	On	On	NS	1.735
			StageSpec		NNNYN	1405	CF021351	1	AAGAGGGCAAGAGTCCTACTCCAAGAGGACGTCTGCATAAGCAGGGAGGGGATAACCCAC				-0.008	0.948	0	1	0	1	Off	Off	NS	0.042	0.725	0	1	0	1	Off	Off	NS	-0.043	0.72	63.4	3	0	2	On	Off	NS	0.007	0.935	0	1	0	2	Off	Off	NS
	NotSharedPrev	SharedPrev	SharedPrev	SharedPrev	NYYYY	1406	TC295859	1	GTGCGTGTGCAATTTCTTCCGCTACAGCTCAAGGATCCGCTACTCTGCTGTTTTGGGAGA	GRMZM2G150406	Tryptophan/tyrosine permease		0.019	0.859	64.8	4	0	1	On	Off	NS	0.116	0.295	73.3	2	64.8	4	On	On	NS			64	3	0	1	On	Off		0.018	0.815	71.1	4	70.6	4	On	On	NS	-0.895
Constit	Constit	Constit	Constit	Constit	YYYYY	1407	TC315457	1	AGAGGAGGAAGAAAGCGAGGGACACTAGAAAGGTGCTTGCTTTGTTTCCAGTTGCTTCTT	GRMZM2G100714	MAP65/ASE1		0.251	0.042	103	4	83.7	2	On	On	NC	0.036	0.743	108.9	2	103	4	On	On	NS	0.248	0.008	108.5	4	90.4	4	On	On	NC	0.081	0.314	95.4	4	89.4	4	On	On	NS	-0.226
NotSharedPrev	SharedPrev	SharedPrev	SharedPrev		YYYYN	1409	DT640569	1	AACACATGATATGGCATGGAAAGCTCATTACAGGGAAGTGTTCGACCATGGAATCCGAGA				0.172	0.27	109.6	4	87.7	2	On	On	NS	0.079	0.6	130.5	2	109.6	4	On	On	NS	-1.103	0	92.2	4	199.1	4	On	On	Down	0.071	0.638	0	1	0	1	Off	Off	NS	-0.137
Constit	Constit	Constit	Constit	Constit	YYYYY	1410	TC281925	1	AACTATACAAGTGTATGGCGTAGCTGGTACTCTACAATGTCGCCTTTCTAATGCTGTACC	GRMZM2G110044	Ribosome associated membrane RAMP4		0.877	0.08	1474	4	799.6	2	On	On	NS	-0.293	0.53	1214.3	2	1474	4	On	On	NS	0.624	0.078	1290.7	4	812.1	4	On	On	NS	0.115	0.726	1003.2	4	985.5	4	On	On	NS	3.613
					NNNNN	1411	CF051376	1	GGGGACATTCCAATCTTACGCAGCATGGAATTTGTGCGCTCTTATCATCCTCTGCTCGGC	GRMZM2G095331	DC1	binding				0		0	Off	Off		-0.012	0.94		0		0	Off	Off	NS	-0.566	0.016	0	1	0	2	Off	Off	NC	-0.055	0.556	0	2	61.9	3	Off	On	NS
Constit	Constit	Constit	Constit	Constit	YYYYY	1412	TC312819	1	CACAAGACGGAGCACCTCATCCGGTACTACCACTACCACAACACCATCAACGTCCTCGGC	GRMZM2G121621	protn of unknown function DUF23	binding	0.049	0.779	109.8	4	102.5	2	On	On	NS	0.181	0.314	127.6	2	109.8	4	On	On	NS	0.395	0.008	108.7	4	82.8	4	On	On	NC	-0.393	0.008	171.6	4	222.6	4	On	On	NC	-0.134
NotSharedPrev	SharedPrev		NotSharedPrev	SharedPrev	YYNYY	1413	CF038257	1	TACGCAACCCTCTCTGTTTCTCTCCCACTTCACTGTCATTCCCGCCTAGCTTTTTTCCAA				-0.086	0.547	71.8	3	72	2	On	On	NS	0.095	0.508	0	1	71.8	3	Off	On	NS	-0.133	0.202	78.2	4	86	4	On	On	NS	-0.005	0.964	110.8	4	109.6	4	On	On	NS	-0.747
					NNNNN	1415	TC298944	1	ACAGACACATACACAAATCCGTCAACGAAACAAGTGCACACAAATAAATACCTGGCTCGC	GRMZM2G007708	Pollen allergen/expansin, C-terminal					0		0	Off	Off					0		0	Off	Off				0	1		0	Off	Off					0		0	Off	Off
Constit	Constit	Constit	Constit	Constit	YYYYY	1416	TC295816	1	AAAGCCCTTGATGCTTATACCAAGCTGTTCCTTGAACCGCTTAATCAAGAGCAGGTCAGG				-0.008	0.969	79	4	77.7	2	On	On	NS	0.027	0.901	82.7	2	79	4	On	On	NS	0.053	0.729	83.8	4	81.3	4	On	On	NS	-0.054	0.725	85.4	4	88.8	4	On	On	NS	-0.609
					NNNNN	1417	CO452838	1	TGGATGCATCACAAACCTCTTATCACCTTGGATTACAGGTTCAACGTTACATGCTCAGGA							0		0	Off	Off					0		0	Off	Off					0		0	Off	Off					0		0	Off	Off
NotSharedPrev	SharedPrev		NotSharedPrev	SharedPrev	YYNYY	1418	TC290991	1	CACTACACCATCAATATCGGTGATTCGGTGGAGTCCCTTTATGTCTTCTGTGCGTACACT	GRMZM5G866678			0.091	0.424	66.6	4	62.3	2	On	On	NS	-0.017	0.877	0	1	66.6	4	Off	On	NS	0.099	0.229	81.1	4	78.6	3	On	On	NS	0.002	0.984	91.9	4	92.2	4	On	On	NS	-0.855
Constit	Constit	Constit	Constit	Constit	YYYYY	1419	AI649421	1	GAGGGGGGAGGGAGATTGGGTGGTGATCGGACGAACTTGTTTTCGTTGTTTGTCTGTAAT	GRMZM2G148831	Putative uncharacterized protn	receptor activity	0.279	0.604	823.9	4	645.3	2	On	On	NS	0.18	0.737	1000	2	823.9	4	On	On	NS	0.082	0.828	1068.6	4	973.8	4	On	On	NS	-0.201	0.596	2411.2	4	3003.4	4	On	On	NS	2.773
Constit	Constit	Constit	Constit	Constit	YYYYY	1420	TC294831	1	TGAAGGTGTTCCGGGACTGGCTCTTCTACAGGTTCGTGTTCCCCCGTCTCGCGGACACCA				-0.019	0.904	128.8	4	124.9	2	On	On	NS	-0.129	0.41	122.8	2	128.8	4	On	On	NS	-0.008	0.942	134.7	4	136	4	On	On	NS	-0.054	0.622	261	4	258.7	4	On	On	NS	0.096
				StageSpec	NNNNY	1421	TC289877	1	TCAAAATTATTCAAGAATCGAACTCATGGAGCCCTAAGCTTCTAGAGTCGAAGTCAATCG	GRMZM2G128577	Short-chain dehydrogenase/reductase SDR	binding				0		0	Off	Off					0		0	Off	Off					0		0	Off	Off		-0.028	0.79	57.4	3	0	2	On	Off	NS
Constit	Constit	Constit	Constit	Constit	YYYYY	1422	TC282152	1	AACAAGTGATGTTGTCGTCCAACCTTACAACTCACTTTTAACTCTGAAGCGTCTGACACT	GRMZM2G085970	Tubulin/FtsZ, 2-layer sandwich domain	hydrolase activity	-0.143	0.256	100.9	4	114	2	On	On	NS	-0.047	0.698	93.7	2	100.9	4	On	On	NS	-0.095	0.282	143.4	4	152.5	4	On	On	NS	-0.192	0.044	92.3	4	104.9	4	On	On	NC	-0.256
NotSharedPrev	SharedPrev		NotSharedPrev	SharedPrev	YYNYY	1423	AI977854	1	ATGCCAGCAGAGGTGGAGTCGGAGTCAGTAGGGAGCTGAAGCCAGAGAGCAGCACAGCCA	GRMZM2G033962	CCT domain		-0.056	0.651	67.9	3	63.2	2	On	On	NS	-0.17	0.184	0	1	67.9	3	Off	On	NS	0.063	0.532	70.9	3	75.6	3	On	On	NS	0.013	0.881	65.1	4	64.4	4	On	On	NS	-0.828
Constit	Constit	Constit	Constit	Constit	YYYYY	1424	TC279271	1	TTCCCTCATTATCGATGACTGCTCAAAGTTGAAGCATGTGGCAGGTCTTGATGCGCTGCA	GRMZM2G060583	Leucine-rich repeat, typical subtype	hydrolase activity	0.056	0.585	116.7	4	114.5	2	On	On	NS	0.068	0.509	120.7	2	116.7	4	On	On	NS	0.534	0	169.8	4	117.5	4	On	On	NC	0.034	0.645	240.7	4	234.6	4	On	On	NS	-0.046
NotSharedPrev	SharedPrev	SharedPrev		NotSharedPrev	YYYNY	1425	TC312007	1	CTAGGTCATCGGCGCTGAAGTTTGGAGGCCCTGTACGTGCTTCACAGAGATCGCCGACCA	GRMZM2G081585	Manganese and iron superoxide dismutase	binding	0.073	0.584	102.2	4	100.1	2	On	On	NS	0.256	0.076	119.1	2	102.2	4	On	On	NS	-0.208	0.046	0	1	71.5	3	Off	On	NC	0.06	0.53	85.3	4	81.6	4	On	On	NS	-0.238
Constit	Constit	Constit	Constit	Constit	YYYYY	1426	CO523776	1	CTCTCCCGTCCTCCCTATCCAGCTTATTTGGTTGCGGATTTCTTAGATGCGGTGTCCTAC	GRMZM2G305582	hypoth. protn LOC100193200		0.145	0.437	117.2	4	103.9	2	On	On	NS	-0.092	0.617	110.1	2	117.2	4	On	On	NS	-0.625	0.001	131.4	4	201.8	4	On	On	Down	0.051	0.693	154.5	4	146.6	4	On	On	NS	-0.04
Constit	Constit	Constit	Constit	Constit	YYYYY	1427	TC287388	1	ATAATGAGAGACTGGCTGTGAAATGGCTGTATACAGGAAGACTTTTCCCCGCTGGAAAGA	GRMZM2G068715	RNA recognition motif, RNP-1	nucleic acid binding	-0.113	0.787	761.5	4	819.4	2	On	On	NS	-0.034	0.935	760.5	2	761.5	4	On	On	NS	1.241	0.001	1916	4	831	4	On	On	Up	-0.074	0.801	3426.6	4	3745.4	4	On	On	NS	2.66
Constit	Constit	Constit	Constit	Constit	YYYYY	1428	TC284164	1	ACAAGAAAAAGGTTTTGTGTCTCCTTGCTGTCATCAGTACGTACAGGATCTGGCGCCTCT	GRMZM2G015037	Transcription factor, TCP	kinase activity	0.213	0.628	199.9	4	163.4	2	On	On	NS	-0.151	0.73	187.1	2	199.9	4	On	On	NS	0.321	0.312	173.1	4	137.6	4	On	On	NS	-0.372	0.245	132.9	4	180.3	4	On	On	NS	0.73
Constit	Constit	Constit	Constit	Constit	YYYYY	1430	TC308253	1	ACAATTGTACAAAACATGTATATCGTGGATGTAGTTCAACTTGGCAAGAGTTTGCTGGGC	GRMZM2G146794	protn kinase-like	kinase activity	-0.027	0.881	320.3	4	328.6	2	On	On	NS	0.117	0.525	342.5	2	320.3	4	On	On	NS	-0.226	0.101	378.7	4	436.8	4	On	On	NS	-0.262	0.063	183.2	4	213.8	4	On	On	NS	1.41
Constit	Constit	Constit	Constit	Constit	YYYYY	1431	TC282865	1	AAGATGTTCTTCCTTGGGTGGAGCTAGTGATGGATTGTCATCAGGCGAACAGCCTGAGAT	GRMZM2G092895		hydrolase activity	0.14	0.474	293.1	4	282.1	2	On	On	NS	0.162	0.412	308.4	2	293.1	4	On	On	NS	-0.285	0.058	361.3	4	447.2	4	On	On	NS	0.012	0.93	596.6	4	589.9	4	On	On	NS	1.282
					NNNNN	1432	BI245314	1	TTCACAAACCCAAAAACCGTGCCAATTCACTCCGACATGTCTCAAATTGGCACTCAAGAC	GRMZM2G037308	Serine/threonine protn kinase					0		0	Off	Off					0		0	Off	Off					0		0	Off	Off					0	0	1	Off	Off
				StageSpec	NNNNY	1433	CD958923	1	TAACACACTGCCTCCACACTGTTGTCAAGCAAGGGCTGAGACATACATGTCAACCCAGCC							0		0	Off	Off					0		0	Off	Off		-0.087	0.572		0	0	1	Off	Off	NS	0.057	0.525	59	4	58.1	3	On	On	NS
Constit	Constit	Constit	Constit	Constit	YYYYY	1434	TC310250	1	TGGATGTGGATTGAACATCGAAGGGTCATTTTTCATGGCAGTCTCCTGTTTGGAGGTTTG	GRMZM2G139617			0.075	0.531	8048.7	4	7929	2	On	On	NS	-0.209	0.098	6596.8	2	8048.7	4	On	On	NS	0.695	0	8412	4	5161.4	4	On	On	Up	-0.31	0.003	5342.9	4	6721.4	4	On	On	NC	6.062
	NotSharedPrev			NotSharedPrev	NYNNY	1435	BG517544	1	AAAAAACCCCCCGCTCTTCGATTTCGTCCCAGCGCAAGAACTAGTGGAGCAAGGTTGAAG				0.124	0.211	66.5	4	0	1	On	Off	NS	-0.033	0.73	0	1	66.5	4	Off	On	NS	-0.055	0.564	0	2	0	1	Off	Off	NS	0.052	0.443	84.3	4	81	4	On	On	NS	-0.858
				StageSpec	NNNNY	1436	TC292825	1	ATGTATGTAGGGCCATACTCCCCGTTGCAGTTTTCACCAGCGATGGAATCGCCATAGGCC							0		0	Off	Off					0		0	Off	Off					0		0	Off	Off		0.071	0.416	67.8	4	64.1	4	On	On	NS
				StageSpec	NNNNY	1437	CF044913	1	CCGACAGGCACTGTGCTATATATGACCCGTGTGGACCGGACCAAGAATGTGGATAAAGTG				-0.108	0.503		0	0	1	Off	Off	NS	0.004	0.974	0	1		0	Off	Off	NS				0	67.9	3	Off	On		0.051	0.582	60.9	3	58.5	3	On	On	NS
			NotSharedPrev	SharedPrev	NNNYY	1438	MAGI4_97471	1	GAGTTTCCATGTTTTGCCTCCTCCAACATTTTATTATGCTTACGTACAGCCTCTAAGTCC	GRMZM2G140582	hypoth. protn LOC100384252		0.01	0.955	0	2	0	1	Off	Off	NS	-0.062	0.721	0	1	0	2	Off	Off	NS	-0.157	0.215	66.7	4	81.1	3	On	On	NS	0.021	0.861	97	4	95.3	4	On	On	NS
					NNNNN	1439	BM079860	1	ATCCTGCTCACAACAGGAAGTTTACGCGACCACCGGTTAGAAACGGGAAGTTGAAGTCGT							0		0	Off	Off					0		0	Off	Off					0		0	Off	Off					0	0	1	Off	Off
	NotSharedPrev			NotSharedPrev	NYNNY	1440	TC302904	1	CAGCGTCCGGTCTCCAGTTTCCATGCAGAGCAGAAAAGACAGCTAGCGAGAGAAGCAATG	GRMZM2G414620	Plant lipid transfer protn/seed storage/trypsin-		0.095	0.564	69.3	4	0	1	On	Off	NS	-0.03	0.851	0	1	69.3	4	Off	On	NS	-0.193	0.412	0	2	0	1	Off	Off	NS	0.2	0.112	79.5	4	70.6	3	On	On	NS	-0.798
				StageSpec	NNNNY	1441	MAGI4_134145	1	ATTTCCTCAGGGGTTGCATCTGGCATCTAATGGTAGGAGGATCAGGTGTTCCGTGTTAGC	GRMZM2G029546	Heat shock protn DnaJ, N-terminal	binding				0	0	1	Off	Off		-0.129	0.389	0	1		0	Off	Off	NS			0	1		0	Off	Off		0.02	0.807	62.1	4	62.6	3	On	On	NS
NotSharedPrev	SharedPrev			NotSharedPrev	YYNNY	1449	TC302043	1	CCGGACAAGGACAGCGTGTCGTCGTTGGTTGCCTCTAGCCATGATGCGTCGTTATATATG	GRMZM2G178693	Major intrinsic protn	transporter activity	-0.174	0.286	62.8	3	67.5	2	On	On	NS	-0.322	0.172	0	1	62.8	3	Off	On	NS	-0.076	0.557	0	2	0	2	Off	Off	NS	0.191	0.113	145.1	4	125.2	4	On	On	NS	-0.94
	NotSharedPrev		NotSharedPrev	SharedPrev	NYNYY	1450	TC282290	1	CAGTATGTGCCGTCTATCATGGGCCATAATGCATCAAGGCTAGACCCATCCAGAATTGGC	GRMZM2G150901	hypoth. protn LOC100277366		-0.058	0.636	65.4	3	0	1	On	Off	NS	-0.131	0.304	0	1	65.4	3	Off	On	NS			68.9	3		0	On	Off		0.015	0.86	66.7	4	66.2	4	On	On	NS	-0.882
Constit	Constit	Constit	Constit	Constit	YYYYY	1451	AW066545	0	CCGGGATCTGTGGAGGGACGAAGAGCAGGGTCGCGTCAAACTCAAACCAAAACTGAAACT	GRMZM2G004957	Homeobox, conserved site		0.029	0.938	950.8	4	948.8	2	On	On	NS	-0.601	0.129	628.8	2	950.8	4	On	On	NS	0.974	0.009	262.7	4	125.7	3	On	On	Up	-0.086	0.742	521.7	4	587.1	4	On	On	NS	2.98
Constit	Constit	Constit	Constit	Constit	YYYYY	1452	TC281345	1	GTTGATAAACCAGTTGACACCATTTTGCTCAAGCTTCGTGGTTTATATGCACGTGCAAAG	GRMZM5G862959	hypoth. protn LOC100273149		0	0.998	432.7	4	455	2	On	On	NS	-0.221	0.127	343.2	2	432.7	4	On	On	NS	-0.037	0.704	309.7	4	323.6	4	On	On	NS	-0.046	0.631	288.1	4	299.5	4	On	On	NS	1.844
Constit	Constit	Constit	Constit	Constit	YYYYY	1453	TC284190	1	CAAAAATGACTGATGCTTGTATATCTCCACGCGTCTTTACAAGACGAAAGGGCATACACA	GRMZM2G073429	Biopterin transport-related protn BT1		0.09	0.678	194.9	4	198.4	2	On	On	NS	0.178	0.414	202.2	2	194.9	4	On	On	NS	0.41	0.019	183.7	4	136.9	4	On	On	NC	-0.749	0	200.9	4	338.7	4	On	On	Down	0.694
Constit	Constit	Constit	Constit	Constit	YYYYY	1454	CO519875	1	CTGCAGTTCTTGTTGGCTTAGTTGCTCAAAGTGCTAGTCTGGGCATGAAGGACTCTTGGG	GRMZM2G065154	Multi antimicrobial extrusion protn MatE	transporter activity	0.001	0.995	166.2	4	164.5	2	On	On	NS	-0.139	0.29	149.9	2	166.2	4	On	On	NS	-0.235	0.023	153.8	4	182.9	4	On	On	NC	-0.066	0.471	81.3	4	85.5	4	On	On	NS	0.464
NotSharedPrev	SharedPrev		NotSharedPrev	SharedPrev	YYNYY	1455	TC303862	1	ATTGTGTTGGGCCCATCCATCGTTGACCCAGGCCTTGAGGCCATCATTGTCAGCAAGGAG			catalytic activity	-0.039	0.722	66.5	3	65.2	2	On	On	NS	-0.061	0.581	0	1	66.5	3	Off	On	NS	-0.059	0.592	72.8	3	72.5	3	On	On	NS	0.043	0.585	77.9	4	75.8	4	On	On	NS	-0.858
				StageSpec	NNNNY	1456	AW056123	1	CTTCTGAGTACACACCTTCGTCTGTTGGTACGTGTTTTCCTAATTGGAACTCACGTGATC	GRMZM2G139846	Zinc finger, ZZ-type	binding				0		0	Off	Off					0		0	Off	Off				0	1		0	Off	Off		0.025	0.817	65	3	62.4	3	On	On	NS
Constit	Constit	Constit	Constit	Constit	YYYYY	1457	CF036190	1	TACAAATGCCCTGAGGAACCTAAGGAAACCCCCATTTCACAGAAAGCCGCTAAAGATACA				-0.068	0.609	110.8	4	115.5	2	On	On	NS	-0.144	0.289	101	2	110.8	4	On	On	NS	-0.455	0	106	4	145.5	4	On	On	NC	0.014	0.884	75.9	4	75.3	4	On	On	NS	-0.121
	NotSharedPrev			NotSharedPrev	NYNNY	1458	CF059301	1	TTTGGAGCTGGAGGTATGTTGCTTCATCCTAGAGCACTGAACAAAGCGGCGGATTGCTCC	GRMZM2G141009	UMP-CMP kinase	kinase activity	0.039	0.816	66.4	3		0	On	Off	NS	-0.063	0.597	0	1	66.4	3	Off	On	NS			0	1		0	Off	Off		0.016	0.868	59.6	3	59.2	3	On	On	NS	-0.86
					NNNNN	1459	BG316980	1	CAGACAAATCGGCAACAAAGTGGGCGGATGGATCAGACCACTCTCATACCAGAAAGGAAA	GRMZM2G079226	Small GTP-binding protn		0.026	0.899		0		0	Off	Off	NS				0		0	Off	Off				0	1	0	1	Off	Off					0		0	Off	Off
Constit	Constit	Constit	Constit	Constit	YYYYY	1461	TC294084	1	TCTCCAGATTAGAAGCTGTCCATGATAAGATTATGGAACAGGTAAAGAGTGTTGACGCTT	GRMZM2G042245	hypoth. protn LOC100194285		0.025	0.848	86	4	86	2	On	On	NS	0.107	0.421	90.9	2	86	4	On	On	NS	0.496	0.006	87	4	0	1	On	Off	NC	0.005	0.967	63.4	4	62.1	3	On	On	NS	-0.487
Constit	Constit	Constit	Constit	Constit	YYYYY	1462	TC298808	1	TTCCTTCATCGTTGATAGTTATAATGTGCTTAGGCAGCCTGTCTAGGTCATTCACTGGTG	GRMZM5G846548	hypoth. protn LOC100191643	transferase activity	-0.022	0.85	95.1	4	96	2	On	On	NS	-0.12	0.307	87.8	2	95.1	4	On	On	NS	0.509	0	148.1	4	92.2	3	On	On	NC	-0.067	0.418	93.9	4	99.3	4	On	On	NS	-0.342
			NotSharedPrev	SharedPrev	NNNYY	1463	TC299052	1	CTGTGCTTGCACACAATACTAGTTGTTCCCACCGCAAGCAAAGCATTTTCGGCCGCCCCA	GRMZM2G073077	SAC3/GANP/Nin1/mts3/eIF-3 p25		-0.065	0.812		0		0	Off	Off	NS	0.143	0.605	0	1		0	Off	Off	NS	-0.066	0.679	65	4	0	2	On	Off	NS	0.031	0.819	60.1	4	59.9	3	On	On	NS
					NNNNN	1464	TC297694	1	ACACATAAAGATCGTACCGGTCGAACCTTGATATACAAATGTCTTGATCCTTTTTGCCAC							0		0	Off	Off					0		0	Off	Off					0		0	Off	Off					0		0	Off	Off
					NNNNN	1466	TC307123	1	ATGAGACAAGACAAGGCATGTGCCTATTGCCCTATTCCAATTCTTGAGCACTGTAACACT	GRMZM2G172723	Mog1/PsbP/DUF1795, alpha/beta/alpha sandwich					0		0	Off	Off					0		0	Off	Off				0	1	0	1	Off	Off		0.085	0.681	0	1	0	2	Off	Off	NS
Constit	Constit	Constit	Constit	Constit	YYYYY	1467	TC312548	1	AATCTGTAGCGGATCAGTTAGGTTTGGATGGTTCTTACATACCACGCACATATATTGAAC	GRMZM2G147430	Uridine kinase	catalytic activity	0.137	0.326	143.9	4	127.1	2	On	On	NS	-0.118	0.393	136.2	2	143.9	4	On	On	NS	-0.373	0.002	143.2	4	186.4	4	On	On	NC	-0.072	0.462	66.8	4	70.8	4	On	On	NS	0.256
Constit	Constit	Constit	Constit	Constit	YYYYY	1468	TC306661	1	CTTCTGATGCATTTCGTGCAATGTTTGATGGCGGGTACAGGGAAAAGGATGCAAGGGACA	GRMZM2G098227	hypoth. protn LOC100279213	binding	0.059	0.78	393.5	4	376.5	2	On	On	NS	0.035	0.867	397.5	2	393.5	4	On	On	NS	-0.164	0.282	500.2	4	557.8	4	On	On	NS	0.013	0.929	407.1	4	412.6	4	On	On	NS	1.707
Constit	Constit	Constit	Constit	Constit	YYYYY	1469	TC308722	1	CGTGTTCTTCTCCCTCCCCTGTTTGCCTATTGGGAAGTTTCGTTTCATGGCGATGAATGG	GRMZM2G126900	hypoth. protn LOC100273421		0.055	0.841	2124.5	4	1879.1	2	On	On	NS	-0.069	0.803	2184.1	2	2124.5	4	On	On	NS	-1.259	0	1433.8	4	3406.1	4	On	On	Down	0.046	0.815	620.4	4	577.8	4	On	On	NS	4.14
Constit	Constit	Constit	Constit	Constit	YYYYY	1470	TC282342	1	CACGGGGTACTTAACCTTTGCAAGGCTTTGCGTGTGATAGGCAAGCAGAGTCGTAAAATA	GRMZM2G098214	tRNA methyltransferase complex GCD14 subunit	transferase activity	0.106	0.62	869.4	4	759.8	2	On	On	NS	-0.275	0.212	752.8	2	869.4	4	On	On	NS	0.065	0.668	687.2	4	643.9	4	On	On	NS	-0.293	0.072	642.7	4	787.7	4	On	On	NS	2.851
Constit	Constit	Constit	Constit	Constit	YYYYY	1471	TC299329	1	CATGCATGCATGCTACAATAAGGTTCTGATACTTTAATCGATGCTGGAAAGCCCATGCAT	GRMZM2G032628	Glycoside hydrolase, catalytic core	binding	0.159	0.636	500.8	4	406.4	2	On	On	NS	0.539	0.129	802.4	2	500.8	4	On	On	NS	0.608	0.024	918.9	4	605	4	On	On	Up	-0.041	0.863	1843.7	4	2084.8	4	On	On	NS	2.055
	NotSharedPrev		NotSharedPrev	SharedPrev	NYNYY	1472	AM1	1	TGCTGCTGCTTCTGGGTTTAGTCCCCAAAAGCTGATGCATTTCTCCGGCCTGACTCGACG	GRMZM5G883855	ameiotic 1		-0.007	0.95	70.7	4	0	1	On	Off	NS	0.004	0.973	0	1	70.7	4	Off	On	NS	0.028	0.71	90.9	4	88.8	4	On	On	NS	0.097	0.214	178.7	4	168.3	4	On	On	NS	-0.769
Constit	Constit	Constit	Constit	Constit	YYYYY	1473	TC313555	1	CTCCATTCCAAATTGTTCCAGCTTGTAAGTCGTTGGCTTTTCTAAAGTTACTATTCCCTC	GRMZM2G052654	hypoth. protn LOC100276037		0.01	0.944	75.5	4	77.3	2	On	On	NS	0.122	0.409	79	2	75.5	4	On	On	NS	0.065	0.584	82.8	4	0	2	On	Off	NS	-0.13	0.222	93	4	100.7	4	On	On	NS	-0.674
StageSpec					YNNNN	1474	TC284544	1	GGCGTCGACTGATAGCAGCAGTCTGATGCATCTGCAAATCGCTATTGTTTTCTACTAGTA				-0.201	0.187	0	2	69.2	2	Off	On	NS	0.143	0.461	0	1	0	2	Off	Off	NS			0	2		0	Off	Off					0	0	2	Off	Off
Constit	Constit	Constit	Constit	Constit	YYYYY	1476	TC283119	1	GTAAATATGATTGGGTTGGTTCTTTTGGTCGAGAGATTGGTGGGGATCGATCCCCTTCTT	GRMZM2G139574	Superoxide dismutase, copper/zinc, binding site	transferase activity	-0.077	0.83	157.8	4	178	2	On	On	NS	-0.243	0.502	123.8	2	157.8	4	On	On	NS	0.65	0.025	183.4	4	113.6	4	On	On	Up	0.357	0.179	267.4	4	225.7	4	On	On	NS	0.389
Constit	Constit	Constit	Constit	Constit	YYYYY	1477	TC311164	1	CTCCTCTCTCTTCTCCCCATCTCGCCTTCGATTGCCCTTCCGGCCATCCTACCTCCTACC	GRMZM2G010000	Tetratricopeptide TPR2	protn binding	0.122	0.415	667.9	4	600.7	2	On	On	NS	-0.051	0.729	663.4	2	667.9	4	On	On	NS	-0.437	0.001	573.9	4	767.2	4	On	On	NC	0.099	0.354	335.5	4	307.1	4	On	On	NS	2.471
				StageSpec	NNNNY	1478	CK786817	1	GGATCAAACACAATTTCTACCCGACTCCAGTCCTGAGTCCTGACTCCATCTATCATCTGC				0.001	0.994	0	1	0	1	Off	Off	NS	0.068	0.672	0	1	0	1	Off	Off	NS	-0.128	0.276	0	1	0	1	Off	Off	NS	0.107	0.205	71.3	4	67.1	3	On	On	NS
Constit	Constit	Constit	Constit	Constit	YYYYY	1479	TC290539	1	GGAGTCGGTGTACAATGGCAGGCAGTTCGACATCACTCTCATGCTATGGAAGGACCCAAA	GRMZM2G129947	protn of unknown function DUF239, plant		0.229	0.484	153.3	4	104.3	2	On	On	NS	0.069	0.831	190.5	2	153.3	4	On	On	NS	0.796	0.033	158.2	4	0	2	On	Off	Up	0.088	0.7	109.4	4	103.1	4	On	On	NS	0.347
			NotSharedPrev	SharedPrev	NNNYY	1480	TC315458	1	GCAGTGGATCCCAAGGGGAAGGCATCAATGCAACAGCATTACGGCTTCCCCTTCCATTCG	GRMZM2G036297	Transcription factor, SBP-box	DNA binding				0		0	Off	Off				0	1		0	Off	Off		-0.135	0.2	68.4	4	74.9	4	On	On	NS	0.065	0.525	94.9	4	88.9	4	On	On	NS
					NNNNN	1481	TC291007	1	GTGCAGGTGCAGGAGAATCAGCTGGGATGAATTCAGGAGGTTTAATAGGGACAACGGAAG	GRMZM2G321023	7TM GPCR, rhodopsin-like		0.084	0.616		0		0	Off	Off	NS	0.086	0.479	0	1		0	Off	Off	NS	0.075	0.654	0	2		0	Off	Off	NS				0	0	1	Off	Off
Constit	Constit	Constit	Constit	Constit	YYYYY	1482	TC307676	1	CCACCTTCCAGCAGCAGGCATCACATTTGTGTATTTTTCGACTGGGTCTCCCGGTTGTTT	GRMZM2G054361	Aminotransferases, class-I, pyridoxal-phosphate-bi	catalytic activity	0.514	0.479	347.1	4	305.3	2	On	On	NS	-0.12	0.867	215.2	2	347.1	4	On	On	NS	0.143	0.778	334.8	4	247.8	4	On	On	NS	-0.433	0.401	1066.7	4	1735.3	4	On	On	NS	1.526
					NNNNN	1483	TC289019	1	ATAGGGAGAGGAGCAGATTCCGGTGAGCACACACATCCTCTAAGTGCTATCTAATCTACA	GRMZM2G162755	anthocyanidin 3-O-glucosyltransferase					0		0	Off	Off					0		0	Off	Off				0	1	0	1	Off	Off					0	0	1	Off	Off
Constit	Constit	Constit	Constit	Constit	YYYYY	1484	TC300990	1	GGGAGCTCGTCGGTGAGATCCTCCGATACAACGGCGTCAGGGTCACCTACTGAAGTGAAG	GRMZM5G869196	electron transporter/ thiol-disulfide exchange int		0.025	0.911	92.3	4	92.5	2	On	On	NS	1.192	0	200.4	2	92.3	4	On	On	Up	1.252	0	269.6	4	113.4	4	On	On	Up	-1.135	0	275.4	4	669.8	4	On	On	Down	-0.385
					NNNNN	1485	TC308909	1	TTGGTTGTCTAGTTTCCACCAAAGGGATCGAAGCTAATCCCGATAAAATTGAAGCCATCC							0		0	Off	Off					0		0	Off	Off					0		0	Off	Off					0		0	Off	Off
Constit	Constit	Constit	Constit	Constit	YYYYY	1486	TC283716	1	GCCTGGAAGCAATGGGGGATAAGAACGATGACTGCTACATAGTCAACGCTGCAGTGTATG	GRMZM2G001255	Conserved hypoth. protn CHP02058		0.311	0.046	1187	4	876.1	2	On	On	NC	-0.056	0.692	1236.1	2	1187	4	On	On	NS	-0.62	0	1299.7	4	1989.6	4	On	On	Down	-0.164	0.12	976.5	4	1088.7	4	On	On	NS	3.3
Constit	Constit	Constit	Constit	Constit	YYYYY	1488	CF056767	1	ATTTTTTTAATGGCCGGAATCCCACCAAATTAAGAGGCAACATAGGGCTGTGAAGGTACC	GRMZM2G031420	protn of unknown function DUF1242		0.067	0.502	76	4	72.1	2	On	On	NS	0.04	0.687	78.5	2	76	4	On	On	NS	-0.012	0.866	90.9	4	91.8	4	On	On	NS	-0.112	0.132	81.4	4	87.3	4	On	On	NS	-0.665
NotSharedPrev	SharedPrev	SharedPrev	SharedPrev		YYYYN	1489	CF008869	1	GACACGAGTATAGTCTCAAGAGGGCATGTCTTGCGCCAATCTAACATGATATGGGAGCCC	GRMZM2G173358	UbiA prenyltransferase	transferase activity	-0.179	0.072	76.2	4	78.6	2	On	On	NS	-0.071	0.442	78.7	2	76.2	4	On	On	NS	0.125	0.075	95.2	4	87	4	On	On	NS	0.076	0.318	0	2	57.6	3	Off	On	NS	-0.661
Constit	Constit	Constit	Constit	Constit	YYYYY	1491	TC284508	1	AGCTGATTATGAAGGATGGGACAAAGGGTATATTTCGAAATTAAAAAGAGCACAGAGGGC	GRMZM2G080746	Inorganic pyrophosphatase	binding	0.271	0.096	961.4	4	780.8	2	On	On	NS	-0.227	0.156	835.9	2	961.4	4	On	On	NS	-0.607	0	532.5	4	832.4	4	On	On	Down	-0.123	0.269	184.1	4	199.3	4	On	On	NS	2.996
			NotSharedPrev	SharedPrev	NNNYY	1492	TC279674	1	ATGAACAAGAAGAAGCTCCTCCGTTCCGAGCTAGCTCCGGATTTTAGTTGTTTGCTTGCA	GRMZM2G431504	3-beta hydroxysteroid dehydrogenase/isomerase	binding	-0.074	0.481		0	0	1	Off	Off	NS	-0.106	0.319		0		0	Off	Off	NS	-0.123	0.255	58.5	3		0	On	Off	NS	-0.038	0.655	73	4	77.4	3	On	On	NS
Constit	Constit	Constit	Constit	Constit	YYYYY	1493	TC294382	1	CCACGATCTTGAACTGCTGATGAATTATGTGAATAACACGAGCAGGCATGATGGTTGTAT	GRMZM2G055458	Thiamin pyrophosphokinase	nucleotide binding	0.055	0.736	334	4	309.5	2	On	On	NS	0.172	0.299	388.1	2	334	4	On	On	NS	0.235	0.06	264.2	4	225.2	4	On	On	NS	0.206	0.093	195.9	4	169.3	4	On	On	NS	1.471
Constit	Constit	Constit	Constit	Constit	YYYYY	1494	TC288576	1	CAGGAGAGGTACGCCCTTCTTCGCTGTTGTACGCTATGCAGGTTGCAGATGCAGCTCTAG	GRMZM2G023436	Ras small GTPase, Ras type	hydrolase activity	0.231	0.161	87.1	4	71.7	2	On	On	NS	-0.106	0.504	82.5	2	87.1	4	On	On	NS	0.002	0.986	103.6	4	103.4	4	On	On	NS	-0.128	0.265	106.8	4	118.2	4	On	On	NS	-0.468
Constit	Constit	Constit	Constit	Constit	YYYYY	1495	TC293717	1	AGCTCCTGCAGTTAGGTCTGTCTCTATGAGAGACATGGGGACCGAGATGACTCCAATTGC	GRMZM2G104468	Remorin, C-terminal region		0.096	0.539	90.9	4	85.2	2	On	On	NS	0.096	0.536	97.1	2	90.9	4	On	On	NS	0.312	0.014	113.7	4	91.2	4	On	On	NC	0.199	0.09	158	4	137.5	4	On	On	NS	-0.407
Constit	Constit	Constit	Constit	Constit	YYYYY	1496	TC285500	1	AAGGTGGAGAGGGTGGATCCTTTGGCTGAGAGTAAATTTCTGCTTGATTCCATTTCAAGG	GRMZM2G115013	Nucleic acid binding, OB-fold, tRNA/helicase-type		0.115	0.367	606.5	4	538.2	2	On	On	NS	-0.115	0.366	571.2	2	606.5	4	On	On	NS	0.829	0	706.4	4	398.2	4	On	On	Up	-0.017	0.847	753.7	4	759.1	4	On	On	NS	2.331
			NotSharedPrev	SharedPrev	NNNYY	1497	DT653866	1	ATGCAGCACTTGCAGGCGAGTTGGTTGTTCTCTAGAACTGTAGAATATGATATGCTTGTG	GRMZM2G171410	mRNA capping enzyme, large subunit		-0.016	0.924	0	2	0	1	Off	Off	NS	0.028	0.866	0	1	0	2	Off	Off	NS	0.079	0.734	69.2	4	0	1	On	Off	NS	0.103	0.387	232.2	4	218.2	4	On	On	NS
					NNNNN	1499	AW165567	1	CGAACCCATGGCATGTTCCATCGTGGGCAAACTCAACCTGCAAGCAAGATGGTAGGATAC	GRMZM2G037624	hypoth. protn LOC100273522	carbohydrate binding	-0.065	0.699	0	1		0	Off	Off	NS			0	1	0	1	Off	Off					0		0	Off	Off		-0.022	0.85	0	1	57.5	3	Off	On	NS
Constit	Constit	Constit	Constit	Constit	YYYYY	1500	TC283272	1	GGAGAACAGTAATATTGCTGCTCTCCATTACAGCACGCCATCCAGATGCTTCCGAAGTCG	GRMZM2G006474	Armadillo-type fold	binding	-0.007	0.964	136.2	4	147	2	On	On	NS	0.146	0.366	140.1	2	136.2	4	On	On	NS	0.958	0	280.4	4	143.4	4	On	On	Up	0.031	0.782	159.3	4	157.6	4	On	On	NS	0.177
NotSharedPrev	SharedPrev		NotSharedPrev	SharedPrev	YYNYY	1501	TC315746	1	AAAATGCTCTGCCCTGTTACGTTCTGGCCATCACGATTCCACTCCACCGATGGAAAACCC	GRMZM2G373859	Tubby, N-terminal		-0.059	0.571	69.5	4	71	2	On	On	NS	0.029	0.78	0	1	69.5	4	Off	On	NS	-0.036	0.623	74.6	3	76.6	3	On	On	NS	-0.037	0.612	91.5	4	93.9	4	On	On	NS	-0.794
NotSharedPrev	SharedPrev		NotSharedPrev	SharedPrev	YYNYY	1502	TC312510	1	GACGTCTCCGGCAACAGGCTGAGGGTTCTGCCCGACACCATCTCGAAATGCAGATCGCTG	GRMZM2G092672	Leucine-rich repeat	protn binding	-0.007	0.956	67	3	63.5	2	On	On	NS	0.017	0.892	0	1	67	3	Off	On	NS	-0.003	0.977	66.7	3	0	2	On	Off	NS	-0.004	0.97	77.4	4	77.7	3	On	On	NS	-0.847
					NNNNN	1503	TC303135	1	CACGCGTCCGCAAGGTATTAACATGAATAATCCCCAAAACCCTAAAGCCAGTGCTCCTTG	GRMZM2G167576	Transcription factor CBF/NF-Y/archaeal histone					0		0	Off	Off					0		0	Off	Off		-0.026	0.874		0	0	1	Off	Off	NS	-0.069	0.762		0	0	2	Off	Off	NS
					NNNNN	1504	CO452486	1	AACCGGGGAAAAACCATGGATGACCCTACTTAACTTTTGGAGAGAGAAACCTTTAGGGTC							0		0	Off	Off					0		0	Off	Off		-0.247	0.108		0	0	2	Off	Off	NS				0		0	Off	Off
					NNNNN	1505	CV985172	1	GGGAGGCAGGGACAAATTAGCTATCCTTAATTCACCAGCTTCAAACGCTGATAAACCCTT							0		0	Off	Off					0		0	Off	Off					0		0	Off	Off				0	1	0	1	Off	Off
			NotSharedPrev	SharedPrev	NNNYY	1507	TC303621	1	ATCTCTTCCCTTCCACAATGCCCAATAACCCGTAATAACTAACTGCTACGAACAGCTAGC	AC198725.4_FG009		DNA binding	-0.259	0.082	0	1	0	1	Off	Off	NS	0.202	0.155	0	1	0	1	Off	Off	NS	0.01	0.915	62.9	3		0	On	Off	NS	0.026	0.694	67.6	4	68.5	3	On	On	NS
NotSharedPrev	SharedPrev			NotSharedPrev	YYNNY	1508	TC296787	1	GTCGAGTACGTCGGCAGAGCCACCGGCTGAGGTCACAAGAAACTATAAAAGTCTGAATGC	GRMZM2G095333	Peptidyl-prolyl cis-trans isomerase, FKBP-type		0.031	0.95	66.5	4	66	2	On	On	NS	-0.164	0.745	0	1	66.5	4	Off	On	NS	0.138	0.783	0	2	0	1	Off	Off	NS	-0.313	0.388	283	4	334.2	4	On	On	NS	-0.858
NotSharedPrev			NotSharedPrev		YNNYN	1509	TC291789	1	GCAAGCAAGTGCAAGCGCAGGTTCAGTCGGCGACCTTGGAGCACAAAGACGGCAACCAGC			transferase activity	-0.062	0.602	0	2	63.9	2	Off	On	NS	-0.139	0.261	0	1	0	2	Off	Off	NS	0.243	0.036	75.8	4	0	1	On	Off	NC	-0.732	0.003	0	1	84.7	4	Off	On	Down
Constit	Constit	Constit	Constit	Constit	YYYYY	1510	TC302098	1	TGCAGTTTTTGGAGTTTGCACTGAAATCAGATAAAACTTTGTGGCCTTTTGGGCGAGGTG	GRMZM2G007347	glycosyl hydrolase, family 43 protn	hydrolase activity	0.752	0	340.8	4	214.4	2	On	On	Up	-0.228	0.148	275	2	340.8	4	On	On	NS	-0.016	0.877	236.2	4	244.3	4	On	On	NS	0.157	0.156	402.7	4	362.1	4	On	On	NS	1.5
Constit	Constit	Constit	Constit	Constit	YYYYY	1511	TC312156	1	AAATTATTAGGCAAGCGGGAGCGTAGCTTGATCTAATTTAGCTCTGCACCAGATTGGTAG	GRMZM2G086072	Transcription factor DP, subgroup	transcription factor activity	0.023	0.834	545.7	4	546.2	2	On	On	NS	-0.154	0.182	486.3	2	545.7	4	On	On	NS	0.505	0	660	4	470.5	4	On	On	NC	0.051	0.521	559.6	4	540.7	4	On	On	NS	2.179
Constit	Constit	Constit	Constit	Constit	YYYYY	1512	TC293425	1	ATTTGCATGTATGGTTGGCAGCTGTCTTTGCAACTCCCCTCTGACACTGAATTGAGCGGG	GRMZM2G177654	LOC100283761	structural molecule activity	0.086	0.647	1336.7	4	1306.7	2	On	On	NS	-0.072	0.701	1201.4	2	1336.7	4	On	On	NS	0.014	0.914	1316.8	4	1287.2	4	On	On	NS	-0.171	0.211	1993.7	4	2180.9	4	On	On	NS	3.472
Constit	Constit	Constit	Constit	Constit	YYYYY	1513	TC307465	1	CGTCAAATCATGCTGGTGTTTCTACAGTAGATGAACTAGAATATTTTGCCATGGGTAAGC	GRMZM5G839757		protn binding	0.276	0.092	480.8	4	390.3	2	On	On	NS	-0.199	0.208	422.6	2	480.8	4	On	On	NS	-0.07	0.517	546.7	4	574.7	4	On	On	NS	0.052	0.63	220.3	4	212	4	On	On	NS	1.996
			NotSharedPrev	SharedPrev	NNNYY	1514	CO442628	1	ATTTTGGAAGCTCTCCAACCAACAGGAGATTCTCTCACCGGTTAGGAGGGCCATACAATT				0.143	0.196	0	2	0	1	Off	Off	NS			0	1	0	2	Off	Off				67.6	3		0	On	Off		-0.071	0.348	92.1	4	96.8	4	On	On	NS
Constit	Constit	Constit	Constit	Constit	YYYYY	1516	TC292259	1	GATGGTGATCCGATGAGCCTGTTAATCTACCTTTTCGCATGTGTGGTTGCTCTGTACTGC	GRMZM2G178294	hypoth. protn LOC100304428		0.102	0.58	2860.1	4	2779.4	2	On	On	NS	0.021	0.907	2814.3	2	2860.1	4	On	On	NS	0.451	0.005	3428.6	4	2490.3	4	On	On	NC	-0.139	0.297	3016.9	4	3293.6	4	On	On	NS	4.569
NotSharedPrev	SharedPrev		NotSharedPrev	SharedPrev	YYNYY	1517	BG320580	1	CATACAAGACATCTCTTGCTGCAAAATTGACGAGGATCAACAGATTAGGGATAAGGCGCC	GRMZM2G003963			0.133	0.256	69	4	62.6	2	On	On	NS	0.053	0.642	0	1	69	4	Off	On	NS	0.289	0.011	79	4	0	1	On	Off	NC	0.024	0.794	58	4	57.5	3	On	On	NS	-0.804
Constit	Constit	Constit	Constit	Constit	YYYYY	1518	TC293740	1	GTTCCAATTTTGTGCCCGTTTGTTTAGGGGGGAAAGAACTTTTCCTGAATTCAGATCACA	GRMZM2G030408	Magnesium transporter		0.12	0.423	2637.3	4	2687.8	2	On	On	NS	0.055	0.708	2465.7	2	2637.3	4	On	On	NS	-0.055	0.6	2304.5	4	2420.3	4	On	On	NS	-0.24	0.039	3302	4	3925.4	4	On	On	NC	4.452
Constit	Constit	Constit	Constit	Constit	YYYYY	1519	TC314587	1	GGAGCATTGAATTGGCTCTGCTTTTGTGGTATTTGAACAATCGGCTTTTGGGGTATCCTT	GRMZM2G048257	Ribosomal protn P2		0.087	0.621	93.9	4	92.9	2	On	On	NS	-0.028	0.872	87	2	93.9	4	On	On	NS	0.222	0.093	113.8	4	98.1	4	On	On	NS	-0.438	0.004	109.5	4	149.3	4	On	On	NC	-0.36
NotSharedPrev	SharedPrev		NotSharedPrev	SharedPrev	YYNYY	1520	TC301664	1	GCTGGTGGTGTTGTTCACCGCAACAAAGACCAAATCTTCAGTAAGGCAACTGCAGTTGTC	GRMZM2G040017	Sodium/calcium exchanger membrane region	transporter activity	0.054	0.751	74.7	4	74.6	2	On	On	NS	-0.059	0.729	0	1	74.7	4	Off	On	NS	0.271	0.281	89	4	0	1	On	Off	NS	-0.072	0.556	131.6	4	137.2	4	On	On	NS	-0.69
Constit	Constit	Constit	Constit	Constit	YYYYY	1521	TC304033	1	AGCAAGCATATGATGCTGAGGGATGCTCTATCACTAAACAACGGCTGTCTCTACGTAAGA				0.035	0.902	88.4	4	90.1	2	On	On	NS	0.06	0.832	88.6	2	88.4	4	On	On	NS	-0.288	0.169	83.5	4	102	4	On	On	NS	-0.126	0.531	165.9	4	193.1	4	On	On	NS	-0.447
Constit	Constit	Constit	Constit	Constit	YYYYY	1522	CF623766	1	AAAACGAAAAGAAGCGCAGCTGGACCTCTACTCTCTCTACTGATCTGCGTCTCCTTTTCC	GRMZM2G176638	Zinc finger, MYND-type	binding	0.037	0.8	76.6	4	73.2	2	On	On	NS	0.028	0.848	79.4	2	76.6	4	On	On	NS	-0.457	0.001	88.3	4	123.5	4	On	On	NC	0.09	0.389	113.6	4	104.8	4	On	On	NS	-0.654
Constit	Constit	Constit	Constit	Constit	YYYYY	1523	TC294601	1	CATAATGTTGTCTGTCCGCACTGCATTTTCTGATCGGGCAAGTGCATTATTGACTGTGCA	GRMZM2G141760		lipid binding	0.192	0.197	461.2	4	422.6	2	On	On	NS	-0.068	0.634	420.1	2	461.2	4	On	On	NS	0.416	0.002	509.1	4	377.7	4	On	On	NC	0.017	0.868	454	4	450.8	4	On	On	NS	1.936
Constit	Constit	Constit	Constit	Constit	YYYYY	1524	TC301784	1	GTGAAGACGACCTTGTTCTGAAGGACCAAATGTTGGTCGGTGCTCAGGACAGCCTTAACA	GRMZM2G164277	SET		-0.013	0.915	92.3	4	92.6	2	On	On	NS	-0.111	0.384	86.3	2	92.3	4	On	On	NS	-0.291	0.007	105.1	4	129.2	4	On	On	NC	-0.201	0.042	67.2	4	77.9	4	On	On	NC	-0.385
Constit	Constit	Constit	Constit	Constit	YYYYY	1525	TC283608	1	CCAAGTCCGACTACGTGCAAGAACCCATCCCACGGCACGTGTGGGAGAGAACATGGTCAT	GRMZM2G031941	FAD-binding, type 2	catalytic activity	0.14	0.506	234.7	4	224.4	2	On	On	NS	0.077	0.711	238.6	2	234.7	4	On	On	NS	0.89	0	229.1	4	123.6	4	On	On	Up	-0.158	0.295	297.8	4	322.6	4	On	On	NS	0.962
				StageSpec	NNNNY	1526	TC302164	1	AATACAGACAGGCCTTTCGATGTTTTTATTCAGTTTGCTCCGGACTTTTTAACGTACGTG	GRMZM2G048775	Haem peroxidase					0		0	Off	Off					0		0	Off	Off					0		0	Off	Off		0.061	0.765	57.3	3	0	2	On	Off	NS
				StageSpec	NNNNY	1535	CF025018	1	CAGGTATCTGCATCGTTCCTTGCATAACGCAGAGTCACTCTGAACTCTTTTGCCTACCGA							0		0	Off	Off				0	1		0	Off	Off				0	1	0	1	Off	Off		0.084	0.374	59.5	4	57	3	On	On	NS
Constit	Constit	Constit	Constit	Constit	YYYYY	1536	TC300807	1	AAGGAAGAACAAGTTGGCTTCGATCGAAGGCTCGACAACTGCCGAGTACCATCTGCCTGT	GRMZM2G151223	Signal transduction histidine kinase, homodimeric	kinase activity	-0.003	0.988	436	4	504.7	2	On	On	NS	-0.144	0.464	325.6	2	436	4	On	On	NS	0.201	0.163	282.1	4	244.1	4	On	On	NS	0.008	0.955	808.5	4	824.2	4	On	On	NS	1.855
Constit	Constit	Constit	Constit	Constit	YYYYY	1537	TC281134	1	AAAGCTCCTCTATGGGTGTCCTTGCAAGGGATGATATGCATATGATCGCAACCAATGGTG	GRMZM2G125544	Peptidase A1	hydrolase activity	0.124	0.325	289.4	4	263.8	2	On	On	NS	-0.101	0.417	271.9	2	289.4	4	On	On	NS	-1.119	0	256.4	4	587.5	4	On	On	Down	0.196	0.042	200.9	4	174.8	4	On	On	NC	1.264
Constit	Constit	Constit	Constit	Constit	YYYYY	1538	TC303241	1	CTCGCACCAACCACTCTGGACCCTGTCGAGTACCGGTTGGCATGAGCAGAAACCTAGCTA	GRMZM2G170734	Chlorophyllase	hydrolase activity	-0.093	0.803	106.4	4	110.1	2	On	On	NS	-0.072	0.846	104.3	2	106.4	4	On	On	NS	-1.21	0.001	77	4	212.3	4	On	On	Down	0.01	0.968	263.6	4	249.7	4	On	On	NS	-0.18
Constit	Constit	Constit	Constit	Constit	YYYYY	1539	CO448420	1	AGGAGGAAGAGGAAGGGGTAGAGGAGATCCTCAAAGTTATCGAGGAAAACGAAAACCGAA	GRMZM5G849223	ribosomal protn S4		0.049	0.851	8116.8	4	7758.6	2	On	On	NS	-0.113	0.667	7582.6	2	8116.8	4	On	On	NS	-1.85	0	3178.8	4	11829	4	On	On	Down	-0.117	0.531	3541.5	4	3864.8	4	On	On	NS	6.074
StageSpec					YNNNN	1540	TC315294	1	GAGGAACAAGATGGACGACACACACGAGGTTGGCTGATGACGCTCGACATACGAGAGCAA	GRMZM2G400596	hypoth. protn LOC100382161		-0.19	0.184		0	61.7	2	Off	On	NS				0		0	Off	Off		-0.194	0.308	0	2	0	1	Off	Off	NS	0.066	0.708	0	1	55.7	3	Off	On	NS
Constit	Constit	Constit	Constit	Constit	YYYYY	1541	TC297485	1	CCTGGAACAGCCCAAGGTAGGGGGGCTTGTTCAGTTGCTGCATTACCCGCGCATCTGTAT			hydrolase activity	0.122	0.412	98.1	4	92.7	2	On	On	NS	-0.006	0.966	94.5	2	98.1	4	On	On	NS	0.058	0.575	125.2	4	123.5	4	On	On	NS	-0.079	0.452	214.6	4	228.8	4	On	On	NS	-0.297
					NNNNN	1542	CA405297	1	CATCCCCTTACTCGATTTTGGTGGGGACAAAAAATGAACAAGGGGGTAAATGTAAAGCAT				-0.047	0.695	0	1	0	1	Off	Off	NS	-0.081	0.63		0	0	1	Off	Off	NS	-0.287	0.149		0	0	1	Off	Off	NS				0		0	Off	Off
Constit	Constit	Constit	Constit	Constit	YYYYY	1543	TC284121	1	GTCTTTGATTGTTGCCTTTTATTGCTATATGCTGGACCGTTTTGTTGCGTTGTTTTGCAC	GRMZM2G456114	hypoth. protn LOC100382299		-0.005	0.974	124.7	4	126	2	On	On	NS	0.083	0.593	131.1	2	124.7	4	On	On	NS	0.583	0	157.7	4	96.7	3	On	On	NC	-0.157	0.168	191.2	4	213.6	4	On	On	NS	0.049
NotSharedPrev	SharedPrev	SharedPrev	SharedPrev		YYYYN	1544	DR796430	1	GCCATGGACGAGAAGAAAATGGTTGTCTTTGTCATGCAACAAGCTGTTTGGAATGTTGAC				0.097	0.317	111.9	4	107.4	2	On	On	NS	-0.097	0.317	102.3	2	111.9	4	On	On	NS	0.198	0.016	123.4	4	107.8	4	On	On	NC				0	0	2	Off	Off		-0.107
	NotSharedPrev		NotSharedPrev	SharedPrev	NYNYY	1545	TC297965	1	GAAGCTTGCTTGCTTTTTGGCTCCTCAACCCTCTGGTGCACCCTACCTAATTGAGACGTG	GRMZM2G335638	Vinculin	kinase activity	0.008	0.954	65.8	3	0	1	On	Off	NS	0.045	0.76	0	1	65.8	3	Off	On	NS	-0.054	0.602	68	3	75.3	3	On	On	NS	0.059	0.569	106.5	4	100.9	4	On	On	NS	-0.873
Constit	Constit	Constit	Constit	Constit	YYYYY	1546	TC302503	1	CTTTCTTTGATTCCATCCCAGGCACACCAGTTCAGAAGTCCGTCTTCGATTACTCCGTCC	GRMZM2G118309	Calcium-binding EF-hand	binding	0.096	0.591	151	4	140.1	2	On	On	NS	-0.098	0.583	141.8	2	151	4	On	On	NS	-1.408	0	152	4	406.9	4	On	On	Down	0.008	0.951	166.1	4	165.1	4	On	On	NS	0.326
				StageSpec	NNNNY	1547	TC293062	1	TTGTGTTGGGCTGGTATAGACGGGAGCTGAGCTTCTAGCAACGTACAGTGTATCCGCCAT				-0.034	0.816	0	1	0	1	Off	Off	NS	0.243	0.136	0	1	0	1	Off	Off	NS	-0.533	0.01	0	2		0	Off	Off	NC	0.038	0.606	63.6	4	64.7	3	On	On	NS
				StageSpec	NNNNY	1548	TC307432	1	GAAGTTGAATCAGAGGTAAGGCAAATTCAGAGCTCCACAGGTTTGTGCACTGGGCGTAGT	GRMZM2G113177	Zinc finger, RING-CH-type	binding	-0.083	0.468	0	2	0	1	Off	Off	NS	-0.034	0.762	0	1	0	2	Off	Off	NS			0	1		0	Off	Off		-0.03	0.705	57.5	3	59.7	3	On	On	NS
Constit	Constit	Constit	Constit	Constit	YYYYY	1549	CF972590	1	TGTTGCAATCTTTGGAAATTGATATTCAGTCCACGTAATTTCCTCTGGTACCTGGGCATA	GRMZM2G050882	Restriction endonuclease, type I, R subunit/Type I		0.006	0.958	119.4	4	117.7	2	On	On	NS	-0.201	0.094	105.5	2	119.4	4	On	On	NS	0.404	0.028	107.8	4	0	1	On	Off	NC	0.152	0.076	85.5	4	76.7	4	On	On	NS	-0.013
Constit	Constit	Constit	Constit	Constit	YYYYY	1550	TC302391	1	GGCGACAGGCTCATCAAAGCTGCACTCAATGATGCGTGCCCTTGCCTCTCTTCTCTTGGT	GRMZM2G419994	wound induced protn		-0.155	0.204	118.7	4	124.3	2	On	On	NS	-0.263	0.043	104.7	2	118.7	4	On	On	NC	0.11	0.201	135.5	4	125.4	4	On	On	NS	-0.006	0.942	235.1	4	233.3	4	On	On	NS	-0.022
Constit	Constit	Constit	Constit	Constit	YYYYY	1551	TC301749	1	TGGGGGGTTTGAAAGCTGAAGTAGCTTTTTGATCTGTGTTTCTCCCCTGTTCTTCAATCT	GRMZM2G071100	EF-HAND 1	binding	-0.122	0.735	253.4	4	274	2	On	On	NS	0.24	0.509	304.5	2	253.4	4	On	On	NS	-1.197	0.001	828.6	4	1920.9	4	On	On	Down	0.538	0.054	898.8	4	619.1	4	On	On	NS	1.072
					NNNNN	1552	BM080023	1	TTTTTAGGCACAGACGTGCTTGAAAGTCCACATATAAAAGAAGTGCATAGTTGAGACGTG	GRMZM2G135044	hypoth. protn LOC100272362					0		0	Off	Off					0		0	Off	Off					0		0	Off	Off					0		0	Off	Off
			NotSharedPrev	SharedPrev	NNNYY	1553	TC299702	1	TGGCAGAAAAGAGGCCGCAACTGCAAGGCACCGCAGGAGAGAAGAAGATCACCAGCAACA	GRMZM2G027741	protn transporter		0.02	0.844	0	1		0	Off	Off	NS	-0.069	0.51	0	1	0	1	Off	Off	NS	-0.195	0.02	63.3	4	71.4	3	On	On	NC	0.041	0.576	59.9	4	58.6	3	On	On	NS
Constit	Constit	Constit	Constit	Constit	YYYYY	1554	TC310906	1	TGCACAATAATGCCTTACATGCTATGTTGGATAATACCCCTACACTACTTTGGCAAATGC			nucleic acid binding	-0.069	0.427	96.3	4	102.9	2	On	On	NS	0.096	0.278	101.5	2	96.3	4	On	On	NS	0.414	0.001	95.7	4	0	2	On	Off	NC	-0.05	0.414	72.1	4	74.8	4	On	On	NS	-0.323
	NotSharedPrev	SharedPrev	SharedPrev	SharedPrev	NYYYY	1555	NP964944	1	GGCTCTGGCTGCTTCAGCTTTGCTTTAGTTCCAAACCGCTTGCTGTAGCTAATACCAGCA				-0.202	0.264	82	4	0	1	On	Off	NS	-0.041	0.742	86.7	2	82	4	On	On	NS	0.02	0.841	75.7	3	0	2	On	Off	NS	0.05	0.566	103.7	4	99.3	4	On	On	NS	-0.555
Constit	Constit	Constit	Constit	Constit	YYYYY	1556	TC305964	1	GTCCTCCTTATTTAGGCACCGTCTTTTGTCCCCCCCATCCGTTCCGAGCCGAACCAAGGC	GRMZM2G128992		hydrolase activity	0.119	0.543	113.5	4	104	2	On	On	NS	-0.056	0.771	109.4	2	113.5	4	On	On	NS	-0.312	0.041	125.2	4	154.2	4	On	On	NC	0.07	0.613	248.5	4	230.6	4	On	On	NS	-0.086
NotSharedPrev	SharedPrev		NotSharedPrev	SharedPrev	YYNYY	1557	CF053350	1	CTTTGAAGCAGATGGATCAACATAACCACAATTGACCCTGTTTTCCACCTACTAGCAGCA	GRMZM2G575038	hypoth. protn ZeamMp153		-0.034	0.848	69.7	4	67.4	2	On	On	NS	-0.107	0.549	0	1	69.7	4	Off	On	NS	-0.91	0	65.9	4	125	4	On	On	Down	0.04	0.747	80.8	4	77.9	4	On	On	NS	-0.79
				StageSpec	NNNNY	1558	TC280181	1	GAAGGATCTGCTGTGCAGTTGATGTGAGCGTCTCAAGGTAGATGATGACCTCGTTGGCAT	GRMZM5G885285	exocyst complex subunit Sec15-like family protn	kinase activity	-0.016	0.929		0		0	Off	Off	NS	0.069	0.703		0		0	Off	Off	NS			0	1		0	Off	Off		0.1	0.294	70.8	4	66.3	4	On	On	NS
Constit	Constit	Constit	Constit	Constit	YYYYY	1559	AW066023	1	CAAGGATAAGTTCAAGTCTTTTTTAAGGCTACTCTTCTTCAGCAAGGAATGACTTGCTGC	GRMZM2G025340	Polycystic kidney disease type 2 protn	nucleotide binding	0.112	0.417	467.9	4	394.3	2	On	On	NS	-0.28	0.061	418.1	2	467.9	4	On	On	NS	0.794	0	423.3	4	245.1	4	On	On	Up	-0.197	0.061	122.6	4	141	4	On	On	NS	1.957
					NNNNN	1560	TC285270	1	GTTGGATCAAACGGCGGTAGTGTTTCGGGTACCTTGATTGACAATGGAGGAAGGAGCATT							0		0	Off	Off					0		0	Off	Off					0		0	Off	Off		-0.027	0.823	0	1	0	2	Off	Off	NS
Constit	Constit	Constit	Constit	Constit	YYYYY	1561	TC281162	1	AGGCCATTGGCTGCTCGTAACATGGAGCTACAAGGAAATGTCGATTTTTCACTTCCACAG	GRMZM2G381267	hypoth. protn LOC100277155		0.085	0.702	1312.6	4	1131.5	2	On	On	NS	0.018	0.934	1447.6	2	1312.6	4	On	On	NS	0.128	0.417	1591.9	4	1460.1	4	On	On	NS	-0.222	0.173	1009.3	4	1215.2	4	On	On	NS	3.445
Constit	Constit	Constit	Constit	Constit	YYYYY	1562	TC307607	1	GCTGAGGAAGGTGGCTCTGGAACGTTTCGGCAGACTTCAGCTAATGCCATAGTTGCTCCT	GRMZM2G034855	Tyrosine protn kinase	kinase activity	0.14	0.513	86.1	4	78.7	2	On	On	NS	0.054	0.797	88.7	2	86.1	4	On	On	NS	-0.162	0.291	94.1	4	104.5	4	On	On	NS	-0.112	0.461	77.2	4	83.7	4	On	On	NS	-0.485
Constit	Constit	Constit	Constit	Constit	YYYYY	1563	TC311769	1	GAATTTCAGTTGTTACTGCATGCTTCTTGTTATGGAGGGCGAGGAACATGACTTCGCTAT	GRMZM2G004422	C-type lectin, conserved site	binding	-0.12	0.348	79	4	78.3	2	On	On	NS	-0.016	0.898	85.2	2	79	4	On	On	NS	0.64	0.001	89.1	4		0	On	Off	Up	0.253	0.017	83.7	4	69.8	4	On	On	NC	-0.609
Constit	Constit	Constit	Constit	Constit	YYYYY	1564	TC288925	1	ATTAATAAGGCAGACATTCTGCATCTTAAACGTCATTCCTCCCATTCCCAACAAAGTCAG	GRMZM2G166162	Fibronectin, type III-like fold		0.025	0.866	80.2	4	79.6	2	On	On	NS	0.001	0.994	79.4	2	80.2	4	On	On	NS	-0.089	0.399	101.4	4	107.2	4	On	On	NS	0.144	0.184	89.8	4	79.9	4	On	On	NS	-0.587
					NNNNN	1565	CD951682	1	ATCTATAAACTTTCAGCTAAGCATGCAAGCTCACTTTCATCACATTTCCCATATGGCTCG	GRMZM2G067583	Twin-arginine translocation pathway signal					0		0	Off	Off					0		0	Off	Off					0		0	Off	Off					0	0	1	Off	Off
Constit	Constit	Constit	Constit	Constit	YYYYY	1566	TC308136	1	TTGTTTCCTCCATTGTATGGTAACCTTCGGCTTCGGTGCTAGTTGTGCATGGGCACAAGA	GRMZM2G131245	Zinc finger, C6HC-type	binding	0.316	0.09	1317.7	4	1056.5	2	On	On	NS	0.135	0.444	1453.9	2	1317.7	4	On	On	NS	0.026	0.835	1719.8	4	1684.1	4	On	On	NS	-0.177	0.168	1914.3	4	2161.7	4	On	On	NS	3.451
Constit	Constit	Constit	Constit	Constit	YYYYY	1567	TC313865	1	GAGGGACAGCACTCCTGGGCTTTTCATCATTATCGAAATCTCTTCAGGCTTCTGCCTTCC	AC219061.2_FG007			0.081	0.551	127.6	4	130.4	2	On	On	NS	-0.069	0.612	111.8	2	127.6	4	On	On	NS	0.039	0.683	164.3	4	162.7	4	On	On	NS	-0.104	0.289	134.1	4	144.8	4	On	On	NS	0.083
Constit	Constit	Constit	Constit	Constit	YYYYY	1568	TC312101	1	GTTCGGAATCGAGGGGCGAAAGGAACCATTTGTCAATATACCCGATGACAAAATAAGGGA	GRMZM2G134389	protn-tyrosine phosphatase, SIW14-like	hydrolase activity	0.137	0.375	98.6	4	88.1	2	On	On	NS	0.085	0.578	105.5	2	98.6	4	On	On	NS	0.085	0.435	118.8	4	111.8	4	On	On	NS	-0.255	0.034	188	4	230.6	4	On	On	NC	-0.289
Constit	Constit	Constit	Constit	Constit	YYYYY	1569	TC301786	1	TTTTTGTCTTTAGGAGATCCTGAAATTCGTTTGCTTATCTTCTTGGAAGGGGGGAAACAG	GRMZM2G060842	hypoth. protn LOC100194276		-0.15	0.489	112.5	4	122.2	2	On	On	NS	0.11	0.61	127.1	2	112.5	4	On	On	NS	-0.46	0.011	144.4	4	201.3	4	On	On	NC	0.197	0.212	210.5	4	181.8	4	On	On	NS	-0.099
					NNNNN	1570	MAGI4_87368	1	CAGCCAACCAATATGTCATTTTACTGAAACTACCAGTTCCACATCCTTTTACCGAAGAAC	GRMZM2G171707	Aconitase family, 4Fe-4S cluster binding site					0		0	Off	Off					0		0	Off	Off					0		0	Off	Off					0	0	1	Off	Off
Constit	Constit	Constit	Constit	Constit	YYYYY	1571	CF008795	1	GACGTCCCATCGGTTTCTCTCGTGCCAGTTTCTCTCGCCCCGGTTCTCTCTCGCTCATCG				0.124	0.31	152.8	4	139.5	2	On	On	NS	-0.04	0.737	148.9	2	152.8	4	On	On	NS	-0.386	0.001	167.1	4	222.2	4	On	On	NC	0.022	0.792	272.1	4	263.6	4	On	On	NS	0.343
		NotSharedPrev		NotSharedPrev	NNYNY	1572	BM078390	1	CGGTCGCTCCATCCACCATCGAGCTTACTGGTCCAGGCTACTGCTAGGGCTTGTGCAGGA	GRMZM2G033820	Phospholipase A2, active site	hydrolase activity	-0.123	0.56	0	1	0	1	Off	Off	NS	0.472	0.012	102.8	2	0	1	On	Off	NC	0.144	0.345	0	2	0	1	Off	Off	NS	0	0.998	86.5	4	85.7	4	On	On	NS
Constit	Constit	Constit	Constit	Constit	YYYYY	1573	TC290346	1	CTCCAAGCACGGATCAGGAGCACTGAAATTCTATCTCAACCGGTTCTGCCGACTGGATAA				0.15	0.753	1437.2	4	1219.9	2	On	On	NS	-0.038	0.937	1485.7	2	1437.2	4	On	On	NS	0.476	0.176	1521.2	4	1095.5	4	On	On	NS	-0.68	0.064	222.1	4	299.8	4	On	On	NS	3.576
					NNNNN	1574	CD983773	1	TGCGAGATGCGGGAGTGTACACCTCAGCACCAGGTACTCCAGGACAAGAAGGCAGGGTGT						0	1		0	Off	Off		-0.087	0.493	0	1	0	1	Off	Off	NS	-0.175	0.344	0	2	0	2	Off	Off	NS	-0.013	0.915	0	2	56.5	3	Off	On	NS
Constit	Constit	Constit	Constit	Constit	YYYYY	1575	TC302142	1	ATGATTGGGAGTGCAGAACTAGACTTCTTCGGAAGCTTAAACTAGACTTCGCACAGATTT	GRMZM2G404207	protn kinase, ATP binding site		0.036	0.873	373.4	4	363.2	2	On	On	NS	0.196	0.386	428.3	2	373.4	4	On	On	NS	-0.377	0.033	456.6	4	600.2	4	On	On	NC	-0.029	0.855	835.3	4	860.7	4	On	On	NS	1.632
Constit	Constit	Constit	Constit	Constit	YYYYY	1576	TC287704	1	AGGCCCGCTCATCTACCTCAAGAGGGAGGACCTCAACCACACGGGCGCCCACAAGATCAA	GRMZM2G169593	Tryptophan synthase, beta chain, conserved site	catalytic activity	-0.003	0.978	123.8	4	124.9	2	On	On	NS	0.041	0.719	128.4	2	123.8	4	On	On	NS	0.219	0.018	125.6	4	108.3	4	On	On	NC	-0.097	0.24	173.7	4	186.8	4	On	On	NS	0.039
	NotSharedPrev	SharedPrev	SharedPrev	SharedPrev	NYYYY	1577	TC297785	1	CCAAATGCATGCCTTGCTTTTCTCTGGAGCTAGCAGGAGCGTAGTTATTATTTAGTACTA	GRMZM2G101613	Cyclin-dependent kinase inhibitor	enzyme regulator activity	0.452	0.009	92.7	4	0	1	On	Off	NC	0.592	0.002	146	2	92.7	4	On	On	Up	0.143	0.181	392.9	4	358.4	4	On	On	NS	-0.304	0.012	200.2	4	245.1	4	On	On	NC	-0.378
Constit	Constit	Constit	Constit	Constit	YYYYY	1578	TC295406	1	CTGAATCAGTTCCAGCTTCTACATCATTGCCTTCTCCACCAGGTTGCGGCATCTTCAAAC	GRMZM2G139141	RTX cytolytic toxin, protn A, core, bacterial	binding	0.046	0.602	70.3	3	61.9	2	On	On	NS	0.187	0.053	81.4	2	70.3	3	On	On	NS	-0.092	0.157	70.1	4	78.8	3	On	On	NS	0.084	0.194	99.8	4	93.7	4	On	On	NS	-0.777
Constit	Constit	Constit	Constit	Constit	YYYYY	1579	TC289672	1	AACTTCATCAGCGCATGAGAAGCAAGCGGTCTTAGTGGAGTGGCGGACTTCCCCTTTCAA				0.228	0.099	4180.4	4	3271.8	2	On	On	NS	-0.326	0.026	3599.5	2	4180.4	4	On	On	NC	-2.372	0	6215.8	4	32347.6	4	On	On	Down	0.07	0.446	6211.5	4	5749	4	On	On	NS	5.117
					NNNNN	1580	TC308503	1	GGGTGGTGATCATGGGATCCCATGTCCAGAAATCTCCACGGCAATACTGATGTGCTTGTG	GRMZM2G056036	Glycosyltransferase, ALG10		-0.026	0.896		0		0	Off	Off	NS	0.067	0.744	0	1		0	Off	Off	NS				0		0	Off	Off		-0.011	0.957	0	1	0	2	Off	Off	NS
Constit	Constit	Constit	Constit	Constit	YYYYY	1581	TC315171	1	CTTCACTGCCAGTTGATCGTCCCATGAGGTTGTCAGAAATTCATGTTGCAGCTGAGCATG	GRMZM2G097068	hypoth. protn LOC100381936		0.128	0.198	142.5	4	124.8	2	On	On	NS	-0.182	0.078	130.6	2	142.5	4	On	On	NS	-1.167	0	131.3	4	295.9	4	On	On	Down	0.002	0.981	67.7	4	67.7	4	On	On	NS	0.242
Constit	Constit	Constit	Constit	Constit	YYYYY	1582	TC313596	1	CTGTGTTTCAGCTGATAAGCCGTTCCCCTAGTCTGTGTGAGTAGAATCGGTTAGCCTCTT	GRMZM2G114192	Rho GTPase activation protn		-0.054	0.78	384.9	4	398.1	2	On	On	NS	-0.036	0.852	367.4	2	384.9	4	On	On	NS	0.818	0	289.5	4	163.2	4	On	On	Up	0.46	0.006	1040.7	4	789.4	4	On	On	NC	1.675
NotSharedPrev	SharedPrev			NotSharedPrev	YYNNY	1583	TC295208	1	CCCCCTTGATACCGCGCAGGGTATTTTTGCTCTCATTTTTACCCTTTCTTCAATGAGATT	GRMZM2G164835	DNA topoisomerase, type IA, core	catalytic activity	-0.011	0.931	69.6	3	64.5	2	On	On	NS	-0.099	0.45	0	1	69.6	3	Off	On	NS	0.299	0.129	0	2		0	Off	Off	NS	0.012	0.898	60.8	4	60.6	3	On	On	NS	-0.792
Constit	Constit	Constit	Constit	Constit	YYYYY	1584	TC283258	1	AAAAGCCCAGAGGAGCTCAGTCAATTTAAAGACACACCCCCATCAAACATCTACAGCCTT	GRMZM2G145556	protn kinase-like	kinase activity	0.033	0.799	84.4	4	83.1	2	On	On	NS	0.013	0.919	84.4	2	84.4	4	On	On	NS	0.033	0.719	89.9	4	89.1	4	On	On	NS	0.051	0.58	68.5	4	65.9	4	On	On	NS	-0.514
					NNNNN	1585	W49427	1	AATATATTCCGCTAGTAGTGTATACTTTGCATGCACGCCGAGAAAACCTAGAGATGTACG							0		0	Off	Off					0		0	Off	Off				0	1		0	Off	Off					0		0	Off	Off
Constit	Constit	Constit	Constit	Constit	YYYYY	1586	TC301454	1	GGTTATGATGATGGTCTCCTTCACGGCAAAAGCTGTCAAACCGGGAAGAAATTGCAGGGC	GRMZM2G158789	Exoribonuclease, phosphorolytic domain 1	nuclease activity	-0.034	0.929	1300.8	4	1371.8	2	On	On	NS	-0.221	0.567	1091	2	1300.8	4	On	On	NS	-0.845	0.009	1040.7	4	1868.2	4	On	On	Down	-0.776	0.014	1815.3	4	2730.1	4	On	On	Down	3.432
			StageSpec		NNNYN	1587	BM079513	1	CCTAAAAAGATATTTTGAGAAACCGGGTGATGATGTCTGTAACACGATGATGGCTGCCAT	GRMZM2G038801	Heat shock protn DnaJ, cysteine-rich region		0.017	0.931		0		0	Off	Off	NS	0.11	0.599	0	1		0	Off	Off	NS	0.196	0.381	61.2	3	0	1	On	Off	NS				0	0	1	Off	Off
					NNNNN	1588	DR807166	1	ATTCTGGAGCCAAAGAATGCTGTACAACTTCTTGAAGTTGCCGAGTCCTTGGAAGCTAAG							0		0	Off	Off					0		0	Off	Off					0		0	Off	Off					0	0	1	Off	Off
Constit	Constit	Constit	Constit	Constit	YYYYY	1589	TC287995	1	ACCAGGAAACCTTCATTGTCCGCAAATGGAGAACTTGGATCCAATTTGAATTGGGAAGCA	GRMZM2G457889	Histone deacetylase superfamily		0.085	0.417	3104.6	4	2907.7	2	On	On	NS	0.054	0.599	3266.7	2	3104.6	4	On	On	NS	0.597	0	3215.2	4	2129.7	4	On	On	Up	0.294	0.002	3042.2	4	2463.9	4	On	On	NC	4.687
Constit	Constit	Constit	Constit	Constit	YYYYY	1590	TC282366	1	CGATCATTCAATTGCGTATTTGCATCGCACAAATCGTACTTGGAAGTTGGTCGTGTTGCT			binding	0.038	0.817	739.3	4	647.8	2	On	On	NS	-0.142	0.4	717.6	2	739.3	4	On	On	NS	0.744	0	688.9	4	411.4	4	On	On	Up	0.336	0.015	624	4	494.5	4	On	On	NC	2.617
Constit	Constit	Constit	Constit	Constit	YYYYY	1591	TC287246	1	CAATTTGCTCCCGGTTTATAGTTAGTAGTGTGCTGCGACTGGTCTTGAACCGTGTCGCGT	GRMZM2G010302	Single-stranded nucleic acid binding R3H	nucleic acid binding	0.063	0.63	562.7	4	518.4	2	On	On	NS	0.079	0.548	614.5	2	562.7	4	On	On	NS	0.298	0.007	1004.9	4	813.4	4	On	On	NC	0.211	0.04	1848.8	4	1580.6	4	On	On	NC	2.223
Constit	Constit	Constit	Constit	Constit	YYYYY	1592	TC280580	1	TTTTCTCTCCTGCTCAGCCTTGCTTCCCGTCCCATCCTTTCTTTCCCTTGGGCGCATTCA	GRMZM2G010669	Transcription factor, MADS-box	DNA binding	0.074	0.655	117.7	4	107.7	2	On	On	NS	-0.027	0.873	117.4	2	117.7	4	On	On	NS	-0.396	0.006	135.1	4	176.8	4	On	On	NC	0.068	0.564	277.8	4	257.8	4	On	On	NS	-0.034
					NNNNN	1593	CD438278	1	TGTTGGACATGCAAATGACATGATGTTGCACTAAGAACGAAGTGTAACGGAAAACACCAG	GRMZM2G098577	Armadillo-type fold		-0.106	0.612		0		0	Off	Off	NS				0		0	Off	Off					0		0	Off	Off					0		0	Off	Off
Constit	Constit	Constit	Constit	Constit	YYYYY	1594	TC287000	1	GAGAAATCAGGATGAGAAGATGGTAATGTCTGCATCTACCTGTCTAATGGTTAGTCACCA	GRMZM2G064701	Fatty acid desaturase, type 1	catalytic activity	0.446	0.06	1881.6	4	1299	2	On	On	NS	-0.002	0.992	1983.9	2	1881.6	4	On	On	NS	0.122	0.433	2856.6	4	2657.2	4	On	On	NS	-0.115	0.457	1946.2	4	2067.8	4	On	On	NS	3.965
					NNNNN	1595	TC297750	1	CGAGCTCAGATTTCATAAGCTAATCGTCGTTGTTAGTGAAACTGCTCATTATGATCCTCA			kinase activity				0		0	Off	Off					0		0	Off	Off					0		0	Off	Off		3.097	0.002	0	1	260.2	3	Off	On	Up
NotSharedPrev	SharedPrev			NotSharedPrev	YYNNY	1596	CO461493	1	AGGAGGAGAAGGGCATAGAGCAGCTTGTGAGTGCACGTACACACCCACCCTGTTTTGGTT	GRMZM2G105909		binding	-0.03	0.798	66	4	66.7	2	On	On	NS	-0.125	0.302	0	1	66	4	Off	On	NS	0.087	0.378	0	2	0	2	Off	Off	NS	0.036	0.666	66.7	4	65	4	On	On	NS	-0.868
NotSharedPrev	SharedPrev		NotSharedPrev	SharedPrev	YYNYY	1597	TC312665	1	TACAATGCAATGCAATCCTTGTGCCTCCTATTGGCTTCATATGCCATTGCAAGCCAAATT	GRMZM2G098545	ATP-dependent protease Clp ATPase subunit		0.055	0.609	80.3	3	67.4	2	On	On	NS	-0.093	0.398	0	1	80.3	3	Off	On	NS	-0.285	0.024	67.1	4	0	2	On	Off	NC	0.081	0.302	76.1	4	75.9	3	On	On	NS	-0.586
Constit	Constit	Constit	Constit	Constit	YYYYY	1598	TC282188	1	CAGTACTGCATCTGGGACCATTTTAAGGAGCTAGATAATATGGAGTCAAGTAGATCCATG	GRMZM2G111138	Armadillo-type fold	binding	-0.056	0.826	630.5	4	696.7	2	On	On	NS	-0.077	0.762	564.5	2	630.5	4	On	On	NS	1.659	0	558.7	4	176.9	4	On	On	Up	-0.347	0.075	496.4	4	650.7	4	On	On	NS	2.387
Constit	Constit	Constit	Constit	Constit	YYYYY	1599	TC308202	1	GCACGAGTGATCACGCATGGACTGTATAGGTTTATGCGCCACCCTGGGTATTCTGGCTTT	GRMZM2G004320	Isoprenylcysteine carboxyl methyltransferase	transferase activity	0.113	0.365	95.7	4	94.1	2	On	On	NS	0.018	0.884	90.1	2	95.7	4	On	On	NS	-0.355	0.002	116.5	4	151.4	4	On	On	NC	-0.173	0.067	138.6	4	157.2	4	On	On	NS	-0.332
					NNNNN	1600	DR815865	1	TGCGCACCAGCTGGAGTCTGTGCTCGGTTAACTGATGAGAGTATGATCAGAGAAAGGAAG	GRMZM2G374812	General substrate transporter					0		0	Off	Off				0	1		0	Off	Off					0		0	Off	Off				0	1	0	1	Off	Off
Constit	Constit	Constit	Constit	Constit	YYYYY	1601	TC312687	1	TGGATCCGAGGACAAAGTTGCGCTACTCTGATCCAGAGGTGTTCAAGCAGATCAGGATGC	GRMZM2G085998			0.007	0.956	580.3	4	586	2	On	On	NS	0.067	0.602	581.6	2	580.3	4	On	On	NS	0.383	0.001	677	4	522.6	4	On	On	NC	-0.072	0.433	364.2	4	379	4	On	On	NS	2.268
Constit	Constit	Constit	Constit	Constit	YYYYY	1602	TC289620	1	TTGTTCTGCTGCCATATTGATAAATTCATGTAGTGCCTCGTTACAGCTGTCCATCTGTGT	GRMZM2G061791			0.12	0.474	90	4	80.8	2	On	On	NS	-0.045	0.784	86.9	2	90	4	On	On	NS	-0.165	0.178	105.6	4	117.3	4	On	On	NS	0.081	0.494	100.8	4	95	4	On	On	NS	-0.421
			NotSharedPrev	SharedPrev	NNNYY	1603	TC297256	1	AGGAGAAGCAGGAGCTTCAGAACAAGATGGCGCCAGACTCCTGCGGACCCTCACTCTTGG	GRMZM2G099319	Homeodomain-like					0		0	Off	Off					0		0	Off	Off		-0.023	0.88	63.2	4	0	1	On	Off	NS	0.012	0.929	59	4	58.6	3	On	On	NS
					NNNNN	1604	TC307116	1	CTCCAGGTGCAAATTCCATGGAATCCCACGAAGGAGTAAGTGCTTATCCGTTGCATCTGC	GRMZM2G051090	Cyclin-like F-box					0		0	Off	Off					0		0	Off	Off				0	1		0	Off	Off		-0.038	0.852	0	1	58.1	3	Off	On	NS
Constit	Constit	Constit	Constit	Constit	YYYYY	1605	DN586365	1	GGTCGTATGACTAGTATTGCAGGTCACTGCAAAGTTTTAAATTCAGTTATTGGACAAGGC	GRMZM5G806257	Putative uncharacterized protn		0.238	0.135	122.5	4	98.3	2	On	On	NS	-0.299	0.069	103.2	2	122.5	4	On	On	NS	-0.858	0	88.8	4	161.1	4	On	On	Down	-0.089	0.474	59.2	3	63	3	On	On	NS	0.024
Constit	Constit	Constit	Constit	Constit	YYYYY	1606	TC304326	1	AGCAGCTGTTGCCGATGGCGGGTCCTCCGACCGGAACCTCCATGCCTTTGTCCAAGAGAT	GRMZM2G022101	UDP-glucuronosyl/UDP-glucosyltransferase	transferase activity	-0.46	0.01	106.2	4	167.3	2	On	On	NC	0.24	0.13	104.4	2	106.2	4	On	On	NS	-0.042	0.689	99.8	4	104.6	4	On	On	NS	-0.018	0.863	137.7	4	137.2	4	On	On	NS	-0.182
Constit	Constit	Constit	Constit	Constit	YYYYY	1607	TC312533	1	TGCAAATGGAGAAGGTGGTCGTGATGGGTGCAATGACAACTACAGCTGGAACTGTGGCAT	GRMZM2G150796	Glycoside hydrolase, catalytic core	binding	0.141	0.393	105.1	4	98	2	On	On	NS	0.079	0.629	107.8	2	105.1	4	On	On	NS	-1.178	0	106	4	245.2	4	On	On	Down	-0.049	0.67	108.8	4	112.8	4	On	On	NS	-0.197
Constit	Constit	Constit	Constit	Constit	YYYYY	1608	CO451022	1	TGTTGCCAATTCAACTGCTTCTGCTACACGATCCATTAACTGCTTTCCGATCCGTGTTCT	GRMZM2G155849	Leucine-rich repeat, cysteine-containing subtype		-0.053	0.713	189.6	4	177.3	2	On	On	NS	-0.211	0.164	178	2	189.6	4	On	On	NS	0.9	0	254.4	4	133.5	4	On	On	Up	0.125	0.239	90.2	4	82.5	4	On	On	NS	0.654
Constit	Constit	Constit	Constit	Constit	YYYYY	1609	TC294140	1	TCGCCCCGAATCCAATCGCCTGGTCAAGTCTGTTGCTGCCGGAGGTAGACGGACGCCTTA	GRMZM2G166166	Cyclin-like		0.075	0.514	289.5	4	290.3	2	On	On	NS	-0.037	0.743	262.6	2	289.5	4	On	On	NS	-0.589	0	340	4	508.2	4	On	On	Down	-0.557	0	497.5	4	738.6	4	On	On	NC	1.265
			NotSharedPrev	SharedPrev	NNNYY	1610	DR964025	1	AAAAGGGTTGCTTCAAGGGAAATCTATGCTTACGGGTGAGTTCCCTGTTTTCCCATCCAA			transporter activity	-0.123	0.682		0	0	1	Off	Off	NS	0.06	0.777	0	1		0	Off	Off	NS	-0.083	0.582	60.2	4	0	2	On	Off	NS	-0.045	0.763	78.4	4	80.8	4	On	On	NS
Constit	Constit	Constit	Constit	Constit	YYYYY	1611	TC283977	1	CAGATCAAAGGCTCTGCAGAATCTGTCAATGCAACTTAGGAAATGTTGCAACCACCCCTA	GRMZM2G097289	AP endonuclease, family 1	DNA binding	0.103	0.629	136.1	4	128.7	2	On	On	NS	-0.241	0.268	114.3	2	136.1	4	On	On	NS	-0.567	0.003	114.4	4	170	4	On	On	NC	-0.151	0.323	89.5	4	97.9	4	On	On	NS	0.176
	NotSharedPrev			NotSharedPrev	NYNNY	1612	TC299349	1	CTTCCTCTTCTTCGCTGACATAGACCGAATAGTCCTCCATAAGCTCCTTCGAAGTGGAAT	GRMZM2G123544	ATPase, AAA+ type, core	hydrolase activity	-0.019	0.884	64.9	3	0	1	On	Off	NS	0.002	0.988	0	1	64.9	3	Off	On	NS			0	2		0	Off	Off		0.029	0.752	83.9	4	82.2	4	On	On	NS	-0.893
Constit	Constit	Constit	Constit	Constit	YYYYY	1619	CD436663	1	AGGGGGAAGAACGGAAGCAGTTGCAGGAGTGGGAACAAGGAAACGGGGATCGGAGTGGGT				-0.04	0.807	75.8	4	74.3	2	On	On	NS	-0.048	0.769	77.2	2	75.8	4	On	On	NS	0.01	0.942	63.2	4	0	2	On	Off	NS	0.047	0.689	61.9	3	58.1	3	On	On	NS	-0.669
				StageSpec	NNNNY	1620	TC310578	1	CCTCTGCGACCGTCGTACGTCCGAGATAGCTCGTTGCTTAAGTGTTCGTGTTTAGTGGCT	GRMZM2G094990	Major pollen allergen Lol pI		-0.046	0.778		0		0	Off	Off	NS				0		0	Off	Off					0		0	Off	Off		0.162	0.138	71.6	4	65.3	3	On	On	NS
NotSharedPrev	SharedPrev		NotSharedPrev	SharedPrev	YYNYY	1621	TC290761	1	ATGCTGCTCAAGCTAATACTGGAACGTATTCCAGTGGCCCTGGTTTGCTGGGATCACCTG	GRMZM2G076329	Nucleic acid binding, OB-fold, tRNA/helicase-type	binding	-0.06	0.585	68.5	4	73.9	2	On	On	NS	0.075	0.494	0	1	68.5	4	Off	On	NS	-0.142	0.085	68.6	4	77.1	4	On	On	NS	0.057	0.459	88.5	4	85	4	On	On	NS	-0.815
NotSharedPrev	SharedPrev		NotSharedPrev	SharedPrev	YYNYY	1622	CO523484	1	TGCTACTGCTAAAATCCCCCTCACACTCACACCCCTCTCCTAATCATCCGCTTAAACCCA	GRMZM2G416667	hypoth. protn LOC100382006		0.004	0.972	68.4	4	68.8	2	On	On	NS	-0.019	0.86	0	1	68.4	4	Off	On	NS	-0.142	0.083	78.6	4	86.8	4	On	On	NS	0.096	0.222	86.8	4	80.7	4	On	On	NS	-0.817
Constit	Constit	Constit	Constit	Constit	YYYYY	1623	TC290269	1	AGGCGTAGTGACAGAGGGTACCCCCTTACTGAATCTTTGGGCGAGAAAGCCTATGTAAAC	GRMZM2G451672	Acyl transferase/acyl hydrolase/lysophospholipase		0.022	0.907	715.7	4	699.3	2	On	On	NS	-0.023	0.903	718	2	715.7	4	On	On	NS	0.133	0.33	586.5	4	536.3	4	On	On	NS	0.151	0.272	1121.2	4	1005.7	4	On	On	NS	2.57
Constit	Constit	Constit	Constit	Constit	YYYYY	1624	TC282040	1	AAAAGGAGACTAAGCAGGGCTTTGCACTCCGGTGCTGAATGATCAAGTAAATTCGCAGGA	GRMZM5G815358	hypoth. protn LOC100274071		0.032	0.863	69.4	4	65.2	2	On	On	NS	-0.068	0.72	68.6	2	69.4	4	On	On	NS	-0.41	0.024	68	4	91.4	3	On	On	NC	0.022	0.884	82.3	4	77	3	On	On	NS	-0.796
Constit	Constit	Constit	Constit	Constit	YYYYY	1625	CO531617	1	ATCCATCCATCGTCGGCTCTGATGCGAATGTGTGGTGTGGGCTCTACATCCAGTTTGACG	GRMZM5G862817	phloem-specific lectin		0.011	0.946	82.9	4	80.1	2	On	On	NS	-0.016	0.919	83.1	2	82.9	4	On	On	NS	0.036	0.823	84.8	4	0	1	On	Off	NS	0.158	0.19	116.7	4	103.6	4	On	On	NS	-0.54
					NNNNN	1626	CD945227	1	AGACGACATGAGATATGGTGAATTTCAAACAAATCCCATCGTCAGCAGGTCACCAAATAA	GRMZM2G112085						0		0	Off	Off					0		0	Off	Off		-0.139	0.516		0	0	1	Off	Off	NS				0		0	Off	Off
Constit	Constit	Constit	Constit	Constit	YYYYY	1627	TC302135	1	GCTTGCAATGCAATGCGTCGCGTGTATAGTCAGTTTGTCAATTAGCCTCATTGGTAGCCA	GRMZM2G098637	Zinc finger, RING-type	binding	0.057	0.905	113.6	4	119.6	2	On	On	NS	0.415	0.389	137.2	2	113.6	4	On	On	NS	0.452	0.195	263.2	4	173.6	4	On	On	NS	-0.11	0.742	254.3	4	307.7	4	On	On	NS	-0.085
Constit	Constit	Constit	Constit	Constit	YYYYY	1628	TC283191	1	CAAGTTCTTCTATCACTCGGCACTCCAGTGGTTCCCCACGTTTGGTTTGAGGACAATCGA	GRMZM2G081970	Beta-lactamase-like	hydrolase activity	-0.153	0.269	90.6	4	105.2	2	On	On	NS	0.057	0.671	89.9	2	90.6	4	On	On	NS	0.336	0.004	106.1	4	90.6	3	On	On	NC	-0.074	0.441	93.9	4	98.9	4	On	On	NS	-0.411
Constit	Constit	Constit	Constit	Constit	YYYYY	1629	TC287333	1	TTAGTTAGAGCTGCGTCATTGCTGTAATGCTTGCTTGGTAAAAGTTCTGGCGCTCTTCAG	GRMZM2G087207	Hydroxymethylglutaryl-coenzyme A synthase, active	catalytic activity	0.204	0.321	3613.7	4	3082.7	2	On	On	NS	0.123	0.541	4012	2	3613.7	4	On	On	NS	1.283	0	4403.1	4	1754.4	4	On	On	Up	-0.11	0.442	2953.7	4	3233.5	4	On	On	NS	4.906
Constit	Constit	Constit	Constit	Constit	YYYYY	1630	TC281518	1	AGTGGAGCAGATACATCGTCTAAGCCAAACAAGGCATCCGCCCCACAGGAGCAGCAACAA	GRMZM2G074373	G-box binding, MFMR	DNA binding	0.037	0.859	114.2	4	116.4	2	On	On	NS	-0.06	0.771	105.2	2	114.2	4	On	On	NS	0.062	0.672	112.3	4	111.2	4	On	On	NS	0.117	0.426	90.3	4	82.8	4	On	On	NS	-0.077
Constit	Constit	Constit	Constit	Constit	YYYYY	1631	TC279257	1	GAAGAACCTCAATCCGGAAGCGAAAAGGACCAGAAGAAACCAGAGGCGACTCCAGGTTCG	GRMZM2G064336	ISC system FeS cluster assembly, IscU scaffold	binding	-0.213	0.241	258.7	4	289	2	On	On	NS	-0.062	0.727	251.6	2	258.7	4	On	On	NS	0.687	0	186.8	4	114	4	On	On	Up	-0.034	0.787	203.7	4	214.1	4	On	On	NS	1.102
Constit	Constit	Constit	Constit	Constit	YYYYY	1632	TC281452	1	TGAAGAATTGAAGAATAGAACAAGTGCTGTGAAGCCTGGACAATCAGTAGGCACTGCAGC	GRMZM5G812923	hypoth. protn LOC100191148		-0.048	0.774	137.7	4	139.7	2	On	On	NS	-0.146	0.391	125.3	2	137.7	4	On	On	NS	-0.582	0	118	4	176.1	4	On	On	NC	-0.345	0.013	135.3	4	175.3	4	On	On	NC	0.192
				StageSpec	NNNNY	1633	TC314533	1	AAGCTGAGGAAGAAAGTCGAGAAGGGTTGCCGGAAGAAGGTCGAGCTGATTCCGCCCGCG	GRMZM2G000166	Heavy metal transport/detoxification protn	binding	0.014	0.925	0	1		0	Off	Off	NS	0.004	0.976		0	0	1	Off	Off	NS	-0.022	0.833	0	2	0	2	Off	Off	NS	0.109	0.327	60.8	3	58.2	3	On	On	NS
Constit	Constit	Constit	Constit	Constit	YYYYY	1634	TC305304	1	TTTCCTTGCTCTATTCGGATGGCTGGACCAAAAAATATCATGTGTTCTCGTCGACAAATT	GRMZM2G115925	Like-Sm ribonucleoprotn, eukaryotic and archaea-		-0.062	0.649	11102.7	4	11301.1	2	On	On	NS	0.103	0.456	12286.6	2	11102.7	4	On	On	NS	0.223	0.038	11591.2	4	9934.3	4	On	On	NC	-0.216	0.043	7158.2	4	8447.4	4	On	On	NC	6.526
			NotSharedPrev	SharedPrev	NNNYY	1635	TC303805	1	CCACGACGACAGCGAAACCAGCTCACTGACCTGGGACATCAGGATGCGCATACTCCTTGG	GRMZM2G453438	hypoth. protn LOC100384693	kinase activity	-0.097	0.302		0	0	1	Off	Off	NS	0.055	0.668	0	1		0	Off	Off	NS	-0.014	0.873	73.8	4	0	2	On	Off	NS	0.2	0.013	76.7	4	66.8	4	On	On	NC
Constit	Constit	Constit	Constit	Constit	YYYYY	1636	TC307923	1	TGATTTCGGTCGGGTAATAATCCTGTCCTCTGTTTCGACCATACCACCTACCTACTTCTC	GRMZM2G102802	Putative uncharacterized protn		-0.16	0.563	146	4	170.3	2	On	On	NS	0.036	0.897	143.8	2	146	4	On	On	NS	-0.736	0.003	159.7	4	265.9	4	On	On	Down	0.47	0.032	255.9	4	195.6	4	On	On	NC	0.277
Constit	Constit	Constit	Constit	Constit	YYYYY	1637	TC290990	1	AAAGTTGGCCATCTGGCTGGTGCAAGCTCTAGTGGTAAGGTGTTTTTTTGGACCAGAGCT				0.054	0.712	501.6	4	443.7	2	On	On	NS	-0.056	0.701	522.5	2	501.6	4	On	On	NS	0.059	0.573	374.5	4	357	4	On	On	NS	-0.341	0.007	489.1	4	638.1	4	On	On	NC	2.058
Constit	Constit	Constit	Constit	Constit	YYYYY	1639	CF055407	1	CCAGTTGTGGATGTGGTCGCACCTACCGGTTGGTCGCCCTATTGAGTTTGCTCCTCGACC				-0.124	0.223	111.4	4	126.7	2	On	On	NS	-0.026	0.792	105.1	2	111.4	4	On	On	NS	0.35	0	158.3	4	123.9	4	On	On	NC	-0.024	0.726	123.9	4	126.5	4	On	On	NS	-0.113
Constit	Constit	Constit	Constit	Constit	YYYYY	1640	TC299424	1	TCGCCCTCCTCGTAGGTGAACAGAGCCTGCAGTCGATACAACAGTAAATTCCGCGGCATT	GRMZM2G127949	auxin transporter-like protn 1	protn binding	-0.03	0.717	76.7	4	74.9	2	On	On	NS	-0.064	0.443	76.5	2	76.7	4	On	On	NS	-0.093	0.132	76.4	4	81.3	4	On	On	NS	0.152	0.023	111.8	4	100.3	4	On	On	NC	-0.652
Constit	Constit	Constit	Constit	Constit	YYYYY	1641	TC280530	1	AAGGGGAAGGTTCCCTGGACAAAAGGCAGGAAATGGAGTGAAGAGCACAAGAAGGTCATC	GRMZM2G156765	hypoth. protn LOC100194022		-0.156	0.269	92	4	97	2	On	On	NS	-0.072	0.601	92.2	2	92	4	On	On	NS	-0.222	0.04	86.7	4	99.6	4	On	On	NC	-0.144	0.158	73.1	4	80.4	4	On	On	NS	-0.389
Constit	Constit	Constit	Constit	Constit	YYYYY	1642	TC299275	1	TGTTGGAAGTATTGTCATCCCTCAGGCAAGGGATTGGGTGATTGTAATTTGCTTGAATGA	GRMZM2G164974	Very-long-chain 3-ketoacyl-CoA synthase	catalytic activity	0.148	0.436	1550.6	4	1356.1	2	On	On	NS	0.187	0.329	1803.6	2	1550.6	4	On	On	NS	2.265	0	632.2	4	134.8	4	On	On	Up	0.224	0.112	631.4	4	570.1	4	On	On	NS	3.686
	NotSharedPrev		NotSharedPrev	SharedPrev	NYNYY	1643	TC313446	1	GCTCGGTCGGTCGAACAATCTTCAATAACCCAGTCGGCAGGCGTGACCCGATGCTCTCGC	GRMZM2G094510	hypoth. protn LOC100278059		0.04	0.854	65.3	3	0	1	On	Off	NS	0.03	0.923	0	1	65.3	3	Off	On	NS	-0.063	0.681	69.9	4	73.5	4	On	On	NS	-0.038	0.805	130.9	4	140.8	4	On	On	NS	-0.884
Constit	Constit	Constit	Constit	Constit	YYYYY	1645	TC284162	1	CTTTTTGCCACCTAGCTCAGAACGAAGACAACACTTGTGACATCATTGCTTCTGGCGGAA	GRMZM2G445783	Armadillo		-0.092	0.473	374.8	4	332.1	2	On	On	NS	-0.046	0.716	413.4	2	374.8	4	On	On	NS	0.08	0.381	402.3	4	380.7	4	On	On	NS	-0.014	0.88	463.6	4	476.4	4	On	On	NS	1.637
Constit	Constit	Constit	Constit	Constit	YYYYY	1647	TC296420	1	TCTAGGACCGGGTACAAACCGCTTGTTACCTGGTACGCACTTGAGCTGATTTTAGCGACC	GRMZM2G133359	Pyridoxal phosphate-dependent enzyme, beta subunit	catalytic activity	-0.33	0.207	385.7	4	401	2	On	On	NS	-0.01	0.969	452.3	2	385.7	4	On	On	NS	0.046	0.795	529.7	4	521.8	4	On	On	NS	-0.226	0.22	682.1	4	779.3	4	On	On	NS	1.678
Constit	Constit	Constit	Constit	Constit	YYYYY	1648	TC292830	1	CATTGAGAAGCATGCCAAGTTTTGGAAGGGGGCTGACATCTTGGTATTCAACACCTACCT	GRMZM5G826911	hypoth. protn LOC100191913	binding	0.13	0.708	345.2	4	317.7	2	On	On	NS	0.091	0.792	367.9	2	345.2	4	On	On	NS	-0.632	0.024	524.1	4	801.8	4	On	On	Down	0.111	0.65	304.6	4	294.7	4	On	On	NS	1.518
Constit	Constit	Constit	Constit	Constit	YYYYY	1649	TC284553	1	GATGGGCAGCATCAGGGGAGCATGGTGGTAGGCTGTCGTCACGAAATTGGCAGTGGGAGC				-0.038	0.74	89.2	4	74.2	2	On	On	NS	-0.11	0.346	95.7	2	89.2	4	On	On	NS	-0.228	0.015	68.3	4	83.9	3	On	On	NC	0.077	0.35	99.7	4	93.1	4	On	On	NS	-0.434
NotSharedPrev	SharedPrev			NotSharedPrev	YYNNY	1650	TC302421	1	CTTCATCATCTGCAACTATTACCCGCCGAGCAACGTGATTGGACAGAGCCCTTACTAGCA	GRMZM2G053493	SCP-like extracellular		-0.213	0.086	77.1	4	87.2	2	On	On	NS	-0.138	0.236	0	1	77.1	4	Off	On	NS			0	1		0	Off	Off		-0.062	0.436	77.4	4	80.6	4	On	On	NS	-0.644
					NNNNN	1651	BE050372	1	TTCTTCGTGTCAATGCCAGAAGACTTTAACGCATACCTTAGTGAACTTGTCTCAAAGAAC							0		0	Off	Off					0		0	Off	Off					0		0	Off	Off					0		0	Off	Off
				StageSpec	NNNNY	1652	TC315269	1	TATTTACACTTGCATGCACCTAAACCTACACGTAACGTACACTCTACACGCGCATCCTGT			binding			0	1		0	Off	Off					0	0	1	Off	Off					0		0	Off	Off		-0.11	0.307	66.3	4	71.5	4	On	On	NS
Constit	Constit	Constit	Constit	Constit	YYYYY	1653	TC281815	1	CTGTTGGAGGAATGTCCTCAACCACATCTATTCAGCCCTCAGCATCTTCAGGTGGTGCAT	GRMZM2G088436	hypoth. protn LOC100276047		0.035	0.839	86.4	4	89	2	On	On	NS	0.005	0.975	82.1	2	86.4	4	On	On	NS	0.66	0.004	123.1	4		0	On	Off	Up	-0.241	0.071	124.9	4	148.8	4	On	On	NS	-0.48
					NNNNN	1654	CF602441	1	GCCACAATAGAGAGAGCTTCGTCAGAAAGCCCAAGCTATGGTGATGTATGGTATGACGAT							0		0	Off	Off					0		0	Off	Off				0	1		0	Off	Off					0		0	Off	Off
Constit	Constit	Constit	Constit	Constit	YYYYY	1655	TC282705	1	GTTTATCGCATGATATACATTCACATGACAACGCTTGCAAATGGACTGTAGCCTGTTTAC	GRMZM2G135054	Vacuolar protn sorting-associated, VPS28		0.162	0.314	114.5	4	89.6	2	On	On	NS	-0.199	0.22	113.1	2	114.5	4	On	On	NS	0.416	0.003	127.1	4	96	4	On	On	NC	0.351	0.008	135.7	4	108.1	4	On	On	NC	-0.074
		StageSpec			NNYNN	1656	DR787584	1	GGCTCTACCCTTCCTACGGGAGAGCCATTCGATGCTACCTCGTAGATCTACGATCTATCC	GRMZM2G453488	Glycoside hydrolase, catalytic core				0	1		0	Off	Off		0.437	0.048	89.1	2	0	1	On	Off	NC	-0.092	0.704	0	1		0	Off	Off	NS	0.019	0.912	0	1	0	1	Off	Off	NS
					NNNNN	1657	CF245113	1	CCAAGAAGTCCAACCAAGCTTTAGCTAATTGACCACAAGAATAAGCTCAGTACTCTCTGA	GRMZM2G060061	Glycosyl transferase, family 14					0		0	Off	Off		0.447	0.115	0	1		0	Off	Off	NS				0		0	Off	Off					0		0	Off	Off
					NNNNN	1658	AW356012	1	TCCTTCAGGATTTACAGGTCATGCAGAGATAGGGGAGGAACTGGCAGGTGGAACCAAGGG				0.02	0.832	0	1	0	1	Off	Off	NS	0.076	0.428	0	1	0	1	Off	Off	NS	0.013	0.889	0	2	0	2	Off	Off	NS				0	0	2	Off	Off
Constit	Constit	Constit	Constit	Constit	YYYYY	1659	TC298177	1	ATGTAATGGATGTGATCTGCTCTATCTACATGTTTTCTGTCTTTGTCCTGGAATCCCATG	GRMZM2G475899	Histone core	DNA binding	-0.116	0.361	16295.2	4	17234	2	On	On	NS	-0.19	0.149	14147.9	2	16295.2	4	On	On	NS	0.071	0.431	17437.8	4	16800.7	4	On	On	NS	-0.141	0.131	4560.5	4	5030.2	4	On	On	NS	7.079
Constit	Constit	Constit	Constit	Constit	YYYYY	1660	DR966978	1	AGGACTTGGAGACCGGGAACTTTGACTCGGGCCTTCGGTATCTGGAGGCCGTGAACGGCA	GRMZM2G326472	protn kinase-like		0.16	0.208	143.9	4	97.8	2	On	On	NS	0.073	0.551	187.5	2	143.9	4	On	On	NS	-0.415	0.001	101	4	134.5	4	On	On	NC	0.094	0.289	78.2	4	73.5	4	On	On	NS	0.256
		NotSharedPrev		NotSharedPrev	NNYNY	1661	DR959879	1	GGGTACGGGGAGCTTCTTCCTTTCTACAGCGTTGCAACATGTTCCGCTGACAAACGGCAC				-0.162	0.343	0	1	0	1	Off	Off	NS	0.234	0.079	80.4	2	0	1	On	Off	NS	-0.087	0.599	0	1		0	Off	Off	NS	0.017	0.838	63.4	4	65.2	3	On	On	NS
NotSharedPrev	SharedPrev		NotSharedPrev	SharedPrev	YYNYY	1662	CO523490	1	CGACCTCAGCGTTCCATGGAAGGGCGCGATCCACTCTGCTGAGCTCCTCGTCCTTGCATA	GRMZM2G345238	hypoth. protn LOC100192906 (LOC100192906),		0.05	0.757	68.2	4	62.6	2	On	On	NS	-0.061	0.707	0	1	68.2	4	Off	On	NS	-0.118	0.316	81.4	4	89.7	4	On	On	NS	0.036	0.753	110	4	104.7	4	On	On	NS	-0.821
Constit	Constit	Constit	Constit	Constit	YYYYY	1663	CF015492	1	CCATCAAAATTGGCAGCAAGATTGCTCACATTGGGGGACTGCTACTGTGAAGATGAGGCA	GRMZM2G017414	Metallothionein superfamily	transcription regulator activity	-0.059	0.812	90.2	4	80.5	2	On	On	NS	0.14	0.576	119.6	2	90.2	4	On	On	NS	-1.327	0	83.4	4	213.8	4	On	On	Down	0.06	0.732	63.4	4	60.9	4	On	On	NS	-0.418
					NNNNN	1664	CO456628	1	ATGCATTTCTCGGATACCTTCTCCCGGACAATAATATAATGGGGATACGGATATCGTCGT							0	0	1	Off	Off		0.076	0.653		0		0	Off	Off	NS			0	1		0	Off	Off		-0.014	0.901	0	1	57.3	3	Off	On	NS
			NotSharedPrev	SharedPrev	NNNYY	1665	BE051513	1	ACCAACACCAATGCCAGTAAAGCCAGCCTCTGTGATAGGTGTGTCAAGAACCCTATCGGG				0.059	0.534	0	1	0	1	Off	Off	NS	0.03	0.75	0	1	0	1	Off	Off	NS	0.117	0.15	68.1	4		0	On	Off	NS	0.021	0.755	68.5	4	70.4	3	On	On	NS
Constit	Constit	Constit	Constit	Constit	YYYYY	1666	CD976009	1	ACCATCTCCACCCTCCCCTAAGAGGCTTTGCCTTCTCATGCTCAAAGCACTTCCACGGTG	GRMZM2G126555	Major facilitator superfamily, general substrate t		0.066	0.745	248.6	4	223.9	2	On	On	NS	-0.133	0.514	233.8	2	248.6	4	On	On	NS	-1.127	0	636.9	4	1409.2	4	On	On	Down	0.036	0.799	124.7	4	119.1	4	On	On	NS	1.045
Constit	Constit	Constit	Constit	Constit	YYYYY	1667	TC304883	1	AGGTTCTTCACGCATCAAACATCGGAGATTCTGGATTCCTCGTGATTAGGAATGGAGAGG	GRMZM2G004377	protn phosphatase 2C-related	catalytic activity	-0.112	0.853	161.6	4	187.7	2	On	On	NS	0.034	0.955	152.9	2	161.6	4	On	On	NS	0.55	0.215	183.1	4	126.9	4	On	On	NS	-0.477	0.278	248.7	4	385.5	4	On	On	NS	0.423
Constit	Constit	Constit	Constit	Constit	YYYYY	1668	TC297040	1	TGATCGTGCTGTCGTCCATCGGGCTGTCCGTGTACTACAACTCGGGCTACGCTGCTCGGT	GRMZM2G404888	Amino acid permease-associated region		0.02	0.844	67.4	4	65.4	2	On	On	NS	0.065	0.52	71.5	2	67.4	4	On	On	NS	0.083	0.26	76.3	4	69.2	3	On	On	NS	0.04	0.575	116.6	4	111.7	4	On	On	NS	-0.838
Constit	Constit	Constit	Constit	Constit	YYYYY	1669	TC304826	1	AAACCACAGCCTACTCTTGAGATTCACAACCCCGATATGCACAAAGATGCCCCAAGGTTG	GRMZM2G450863	Ribosome recycling factor	DNA binding	0.106	0.714	171	4	163.3	2	On	On	NS	-0.161	0.579	149.4	2	171	4	On	On	NS	-0.004	0.986	214.6	4	216.1	4	On	On	NS	0.436	0.052	277.6	4	209.2	4	On	On	NS	0.505
NotSharedPrev	SharedPrev		NotSharedPrev	SharedPrev	YYNYY	1670	CD441593	1	CAAGGAAATGCCATTGCTTTTACGTGGTGGTTCCCAGTTAATTTGGGATTCCCCCGAGTG			transferase activity	-0.031	0.775	74.7	4	77.6	2	On	On	NS	-0.033	0.756	0	1	74.7	4	Off	On	NS	0.024	0.747	90.8	4	90.9	4	On	On	NS	-0.003	0.966	73	4	77.5	3	On	On	NS	-0.69
					NNNNN	1671	DR792842	1	AAACACTACGGGAGGGATTTCATACCCAAACCGAACCAAGGACCAAATTTTTTTCTAAAG							0		0	Off	Off					0		0	Off	Off					0		0	Off	Off					0		0	Off	Off
Constit	Constit	Constit	Constit	Constit	YYYYY	1672	TC311707	1	AATTTTTATGCAATCTGCGGCAGCGAAATTCTGGCAGGCGTCTTTTTTCGCGATCGAAGT				0.001	0.996	218.1	4	209.2	2	On	On	NS	0.211	0.353	265.7	2	218.1	4	On	On	NS	0.062	0.695	340.3	4	329	4	On	On	NS	0.383	0.031	824.5	4	650.8	4	On	On	NC	0.856
					NNNNN	1673	TC290809	1	GAATTTGGACAGTCCGACCATGCCTTACAAAAATGATTGTGTCAGTACTTATTTGTTGCG	GRMZM2G005540						0		0	Off	Off					0		0	Off	Off					0		0	Off	Off				0	1	0	2	Off	Off
NotSharedPrev	SharedPrev	SharedPrev	SharedPrev		YYYYN	1674	TC285933	1	CCTTTCAATCCCGAATGGGGTTTAAGGTTTCCAAAGTAGCCCTTAGTATGTATTCTGAGC	GRMZM2G067985	Actin/actin-like	nucleotide binding	-0.009	0.961	385.3	4	446.2	2	On	On	NS	0.076	0.698	355.7	2	385.3	4	On	On	NS	0.182	0.211	377.7	4	340.7	4	On	On	NS				0	0	2	Off	Off		1.677
			NotSharedPrev	SharedPrev	NNNYY	1675	TC279603	1	ATATGCATCTACCAGGTATACTACAGCATCAACCTTTGCGTAGTAATCCTTCCACACGCG	GRMZM2G086636	GTP-binding protn SAR1	nucleotide binding	-0.123	0.451		0	0	1	Off	Off	NS	-0.051	0.653	0	1		0	Off	Off	NS	-0.185	0.133	63.7	4	0	1	On	Off	NS	0.06	0.461	62.6	4	60	4	On	On	NS
Constit	Constit	Constit	Constit	Constit	YYYYY	1676	TC292851	1	GCCGTTCCAATCCATTCCCCCGGTTCTCATTCCCATCCCCGCCTCCTATTCTCCTCGCTC	GRMZM2G101004	Haem oxygenase-like	catalytic activity	-0.022	0.897	108.1	4	104.8	2	On	On	NS	0.007	0.966	110.5	2	108.1	4	On	On	NS	-0.365	0.01	121.4	4	157.5	4	On	On	NC	0.02	0.867	204.9	4	197.2	4	On	On	NS	-0.157
Constit	Constit	Constit	Constit	Constit	YYYYY	1677	TC307749	1	GGATGGTGTTCCTGAGGCCATTGACTCTCTGAGACAGGCTGGAATCAAGGTGTGGGTTCT	GRMZM2G398288	ATPase, P-type phosphorylation site		0.033	0.829	86.3	4	81.8	2	On	On	NS	-0.099	0.516	83	2	86.3	4	On	On	NS	-0.734	0	78.5	4	131.4	4	On	On	Down	-0.057	0.595	70.7	4	73.5	4	On	On	NS	-0.482
	NotSharedPrev			NotSharedPrev	NYNNY	1678	BM266526	1	CCTTCTTCCTTCTTCGCGGGACGACAGCTAGACTGCTGGAGACCACTGATCGATGTAAAC	GRMZM2G475952			0.111	0.527	64.1	3		0	On	Off	NS	-0.232	0.093	0	1	64.1	3	Off	On	NS				0		0	Off	Off		0.018	0.832	62.2	4	62	3	On	On	NS	-0.911
Constit	Constit	Constit	Constit	Constit	YYYYY	1679	TC300366	1	CTGATGGTGTTCTTGGGTGTTTTCCTTGCTCAGGGTTTCCCTTACGTTCATGTATGTATG				0.142	0.715	826.1	4	739.1	2	On	On	NS	-0.016	0.967	823.5	2	826.1	4	On	On	NS	1.075	0.002	1998.4	4	949.2	4	On	On	Up	0.321	0.256	1188.6	4	1014.1	4	On	On	NS	2.777
NotSharedPrev	SharedPrev	SharedPrev		NotSharedPrev	YYYNY	1680	TC297861	1	GCTGCTGCTCCTGTAAGTGCAGAATGGAAGGTGACGAAGGATGCATGGATTCAGAGGCTT				0.143	0.345	624	4	531.1	2	On	On	NS	-0.073	0.621	613.1	2	624	4	On	On	NS	-0.087	0.556	0	2	0	2	Off	Off	NS	-0.017	0.87	156.2	4	159.3	4	On	On	NS	2.373
Constit	Constit	Constit	Constit	Constit	YYYYY	1681	TC289176	1	TATATGCATGCCCTATAGATTTAGATCACACTGGAATCACGGAGATGTTTCCTAGGTCCG	GRMZM2G474755	EF hand		0.13	0.744	1003.3	4	761.1	2	On	On	NS	-0.379	0.351	837.2	2	1003.3	4	On	On	NS	0.698	0.028	449.9	4	299.5	4	On	On	Up	0.405	0.17	794.3	4	632.4	4	On	On	NS	3.058
				StageSpec	NNNNY	1682	TC304697	1	CTTTTCGAGGCCGGTTACTTTTGTAGCTTCAGCACATCAATGCTATGCGAAAATGCCAAC	GRMZM2G088919	anther-specific proline-rich protn APG	hydrolase activity				0		0	Off	Off					0		0	Off	Off					0		0	Off	Off		-0.175	0.083	67.6	4	75.9	4	On	On	NS
Constit	Constit	Constit	Constit	Constit	YYYYY	1684	TC314699	1	GTTCTGGTACATTGTACAGTTAGTCAGTCAGTTGGGCCATGCTACATGGTGCTATGGCCT	GRMZM2G138245	Serine/threonine protn kinase-related	kinase activity	-0.006	0.978	881.5	4	984.3	2	On	On	NS	-0.444	0.083	586.5	2	881.5	4	On	On	NS	1.416	0	806.1	4	290.4	4	On	On	Up	0.188	0.277	1405.5	4	1218.9	4	On	On	NS	2.871
Constit	Constit	Constit	Constit	Constit	YYYYY	1685	TC305990	1	ATTGATGAGATTGACTCATGCTATGAGCCGATCTCTGAGCAAGCTGTGGAACTTATTCAC	GRMZM2G051174	Initiation factor 2B related		0.174	0.25	187.6	4	163.8	2	On	On	NS	-0.258	0.1	159	2	187.6	4	On	On	NS	-1.373	0	262.7	4	695.5	4	On	On	Down	-0.2	0.074	201	4	235	4	On	On	NS	0.639
Constit	Constit	Constit	Constit	Constit	YYYYY	1686	DT648070	1	AGCACTGATGGAGAACCAGGTTGCCAGCTTGAAAAATAAAGGGGTTCCAGCTGAATTTCT	GRMZM2G039683	hypoth. protn LOC100280239		-0.031	0.872	108.9	4	108.4	2	On	On	NS	-0.129	0.508	102.7	2	108.9	4	On	On	NS	-1.008	0	96.5	4	196.9	4	On	On	Down	-0.011	0.937	61	4	62.8	3	On	On	NS	-0.146
Constit	Constit	Constit	Constit	Constit	YYYYY	1687	TC300856	1	GCAGCAACCTTCCTCCACTCCACCTCTGGTGTTGCAAAGATGGCATTCGCAATTGTAATC	GRMZM2G031057	Putative uncharacterized protn		0.067	0.581	95.8	4	95.9	2	On	On	NS	0.058	0.633	95.1	2	95.8	4	On	On	NS	-0.077	0.375	100.2	4	105.9	4	On	On	NS	-0.023	0.788	95.5	4	97.7	4	On	On	NS	-0.331
			StageSpec		NNNYN	1688	DT647788	1	AACCTCTTAACCAAGTCAAAGCTGAAGATTGAGGAGGAATTCAGGCAGTTAATGAGCACT	GRMZM2G464382	Exo70 exocyst complex subunit		0.171	0.139	0	1		0	Off	Off	NS	0.209	0.08	0	1	0	1	Off	Off	NS	-0.047	0.538	76	4	77.9	3	On	On	NS	0.041	0.788	0	1	0	1	Off	Off	NS
					NNNNN	1689	TC296558	1	CCAAAAAAACAGCCCACAGTTGAAGCGAAAACACGAAAGCTCAGTGATATTTCTCTCCAG	GRMZM2G007372	Pentatricopeptide repeat					0		0	Off	Off					0		0	Off	Off				0	1		0	Off	Off					0		0	Off	Off
Constit	Constit	Constit	Constit	Constit	YYYYY	1690	TC300676	1	AAAGATCGCAGAAAACTACTAGGCACTGGGGACAGTTTCTCTCCGCAGAGGCTACTACCA	GRMZM2G083788	Amino acid transporter, transmembrane	transporter activity	0.295	0.715	248.1	4	198.9	2	On	On	NS	-0.025	0.975	242.1	2	248.1	4	On	On	NS	1.204	0.055	359.2	4	159.2	4	On	On	NS	0.247	0.667	527.3	4	331.1	4	On	On	NS	1.042
					NNNNN	1691	CO532633	1	ACCAACGATGAGGACAGATCCAGAGCGATGTTCTCCATTAGCCAGCCAGACTTACTGGCG	GRMZM2G081504	LOC100281428					0		0	Off	Off					0		0	Off	Off				0	1		0	Off	Off				0	2	0	2	Off	Off
Constit	Constit	Constit	Constit	Constit	YYYYY	1692	TC281570	1	AGCTCAGTTCTGACTTGAAAAATGCAGAGTCGTGTTTGCCTGAAACATGTCGTTTCAACC	GRMZM2G162527	Actinin-type, actin-binding, conserved site	binding	0.7	0.003	279.5	4	172.1	2	On	On	Up	0.071	0.707	288.4	2	279.5	4	On	On	NS	1.674	0	404.6	4	127.7	4	On	On	Up	0.451	0.006	1155.6	4	840.1	4	On	On	NC	1.214
			StageSpec		NNNYN	1693	TC298773	1	TCTTCTTGTCTCTCTATTGATTTGCAACTAGGTACTGATGATGAGGCTTCTACGGCAATT	AC203535.4_FG002			-0.202	0.331		0	0	1	Off	Off	NS	0.012	0.933	0	1		0	Off	Off	NS	-0.193	0.134	64.5	4	0	2	On	Off	NS	-0.047	0.812	0	1	0	1	Off	Off	NS
Constit	Constit	Constit	Constit	Constit	YYYYY	1694	TC299412	1	TTGGTCTGTTCTATCGGCTTGTTGAAAACAGTTTGCGCGTGCTTGCATCTTGGCCCCCCT	GRMZM5G870932	hypoth. protn LOC100279748	catalytic activity	-0.154	0.589	1876.9	4	2226.7	2	On	On	NS	-0.97	0.005	904.6	2	1876.9	4	On	On	Down	2.198	0	682.8	4	152.6	4	On	On	Up	-0.662	0.007	367	4	625	4	On	On	Down	3.961
					NNNNN	1695	CK327337	1	AGAATGGCAATGGTGATGGAGCAACAAATCACATAGTGAGAAGAGGTGCAAATGCTTCAA							0		0	Off	Off					0		0	Off	Off		-0.659	0.054	0	1	0	1	Off	Off	NS				0		0	Off	Off
				StageSpec	NNNNY	1696	DR823414	1	CCAGATTGCCTTGCCAAGACAGTTTCCGATGATGCACTGCATTCCACAGCAGCGTTATTG			RNA binding				0		0	Off	Off					0		0	Off	Off					0		0	Off	Off		0.029	0.657	60.3	4	59.4	3	On	On	NS
Constit	Constit	Constit	Constit	Constit	YYYYY	1697	TC305114	1	ACCAATCAATACTGATGGAGCCCAAAAGGTAGGGCAGAAGCGTGCCAGGTTGCTTAATGA	GRMZM2G017835	hypoth. protn LOC100273539	kinase activity	0.109	0.207	404.3	4	393	2	On	On	NS	-0.3	0.004	313.1	2	404.3	4	On	On	NC	-0.957	0	482.8	4	935.9	4	On	On	Down	-0.095	0.129	327.7	4	350.4	4	On	On	NS	1.746
Constit	Constit	Constit	Constit	Constit	YYYYY	1704	TC292626	1	CTGAACTCCACGTGTTTGATGGCCGGGGAGAACATAGAAGAATCTCCGTGGGAGAGGTAC	GRMZM2G331368	Ubiquitin-associated/translation elongation factor	binding	0.291	0.009	2236.5	4	1837.2	2	On	On	NC	-0.102	0.287	2008.7	2	2236.5	4	On	On	NS	-0.104	0.137	838.8	4	900.5	4	On	On	NS	0.015	0.819	4842.5	4	4783.5	4	On	On	NS	4.214
				StageSpec	NNNNY	1705	AW179504	1	GATGCCTTGCATAGCGCAATCAGCAATGCTGTCAGTTGATCAGTAGATGTCCAACACTGA	GRMZM2G001265			-0.043	0.817		0	0	1	Off	Off	NS				0		0	Off	Off				0	1	0	1	Off	Off		0.074	0.582	59.9	3	0	2	On	Off	NS
NotSharedPrev	SharedPrev		NotSharedPrev	SharedPrev	YYNYY	1706	DR819356	1	ACTTCATGGACATCAACCGTAGGACATTTGTATGTCGTCCTTACCTGTTGATCTAATGCA	GRMZM2G149175	hypoth. protn LOC100279742 (LOC100279742),		-0.03	0.855	76.8	4	76.8	2	On	On	NS	-0.046	0.78	0	1	76.8	4	Off	On	NS	-0.049	0.835	72.8	4		0	On	Off	NS	0.059	0.723	58.1	3	0	2	On	Off	NS	-0.65
Constit	Constit	Constit	Constit	Constit	YYYYY	1707	AI977944	1	TTGCAAGAACGATAATGGCACAGACAAGCGTCCAAACTGACTGACAGAGGTGCTGGGTTC				-0.097	0.49	113.9	4	128.2	2	On	On	NS	0.146	0.306	119.1	2	113.9	4	On	On	NS	-0.102	0.313	117.7	4	128.3	4	On	On	NS	0.051	0.605	158.5	4	155	4	On	On	NS	-0.081
NotSharedPrev	SharedPrev	SharedPrev		NotSharedPrev	YYYNY	1708	TC281752	1	CCATGCCATGCCATGTCTGTCTTCAAGAACGGCAGGAGAAAGGCGAGAAGCTTCGGACGA	GRMZM5G843555	hypoth. protn LOC100272381 (LOC100272381),	binding	0.115	0.293	85.3	4	76.3	2	On	On	NS	-0.001	0.992	88	2	85.3	4	On	On	NS	0.051	0.734	0	2	0	2	Off	Off	NS	0.083	0.28	78.1	4	73.6	4	On	On	NS	-0.498
Constit	Constit	Constit	Constit	Constit	YYYYY	1709	TC294528	1	TGCAAATCTGTCGGCATTTTTTCAGACAGTCATAGCGCTGCACATCTTTGCTAGCCCCAT	GRMZM5G894233	lachrymatory-factor synthase (LOC100284528), mRNA		-0.078	0.579	106.8	4	114.9	2	On	On	NS	-0.038	0.785	102.1	2	106.8	4	On	On	NS	0.447	0.003	121.5	4	86.4	3	On	On	NC	-0.002	0.982	161.3	4	161.9	4	On	On	NS	-0.174
				StageSpec	NNNNY	1710	DR792478	1	GACAGGAACCTTGACTGCTGTCTGCTGTACGCACCTTGGTTGCGAGCTTGTCGACGTCGA	GRMZM2G079956	hypoth. protn LOC100384516	binding	-0.103	0.482		0		0	Off	Off	NS				0		0	Off	Off				0	1		0	Off	Off		0.08	0.291	73.8	4	69.7	4	On	On	NS
				StageSpec	NNNNY	1711	DR813158	1	CGCGACATTTACCTGATGAGCAAGCGAACAAGGAACCCGAAGCCCAGTGGGAGCTCGCAG				0.078	0.664	0	1		0	Off	Off	NS				0	0	1	Off	Off		-0.425	0.045		0	0	2	Off	Off	NC	0.275	0.093	83.6	4	71.4	3	On	On	NS
NotSharedPrev	SharedPrev		NotSharedPrev	SharedPrev	YYNYY	1712	TC286060	1	GAACAAGGCCTTAAGCGACACGGATACTGCATGTCAGCAATCGGATTATCGCAACTGGTT	GRMZM2G039855		motor activity	0.099	0.444	71.4	4	68	2	On	On	NS	-0.102	0.429	0	1	71.4	4	Off	On	NS	-0.434	0.001	69.1	4	93.1	4	On	On	NC	0.147	0.122	103.3	4	93.9	4	On	On	NS	-0.755
Constit	Constit	Constit	Constit	Constit	YYYYY	1713	TC293488	1	TTGTTTTACTTCTTCCCTTTTCTGGATCTGGAAAATTCGTAGTCGTTGGCGAGCTTTGCA	GRMZM2G414848	hypoth. protn LOC100276271		-0.149	0.203	2268.2	4	2488.7	2	On	On	NS	-0.122	0.29	2097.1	2	2268.2	4	On	On	NS	-0.016	0.844	2895.8	4	2938.8	4	On	On	NS	0.1	0.223	5119.8	4	4754.5	4	On	On	NS	4.234
Constit	Constit	Constit	Constit	Constit	YYYYY	1714	TC292126	1	ACCAAAGATTGACAACCCCAAGTGTGAAGAAGCACCTGGATGTGGCGAGTGGAAGAGGCC	GRMZM2G134668	Calreticulin/calnexin, P	binding	0.159	0.607	1391.6	4	1345.4	2	On	On	NS	0.101	0.742	1345.3	2	1391.6	4	On	On	NS	-0.054	0.802	768.6	4	802.5	4	On	On	NS	-0.783	0.004	1180.8	4	2111	4	On	On	Down	3.53
			NotSharedPrev	SharedPrev	NNNYY	1715	CO452388	1	AAAAAAATTTTAACTCTTACAATTTGGGTGGCCCTCTTAAGGGAAATGGGCGACGAAACC				-0.136	0.316		0	0	1	Off	Off	NS	0.139	0.306	0	1		0	Off	Off	NS	0.029	0.758	62	4	0	1	On	Off	NS	0.096	0.174	64.9	4	62.2	3	On	On	NS
Constit	Constit	Constit	Constit	Constit	YYYYY	1716	CF632235	1	CCTCCTCTTCCTGGTGTTCTGGGCAGGAGTTTGGGGAGTCTACCTGTCCATGGTCAGGGA	AC188831.3_FG005			0.124	0.263	95.2	4	86.3	2	On	On	NS	-0.034	0.749	94.1	2	95.2	4	On	On	NS	0.168	0.046	107	4	94.7	4	On	On	NC	0.05	0.515	129.4	4	124.8	4	On	On	NS	-0.34
Constit	Constit	Constit	Constit	Constit	YYYYY	1717	TC297766	1	TGATGGAACTGGTTCGCATATCATCCTTCGTAAGACATCATCTGAGTGCCAACTGCCTGA	GRMZM2G009575	Single-stranded nucleic acid binding R3H	nucleic acid binding	0.018	0.888	206.6	4	186.4	2	On	On	NS	-0.197	0.145	198.7	2	206.6	4	On	On	NS	-0.601	0	215.3	4	325.7	4	On	On	Down	0.183	0.064	124.2	4	109.8	4	On	On	NS	0.778
Constit	Constit	Constit	Constit	Constit	YYYYY	1718	TC289630	1	AGCGTACTAAAGAAGGTCTATGGCCTTGTGGTAGGCATTGCCTACAGTAGTTTGACAGGT	GRMZM2G056403	hypoth. protn LOC100273882		-0.038	0.772	275.9	4	273.6	2	On	On	NS	0.057	0.664	300.7	2	275.9	4	On	On	NS	-0.014	0.879	329	4	331.9	4	On	On	NS	0.055	0.556	496.4	4	480.1	4	On	On	NS	1.195
Constit	Constit	Constit	Constit	Constit	YYYYY	1719	CD443048	1	GCTTTGCTATGTTTTGGGGACCACTTGCTCCACCGAAGAGTGGTGTATTAGCAGTCCAGA	GRMZM2G399320	AARP2CN		-0.014	0.942	702.6	4	702	2	On	On	NS	-0.24	0.213	597.7	2	702.6	4	On	On	NS	0.032	0.807	642	4	628.3	4	On	On	NS	-0.522	0.002	309.7	4	452.6	4	On	On	NC	2.544
Constit	Constit	Constit	Constit	Constit	YYYYY	1720	TC289867	1	CACAAATTTTTGCAAGATCCGCAAGACAGGGGATGCCATGAATCTGTTCCAGCGTATGGG	GRMZM2G021567	Pentatricopeptide repeat		0.123	0.499	189.2	4	170	2	On	On	NS	-0.149	0.416	175	2	189.2	4	On	On	NS	-0.118	0.364	236.8	4	255.6	4	On	On	NS	-0.244	0.077	164.2	4	197.3	4	On	On	NS	0.651
				StageSpec	NNNNY	1721	CF075358	1	GTATCCTTGGGGTAGGCACTTGACACATTAGCAGTCACCTTCTTTCCAGAGGTGCAGTTG	GRMZM2G471108	Myosin head, motor region	hydrolase activity	-0.136	0.369		0	0	1	Off	Off	NS	0.086	0.559	0	1		0	Off	Off	NS				0		0	Off	Off		0.107	0.238	63.6	3	59.6	3	On	On	NS
				StageSpec	NNNNY	1722	CF632790	1	CCATGCTCGCCTCCAACGAGCACGGTATGCGTGTATACGTACATATAGCCAGCAATTACC							0		0	Off	Off					0		0	Off	Off		-0.166	0.361	0	2	0	2	Off	Off	NS	0.021	0.863	57.5	3	56.2	3	On	On	NS
[truncated: 40,648 more rows]
[truncated: 34 more columns]

## Sheet: OnOff Chart
		WT15	WT25	WT40	WT70	WT1mm	0.15	0.25	0.4	0.7	1	Probes	On Count
							Off	Off	Off	Off	Off	7122	0
						Stage-Specific	Off	Off	Off	Off	On	2614	1
					Stage-Specific		Off	Off	Off	On	Off	327	1
[truncated: 61 more rows]

## Sheet: array stats
		FG_R Min	FG_R 1stQu	FG_R Median	FG_R Mean	FG_R 3rdQu	FG_R Max
[truncated: 127 more rows]

[truncated: 1 more sheets: targets]
