# Supplementary material for: Transcriptomes and Proteomes Define Gene Expression Progression in Pre-meiotic Maize Anthers
Source: G3 (Bethesda). 2014 Jun 1;4(6):993–1010. doi: 10.1534/g3.113.009738 (PMC4065268; doi:10.1534/g3.113.009738)
Supplement: Supporting Information [file supp_4.6.993_TableS3.zip › TableS3/READ_ME.txt]

Table S3
Gene lists included in cluster graphs in Figure 3. The microarray data were filtered to find transcripts with particular expression patterns over the course of anther development and the most biologically interesting of these patterns are illustrated in the cluster diagrams in Figure 3. The attached file contains the normalized intensity values, feature numbers and gene names of the transcripts included in those graphs in Figure 3, where each tab corresponds to a particular graph presented. The nomenclature exemplified by �OnOnOffOnOn�, denotes the detected presence or absence of those transcripts at particular stages in the following order: 0.15mm, 0.25mm, 0.40mm, 0.70mm and 1.0mm.
