# Supplementary material for: Transcriptomes and Proteomes Define Gene Expression Progression in Pre-meiotic Maize Anthers
Source: G3 (Bethesda). 2014 Jun 1;4(6):993–1010. doi: 10.1534/g3.113.009738 (PMC4065268; doi:10.1534/g3.113.009738)
Supplement: Supporting Information [file supp_4.6.993_TableS3.zip › TableS3/TableS3.xlsx]

## Sheet: clstrall-6-OnOnOffOnOn
Include	ProbeUID	FeatureNum	GeneName	Sequence	Accession	ProteinID	ProteinDescript	GO_Name1	GO_Name2	EST_Description	ControlType	0.15mm	0.25mm	0.40mm	0.70mm	1.0 mm		6.4
Y	36	29	TC280485	GTACATAGTGTTGTTCACAGTAACCCTCTCAATTGGATAGACTGTCTTGCTGCATCCAAC	gb|TC280485	GRMZM2G175761	pollen-specific protein SF3	binding	binding	881 homologue to UP:Q9M7F3_MAIZE (Q9M7F3) LIM transcription factor homolog, partial (88%)	0	6.07468	6.09592	0	5.98868	9.10565		FALSE
Y	54	39	TC298008	CTAGTGTGTGTGGTTGCTTGTGATGTCTCGCTACTTAGTGTTTAATTCGCTAGCGTGTAC	gb|TC298008			unknown		601	0	6.95884	7.60288	0	7.15684	6.82909		TRUE
Y	89	57	TC291402	TTGTTGATGCCAAGCCCTTGCGTACATTAACTCCCATGTTCCCTGCACCACTAGGGCTTC	gb|TC291402			unknown		915 similar to UP:Q9AT64_ORYSA (Q9AT64) SET1, partial (6%)	0	6.24222	6.3733	0	6.4446	6.58796		TRUE
Y	110	68	TC290642	AATGCATCTCCTTGGCCACTTGAAGCTCAAAGGCGACAAGATCTCTTGCTGCGTCTTCAC	gb|TC290642			unknown		717 gi|115485061|ref|NP_001067674.1|: Os11g0270500 [Oryza sativa (japonica cultivar-group)] (IDPct:43.08/Score:72.4)	0	6.24413	6.47735	0	7.3505	6.38198		TRUE
Y	35	113	TC284378	TGCAGTTGGATCAGGCCCTTCAACTCCATAACCAACAGTTGCAGGTGTCACTGCAGCAGC	gb|TC284378			protein binding	protein binding	1074	0	6.23074	6.1639	0	6.12309	6.63372		FALSE
Y	39	115	TC303193	TTTGGCCTCCATCTGGAGATCAAGTATCCGGTGACTGCTGTCAGCTCAGGAGCGTGATAG	gb|TC303193	GRMZM2G083176	hypothetical protein LOC100384152	transporter activity	transporter activity	801 similar to UP:Q9LYR6_ARATH (Q9LYR6) Peptide transporter-like protein, partial (19%)	0	6.62936	6.18982	0	7.75889	9.34252		TRUE
Y	55	124	TC288133	GCGTCGTCGTTCTTATTTATATAGAGCAACTGGTATAAAGAGCTTCCTATCGTGCCCTAT	gb|TC288133	GRMZM2G030458	hypothetical protein LOC100278142	unknown		1520 similar to UP:Q9BJZ5_DROME (Q9BJZ5) Fusilli (CG8205-PD, isoform D) (Cg8205-pe, isoform e), partial (3%)	0	9.75087	10.263	0	10.1744	9.74651		TRUE
Y	84	139	TC296300	TGCTGCTGGTCTTCAGTGCTTGCTAGAGTAGCTTGCATCGGTTGCGTCTCTGGTTGAACA	gb|TC296300			transferase activity	transferase activity	605 similar to UP:Q50HV6_SORBI (Q50HV6) Glycosyltransferase, partial (11%)	0	6.24603	6.27798	0	6.22882	6.90809		FALSE
Y	217	228	AI855426	ATCCCAGGGAGCGATGGACGCTTCGTCGATGGGTTCCTTGGCCCCCAGTACGAACACTCA	gb|AI855426			unknown		334	0	6.26679	6.20555	0	6.36982	6.69488		FALSE
Y	174	291	TC308145	TGGGCTCCTCTGATGCTGCCTCTGATGATACAAAACATGGCTATCCGGTGTCTCCACAAG	gb|TC308145			receptor activity	receptor activity	1373 weakly similar to UP:Q4NUK4_9DELT (Q4NUK4) LigA, partial (5%)	0	6.37851	6.3906	0	6.4363	7.56148		TRUE
Y	361	406	TC296819	GGGCTGCTAGCTTGATCTCTCCTAGTCCTAGCCCATTCGCTTCTCCTGTTCGTCGCTCTT	gb|TC296819	GRMZM2G122302	blue copper protein	binding	molecular_function	613 weakly similar to UP:BCP_PEA (Q41001) Blue copper protein precursor, partial (50%)	0	6.16591	6.31107	0	6.3147	7.25267		FALSE
Y	302	460	CF010670	TCCTCCATCCTTTCCCTTGGTCCAGATGACAACCTTCCCGTCTTGTGAACCACTGGCAAT	gb|CF010670	GRMZM2G074567	hypothetical protein LOC100280047	unknown		343 QBJ3d05.xg QBJ Zea mays cDNA clone QBJ3d05, mRNA sequence.	0	6.13545	6.19574	0	6.30925	7.11582		FALSE
Y	350	485	TC293742	TGTGCAATGAGCCATTGACGCTCTGTATCCCCCATGAACTATGTGCAATTTGGAGTGGAG	gb|TC293742	GRMZM2G000566	hypothetical protein LOC100384546	hydrolase activity	hydrolase activity	2871 weakly similar to PRF:NP_196799.1:15239944:NP_196799 expressed protein (Arabidopsis thaliana), partial (43%)	0	6.22497	6.10434	0	6.75355	8.54882		TRUE
Y	430	543	TC279565	CGTCCTCGCCAGTACCGTTGGATTTCCAGTTGCCACCCACGAAGAACTTCCTGGAAGCCA	gb|TC279565	GRMZM2G146206	triosephosphate isomerase, cytosolic	catalytic activity	catalytic activity	562 similar to UP:TPIS_COPJA (P21820) Triosephosphate isomerase, cytosolic (TIM) (Triose-phosphate isomerase) , partial (25%)	0	6.21529	6.19771	0	6.10643	6.89724		FALSE
Y	488	573	TC281835	CCAAAAGTCCAAAACAAAGAGGGCTCACGTTGGTTGGACCTGGCATTTGCCTCTTTGGTC	gb|TC281835	GRMZM2G114888	LOC100281473	RNA binding	structural molecule activity	573 similar to UP:Q6GKU7_ARATH (Q6GKU7) At1g64880, partial (12%)	0	6.32012	6.20555	0	6.36457	6.64241		FALSE
Y	496	577	TC314580	ATGGTGACTCAGATGCTGATTGGGGTGTCCCCATGAAAGTATGCCTAACCCCATACTCTA	gb|TC314580	GRMZM2G139657	auxin-independent growth promoter-like protein	transferase activity	transferase activity	1002 similar to UP:Q653G1_ORYSA (Q653G1) Dehydration-responsive protein-like, partial (43%)	0	6.09592	6.1639	0	6.4363	6.40599		TRUE
Y	504	581	TC307944	CCTCAACTCCTACTGCCCTCCACTCCAAGTGCCCCTGAAGGACTGACGAAAATCGAAAAC	gb|TC307944			unknown		647 homologue to GB:AAA49498.1:213613:QULPROT protamine (Coturnix japonica), partial (28%)	0	6.24793	6.2724	0	6.17393	6.59991		FALSE
Y	414	619	DR806732	CTCAAGAAAATGTTGCCCGCGTTTGCTTCGTGCTCAGACGAGTTGATAGCTAGATGGGCG	gb|DR806732	GRMZM2G147752	Putative uncharacterized protein	binding	molecular_function	695 weakly similar to UP:Q8LGM8_MAIZE (Q8LGM8) Cytochrome P450 monooxygenase CYP72A5, partial (23%)	0	6.04658	6.01792	0	5.81762	6.52356		FALSE
Y	509	668	TC303556	GATGCTCAAGCTGTGTTCGATGATGTTGTGACTGGCTCCTACTAGATTGAAGGATGACCA	gb|TC303556			unknown		550 gi|115486283|ref|NP_001068285.1|: Os11g0617500 [Oryza sativa (japonica cultivar-group)] (IDPct:31.86/Score:67.4)	0	6.1416	6.17193	0	6.47735	6.55305		TRUE
Y	545	701	TC301372	GGATCAAATCACATCAATGCTGAAACATCATGTATGCCTCTTCTTCCATCAGGTCAGGGC	gb|TC301372			unknown		2150 similar to PRF:NP_192233.2:42566266:NP_192233 frataxin protein-related (Arabidopsis thaliana), partial (57%)	0	6	5.91409	0	6.06178	6.5744		FALSE
Y	556	707	TC287360	GCTCGTGGGGAATGCCGTTGTAGACGGATACCATGTGCTCGTCGGGACAGGCTCCACTCA	gb|TC287360	GRMZM2G127160	hypothetical protein LOC100272716	lipid binding	transferase activity	1685 Zea mays clone Contig572 mRNA sequence	0	6.3147	6.3906	0	6.05745	6.98527		FALSE
Y	560	709	TC303423	CTGCTTCCTCTGCCGACCGAAACTCCCTACTCGAAATTTCGCTCACAGAGCTCCCTTCCC	gb|TC303423			unknown		1126 Zea mays clone EL01N0405B03.d mRNA sequence	0	6.21529	6.17393	0	6.1127	7.36894		FALSE
Y	632	746	CO532350	CAGGTTCACCAGGACATGTCAGCGCCGTTCTCTCACTATTTCGTGTTCACCGGGCATAAT	gb|CO532350	GRMZM5G889467	phospholipase C	hydrolase activity	hydrolase activity	762 homologue to UP:Q6QJ78_MAIZE (Q6QJ78) Phospholipase C, partial (35%)	0	6.19967	6.28355	0	6.41616	6.44791		TRUE
Y	627	828	TC299421	TAACCCACCACCGAATAGGACGCCCCCTGTAGTCAACTTTACGTTCTAGCGCCTTCTATT	gb|TC299421			catalytic activity	catalytic activity	2347 homologue to UP:ILV5_ARATH (Q05758) Ketol-acid reductoisomerase, chloroplast precursor (Acetohydroxy-acid reductoisomerase) (Alpha-keto-beta-hydroxylacil reductoisomerase) , partial (87%)	0	6.07682	6.08958	0	6.05528	6.79701		FALSE
Y	719	888	BM331799	TTCATCATGGGCCACCCTCAAATGATGTCCCCTCTCGCCAAATACCATCGCGAAAACGTC	gb|BM331799			catalytic activity	nucleotide binding	575 similar to UP:Q4WN47_ASPFU (Q4WN47) Lysyl-tRNA synthetase, partial (23%)	0	6.07253	6.17991	0	6.2114	6.82273		FALSE
Y	759	909	TC314271	TTTGTTGGTTGGTCATAGCAACGACGTTGCTTTTGGAGAGCCTCAGTCTCGGCTCTAGCT	gb|TC314271			catalytic activity	catalytic activity	774 similar to UP:Q673F9_HORVD (Q673F9) Ent-kaurene synthase-like protein 1, partial (9%)	0	6.02237	6.07468	0	6.1375	6.45286		FALSE
Y	679	952	BM416895	GGATCGGCAAAGATTAACTGATAATTCCAATGCATATACCCTGCTGCCCAATAGACCCAA	gb|BM416895	GRMZM2G120408	Putative uncharacterized protein	unknown		265 similar to UP:Q5VRW4_ORYSA (Q5VRW4) Non-phototropic hypocotyl 3-like, partial (5%)	0	6.26115	6.30378	0	6.17393	6.95768		FALSE
Y	692	959	TC303366	CGGTTGCAGGGGCTTTACCTGTGCTCGCTGATGAGCTTGAGTTTGGTTTTTCTGACGCGC	gb|TC303366	GRMZM2G035601	zinc finger, C3HC4 type family protein (LOC1002811	protein binding	protein binding	840 similar to UP:Q6NWZ1_HUMAN (Q6NWZ1) CKAP4 protein (Fragment), partial (6%)	0	6.29462	6.21723	0	6.50938	6.38198		TRUE
Y	846	1050	TC315466	ATCCTTCCTTCCTCTTGTTAGTGGTCGTAGGGTAGTTTGCACTTTGCAGATAGCTAGCTA	gb|TC315466	GRMZM2G429940	CBL-interacting serine/threonine-protein kinase 15	kinase activity	nucleotide binding	829 similar to PRF:NP_194825.1:15235768:NP_194825 CBL-interacting protein kinase 6 (CIPK6) (Arabidopsis thaliana), partial (38%)	0	6.19967	6.05528	0	6.19574	6.82528		FALSE
Y	911	1084	CD443527	CTAAATATGCACATGTGCCACTGGGTAATTTTGAACTAGACTGGCTTCTTTTTACTGGCG	gb|CD443527			transferase activity	transferase activity	584 similar to UP:Q9SGD5_ARATH (Q9SGD5) T23G18.11, partial (5%)	0	6.24603	6.38543	0	6.75889	6.05528		TRUE
Y	931	1095	TC289395	CTACAAGGTAAACCGCAGAATCGCACTCCTCACACCCTTTCAAGCTCCGTGATGTGCTTG	gb|TC289395	GRMZM2G130010	hypothetical protein LOC100276705	receptor activity	receptor activity	691 similar to PRF:NP_190854.1:15231698:NP_190854 expressed protein (Arabidopsis thaliana), partial (30%)	0	6.02901	6.08958	0	6.12928	6.55305		FALSE
Y	939	1099	TC288730	AATTTCTCAGAAGAGCTTTTGAGCAGCACATCATTTGCTCGCCAATTAGCGGATCAGATG	gb|TC288730	GRMZM2G078890	LOC100285419	transferase activity	transferase activity	876 similar to PRF:NP_564057.1:18394628:NP_564057 glycosyltransferase family protein 8 (Arabidopsis thaliana), partial (23%)	0	6.22497	6.20555	0	6.2854	7.06609		FALSE
Y	829	1126	CF920031	GATCATTTTGCAGCGCAGCTTTCTCTCTCTGGCTCTCAATGGAATCGCCTGGTGCACGAT	gb|CF920031			unknown		547 homologue to UP:Q4NQA3_9DELT (Q4NQA3) Phosphoribosyl-AMP cyclohydrolase , partial (5%)	0	6.18587	6.19771	0	6.15583	6.46761		FALSE
Y	913	1170	CD052319	TTTTCTTTTGCTTCCGTTATACAGTTTCTTCCTGCCCCCTGCGTTGGATCCAACGTGTAA	gb|CD052319			unknown		558	0	6.26491	6.36282	0	6.51885	7.46597		TRUE
Y	957	1287	TC300709	GCAGTTGCTGCCCTCGGGCAATCCTGGGCAATAAGACGAACGATTCCCTTCAACCCAGAG	gb|TC300709			transferase activity	transferase activity	864 similar to PRF:NP_197085.2:30685545:NP_197085 N2,N2-dimethylguanosine tRNA methyltransferase family protein (Arabidopsis thaliana), partial (34%)	0	6.8936	6.93899	0	5.88753	6.18587		TRUE
Y	1009	1314	TC298320	ACGTCCGCCTCGACGAATTTCGATCGATTCCAACTTGGGATTTCCGCCTTCCAATCGCTC	gb|TC298320	GRMZM2G171469	hypothetical protein LOC100194226	hydrolase activity	nucleotide binding	1317 similar to PRF:NP_027422.1:18395323:NP_027422 tobamovirus multiplication protein 3 (TOM3) (Arabidopsis thaliana), partial (88%)	0	6.17393	6.1918	0	6.13134	6.63952		FALSE
Y	1083	1353	TC303202	AAGTCTCAAGTGATCAGGCAACAGGAGAGGATCACGTTCACTTATGATGTTGAGTTTGTC	gb|TC303202			unknown		563 weakly similar to UP:TM9S2_HUMAN (Q99805) Transmembrane 9 superfamily protein member 2 precursor (p76), partial (5%)	0	6.22882	6.20945	0	6.63662	6.29462		TRUE
Y	1085	1354	DR964801	GTTGCTGTTGTTGTTCAGGTTGGCAAGAACCCCTCGACGTGCCGGTGGTTTTCGGGCCGG	gb|DR964801			unknown		594 similar to UP:DIAP1_MOUSE (O08808) Diaphanous protein homolog 1 (Diaphanous-related formin 1) (DRF1) (mDIA1) (p140mDIA), partial (3%)	0	6.30012	6.36107	0	6.31651	7.08108		FALSE
Y	1182	1413	CF038257	TACGCAACCCTCTCTGTTTCTCTCCCACTTCACTGTCATTCCCGCCTAGCTTTTTTCCAA	gb|CF038257			unknown		343 similar to UP:Q9D508_MOUSE (Q9D508) Mus musculus adult male testis cDNA RIKEN full-length enriched library clone:4930529I22, partial (16%)	0	6.16993	6.16591	0	6.2891	6.79181		FALSE
Y	1191	1418	TC290991	CACTACACCATCAATATCGGTGATTCGGTGGAGTCCCTTTATGTCTTCTGTGCGTACACT	gb|TC290991			unknown		560	0	5.96116	6.05745	0	6.34163	6.52199		FALSE
Y	1188	1501	TC315746	AAAATGCTCTGCCCTGTTACGTTCTGGCCATCACGATTCCACTCCACCGATGGAAAACCC	gb|TC315746	GRMZM2G373859	GDU1	unknown		635 gi|226494961|ref|NP_001151217.1|: GDU1 [Zea mays] (IDPct:100/Score:113.2)	0	6.14975	6.11894	0	6.2211	6.5157		FALSE
Y	1223	1520	TC301664	GCTGGTGGTGTTGTTCACCGCAACAAAGACCAAATCTTCAGTAAGGCAACTGCAGTTGTC	gb|TC301664	GRMZM2G040017	LOC541635	transporter activity	transporter activity	2060 UP:Q94IH5_MAIZE (Q94IH5) Ca2+:H+ antiporter, complete	0	6.2211	6.22304	0	6.47573	7.04002		TRUE
Y	1240	1621	TC290761	ATGCTGCTCAAGCTAATACTGGAACGTATTCCAGTGGCCCTGGTTTGCTGGGATCACCTG	gb|TC290761	GRMZM2G076329	DNA binding protein	DNA binding	nucleic acid binding	827 similar to UP:O49671_ARATH (O49671) Replication A protein-like, partial (4%)	0	6.2075	6.09803	0	6.10014	6.46761		FALSE
Y	1242	1622	CO523484	TGCTACTGCTAAAATCCCCCTCACACTCACACCCCTCTCCTAATCATCCGCTTAAACCCA	gb|CO523484	GRMZM2G416667	hypothetical protein LOC100382006	unknown		626 similar to UP:Q8K557_MOUSE (Q8K557) Onecut 3, partial (6%)	0	6.10434	6.09592	0	6.29646	6.43962		FALSE
Y	1320	1662	CO523490	CGACCTCAGCGTTCCATGGAAGGGCGCGATCCACTCTGCTGAGCTCCTCGTCCTTGCATA	gb|CO523490	GRMZM2G345238	hypothetical protein LOC100192906 (LOC100192906),	unknown		638 similar to UP:Q6ZC59_ORYSA (Q6ZC59) Zinc finger (C3HC4-type RING finger) protein family-like, partial (15%)	0	5.96809	6.0917	0	6.34696	6.78136		FALSE
Y	1336	1670	CD441593	CAAGGAAATGCCATTGCTTTTACGTGGTGGTTCCCAGTTAATTTGGGATTCCCCCGAGTG	gb|CD441593			transferase activity	transferase activity	634 similar to UP:Q9M4V1_ELAGV (Q9M4V1) Glycerol-3-phosphate acyltransferase , partial (29%)	0	6.27798	6.22304	0	6.50462	6.18982		TRUE
Y	1406	1712	TC286060	GAACAAGGCCTTAAGCGACACGGATACTGCATGTCAGCAATCGGATTATCGCAACTGGTT	gb|TC286060			motor activity	nucleotide binding	809 similar to UP:Q6Z2W0_ORYSA (Q6Z2W0) Chromosome-associated kinesin-like, partial (15%)	0	6.08746	6.15785	0	6.11061	6.6907		FALSE
Y	1480	1751	CD439499	GGGACGGGGTTGAATAGACGACAGTACTTGATTCACTTAGAACAACATGAACAATTGTCG	gb|CD439499	GRMZM2G007160	hypothetical protein LOC100381431	catalytic activity	catalytic activity	842 homologue to UP:Q5N8H1_ORYSA (Q5N8H1) Hydrolase-like protein, partial (22%)	0	6.05961	6.2075	0	5.94486	6.89603		FALSE
Y	1582	1894	TC311278	TTTTTTCTCTCTTTTATTCCCCCCCAGCAATGACCTTGAAAGTTCTTGAAAAGGTGACCT	gb|TC311278	GRMZM2G127117	hypothetical protein LOC100279952	hydrolase activity	hydrolase activity	1682 UP:Q9W471_DROME (Q9W471) CG4052-PA, partial (9%)	0	6.12722	6.20163	0	6.11478	6.75756		FALSE
Y	1586	1896	TC282198	CCGCGTCCTCCAATGGAATCTCGCTCTACCGCGGGTGGAGCTTCGACTCCGAATCTGCTA	gb|TC282198	GRMZM2G123540	KOB1	unknown		1381 similar to PRF:NP_187467.1:15231932:NP_187467 elongation defective 1 protein : ELD1 protein (Arabidopsis thaliana), partial (36%)	0	6.13545	6.16993	0	6.32553	6.78136		FALSE
Y	1592	1899	TC308010	TTTCTCCCAGTGCAGAAGACTCCAAGCAGTGGCGATAGCATCAGTCCTTTCTCTCTTATT	gb|TC308010	GRMZM2G014043	hypothetical protein LOC100274826	unknown		1121 similar to UP:Q53M54_ORYSA (Q53M54) Expressed protein, partial (36%)	0	6.15178	6.1416	0	6.42794	7.15987		TRUE
Y	1689	1952	TC283813	ACAACTAGCTAGCTACTTAAATATATGGTCGTTGCTGTTGGGTTTCATATATGGCAGTGC	gb|TC283813			unknown		627 gi|115461979|ref|NP_001054589.1|: Os05g0138000 [Oryza sativa (japonica cultivar-group)] (IDPct:50.98/Score:52.76)	0	6.03782	6.10014	0	6.06393	6.54071		FALSE
Y	1832	2118	DR816747	AGAAACGCAGGAGCTCTTCCTTCCACCTCTGGCGAACCTCCAAGGAAACTCGACGCCCAG	gb|DR816747			unknown		746 similar to UP:Q5K3Q1_TRIMO (Q5K3Q1) Beta-galactosidase , partial (4%)	0	6.00225	6.02015	0	6.15987	6.50303		FALSE
Y	1834	2119	CA403810	GCCACAGCAAAGGATAGTCGTCTTACATGTCATGTGTCCCTGAACCCAAACTGAATGAGA	gb|CA403810	GRMZM2G067306	LOC100283916	RNA binding		219	0	6.10643	6.16189	0	6.06178	6.55919		FALSE
Y	1795	2184	TC284435	GCACGGTATCTGTACGTACGCTGCTATTCACTGCGTGCTGTTTGCTTTTGTGTGTACAGC	gb|TC284435			unknown		662 weakly similar to PRF:NP_173768.2:42562273:NP_173768 protein kinase family protein (Arabidopsis thaliana), partial (10%)	0	5.97269	6.11061	0	6.2891	7.44294		FALSE
Y	1827	2200	DN221004	GTGATGGCTATTGTTAGCTTTTGTTTACAATGGTCGCCACCCAAAAAAGTTGTAACTGCT	gb|DN221004			nucleotide binding	nucleotide binding	724 similar to UP:CDC48_CAPAN (Q96372) Cell division cycle protein 48 homolog, partial (10%)	0	6.02237	5.95187	0	6.1334	7.88753		FALSE
Y	1835	2204	CF019380	GTATTACAGAAGCTTGGACTTGTGGCACTAGCACCTGATTCTGATGTAACAAGTTTCCCC	gb|CF019380	GRMZM2G140590	hypothetical protein LOC100279542	kinase activity		454 gi|226509765|ref|NP_001146276.1|: hypothetical protein LOC100279851 [Zea mays] (IDPct:43.86/Score:65.85)	0	6.27798	6.3147	0	6.46597	6.30561		TRUE
Y	1908	2246	BQ619188	TTTCAACCCCGCCATTACCTCCCACCGCTTTTCTCCTGACACTCTATATATTGTCCCGCC	gb|BQ619188			catalytic activity	molecular_function	1012 weakly similar to PRF:NP_191464.1:15231622:NP_191464 amine oxidase family protein (Arabidopsis thaliana), partial (19%)	0	6.04439	6.01792	0	5.98641	6.83162		FALSE
Y	1860	2305	CF273045	AGATGGATAACCTTTGATGCTACCCAAGAGCTAGTAGGGGTCGTGGTTTTTCCTTCTAGC	gb|CF273045			unknown		662 gi|115455649|ref|NP_001051425.1|: Os03g0774800 [Oryza sativa (japonica cultivar-group)] (IDPct:39.69/Score:126.3)	0	6.15381	6.16189	0	6.32553	6.46271		FALSE
Y	1911	2332	CD966910	TGCCAAGAGAAGCAGTGAGTTCTTTTCTCGGGCGAAATGCATTATTAGAATGATTCCATG	gb|CD966910			unknown		282 gi|226501540|ref|NP_001150712.1|: sec12-like protein 2 [Zea mays] (IDPct:92.86/Score:80.11)	0	6.21529	6.15987	0	6.55459	6.52669		TRUE
Y	1970	2362	TC302348	GCGTCTGGACGCTATCATCCACCCTGCCAGAGCTGAGACCCTGGTTTGGGCCACTGAAGA	gb|TC302348	GRMZM2G127154	hypothetical protein LOC100384531	transferase activity	transferase activity	928 weakly similar to PDB:1VK5_A:49259563:1VK5_A Chain A, X-Ray Structure Of Gene Product From At3g22680. (Arabidopsis thaliana), partial (76%)	0	6.27053	6.30195	0	6.30378	7.50621		FALSE
Y	1995	2376	TC288397	AGTCCCAGCCGTCCTACTTGCGGCCGGAACTGAATCTTCCTCAGCTCGGCTCCACACTCT	gb|TC288397	GRMZM2G443495	hypothetical protein LOC100273549	catalytic activity	catalytic activity	2098 weakly similar to UP:Q7XJJ7_ARATH (Q7XJJ7) N-acylethanolamine amidohydrolase, partial (31%)	0	5.98641	6.05745	0	6.2114	6.87283		FALSE
Y	2128	2453	TC303906	CGTGCTTCAACATCTTTATCAAGAATTTCGTCCTCGGTGCATCTCCTTCCTACACAAATT	gb|TC303906			unknown		423	0	6.04658	6.19574	0	6.23458	6.75355		FALSE
Y	2012	2473	DR799981	GTCGCTCACCATCAAGCTCATTCCTTCCGCAAACGCCTTCCGTGTTACTGACTTCGTCGC	gb|DR799981			unknown		636 weakly similar to UP:Q9SBM1_VOLCA (Q9SBM1) Hydroxyproline-rich glycoprotein DZ-HRGP precursor, partial (14%)	0	6.23649	6.1416	0	6.07895	6.86666		FALSE
Y	2172	2648	TC298545	TTTATTTTTTTGTAACGACGCCCCTATCCTCAGTATCTGTTCCCAAGCCTCCTTCCTAGC	gb|TC298545	GRMZM2G070693	hypothetical protein LOC100194123	unknown		724 homologue to UP:Q6YZD2_ORYSA (Q6YZD2) Coated vesicle membrane protein-like, partial (20%)	0	6.07895	6.07468	0	6.08534	7.21723		FALSE
Y	2261	2694	DR812823	AAGTAGCAGACATCGCCCTCAGTTCTTCCGTGCTCTATGCTCGAGTCGAGGTAAATCTTG	gb|DR812823			unknown		542 similar to UP:Q98KE2_RHILO (Q98KE2) Mlr1518 protein, partial (4%)	0	6.26866	6.35226	0	6.52042	6.24793		TRUE
Y	2354	2744	TC290410	TCGTTCACCCGACTGGCCGGTAAGGGGTGTGCGTGTGTGGATTGGGACGTGGATGCTGAA	gb|TC290410	GRMZM2G136170	hypothetical protein LOC100304400	kinase activity	nucleotide binding	1354 similar to UP:Q9SCZ4_ARATH (Q9SCZ4) Receptor-protein kinase-like protein, partial (33%)	0	6.18587	6.22304	0	6.27426	6.96463		FALSE
Y	2412	2774	CK986265	TTGGTGTCAAGACATTGTATCTGTCTCGCTTTTTCGGAGTGCTGCGTGTAATCGTGTGTT	gb|CK986265	GRMZM2G165192	AER	transferase activity		204	0	6.38024	6.05311	0	6.54535	8.35491		TRUE
Y	2443	2791	TC301562	CTCTTCCTCCGCAGTTCGCTGTCTAGACACTATGGAGTAATTGCTGTCCTTGCTCGAATC	gb|TC301562	GRMZM2G111672	hypothetical protein LOC100382319	binding	molecular_function	546 similar to PRF:NP_563683.1:18379088:NP_563683 BSD domain-containing protein (Arabidopsis thaliana), partial (5%)	0	6.04876	6.15178	0	6.20555	6.62205		FALSE
Y	2439	2873	TC307608	TCCAACGACTCGAGGTGACGGGAGCAATCGTCGATCTGCCCTCAGTAAATTAGTATTACA	gb|TC307608	GRMZM2G098696	heat shock factor protein 7	DNA binding	transcription factor activity	1521 Zea mays clone EL01N0427E10.d mRNA sequence	0	6.24031	6.31832	0	6.32912	9.63862		FALSE
Y	2600	2962	DR816551	GTTCCTGTGAGCAGGAATCCAGACTAGCTTACATGACTTACCACCTACTTGAGATCACGA	gb|DR816551	GRMZM2G041959	hypothetical protein LOC100382458	unknown		777 similar to UP:Q6YUW3_ORYSA (Q6YUW3) Kelch repeat-containing F-box-like, partial (30%)	0	5.90929	5.94251	0	6.42122	6.74685		TRUE
Y	2491	2987	CO460394	ATGACAGAAACAGCAAGGAAACCAAAATACCGATCCAGCAGTAGTCCCCCTGTTCCTACC	gb|CO460394			unknown		990 similar to UP:GLU2_MAIZE (P04706) Glutelin 2 precursor (Zein-gamma) (27 kDa zein) (Alcohol-soluble reduced glutelin) (ASG) (Zein ZC2), partial (25%)	0	6.13545	6.06824	0	6.10852	6.926		FALSE
Y	2656	3078	TC286582	CGACGCAGTGGAAACCTGTGCGTCTCCTCTGATGCGCGTTCAGCTCCTCCTCTCAGCTCA	gb|TC286582	GRMZM2G131391	Putative uncharacterized protein	unknown		1063	0	6.04221	6.04221	0	6.2211	7.08852		FALSE
Y	2738	3120	BU099119	TCTCAGATGTTGTAGCGGATTCTATGGTTGTTGAGAGAGCCCGTGGAGAATCTCAAAGCA	gb|BU099119	GRMZM2G469469	biopterin transport-related protein BT1	unknown		365 similar to PRF:NP_565734.1:18402856:NP_565734 integral membrane transporter family protein (Arabidopsis thaliana), partial (21%)	0	6.16189	6.10434	0	6.57289	6.24982		TRUE
Y	2627	3147	BG841404	CTCTACGACCGATTTCCGACCGGTCTGAGCGCACCTTCGTACTCCTCCGTTACTCTTTGG	gb|BG841404			unknown		620	0	6.04439	6.06178	0	6.15381	6.52826		FALSE
Y	2967	3411	DR967588	CTATCTCTGCAACACGGTCCTGGTTCAAAGCAACACTCCCCTGCAACTTGTCACCACCCA	gb|DR967588	GRMZM2G105368	hypothetical protein LOC100193587	unknown		708 weakly similar to PRF:NP_196277.2:30681522:NP_196277 expressed protein (Arabidopsis thaliana), partial (10%)	0	6.06824	6.11478	0	6.1819	7.02237		FALSE
Y	3063	3461	TC303959	CTGCTCGCTTCTTTCCCCAAGCTCAGGGTTCCTCCACAACTGTTCAGTGTTCATCGCAAG	gb|TC303959			unknown		726 gi|115440787|ref|NP_001044673.1|: Os01g0825900 [Oryza sativa (japonica cultivar-group)] (IDPct:66.06/Score:151.8)	0	5.95652	6.10643	0	6.27984	6.69766		FALSE
Y	3110	3570	TC301606	CACCCGGTCTACTGCAGGTCAGTTCTAGCGTGCTGGTTCGATCCGTTGCATTTCCTGCTA	gb|TC301606	GRMZM2G004435	polygalacturonase	hydrolase activity	hydrolase activity	1240 similar to PRF:NP_195070.2:22329119:NP_195070 glycoside hydrolase family 28 protein : polygalacturonase (pectinase) family protein (Arabidopsis thaliana), partial (45%)	0	6.13134	6.26679	0	6.18587	6.71287		FALSE
Y	3214	3625	CD994976	TCAGGTGCCCGCTCACTCATGTCTATCGTTCCCCGCGCACTTGCCGATAGTTCCCAGCAT	gb|CD994976			unknown		585 weakly similar to GB:AAA30742.1:163635:BOVPROTA protamine (Bos taurus), partial (49%)	0	6.04221	6.1334	0	6.18982	6.75489		FALSE
Y	3236	3636	CF019087	CTTGCCCCCCTTTTTATTGGTGGAAAACGGGAGATACATTTTGGATCAAAACTCAGGGGA	gb|CF019087			unknown		518 similar to UP:Q6K950_ORYSA (Q6K950) Nucleolar RNA-binding Nop10p-like protein, partial (26%)	0	6.1127	6.13545	0	5.99548	6.95536		FALSE
Y	3147	3674	TC310551	CTGATGGTGGAGTTGGGGTGGTTTATGTTTATGTGGAGTCGGGGATTACCTGCTTTTTGC	gb|TC310551			DNA binding	structural molecule activity	1297 homologue to PIR:S26826:S26826 histone H1 - maize (Zea mays), complete	0	6.37504	6.38024	0	6.48059	6.30195		TRUE
Y	3151	3676	DR785933	CAAAAGCCCCCCAACCTTGAAAACTTTGCCCCGAACAAATTCAAAGAAACTTTTCCCCCT	gb|DR785933			unknown		585 gi|212720689|ref|NP_001131570.1|: hypothetical protein LOC100192912 [Zea mays] (IDPct:47.22/Score:75.48)	0	6.1375	6.18982	0	6.02015	6.6453		FALSE
Y	3241	3723	CD953972	AAGGGAAAAAAAATGCAGGACAGAAACGAGAAATGGACGCATCACCTGCCTGCCGGTGTG	gb|CD953972			unknown		376 similar to UP:Q6UWR5_HUMAN (Q6UWR5) AWQG2491, partial (24%)	0	6.71562	6.29829	0	6.38888	7.63154		FALSE
Y	3294	3751	DR793214	TTTTTAAAAAAGGGCGTCATCTCCTCTCCAACATACTGCCGTTGTTTCCCTATTTTTTGC	gb|DR793214	GRMZM2G072240	hypothetical protein LOC100383183	hydrolase activity	hydrolase activity	611 gi|115479621|ref|NP_001063404.1|: Os09g0462800 [Oryza sativa (japonica cultivar-group)] (IDPct:61.02/Score:53.53)	0	6.11894	6.12516	0	6.47735	6.65249		TRUE
Y	3409	3810	TC304682	GTGATCAGCCCGTCCTTCATCTCAATCCTCCTTCGTCTAGCTTAAGCTTCGTCCTGATCG	gb|TC304682			protein binding	protein binding	1037 similar to UP:Q4U123_9ROSI (Q4U123) Cysteine proteinase inhibitor, partial (9%)	0	6.00675	6.18785	0	6.36457	6.75756		FALSE
Y	3435	3825	BQ294266	TCTCTGCAAAATGCTGCGGTAAGACTTACCCTGTTATTGCTTCCCTAGACCCCCACTCAC	gb|BQ294266			unknown		628	0	6.14975	6.15381	0	6.44626	6.64097		TRUE
Y	3392	3886	TC299308	TCTTTTCTTCATGCTTCTTCCGCCTCCAGTTCTCAGAGACTCTTCGCTTTTCCCTTTCTT	gb|TC299308	GRMZM2G059365	hypothetical protein LOC100383140	unknown		1812 weakly similar to UP:Q93Y39_ARATH (Q93Y39) ATP-dependent RNA helicase (Fragment), partial (47%)	0	6.46761	6.20945	0	6.39403	6.96809		FALSE
Y	3417	3899	TC304611	TTTTTTTTAAAGCTTGTGGTGGGGTCAACCCCACATCCCTAGTCGCATTCATGACACGCT	gb|TC304611			unknown		948	0	5.98413	6.06393	0	6.56529	6.46434		TRUE
Y	3463	3925	TC291171	CCCGCGCCTAATGTCGGGATATCGACTGGTCAATGTAATCTGGTATTGGCTATGTATCAG	gb|TC291171	GRMZM5G896859	hypothetical protein LOC100384413	unknown		490 similar to PRF:NP_565668.1:18401696:NP_565668 expressed protein (Arabidopsis thaliana), partial (34%)	0	6.76421	6.47573	0	6.31832	8.47978		TRUE
Y	3537	4047	TC315622	CTCTGCTGCCCTTTTTCTCGCCGTGGTGTTACCTCGGGCTCATCTTCTTTACGCTGTTCC	gb|TC315622	GRMZM5G832381	Putative uncharacterized protein	unknown		445 similar to UP:Q4B8F7_BURVI (Q4B8F7) Xanthine:uracil permease family precursor, partial (3%)	0	6.01569	6.19574	0	6.25739	7		FALSE
Y	3872	4393	TC303429	GGACTTTCTCATCAAAAAAGCTTGTTCATAGCAATGGCAAGGTAGCTGCATCGAAGCTGA	gb|TC303429			protein binding	protein binding	1668 similar to PRF:NP_194520.3:42567196:NP_194520 PHD finger protein-related : SET domain-containing protein (TX4) (Arabidopsis thaliana), partial (24%)	0	6.00675	6.20555	0	6.4363	6.44294		TRUE
Y	3900	4408	AI712112	CCTCCGACCCATCCAGCCCTCCAAATTCCAACTGCCTTCACGTTGGTACTTGGTAGCCAT	gb|AI712112	GRMZM2G136895	hypothetical protein LOC100279996	hydrolase activity	hydrolase activity	443 weakly similar to UP:Q8W012_HORVU (Q8W012) Alpha-L-arabinofuranosidase:beta-D-xylosidase isoenzyme ARA-I, partial (10%)	0	5.93782	5.99548	0	6.07039	6.86419		FALSE
Y	4051	4573	TC308260	GCAGTAGAATCAGTGCACTGACTGTACTAGCAGCACTCCTCCATCTCTCCATAATGGGGC	gb|TC308260			unknown		1419 similar to PRF:NP_177974.1:15218397:NP_177974 protein kinase family protein (Arabidopsis thaliana), partial (57%)	0	5.91648	5.99322	0	6.10643	6.49985		FALSE
Y	4083	4590	TC307015	TCAGGGCTTTGTTGTGATAGTCGATCACGCTGGAATTCTGGCCTCAAGGAAATGGTTGTT	gb|TC307015	GRMZM2G060732	esterase PIR7A	unknown		876 weakly similar to PRF:NP_174661.1:15218463:NP_174661 hydrolase, alpha:beta fold family protein (Arabidopsis thaliana), partial (19%)	0	6.10643	6.1375	0	6.46107	6.04002		TRUE
Y	4126	4698	TC291092	CGTCGACATCACCGGTTTCTACCCTGAGTGTGTCCTATTAAAGTGAGAAGTGCCTGCTGG	gb|TC291092	GRMZM2G119513	hypothetical protein LOC100192974 (LOC100192974),	unknown		752 gi|212722582|ref|NP_001131620.1|: hypothetical protein LOC100192974 [Zea mays] (IDPct:100/Score:257.3)	0	6.24603	6.11061	0	6.18388	6.5744		FALSE
Y	4167	4721	TC285517	ACAAAAGGAGATGCTTCCATTGCTCACCCCCAAGAGACAGAATGGCCTTACCCGTACTGG	gb|TC285517	GRMZM2G166721	ANAC075	DNA binding	DNA binding	816 gi|226506706|ref|NP_001152301.1|: ANAC075 [Zea mays] (IDPct:92.31/Score:142.1)	0	5.97039	6.02901	0	6.1375	6.44791		FALSE
Y	4217	4749	DN228522	GATGGGTATCAAGCCAAATGTTGTAACCTACAACACAATCATTGATGCATTTGGCAAGTC	gb|DN228522			unknown		573 similar to PRF:NP_180698.1:15224671:NP_180698 pentatricopeptide (PPR) repeat-containing protein (Arabidopsis thaliana), partial (13%)	0	6.05961	6.08958	0	6.40088	6.49346		TRUE
Y	4362	4914	TC291884	GAGAAGAGGGAGCCGCATGTGGCTCTTTATGCATGACATAGCTGCCATGTTATCCGATTG	gb|TC291884			protein binding	protein binding	1375 weakly similar to UP:Q5JLD4_ORYSA (Q5JLD4) NBS-LRR disease resistance protein-like, partial (17%)	0	6.06178	6.12928	0	6.50938	5.98868		TRUE
Y	4407	4939	BM348774	ACTTTGAACAGCCCCCGCTTTGACCGGGTTTTATTATTTCCGTTCCCGGACCAATAACTA	gb|BM348774			unknown		648 weakly similar to PRF:NP_192768.1:15235021:NP_192768 expressed protein (Arabidopsis thaliana), partial (67%)	0	6.06393	6.09592	0	6.12928	6.99435		FALSE
Y	4698	5264	BG518246	GCAGTCTCCTTGGCTAGCCCTGACTCACTCTTACCGCCCATGCTAGCCTCTGCATCTCTC	gb|BG518246			unknown		207	0	5.92837	5.98641	0	6.05094	6.99661		FALSE
Y	4871	5355	TC281245	TTTGCTCCTTCCCATATTGTCCCCAATCTCACCCTCTACTCCAGGCGAACTGTCGCATCC	gb|TC281245			unknown		898 weakly similar to PRF:NP_850027.2:42570301:NP_850027 FAD-dependent oxidoreductase family protein (Arabidopsis thaliana), partial (32%)	0	6.20945	6.23458	0	6.2854	7.0268		FALSE
Y	4887	5448	CF602567	AAGGGGAGCCCCCATCCGCACTAGTACCCTTACCAACGATTCTGCATGGCAAGGTACTTC	gb|CF602567			unknown		671 gi|226495481|ref|NP_001145915.1|: hypothetical protein LOC100279434 [Zea mays] (IDPct:35.71/Score:55.45)	0	6.22689	6.19574	0	6.17991	8.60288		FALSE
Y	5011	5596	TC307422	GCTGGTGTTGCTATGGTGCTACCTCTTTTCTCACCACCTAGTGTTCTATCCCGTCTTACA	gb|TC307422			transferase activity	transferase activity	1192 similar to PRF:NP_186787.1:15232100:NP_186787 phosphatidylinositolglycan class N (PIG-N) family protein (Arabidopsis thaliana), partial (19%)	0	6.03122	6.12516	0	6.41109	7.00338		TRUE
Y	5031	5606	TC282486	TCTGGAGCTGCTGCTTACCAGCGTTTTCTGAATGCATCTGCAAATGTGGATCATGCTTCA	gb|TC282486			unknown		2006 similar to UP:Q6ZK12_ORYSA (Q6ZK12) Zinc metalloproteinase-like, partial (62%)	0	6.25172	6.30378	0	6.49825	6.53605		TRUE
Y	5189	5692	BM348087	CCTCAGGCAGCTTCTAGAAGCTTCTTCCCAGAGGCTCCAAGAGCCCCCCGTTATCCTTCT	gb|BM348087	GRMZM2G125320	Putative uncharacterized protein	unknown		491 similar to UP:Q4NRB8_9DELT (Q4NRB8) Alanyl-tRNA synthetase, class IIc , partial (3%)	0	5.98413	6.02459	0	6.26115	7.08215		FALSE
Y	5233	5799	TC304284	ATAATCCAGAACTACGCATAGCACAGCTGTTCCTGTGATCCTGTATATGCATCTGCCCGA	gb|TC304284	GRMZM2G134888	amino acid permease	catalytic activity	nucleotide binding	679 weakly similar to UP:Q6K4N7_ORYSA (Q6K4N7) Amino acid transporter-like, partial (33%)	0	6.20163	6.57592	0	6.59991	8.64133		TRUE
Y	5351	5863	TC283381	CATGATGTGCTTCCTTTGTTTTTCTGTCAGCTTTTGTACCTGTACGCCAGCAGATGAGAC	gb|TC283381	GRMZM2G066142	agmatine coumaroyltransferase	transferase activity	transferase activity	859 similar to UP:Q6ZLP2_ORYSA (Q6ZLP2) Anthranilate N-hydroxycinnamoyl:benzoyltransferase-like protein, partial (49%)	0	8.26538	6.84046	0	6.05311	7.12619		TRUE
Y	5348	5946	TC304724	AAGGAACCTGATTCAGCTAATGAGGTTGTCCAATACTGCTCTACTAGCAAGGTTTTGTTA	gb|TC304724	GRMZM2G423027	hypothetical protein LOC100272355 (LOC100272355),	transferase activity	transferase activity	1236 similar to GB:AAC49279.1:1322021:ATU31288 L-isoaspartyl methyltransferase (Arabidopsis thaliana), partial (59%)	0	6.10643	6.12309	0	6.63952	6.18785		TRUE
Y	5502	6026	TC285187	TAACTGTGGTGCACGGAAACTTCCGTTTGCAAAGCCCTGAGATGCTTGAAAATTTTGGAT	gb|TC285187			unknown		879 homologue to UP:Q70FI9_ORYSA (Q70FI9) Glycoprotein 3-alpha-L-fucosyltransferase (Fragment) , partial (34%)	0	5.99322	6.08958	0	6.40429	7.06286		TRUE
Y	5368	6041	TC304205	CGTCGTCGCTGTTCCTATTCCTAGTCGATACGGTTAATACAACAATAATGCTCCCGGCCG	gb|TC304205	GRMZM2G077789	hypothetical protein LOC100384757	DNA binding	DNA binding	840 similar to UP:Q06944_HORVU (Q06944) MybHv5, partial (65%)	0	6.05528	6.20359	0	6.18785	6.60881		FALSE
Y	5517	6118	TC294055	CACTTTGAGTATTATTTTCGGTTCATCTCATTCCCGGCTCCCAGTTACAACACATCCAAC	gb|TC294055			catalytic activity	protein binding	873 homologue to UP:DEGP1_ARATH (O22609) Protease Do-like 1, chloroplast precursor , partial (42%)	0	6.17193	6.16189	0	6.18982	6.88996		FALSE
Y	5554	6222	DR827348	TGCTCCATCTTCTTCCTTGCCGTGGCTGTTCCACAGCTCAGCTCTGCTCCAGCAGTTCCT	gb|DR827348	GRMZM2G143367	hypothetical protein LOC100272938	unknown		852 similar to UP:P92631_9SAUR (P92631) NADH dehydrogenase subunit II , partial (6%)	0	6.08108	6.07682	0	6.11894	6.67807		FALSE
Y	5696	6296	TC289854	GCCTTTTGTTGGGTTATTGCATGCATGGTGTGCTTCATCAACTACTGGAAGAAGCCTGTG	gb|TC289854	GRMZM2G108933	Homeobox domain containing proteinPutative unchara	DNA binding	transcription factor activity	1650 similar to GB:AAP37131.1:37909278:AY251392 WOX2 protein (Arabidopsis thaliana), partial (28%)	0	6.44791	6.17393	0	6.69627	6.17592		TRUE
Y	5700	6298	CF244944	TGTTCGCCACCGGAAACACGGGACACCGCTCATCTGCTCCGCTCTTGCCTTCTGAATTCT	gb|CF244944	GRMZM2G086869	Putative uncharacterized protein	hydrolase activity	transporter activity	608 weakly similar to PRF:NP_565895.1:18404847:NP_565895 haloacid dehalogenase-like hydrolase family protein (Arabidopsis thaliana), partial (32%)	0	6.09381	6.15987	0	6.19771	7.37069		FALSE
Y	5739	6319	TC308104	GCAGTAGCCTGCTCGATCGCGTCCTGCAGCCTCAAGGCAAGCTCCCTGTTGTTCTCCTCT	gb|TC308104			unknown		583 homologue to UP:Q41891_MAIZE (Q41891) ZEM1 (Fragment), partial (11%)	0	6.08108	6.15583	0	6.2211	6.98868		FALSE
Y	5752	6326	TC312729	CGACCTTCCTCAGCAATCTTATGCTCATGTCTCACTCTCAACAGATGGCGAATAGTAGGA	gb|TC312729	GRMZM2G104942	hypothetical protein LOC100216884	unknown		916 similar to UP:Q9WU81_MOUSE (Q9WU81) CAMP inducible 2 protein (Mus musculus adult male thymus cDNA, RIKEN full-length enriched library, clone:5832433D20 product:solute carrier family 37 (glycerol-3-phosphate transporter), member 1, full insert sequenc	0	6.4446	6.53294	0	6.57137	6.2891		TRUE
Y	5882	6481	TC281252	ATATTCAAACGGAAAACGGCCACATTGGCATGCCAACTAATATCTGCTGTGTCGTTGTGG	gb|TC281252	GRMZM2G063069	ATP binding protein	kinase activity	nucleotide binding	1471 similar to UP:Q8LQ53_ORYSA (Q8LQ53) Protein kinase 6-like, partial (89%)	0	6.66534	6.32912	0	5.98641	5.96116		FALSE
Y	6051	6739	TC302345	ACAAGATTGAGTCGCCGGTGAAGGACGTGGGACTGTTCCGGGTGTCTGGCGTGTTCCCAA	gb|TC302345			unknown		847 weakly similar to UP:Q4NYG9_9DELT (Q4NYG9) Insulinase-like:Peptidase M16, C-terminal precursor, partial (3%)	0	6.21529	6.1334	0	6.98641	6.75489		TRUE
Y	6144	6789	DR816420	GGAAAAAACCACTTCCGACCTTTTGAGTCCCCCCCAGGGTATGGGCCCGGATGGCCCCAA	gb|DR816420			unknown		519 similar to UP:Q4RSI9_TETNG (Q4RSI9) Chromosome 13 SCAF15000, whole genome shotgun sequence. (Fragment), partial (6%)	0	6.06824	6.03122	0	6.07468	6.98527		FALSE
Y	6148	6791	TC283325	CCTCTCTGCTATCATGTCCCTGGCTGAGACCAACAGCGGAAGGAAGAAGATTGTGACGTC	gb|TC283325			binding	binding	807 homologue to UP:Q655G2_ORYSA (Q655G2) Armadillo:beta-catenin repeat protein-like, partial (37%)	0	6.21529	6.07468	0	6.23266	7.71425		FALSE
Y	6152	6793	TC287320	TATTGCCACAGTTCCACACATGGTATAATTCCCATCCTCTCCCCAAAACTGGGTACTTAC	gb|TC287320	GRMZM2G124365	hypothetical protein LOC100279511	catalytic activity	catalytic activity	497 similar to GB:AAO63370.1:28950893:BT005306 At1g69370 (Arabidopsis thaliana), partial (17%)	0	6.09803	6.10224	0	6.3906	6.71562		FALSE
Y	6176	6806	DR811989	ACATCAGCTGCTTCGTTGCAAAAACAATCCCACAACTTTTACTTCTCGTCTTTCAGCTTT	gb|DR811989	GRMZM2G002173	phosphopantothenate--cysteine ligase	unknown		799 similar to PRF:NP_195828.1:15241677:NP_195828 DNA:panthothenate metabolism flavoprotein family protein (Arabidopsis thaliana), partial (34%)	0	6.61324	6.32553	0	6.10014	6.13545		FALSE
Y	6281	6946	TC304499	AGTTTGGTGGGTGGTATCAACTCTCCGAAGCCATATTGCTATTGGAGCACAACTCAAGAC	gb|TC304499	GRMZM2G053140	hypothetical protein LOC100217230 (LOC100217230),	unknown		744 weakly similar to UP:Q4NSQ0_9DELT (Q4NSQ0) Phosphoglycerate:bisphosphoglycerate mutase, partial (4%)	0	6.63662	6.66391	0	6.40259	6.42962		TRUE
Y	6309	6961	DR811736	TGGCGCATCTGTTCTGTATGTATTTATTCATAATGCATGCGTTTCCTGCACTTTGTGGTG	gb|DR811736	GRMZM2G141241	hypothetical protein LOC100192975	unknown		834 weakly similar to PRF:NP_564132.2:42562212:NP_564132 expressed protein (Arabidopsis thaliana), partial (20%)	0	6.17792	6.24413	0	6.6837	6.15178		TRUE
Y	6396	7094	TC284998	CACTCAACAGCACAGTGTCTCAAATTGGATCGAAGATCTTTTCTGGAAGCAGCTTGATGT	gb|TC284998	GRMZM2G070429	lipase	hydrolase activity	hydrolase activity	595 similar to PRF:NP_197365.1:15238889:NP_197365 lipase class 3 family protein (Arabidopsis thaliana), partial (35%)	0	6.26115	6.1819	0	6.62059	6.26866		TRUE
Y	6563	7181	TC290365	GTGCTCATCTTTGGAAATGAAGACCATTCTGCCTAGCTAGAGCTTGGCGTTTTACACATA	gb|TC290365	GRMZM2G409722	hypothetical protein LOC100278020	unknown		557 similar to UP:NT5_HUMAN (P34130) Neurotrophin-5 precursor (NT-5) (Neutrophic factor 5) (Neurotrophin-4) (NT-4) (Neutrophic factor 4), partial (9%)	0	6.27984	6.1819	0	6.06178	7.80929		FALSE
Y	6625	7213	TC304610	CCATTGTGTTGGTTCAGCTACAGCTCCCCTTTTCGTCTCTCCCCACATCGATTCCAGAAA	gb|TC304610			unknown		449 similar to UP:Q84UQ4_ORYSA (Q84UQ4) DNA-binding protein-like, partial (16%)	0	6.10852	6.21335	0	6.25739	7.18686		FALSE
Y	6629	7215	DR961531	AAAAAAAAGGTCGGGTCTTCAGTTTACTCCCCGGCATCATCCGCTGGATCCCCGGAACCC	gb|DR961531			nucleic acid binding	protein binding	561 weakly similar to PRF:NP_178361.2:30678010:NP_178361 expressed protein (Arabidopsis thaliana), partial (12%)	0	6.0268	6.07039	0	6.03342	6.74147		FALSE
Y	6646	7224	DT648071	AGCCACCAACCTTTCCTCAGCTTATCCAGCCAGCTCCCTTGTAACCCTAGCTGCCCGCCG	gb|DT648071			unknown		524 similar to UP:Q6EPZ6_ORYSA (Q6EPZ6) BHLH transcription factor PTF1-like protein, partial (12%)	0	6.14771	6.13955	0	5.99774	7.09698		FALSE
Y	6607	7288	TC283254	CCTAATGCACATTTTGGCACAGCACTTCTCTGCTCATGATTGTATGAAAATCAACGAGGG	gb|TC283254	GRMZM2G017603	hypothetical protein LOC100279616	nucleotide binding	nucleotide binding	1544 similar to UP:Q8LSK9_VITVI (Q8LSK9) Resistance gene analog (Fragment), partial (15%)	0	6.10434	6.10434	0	6.46597	6.8125		TRUE
Y	6667	7321	TC290720	CTCGGGTGCTTGCTCGTGTACTTTCCTGAATTAATTCCTGTTATTTCCAGGGCTCTCGTT	gb|TC290720			protein binding	protein binding	726 homologue to UP:Q6JN52_MAIZE (Q6JN52) Ethylene receptor, partial (7%)	0	6.15785	6.06393	0	6.21529	6.53761		FALSE
Y	6764	7457	TC281504	TGCGTTGTTATTAATTAATTGCGCATTTACAAGGCTGACAAACCAGGCTTACTGGTATGG	gb|TC281504	GRMZM5G894564	Putative uncharacterized protein	unknown		521 similar to UP:Q62JT5_BURMA (Q62JT5) Conserved domain protein, partial (7%)	0	6.18587	6.56529	0	6.07039	6.97499		TRUE
Y	6810	7481	CF272973	AGTGGATAGTGGCAAAGGGAAGCCTTACCTCCCCCCAGCTAGCTACAACTTGTCAGTTGA	gb|CF272973			unknown		685 gi|115437128|ref|NP_001043218.1|: Os01g0523500 [Oryza sativa (japonica cultivar-group)] (IDPct:59.8/Score:120.2)	0	6.08958	6.11061	0	6.18982	6.66391		FALSE
Y	6820	7486	BM952608	CATTCCAAGTCTCGTCCCTGCGGCAACACTCGTCCTGCAGGAGTGGCTGCCATGCACCTT	gb|BM952608			unknown		608 homologue to UP:RL2_CHRVO (Q7NQF5) 50S ribosomal protein L2, partial (5%)	0	6.26866	6.2075	0	5.98185	6.66959		FALSE
Y	6948	7556	DT642060	TGTGAGCTTCCTCCGTCGGCCATGTTCAGACGGCACCAACATCAAGCGCTCGTCCTCGGT	gb|DT642060			unknown		814 UP:Q7ZUK8_BRAR (Q7ZUK8) Fas associated factor 1, partial (2%)	0	6.01346	6.02015	0	5.98868	6.49185		FALSE
Y	7074	7710	TC308674	GAGCCAGCCTAACCAATCGCCAATGCTCACCTCGTTGCTTCCACCGCCCACAGTCCCGAT	gb|TC308674	GRMZM5G803556	ATP binding protein	unknown		875 weakly similar to GB:AAD31087.1:4868008:AF106934 vitamin D receptor-interacting protein (Homo sapiens), partial (3%)	0	6.20555	6.27612	0	6.18587	6.99661		FALSE
Y	6995	7752	CK394665	GCTTAACCATCCGGTGAGACACCCCCTTCGTAACCGCCTTGCTTCGATTTCGTTTTCGCG	gb|CK394665			unknown		680 weakly similar to UP:Q4RZ24_TETNG (Q4RZ24) Chromosome 16 SCAF14974, whole genome shotgun sequence, partial (11%)	0	6.0268	6.03122	0	6.03342	6.76553		FALSE
Y	7104	7811	TC300822	TTCTGTTGAATTCCATCCTACAGTTTTCCTGATTACATCTTGCAATTCCATGGAGTTCCG	gb|TC300822	GRMZM2G044805	charged multivesicular body protein 4b (LOC1002861	unknown		510 homologue to UP:Q69V59_ORYSA (Q69V59) SNF7 protein-like, partial (12%)	0	6.16189	6.25739	0	6.59246	6.05961		TRUE
Y	7272	7900	CF629357	GGCAGTCGGCACCAGTCAAAGCCACCGTTTTGATTCCCCTTCCGTTAGTAAAACCTCTGC	gb|CF629357	GRMZM2G128214	LOC100284664	kinase activity		540 homologue to UP:Q6K4P5_ORYSA (Q6K4P5) Diacylglycerol kinase-like, partial (10%)	0	6.06824	6.14364	0	6.33985	6.88753		FALSE
Y	7357	8029	AW172041	CCTCCTATGATGTTTTTGGATACCTTTTTGCCATAATTTTAGTCTCGGATTGCAGTGGTC	gb|AW172041	GRMZM2G137965	nucleosome/chromatin assembly factor group C	unknown		403 homologue to UP:Q8L8G4_MAIZE (Q8L8G4) Nucleosome:chromatin assembly factor group C, partial (22%)	0	6.16189	6.09592	0	6.52826	5.98868		TRUE
Y	7435	8072	DR820264	GTGCCGGCCCTAGGCTACCCTTGAACTCCACCCAATTCGCCGAACTCGACGTAACCCCAA	gb|DR820264			catalytic activity	molecular_function	816 similar to UP:Q5Z4D5_ORYSA (Q5Z4D5) Glycosyl hydrolase family 85-like protein, partial (10%)	0	6.05311	6.16993	0	6.12516	6.54381		FALSE
Y	7364	8117	TC288045	GTTGTACACTTGTGTCTGGAAGAGGTTGCAGTTCCATTGGATCCTGCAGTCCATACGAGG	gb|TC288045	GRMZM2G118515	hypothetical protein LOC100194395	transporter activity	transporter activity	593 similar to PRF:NP_199708.1:15239754:NP_199708 mitochondrial substrate carrier family protein (Arabidopsis thaliana), partial (15%)	0	6.14975	6.17393	0	6.16189	6.64674		FALSE
Y	7473	8177	DR966974	TAGCTGGTACTGTTGCAAGAAAGCAATGTGCAGTACCTCCGCTTATTGCTGTCCTCACAT	gb|DR966974	GRMZM2G129209	omega-3 fatty acid desaturase	catalytic activity	catalytic activity	703 similar to UP:FAD3C_RICCO (P48619) Omega-3 fatty acid desaturase, chloroplast precursor , partial (27%)	0	6.23266	6.2075	0	6.5744	6.60585		TRUE
Y	7534	8208	DR961423	AATGACTTGGGGAAAACGGACAAAACAAACAAGTCCCGTCCCTCGGGGGAATCAACTAAC	gb|DR961423			enzyme regulator activity	enzyme regulator activity	601 weakly similar to UP:Q40066_HORVU (Q40066) Protein zx, partial (15%)	0	6.21723	6.1334	0	6.10643	6.43796		FALSE
Y	7593	8239	TC312468	AAAGAAAAAAAAGGGTCATCCCAACTAGGTGGCCTCCTTCCCAGGAAAATGGCCAAGGGA	gb|TC312468	GRMZM2G109725	LOC100281615	protein binding	protein binding	773 similar to PRF:NP_567113.1:18411999:NP_567113 SKP1 family protein (Arabidopsis thaliana), partial (12%)	0	6.03782	6.10434	0	6.14364	6.74685		FALSE
Y	7601	8243	TC295415	TACAGTATACAATAGTAATCGGCCCCTTGCTCTTGCAGTACCAGCTGGTTAATTTCAGAG	gb|TC295415	GRMZM2G059029	hypothetical protein LOC100382392	hydrolase activity	hydrolase activity	830 similar to UP:GRP2_PHAVU (P10496) Glycine-rich cell wall structural protein 1.8 precursor (GRP 1.8), partial (8%)	0	6.06824	6.10852	0	5.99774	6.8716		FALSE
Y	7556	8304	TC286498	CATGAGGAGGATCATCCGACACAAGCGGTGCTCAGTACTCATAGGCTTTCTCCGAGGGCG	gb|TC286498	GRMZM2G038365	hypothetical protein LOC100273026	transporter activity	transporter activity	1086 homologue to UP:UCRIA_ORYSA (Q69S39) Cytochrome b6-f complex iron-sulfur subunit, chloroplast precursor (Rieske iron-sulfur protein) (Plastohydroquinone:plastocyanin oxidoreductase iron-sulfur protein) (ISP) (RISP) , partial (94%)	0	6.08534	5.98413	0	7.00899	6.90809		TRUE
Y	7662	8362	TC298544	CCTGTGCTACACGTAACACATCTGCTGCTCCACCAATCCTTTATTTCCCGCGCACTCGTT	gb|TC298544			nucleic acid binding	nucleic acid binding	648 homologue to PRF:NP_849784.1:30694320:NP_849784 argonaute protein (AGO1) (Arabidopsis thaliana), partial (16%)	0	6.07682	6.11061	0	6.29278	6.46597		FALSE
Y	7679	8455	BG874037	TGTACTCTTCTCTGCATGCGTTTGATCCTGCAGGCGCATGTACTATACTAATGAATTAAC	gb|BG874037	GRMZM2G154332	SAUR12 - auxin-responsive SAUR family member	unknown		282	0	6.75889	6.34518	0	6.04876	7.19476		FALSE
Y	7760	8497	CF051054	CTTCCTTTCTTACCCTGTGTTTCTAACCCAGATGGGCTACCCCTATACTGTTAGAAGAGA	gb|CF051054			unknown		576 similar to UP:Q9XE85_SORBI (Q9XE85) Polyprotein, partial (5%)	0	6.1334	6.21723	0	6.94603	6.33628		TRUE
Y	7805	8521	TC288255	TGCCTGAAACCGAGGCCAACTGCCATGATACTGTGGTTTCAGGGTGGTTCACGGAACCCA	gb|TC288255	GRMZM2G047867	spermidine synthase	catalytic activity	catalytic activity	834 similar to UP:Q7XAP2_ORYSA (Q7XAP2) Aminopropyl transferase, partial (64%)	0	6.63952	6.26115	0	6.35579	5.87036		FALSE
Y	8004	8712	TC309913	TTCTTGTATCCTCTTCATCTTGGAGTTCTTTTTGGCGCATCCTCAATTGTGCTTCTATGA	gb|TC309913	GRMZM2G170088	hypothetical protein LOC100277474	unknown		541 similar to UP:Q9M9F8_ARATH (Q9M9F8) F3F9.7, partial (11%)	0	6.12516	6.10224	0	6.32012	6.76686		FALSE
Y	7933	8759	TC283455	GACCAAGCTAGGTTTTTCGACGACTTCAGGGACACGTACATCAAGCTCGTAGACAGCGGA	gb|TC283455			binding	molecular_function	1342 similar to PRF:NP_194958.2:30689347:NP_194958 peroxidase family protein (Arabidopsis thaliana), partial (65%)	0	5.92362	6.10224	0	6.50144	6.36282		TRUE
Y	7955	8771	TC303851	AGTGCATGTGCATCTTCTTAGTCTCGCTTCTACTCGCCCTCACCTTCACCAATGCCCAGG	gb|TC303851			lipid binding	lipid binding	966 similar to UP:Q53D47_9GAMA (Q53D47) JM23, partial (28%)	0	6.18587	6.19771	0	5.99774	6.73064		FALSE
Y	8155	8876	TC281118	TTTTACTAAGAATGTATGGTCAGCTTCAGTTTCTTTTGAGCGGGTGCCACTTCTTGTTTC	gb|TC281118			unknown		869 UP:Q5EUD1_MAIZE (Q5EUD1) Protein disulfide isomerase, partial (42%)	0	6.12102	6.19377	0	6.48704	6.09803		TRUE
Y	8249	9012	AI820254	CCCCACCTCTGTTCACCAGCAGAACTCCTCTGCAGTTTTGCCTTCCAACCGTTCACGATA	gb|AI820254	GRMZM2G060886	LOC100282545	transferase activity		551 605090A05.x2 605 - Endosperm cDNA library from Schmidt lab Zea mays cDNA, mRNA sequence.	0	6.02015	5.98641	0	6.04221	6.76022		FALSE
Y	8283	9030	DT644436	AAGATGTAGTTGGTGCATCGCTTGTGTCTTCTGCCATGGCTCGTTGGGCTGTAGCGTCCA	gb|DT644436	GRMZM2G325513	dehydration-responsive element-binding protein 1B	DNA binding		459 UP:O49067_MAIZE (O49067) Basic leucine zipper protein (Liguleless2), partial (4%)	0	6.13545	6.13134	0	5.99322	6.43962		FALSE
Y	8296	9037	TC294348	TCTACCAGATGGTTCGATTCTAAGAGCAAGGTATGCTGGTCGTCCTACACGCGATTGTCT	gb|TC294348	GRMZM2G311756	Putative uncharacterized protein	DNA binding	transcription factor activity	1697 gi|226508886|ref|NP_001152291.1|: stachyose synthase [Zea mays] (IDPct:98.9/Score:884)	0	6.31107	6.15583	0	6.43296	6.35579		TRUE
Y	8373	9077	TC296005	CGATGAAAGGGGTGGGGGTTTAAGACAAAAGGAGGTCCAGCTGTCTCGTGAAATTATCAA	gb|TC296005	GRMZM2G092379	carboxyl-terminal-processing protease	hydrolase activity	protein binding	902 similar to PRF:NP_191327.3:42566012:NP_191327 peptidase S41 family protein (Arabidopsis thaliana), partial (32%)	0	6.54998	6.37851	0	6.25361	6.21529		FALSE
Y	8521	9241	TC288006	TTATGCTGCTTAAGTAACACGCTGTTTGTTGGTTCATCAGTCACTGCCTACCAGGGCCAG	gb|TC288006	GRMZM2G153274	hypothetical protein LOC100384858 (LOC100384858),	hydrolase activity	hydrolase activity	2294 similar to UP:Q9SD81_ARATH (Q9SD81) Glycerophosphodiester phosphodiesterase-like protein (At5g08030), partial (93%)	0	6.03122	6.10643	0	6.28355	6.98868		FALSE
Y	8433	9279	TC285686	ACAGCTACTAATTAAAGACGACGGCGATACACCACTCCTGCTGCTAGTACGTTCCTCGAT	gb|TC285686	GRMZM2G155253	hypothetical protein LOC100272845	catalytic activity	catalytic activity	1459 homologue to UP:Q53P95_ORYSA (Q53P95) Fructose-bisphosphate aldolase class-I, partial (96%)	0	6.04221	6.02237	0	7.09381	7.55536		TRUE
Y	8516	9323	TC288989	AGTAAAAAAATTCAATTTCGTTGACGCTGCTATCCTTTTTTGTCCCCCTTTCCTTGGGTC	gb|TC288989			hydrolase activity	hydrolase activity	1597 similar to UP:Q6K4Z3_ORYSA (Q6K4Z3) Lipase-like, partial (54%)	0	6.10224	6.21529	0	6.35226	7.07361		FALSE
Y	8562	9348	TC299190	CTGTCCTTCAGCATCACGGAAATGCTCAGCAACAGTCAAACCAGTCAGCCCAACACGAGC	gb|TC299190			hydrolase activity	transporter activity	1575 UP:ATPBM_MAIZE (P19023) ATP synthase beta chain, mitochondrial precursor , partial (68%)	0	6.16792	6.13134	0	6.46597	6.36107		TRUE
Y	8671	9406	BG266094	TTTTTTTTTTTACACCGGGCACACTCACGATTACCTACCGCTACTGAATACTGATGACCT	gb|BG266094			unknown		279	0	6.20359	6.18388	0	6.3906	6.53294		FALSE
Y	8773	9629	TC314512	GGTGACGTGTCAGTGGCTCACTGACTCCTGCTATAGAAAATTAATTTTTATTGTTGCGTT	gb|TC314512			unknown		484	0	6.57289	6.38024	0	6.15583	6.08108		FALSE
Y	9071	9956	CA404261	CAGACTCCCGATCCCTCAGCATCCTCACGTAACGCTCGAGGGTGTGCGCTCTCTCCTCTA	gb|CA404261	GRMZM2G018223	hypothetical protein LOC100193043	hydrolase activity	hydrolase activity	387 similar to UP:Q8VT60_STRGN (Q8VT60) ABC transporter, partial (5%)	0	6.04439	6.05528	0	6.48864	6.34341		TRUE
Y	9138	9992	TC313088	CTCCCAGCTATGGTGGCTCCCCAACTCCTACGTACGGATCAGGAGAAGGCCACGAGCCAA	gb|TC313088	GRMZM2G092968	meiosis 5	unknown		854 similar to UP:Q56UU6_ORYSA (Q56UU6) Proline-and threonine-rich protein, partial (79%)	0	6.01792	6.00225	0	6.43296	6.10224		TRUE
Y	9154	10002	TC308627	CCGTTCTTCCCTGTGGTTCTCATCTCCCAAGATTCTTCGACCCCGTCGCTATGAAAGAGC	gb|TC308627			catalytic activity	transporter activity	726 similar to UP:Q5VRW6_ORYSA (Q5VRW6) Band 3 anion transport protein-like, partial (11%)	0	6.15987	6.21529	0	6.11061	7.26303		FALSE
Y	9176	10014	TC287955	CGAAGACGACGACAAGTCGGAGGATGGCTACAGCCTGAAATGCGTGTGAGGCTGAGGCAG	gb|TC287955	GRMZM2G171468	hypothetical protein LOC100280246	DNA binding	receptor activity	1635 similar to PRF:NP_027544.1:18395562:NP_027544 myb family transcription factor (Arabidopsis thaliana), partial (16%)	0	6.75087	6.94837	0	7.54458	7.86975		TRUE
Y	9284	10076	TC280210	CTCCTATTGATCCGAATCAAGAAAACCCTGCAGATGGCGTCCAAGGAAGGAACATAGGCT	gb|TC280210	GRMZM2G474769	LHY protein	unknown		1296 similar to UP:Q6SQN4_ORYSA (Q6SQN4) Circadian oscillator component, partial (33%)	0	6.52669	6.60881	0	6.23649	6.56529		TRUE
Y	9319	10095	CO466853	GAACAAAAGTTAAAGATCCATGCATCCCCACTTGGTGACGGAATCCGAGCCACAGTAGAA	gb|CO466853	GRMZM2G433002	hypothetical protein LOC100384334	hydrolase activity		890 weakly similar to PRF:NP_177056.1:15221557:NP_177056 mandelate racemase:muconate lactonizing enzyme C-terminal domain-containing protein : hydrolase, alpha:beta fold family protein (Arabidopsis thaliana), partial (22%)	0	6.14568	6.15987	0	6.4446	6.23266		TRUE
Y	9269	10153	CO528996	CGTCCCTACTTCCCCTGCGCGTACGTGCTTGCTTCCTCTGTCGCAGCAGCGAAGCTGTTT	gb|CO528996			unknown		709	0	6.15381	6.15381	0	6.34518	6.52199		FALSE
Y	9334	10187	TC290755	GCTGCAAGGCTAGATCCATGGGATTCAGAGGCGACACAACAACTGATGACTCCACGCCTT	gb|TC290755	GRMZM2G043141	Putative uncharacterized protein	unknown		743 similar to UP:Q9LMG0_ARATH (Q9LMG0) F16A14.19, partial (28%)	0	6.02459	5.98413	0	6.32733	7.63081		FALSE
Y	9378	10296	AI855129	TGTAGCTGTAGGTTTACTGTGCCTGTGTACTACAGATCCATATCATGCGTGAAGTGTTTT	gb|AI855129			unknown		587 606075F02.x1 606 - Ear tissue cDNA library from Schmidt lab Zea mays cDNA, mRNA sequence.	0	6.31651	6.11686	0	6.66107	6.52826		TRUE
Y	9524	10373	TC281677	TGGAGATGTATCGCAAGATACAGAATGGTGATTTCAGGTGCCCTAGTTGGTTTTCACACA	gb|TC281677	GRMZM2G113967	CBL-interacting protein kinase	kinase activity	nucleotide binding	1840 similar to UP:O24180_ORYSA (O24180) Protein kinase, partial (95%)	0	6.87406	6.96116	0	7.48059	8.47452		TRUE
Y	9687	10542	TC304907	GCGGCCAAACCCTAAAACGCCCCACAGCGCAAGCGAGCAGATCCTCCTCCCTTTCTGCTT	gb|TC304907	GRMZM2G130425	hypothetical protein LOC100384140	unknown		2268 Zea mays clone EL01N0450G05.d mRNA sequence	0	6.18388	6.13134	0	6.19574	6.97384		FALSE
Y	9923	10750	TC299794	TCGCGTGTTTCCCTCTTTTTCTTAGGCCGCCCTCTACACTTCTCGACATAACCATCGAGA	gb|TC299794	GRMZM2G079661	hypothetical protein LOC100194407	hydrolase activity	hydrolase activity	1046 weakly similar to UP:Q6BC34_PATYE (Q6BC34) Scallop shell matrix protein, partial (11%)	0	6.23266	6.14771	0	6.22497	6.46761		FALSE
Y	9925	10751	CD972698	TCCAGGAACTCTATGCCCCCATAGCAGATTACCAACCCTCTCCCGAAATGTTGCACTCGT	gb|CD972698			binding	binding	305 similar to UP:Q6K653_ORYSA (Q6K653) Ubiquitin-associated (UBA):TS-N domain-containing protein-like, partial (12%)	0	6.22882	6.34873	0	6.2891	6.58646		FALSE
Y	9977	10862	TC279734	TTACTTTGCTAGGCTTAGGCATAAACAATGCTGTTCTTCTGTCCTCTTGGTCTTAGGCGG	gb|TC279734	GRMZM5G881775	40S ribosomal protein S19Putative uncharacterized	unknown		801 homologue to UP:RS19_ORYSA (P40978) 40S ribosomal protein S19, partial (21%)	0	6.19377	6.27053	0	6.37678	6.52982		FALSE
Y	10167	10961	H35883	TGTGGTACTGGTGCTACCAAACGGGCTAACTGTTTGCACCTTTGCCTTTCCAACGCTGGT	gb|H35883			unknown		433 similar to UP:Q4VPV3_9CICH (Q4VPV3) Short wavelength sensitive 1, partial (5%)	0	6.15583	6.24413	0	6.8009	6.79051		TRUE
Y	10015	10966	TC314335	CAGCTTTTCCTTCTCTAGCTCGTCCCCCATATCCGATCGATTCGTTTCAGAGTAGTAGAG	gb|TC314335	GRMZM2G303915	hypothetical protein LOC100279918	nucleic acid binding		653	0	6.35755	6.3345	0	6.04221	6.7879		FALSE
Y	10059	10988	CF624013	CTCCTTAGCTTCTGGTCCTCATCAACTCCAGCTTCTGCAACCGGCTTCTCTTCCCTTGGC	gb|CF624013			unknown		619	0	6.14364	6.14975	0	6.1334	7.21432		FALSE
Y	10140	11032	TC280967	ATTGTTGATGTTGAATTGAAAGTTTAGTGGCTGAACCGATAGCCACTTCGCATTTCTGTG	gb|TC280967	GRMZM2G104658	ATP binding protein	kinase activity	catalytic activity	1595 Zea mays clone EK07D2310G02.c mRNA sequence	0	6.43129	6.53294	0	6.40939	10.3097		TRUE
Y	10217	11157	TC282787	CCATGCATGCATGATCCACACGCTCGACACTCGCTTGCTTGATCCGCTGCAATTTATGCG	gb|TC282787	GRMZM2G022799	hypothetical protein LOC100279695 (LOC100279695),	hydrolase activity	hydrolase activity	1354 similar to UP:Q8LCR8_ARATH (Q8LCR8) Latex-abundant protein-like, partial (33%)	0	6.3345	6.55612	0	6.63372	6.04002		TRUE
Y	10268	11185	TC287710	GACGTTCCCCAAAAATCTTATTTGCTGTCATGATGGGCTCTATTCATCTGGTGGTGGCCA	gb|TC287710	GRMZM2G145451	hypothetical protein LOC100273905	catalytic activity	catalytic activity	1535 similar to PRF:NP_187420.1:15231489:NP_187420 prephenate dehydratase family protein (Arabidopsis thaliana), partial (68%)	0	6.08534	6.10643	0	6.14568	6.93192		FALSE
Y	10315	11210	TC291327	GTTACATGAAGAAAGATGTCACTCAAGACAGCCTCTTTCTCCTGCAAGTTTCACTAGCTC	gb|TC291327			unknown		639 similar to UP:Q6K230_ORYSA (Q6K230) Intracellular protein transport protein USO1-like, partial (15%)	0	6.19574	6.21723	0	6.60585	6.52042		TRUE
Y	10386	11332	TC287496	GTGAGGCAGGAACTGGTCCATGCGAATCAAATCTTTGCTCAGAATCCATCGTGGCCAGTC	gb|TC287496	GRMZM2G131286	Pyruvate, phosphate dikinase regulatory protein, c	kinase activity	transferase activity	1654 weakly similar to UP:Q9MAC9_ARATH (Q9MAC9) T4P13.11 protein, partial (78%)	0	6.25172	6.01346	0	6.21723	6.6279		FALSE
Y	10466	11374	TC302942	GTTTAGCTTCTTGTTGCTAGTGTGACCACCCGTGTCACTGTTCAAGTCATGTGATTCGTT	gb|TC302942	GRMZM2G039586	hypothetical protein LOC100191563	DNA binding		871 homologue to UP:Q6YW48_ORYSA (Q6YW48) Zinc finger protein-like, partial (10%)	0	6.33092	6.18587	0	6.20163	6.96		FALSE
Y	10542	11501	TC295003	ATCACTTTTTTGAAGCATTACATTCCTGGGAATCTGGTTACCCATGATTTTTGTACGGCC	gb|TC295003	GRMZM2G027976	hypothetical protein LOC100272663	DNA binding	transcription factor activity	1445 similar to UP:Q5QNI5_ORYSA (Q5QNI5) BZIP transcription factor RF2b-like, partial (42%)	0	6.29829	6.02015	0	6.25361	7.33181		FALSE
Y	10549	11505	DR969779	CCTTGTTCAATACATGATTCTCAAGACACTATGCGCTCTCTTGGCGTTGGTCTTGGAGCC	gb|DR969779	GRMZM2G071688	hypothetical protein LOC100193674	molecular_function	molecular_function	691 similar to UP:Q5Z7P9_ORYSA (Q5Z7P9) MAP kinase activating protein-like, partial (16%)	0	6.17193	6.23074	0	6.03122	6.75889		FALSE
Y	10949	11809	TC314178	GGCTTATATGGTCTTTGTGCCTCTAATCAATTGTTGGATTTTAACGGTTGAACGGAAAGG	gb|TC314178			unknown		601	0	7.89118	8.54496	0	8.2937	7.60511		TRUE
Y	10953	11811	TC289943	GTGAAGAACCAAGGCTGATGAAGGATTCAACTCCCAGCTGCTAGTCCTAATCATGTTCGG	gb|TC289943	GRMZM2G059799	hypothetical protein LOC100304338	unknown		879 weakly similar to PRF:NP_191814.1:15228790:NP_191814 universal stress protein (USP) family protein (Arabidopsis thaliana), partial (48%)	0	6.04439	6.04439	0	6.82273	8.84706		TRUE
Y	10868	11849	TC314152	AGATGTACAACGAGTCCAGTCCACTACCAGGGCTTGAGGTCGCTCTGGAGTCCGGCGTCC	gb|TC314152	GRMZM2G448834	Secondary cell wall-related glycosyltransferase fa	unknown		520 gi|226491974|ref|NP_001146530.1|: hypothetical protein LOC100280123 [Zea mays] (IDPct:100/Score:223.4)	0	6.13545	6.0917	0	6.07682	6.86419		FALSE
Y	10960	11899	TC312243	ATACACAAGATGAAAGTGGCATGCAGTGATGATCTATCAGACAATGAGCCTTAGTGGTGT	gb|TC312243	GRMZM2G084717	hypothetical protein LOC100303905	unknown		1335 homologue to UP:Q4NQE3_9DELT (Q4NQE3) Glycosyl transferase, group 1, partial (4%)	0	6.14568	6.21335	0	6.4822	6.46271		TRUE
Y	11018	11930	TC282322	TGCTGGAGAGGGAAGGGGACCATTAACGTTATGGTTTCTCCCTCGGATAGGAAGGATCTC	gb|TC282322			catalytic activity	nucleotide binding	1116 similar to UP:Q6YTT4_ORYSA (Q6YTT4) Proliferating-cell nucleolar antigen-like protein, partial (25%)	0	6.11061	6.14364	0	5.99095	7.89845		FALSE
Y	11051	11947	TC291671	CAGGAGCAACGCCCGAGGGAAAGCAGCGTACCCATCCATTCTCCGGATGTCCCATGGCAA	gb|TC291671	GRMZM2G172485	hypothetical protein LOC100275369	unknown		829 gi|226497176|ref|NP_001142932.1|: hypothetical protein LOC100275369 [Zea mays] (IDPct:100/Score:373.6)	0	6.24222	6.19377	0	6.23074	6.73606		FALSE
Y	10984	11996	TC289198	GTTTTGCTTCGAATACCTAAGCAAAGGGAGCCTTGCCGATTATCTGACCGGGGCATCTTT	gb|TC289198	GRMZM5G873586	Putative uncharacterized protein	kinase activity	nucleotide binding	886 weakly similar to UP:Q8L3P8_HORVD (Q8L3P8) Stem rust resistance protein Rpg1 (Barley stem rust resistance protein), partial (9%)	0	6.17991	6.16591	0	6.6014	6.02459		TRUE
Y	11083	12049	DR819096	CTTTCGTTTCCGAAACCCCGCACCTTCCCCATTTCATTTCCCCCGCAGAGTAGTAGTTTT	gb|DR819096	GRMZM2G052650	Putative uncharacterized protein	kinase activity	nucleotide binding	489 similar to UP:Q947T1_LYCES (Q947T1) LSTK-1-like kinase, partial (15%)	0	6.1416	6.20945	0	6.29829	6.55459		FALSE
Y	11258	12141	CF003308	ATTACCTTGGGGTTATGCAAACGGCCCATGACATACTTTTTTTCCTCCGCCTGTATTTCC	gb|CF003308			unknown		525 gi|226492427|ref|NP_001143941.1|: hypothetical protein LOC100276754 [Zea mays] (IDPct:85.22/Score:165.6)	0	5.99774	6.0268	0	6.10224	6.65821		FALSE
Y	11154	12171	MAGI4_102978	TCAATCCAATTTTATCTCCTCCAACTGGTCCTCCAGCCCATTCGTACTGTTTGCCGCCAT	gb|MAGI4_102978			enzyme regulator activity	enzyme regulator activity	maize MAGI4 gss assembly	0	6.27053	6.24413	0	6.22882	6.6865		FALSE
Y	11361	12281	TC308653	CACTGCCACACGGCCAGCAACACCACCACAATTTCCTTCACGCCCACCCACCGTCGTTCT	gb|TC308653			DNA binding	DNA binding	1048 similar to UP:Q8S976_ORYSA (Q8S976) Auxin response factor 10 (Fragment), partial (27%)	0	6.2075	6.15987	0	6.27984	6.50779		FALSE
Y	11363	12282	TC305719	CGCCTCCTTCATGGGTCCCTTTGCCGCTTCATGCTCAAGCATTAAAAATGAACTAATGGT	gb|TC305719	GRMZM2G063431	Putative uncharacterized protein	unknown		592 similar to UP:U2AF1_DROME (Q94535) Splicing factor U2af 38 kDa subunit (U2 auxiliary factor 38 kDa subunit) (U2 snRNP auxiliary factor small subunit), partial (7%)	0	6.19967	6.19377	0	6.10852	6.78136		FALSE
Y	11380	12291	TC284468	GTACTACAGCAAATGGGCGCGTTTTTACAGGGAATTATAATAATCCTTCCATCATCCATC	gb|TC284468	GRMZM2G371079	hypothetical protein LOC100277040	unknown		160	0	6.32912	6.16993	0	6.06393	6.54381		FALSE
Y	11382	12292	CD441595	TAACACCATCTTTAAATGGGCCCCGGAATCACGCTTCCTTATTTTCAGTTCAGTTCGGAA	gb|CD441595	GRMZM2G041328	hypothetical protein LOC100191934	transferase activity		209	0	5.94486	5.97039	0	6.30925	6.66818		FALSE
Y	11417	12395	TC281792	TATTGATGGCAAGTCCATTGCAGAGGACATGAGGTTACATATTGCTGAAGAGGTCTGTCA	gb|TC281792	GRMZM2G130790	hypothetical protein LOC100216752	catalytic activity	catalytic activity	1521 Zea mays clone EK07D2304H10.c mRNA sequence	0	6.51412	6.48704	0	6.50938	6.20555		TRUE
Y	11537	12460	CK368625	GATTGCTCAGAGAGGATATATTTGGGCCTGCCGTACTCCATCCTTGCCTTCCAAGACCTC	gb|CK368625			transcription regulator activity	transcription regulator activity	235 similar to UP:Q94FX3_MAIZE (Q94FX3) T cytoplasm male sterility restorer factor 2 (Fragment), partial (96%)	0	6.24031	6.2854	0	6.0917	6.6279		FALSE
Y	11516	12534	TC312249	CCAGTGTCTTCTCTGCTACTCTTCCATCCTCGTGAATTCTCTCTATCAAGCTCTCGAGTG	gb|TC312249	GRMZM2G093789	hypothetical protein LOC100273858	DNA binding	DNA binding	753 similar to GB:AAQ01155.1:33242903:AY332469 GS1-like protein (Oryza sativa (japonica cultivar-group)), partial (10%)	0	6.12516	6.10852	0	6.23649	6.91049		FALSE
Y	11648	12604	BM079838	CTCCCGTCCTTGTTCGTGTCATACTTGGCGATCATCTGCTCGCACTCATCCATCCCTAGA	gb|BM079838			binding	binding	566 weakly similar to UP:Q93Z27_ARATH (Q93Z27) AT5g39670:MIJ24_140, partial (26%)	0	6.2075	6.24793	0	6.24222	6.46923		FALSE
Y	11654	12607	TC314430	TGCCTGTCAAGCCTTGGCTAATTCAGTTTTGCGTTTATACCGGGATAAATGTTTTGGTAC	gb|TC314430	GRMZM2G137974	hypothetical protein LOC100381518	DNA binding	DNA binding	812 Zea mays clone EL01N0372F10.c mRNA sequence	0	6.49025	6.32733	0	6.15987	6.47897		FALSE
Y	11730	12648	TC284206	ACTTCTGACCATAGATCGGGTCTCCCTTAGTGTTCAGTCATCGCAACTTGTTCTATTCGG	gb|TC284206			protein binding	protein binding	757 weakly similar to UP:Q6K9X4_ORYSA (Q6K9X4) Ubiquitin-protein ligase-like, partial (6%)	0	6.1416	6.19771	0	6.27426	6.43962		FALSE
Y	11655	12692	TC311197	CCCTTCCATATTGTGAGGGCTTATATGTTTCTTGATCTGTTGGCTGCGGTTTGTGGTGCC	gb|TC311197	GRMZM2G107106	hypothetical protein LOC100272869	binding	binding	1131 similar to UP:Q7F1K4_ORYSA (Q7F1K4) P53 binding protein-like, partial (42%)	0	6.32012	6.25172	0	6.16792	6.74953		FALSE
Y	11733	12734	TC281396	CAGAACCTGCACCGGACCTTGTTCCCATCCAGCTTGTCGCAGTACTCCCAGCAGGCGTCT	gb|TC281396			unknown		1285 similar to UP:Q5NB62_ORYSA (Q5NB62) HAT dimerisation domain-containing protein-like, partial (10%)	0	6.00675	6.01792	0	6.01569	6.56071		FALSE
Y	11828	12786	CO453701	TTCCTTGTTTTCTTCTGTTTCGGGGTTCCTGGGTCCCTTCTGTTTTTCCGCGGTTCGTTC	gb|CO453701			unknown		338	0	6.31288	6.38888	0	6.52513	7.1375		TRUE
Y	11899	12823	DR791803	GCCTCCAGCCAAGTTCTTTTCAAGATTCAAGTTCTTTTCAGAGACCCATCCCTTGCTGTA	gb|DR791803			unknown		869 similar to UP:Q6ZAD9_ORYSA (Q6ZAD9) Pr1-like protein, partial (9%)	0	6.1127	6.08534	0	6.51728	6.24222		TRUE
Y	11844	12879	TC300698	CAGGTGCTGAGGTCTGCTGAATTGTACAATTCAGAGATTGGGCACTGGGAGACTATCCCA	gb|TC300698	GRMZM2G165007	hypothetical protein LOC100274214	unknown		1922 similar to GB:CAB55405.1:5852098:OSB6015 zwh21.1 (Oryza sativa (indica cultivar-group)), partial (81%)	0	6.12722	6.10852	0	6.57592	7.49265		TRUE
Y	11875	12895	TC297103	ACGACATGGACATGGCAAGAAACTACACAGTTTACACTGAAGAAGGCACCACCGAAGCCA	gb|TC297103	GRMZM2G063203	Putative uncharacterized protein	DNA binding	DNA binding	795 similar to UP:Q02227_ORYSA (Q02227) Gt-2, partial (5%)	0	6.2075	6.21917	0	6.29462	6.75489		FALSE
Y	11902	12909	TC289247	CTGCAGCCTGTAGGACCGGATCCTCTTCTCCTCGTAACCAGACATCACACGCACGATGAA	gb|TC289247	GRMZM2G330424	hypothetical protein LOC100382999	unknown		838 weakly similar to UP:Q94AX0_ARATH (Q94AX0) AT4g17010:dl4535w, partial (65%)	0	5.97499	6.02459	0	6.01123	6.55305		FALSE
Y	11908	12912	CF602627	AATGCTATATGCTCTCCTGCTGATCAAGTTAGGCCTTGATCCAATTGCTTTGTAGCATGT	gb|CF602627			kinase activity	kinase activity	712 weakly similar to PRF:NP_564543.1:18402606:NP_564543 pfkB-type carbohydrate kinase family protein (Arabidopsis thaliana), partial (14%)	0	6.21335	6.21723	0	6.23458	6.73064		FALSE
Y	11916	12916	TC305492	ATATATACTCTTGAATGAACCAACGGAATTGAGCAGCACAGAGTGAGTCAGTGAATTCAG	gb|TC305492	GRMZM2G094168	hypothetical protein LOC100216682	binding	binding	1477 similar to PRF:NP_564406.1:18398555:NP_564406 zinc-binding family protein (Arabidopsis thaliana), partial (48%)	0	6.47086	6.2724	0	6.25361	6.74416		FALSE
Y	11973	12946	TC283561	GAGAGAGAGTGACCCCTCCTACTGATCTCGCAATGGTAGCTGGTGAGCGGAAACGCACTG	gb|TC283561			unknown		1393	0	6.71562	6.64241	0	6.69905	6.94369		TRUE
Y	12016	12968	TC279800	TTCTCTGCTTCCTGCTCATATCGACGTTTGAACTTCGCAATCTGGCCGAGGCTTTGAGCC	gb|TC279800	GRMZM2G148538	Putative uncharacterized protein	unknown		778 gi|186532215|ref|NP_001119441.1|: unknown protein [Arabidopsis thaliana] (IDPct:75/Score:110.5)	0	6.23649	6.1819	0	6.06824	6.45779		FALSE
Y	11966	13027	CO439398	TTCCGGCTCTGTAAGGTGCTGCTTTGCTCTCGCATCCTGGTGTGGTTTCGTTAGGACTCA	gb|CO439398			unknown		839 similar to UP:Q5VRJ8_ORYSA (Q5VRJ8) Peroxisomal biogenesis factor 11 protein-like, partial (90%)	0	6.36282	6.41954	0	6.43796	6.8125		TRUE
Y	11990	13039	CD436501	TTTTTTTACCCCCTCAAGGAACCCCAAATGGTGTTCCCCGCCCCTTTTTATTTGAACTTC	gb|CD436501			protein binding	transporter activity	567 weakly similar to UP:Q9LLR4_WHEAT (Q9LLR4) Sec61p, partial (27%)	0	6.09592	6.1375	0	6.20359	6.83794		FALSE
Y	12006	13047	DR972937	ACTTCATCTGCAGCCATCCTTCTTGTCCTCTCCTAGCAACGTACGGAACCATATGTGCTA	gb|DR972937			unknown		759 similar to UP:Q7PZU4_ANOGA (Q7PZU4) ENSANGP00000016742, partial (5%)	0	6.25361	6.24982	0	6.13955	6.52513		FALSE
Y	12150	13122	CF022324	TCGTCAAATTGCGCATTATTTGACAGCCCTCCCTTGTGGTCATGTCCTCTCTTCTGCTTC	gb|CF022324			unknown		395 weakly similar to UP:Q9DUC4_9VIRU (Q9DUC4) ORF1, partial (3%)	0	6.12928	6.20163	0	6.48864	7.06609		TRUE
Y	12257	13346	TC290278	CACCTACCTACCTACTACTCCCTAAAACCACCCTACTGCCTCCCTAATACACCCGCGGCC	gb|TC290278	GRMZM2G013463	hypothetical protein LOC100277116	receptor binding	receptor binding	486 similar to UP:Q6YZE3_ORYSA (Q6YZE3) FtsJ cell division protein-like, partial (67%)	0	6.17592	6.18587	0	6.12516	6.58496		FALSE
Y	12263	13349	TC295172	CTACGGCACAAAGCAAGTAATCGAGACTTTACTGCCTCTACTGCAAGCCTCCTCCGATGG	gb|TC295172	GRMZM2G354909	hypothetical protein LOC100280419	catalytic activity	catalytic activity	1230 weakly similar to UP:Q6H7C9_ORYSA (Q6H7C9) Short-chain dehydrogenase:reductase protein-like, partial (56%)	0	6.31651	6.19967	0	6.42794	6.91648		TRUE
Y	12404	13422	BG319987	TACTGGTACAATCTCTGAGCCCATGCTCCCTGCTTCACAAATACTGGTACATCTCCTGCA	gb|BG319987	GRMZM2G351977	hypothetical protein LOC100274453	unknown		413 similar to UP:Q6CQD7_KLULA (Q6CQD7) Similarity, partial (39%)	0	6.02015	6.07039	0	6.1375	6.66959		FALSE
Y	12578	13515	CF245242	TCGCTAGGTCACGGATTTGAAGCGTCACCGAGTCACCAGGTCACATATTCGAAGTAGCCT	gb|CF245242	GRMZM2G175272	DCN1-like protein 2	unknown		735 3530_1_1_1_E10.x_5 3530 - Full length cDNA library created by Invitrogen from multiple tissues Zea mays cDNA, mRNA sequence.	0	6.1819	6.18388	0	6.17393	6.42962		FALSE
Y	12424	13518	TC305890	ACTCAAGCAATTGAGATACTCTGCTCTGCGTTAGCTCGTCCTGGTGCAAACATCCTGCTT	gb|TC305890	GRMZM2G002652	hypothetical protein LOC100279205	lipid binding	transferase activity	1659 weakly similar to UP:Q8GUE9_SOLSC (Q8GUE9) Tyrosine aminotransferase , partial (80%)	0	6.27426	6.19574	0	6.50779	6.20555		TRUE
Y	12519	13569	TC302573	TGTGGACTTGTGGGCAAGTTTCTCTCGCTGAATATTGGTCTTGTCTAAATTTTTTTCTGG	gb|TC302573	GRMZM2G003246	hypothetical protein LOC100272907	hydrolase activity	hydrolase activity	1262 weakly similar to UP:AGA1_YEAST (P32323) A-agglutinin attachment subunit precursor, partial (4%)	0	6.26866	5.97957	0	6.12102	9.02873		FALSE
Y	12610	13618	DR831367	TTCCTCCTTGGTGGCGGAATGCTTCCCGGACCCGAGCCAGTTTGCCATCACCTCGTCCTA	gb|DR831367			kinase activity	nucleotide binding	849 weakly similar to UP:Q60EP3_ORYSA (Q60EP3) Unknow protein, partial (29%)	0	6.26491	6.25172	0	6.29094	6.59096		FALSE
Y	12730	13684	TC289399	ACATGAATACATGATGCTGCCTGTCCCAGCCAGAAAGCCAAGACCAAAATGCATGCTTCC	gb|TC289399			unknown		556 gi|15218705|ref|NP_171809.1|: pentatricopeptide (PPR) repeat-containing protein [Arabidopsis thaliana] (IDPct:73.33/Score:52.37)	0	6.06824	6.08958	0	6.1375	6.82909		FALSE
Y	12597	13696	TC314040	CATCACTTGCTTATGTTCTGGGAACTTTTATCACCTGGCGGACTTTGGCAATCATTGGAG	gb|TC314040			transporter activity	transporter activity	1305 gi|226507082|ref|NP_001146190.1|: hypothetical protein LOC100279760 [Zea mays] (IDPct:100/Score:721.1)	0	6.32193	6.16591	0	6.49825	5.9542		TRUE
Y	12656	13728	BG320868	CTGTTGCTGCTCTGGACAAAATCGACAGCCCCCTGTTAAAATTCGATGATGGCTCTTTCT	gb|BG320868	GRMZM2G338131	IN2-1 protein	transferase activity	transferase activity	730 similar to UP:Q7XBA1_ORYSA (Q7XBA1) Glutathione S-transferase, partial (54%)	0	6.22304	6.24793	0	6.09803	6.44294		FALSE
Y	12684	13744	TC302190	GTTCTCTGTTTCCGTCCTACCTGTAGACCTTGATGTATCTGCTATGTGAGTTGTGGTAGG	gb|TC302190	GRMZM2G052616	hypothetical protein LOC100273183	DNA binding	transcription factor activity	1103 Zea mays clone EL01N0527H05.c mRNA sequence	0	6.87652	6.40939	0	6.39403	7.6879		TRUE
Y	12748	13778	DR790572	TCCGGCCAACACTTTCCTCGGCTCCCGGTACAGCTCATCCTCGTTGGCCTCCACGGTTTT	gb|DR790572	GRMZM2G100133	hypothetical protein LOC100383662	unknown		649 similar to GB:AAT58245.1:49246219:AY636124 PMEL17 protein (Gallus gallus), partial (3%)	0	6.35579	6.38024	0	6.32553	7.3733		FALSE
Y	12750	13779	DR972947	CACTCCTCCAACCAAGCGTTCTGCTTCCGTCCTCCAATGCCCACAGTTTCTGAGAGAAAA	gb|DR972947			catalytic activity	nucleotide binding	771 similar to UP:Q9FND4_ARATH (Q9FND4) WD-repeat protein-like, partial (14%)	0	6.08746	6.11061	0	5.93074	6.72928		FALSE
Y	12743	13860	TC292985	CACAAGGGGATGCTGTTTATTTATGACAGGCATCACCTTGAACATGCAGGCTTTATTTGT	gb|TC292985			structural molecule activity	transcription regulator activity	2247 similar to PRF:NP_192575.2:30680726:NP_192575 KOW domain-containing transcription factor family protein (Arabidopsis thaliana), partial (58%)	0	6.28725	6.31832	0	6.78136	5.98868		TRUE
Y	12767	13873	TC306549	CTTTTGCAAAAGAGGAATTGTAGTTTGATTTGACGATTGATTTTACCTTCTGGCGGCCAC	gb|TC306549			kinase activity	nucleotide binding	681 similar to PRF:NP_566341.1:18398327:NP_566341 protein kinase family protein (Arabidopsis thaliana), partial (15%)	0	6.57137	6.42459	0	6.49985	6.30925		TRUE
Y	12922	13954	TC280317	ATTTTATGGTCCCATACTAGTGTATTGAGCAACTCTAGCAAGGCAACTCTTTTGGTTACC	gb|TC280317	GRMZM2G028353	hypothetical protein LOC100280232	protein binding	transferase activity	1078 UP:Q9LLI3_MAIZE (Q9LLI3) Cellulose synthase-7, partial (11%)	0	6.20359	6.1639	0	6.22497	6.4446		FALSE
Y	12970	13979	TC285948	TTTTTTTTTTCAAGACCACCAGATCAGTGCGTTCCTGATATGCGCGATCTGGGTTTCTAC	gb|TC285948	GRMZM2G053284	hypothetical protein LOC100273396	nucleotide binding	protein binding	1494 homologue to UP:Q9FUS4_SETIT (Q9FUS4) Actin, partial (95%)	0	5.95652	6.01792	0	6.78529	8.40088		TRUE
Y	12993	13992	TC312373	CGACACCATGTACAAAGACATGGCGGAGCGCTCCATATCACCCAACACGGTCACGCAGAA	gb|TC312373	GRMZM2G341621	hypothetical protein LOC100383216	unknown		851 homologue to UP:Q7Y1W6_MAIZE (Q7Y1W6) PPR2, partial (31%)	0	6.10643	6.03782	0	6.45286	6.3906		TRUE
Y	13052	14109	TC304891	ACAAAACATACGAGAGGCTCTCTCATCTCTACGGCGTATGTGAATGCCTTGTTCCCTCTC	gb|TC304891	GRMZM2G075117	LOC541915	receptor activity	nucleic acid binding	689 similar to UP:Q5JK61_ORYSA (Q5JK61) RNA recognition motif (RRM)-containing protein-like, partial (5%)	0	6.04658	6.13134	0	6.59694	6.49025		TRUE
Y	13096	14133	CD958394	CATAAGGTTTATTATGAAAAACAGTAGCCCTCCTACCCTGCCTTTACCCCACTTTCCTTG	gb|CD958394			unknown		272	0	6.4363	6.33092	0	6.35931	7.09803		FALSE
Y	13098	14135	TC307002	TCCATCGGCGTCTCGTTGCTACCTTCCACAGCATCCTCCTCCATGGCATTGCCATTATCG	gb|TC307002			unknown		1154 similar to PRF:NP_565793.1:18403595:NP_565793 expressed protein (Arabidopsis thaliana), partial (51%)	0	6.12102	6.17991	0	6.26866	6.84298		FALSE
Y	13135	14154	TC298860	GTGATCATGAGGAGCCAAGTGATGGCGGGCAGTGTTGTGGCAGTGGCACCTGAAGGACTC	gb|TC298860	GRMZM2G065557	LOC100283788	lipid binding	lipid binding	770 weakly similar to UP:Q7XTF5_ORYSA (Q7XTF5) OJ991214_12.12 protein, partial (73%)	0	6.02459	6.1127	0	6.1416	6.88753		FALSE
Y	13164	14253	CV985197	ACTCCCGAGTTTCAGGTCAGGCGAACCAAACCGTATTCCCCCATGATTTCCTTCAAAGAA	gb|CV985197			unknown		730	0	6.30195	6.35579	0	6.96232	6.25927		TRUE
Y	13284	14317	TC306025	GCAGTGAACTCTATTTCAATGTATATGTTCCCAAAAGTTTCCCTGCCTGCTACTTTGAGC	gb|TC306025	GRMZM2G089288	LOC100285403	lipid binding	lipid binding	1184 similar to UP:Q8H573_ORYSA (Q8H573) Protease inhibitor-like protein, partial (50%)	0	6.33092	6.40259	0	6.31832	6.67666		TRUE
Y	13296	14324	TC306747	TTTTTTCCCCCTGATGTTGCCTCGAAGGGTACAGATGCTTGCCAACGCATATATACCTCG	gb|TC306747			binding	binding	2790 similar to PRF:NP_201265.3:42568771:NP_201265 expressed protein (Arabidopsis thaliana), partial (74%)	0	6.1375	6.12102	0	6.04658	7.18982		FALSE
Y	13354	14440	CD957857	CACGCTTTGAGAAGCACCTGTACAATGCTGCTGCCTTCAAAGCCCGGACCAAGGCTCGAA	gb|CD957857			unknown		283 UP:IFRD2_HUMAN (Q12894) Interferon-related developmental regulator 2 (SKMC15 protein), partial (17%)	0	5.98868	6.03562	0	6.01569	6.64241		FALSE
Y	13389	14459	DR959557	ATATATATATAGCTAGCTAGACGTACGGAACGGGCAAGGCCCAACTACGGCTCGTAGGGG	gb|DR959557			unknown		694 similar to UP:MFS18_MAIZE (P32439) MFS18 protein precursor, partial (67%)	0	6.34518	6.27798	0	6.58496	5.94953		TRUE
Y	13412	14556	AW331516	CAACCAACCCATTCCAACTAGTACTTAGCGTCAATGTCCTCGTCCCAAGCCTTCGTGCGC	gb|AW331516			unknown		184	0	6.3505	6.3733	0	6.09381	6.66534		FALSE
Y	13438	14571	TC313272	TTACTAGTAGTGTAGGAACCTGAGACTACCAATGCCCCCCGGTTGATTCCTACTACCATT	gb|TC313272			kinase activity	nucleotide binding	865 weakly similar to UP:Q9BIT9_9ARAC (Q9BIT9) Major ampullate spidroin 2 (Fragment), partial (9%)	0	6.24413	6.29462	0	6.35403	7.07361		FALSE
Y	13527	14621	DT650981	TCCAGCCTCTCTTCCTCTCAGATCAAACTCACTCCTCACTCCGCGAGCTGCTTGCTATTC	gb|DT650981	GRMZM2G422373	hypothetical protein LOC100279361	kinase activity		692 weakly similar to UP:Q4NPG7_9DELT (Q4NPG7) PE-PGRS family protein, partial (5%)	0	6.1334	6.1416	0	6.06178	6.65678		FALSE
Y	13571	14644	CD963994	GATGAGCTCCCGCTTAGCTTAGCAATGGTATACATCCTAGTGTTCACTCAGATGTTGTTA	gb|CD963994			unknown		210	0	6.45121	6.34341	0	6.62059	6.00225		TRUE
Y	13660	14692	DR802856	AAAATTTCCCGAAACTGAAATTTTGCAAAACAAAGGGGATTCTTTATGCCCCCCCACTAC	gb|DR802856			catalytic activity	catalytic activity	538 gi|226504976|ref|NP_001150501.1|: 3-beta hydroxysteroid dehydrogenase/isomerase [Zea mays] (IDPct:68.42/Score:123.2)	0	5.94251	5.9472	0	6.09592	6.63227		FALSE
Y	13774	14922	MAGI4_32551	CAGCTTCCTCAACCTTGATCTTCTTCGCAGGAATAGAAGCATCGGCATCATTGTCCTCAT	gb|MAGI4_32551			catalytic activity	RNA binding	maize MAGI4 gss assembly	0	6.23266	6.21917	0	6.16993	6.65964		FALSE
Y	13840	14958	MAGI4_22031	TCCTGTAGTTTGCATCATTGGAGTGTTTAAACTGGTAGGTCGGTGTCCTTGTCGAAGGGA	gb|MAGI4_22031			hydrolase activity	hydrolase activity	maize MAGI4 gss assembly	0	6.08534	6.18982	0	6.31288	6.88996		FALSE
Y	13854	14967	BE643561	AATGTAAGGCATCCATATATACTTGCTATATCTTGTTATCCCCTACAGGCTACACACGTC	gb|BE643561			unknown		390 945041D03.X1 945 - Mixed adult tissues from Walbot lab, same as 707 (SK) Zea mays cDNA, mRNA sequence.	0	6.18785	6.1416	0	6.05528	6.65964		FALSE
Y	13894	14988	TC315154	AGGATTGGAAGAAACGATGCAAACCTAATATGACAATGCCAATACCAAAGGGAACAAGTG	gb|TC315154			unknown		261 gi|115463441|ref|NP_001055320.1|: Os05g0363500 [Oryza sativa (japonica cultivar-group)] (IDPct:81.4/Score:153.7)	0	6.07039	6.03342	0	6.11478	6.51412		FALSE
Y	13980	15036	CF024135	CATGTCATTTTGCAAATGTATGTATTCCCTTCTTTGGTGGGTCTAGCTCTTTGTTGAAGC	gb|CF024135			unknown		303 similar to GB:BAB90342.1:20161418:AP003535 phospholipase-like protein (Oryza sativa (japonica cultivar-group)), partial (9%)	0	6.06609	6.08321	0	6.07039	6.49185		FALSE
Y	13992	15042	TC285128	CAGCACCGAAATGACGTGATCCCCATTCCATTCACCCTCGTCGTTCGTCACTGCACCTGC	gb|TC285128	GRMZM2G320521	hypothetical protein LOC100382383	hydrolase activity		366 similar to UP:Q9DGN8_CHICK (Q9DGN8) Actin-associated protein palladin (Fragment), partial (10%)	0	6.35579	6.39746	0	6.52669	6.94251		TRUE
Y	13865	15057	TC314339	GCCGCATCACTCCGTGGATTTCCGGTGGAAGGACTACTGCCCCGCAGTATTCAGGCACCT	gb|TC314339	GRMZM2G073591	hypothetical protein LOC100383415	kinase activity	kinase activity	979 similar to UP:ITS3_SCHPO (O13853) Phosphatidylinositol-4-phosphate 5-kinase its3 (1-phosphatidylinositol-4-phosphate kinase) (PIP5K) (PtdIns(4)P-5-kinase) (Diphosphoinositide kinase) , partial (8%)	0	6.69209	6.41785	0	6.34163	6.13134		TRUE
Y	14016	15140	TC306050	GGTTCCTATTCCCGGGAGGAGACGGTGTCGTCTGTCTCTCGCCGTTCTCGTTCGTGCCAA	gb|TC306050	GRMZM2G101852	hypothetical protein LOC100272771	protein binding	protein binding	1544 homologue to PIR:T47971:T47971 seven in absentia-like protein (Arabidopsis thaliana), partial (87%)	0	6.16189	6.1639	0	6.23074	7.04985		FALSE
Y	14053	15160	MAGI4_37022	TTCAAACCTGGCTAACAAGAAGATCCACCTGCTCCCTGTACATCTCTTTTAGGTCAACAA	gb|MAGI4_37022			unknown		maize MAGI4 gss assembly	0	6.25361	6.1918	0	6.1375	6.49025		FALSE
Y	14063	15165	TC302392	CTTGACCTGTACTGTCCCCACGGAGATCACGACACGAACCGAGCAAGAACCGCACGAGCC	gb|TC302392	GRMZM2G419994	wound induced protein	unknown		304 gi|226529485|ref|NP_001146118.1|: hypothetical protein LOC100279659 [Zea mays] (IDPct:100/Score:97.06)	0	6.27612	6.2211	0	6.57743	6		TRUE
Y	14154	15213	AI676845	TGGGTGGTCTTCGACCTCGTGTCTTAGTTGGTTCTGTTCTTACTAGTTAACGTTATGCTC	gb|AI676845			unknown		593 UP:Q8YQK3_ANASP (Q8YQK3) All3820 protein, partial (8%)	0	6.1819	6.26115	0	7.17393	6.12928		TRUE
Y	14013	15223	TC281768	GCTTCGCCTGTTCGGTACCTCTATTCACAAAGCTAGCCTAGTCCATATCCTATTTGGTTT	gb|TC281768	GRMZM2G024054	Putative uncharacterized protein	DNA binding	nucleotide binding	830 weakly similar to UP:Q4S565_TETNG (Q4S565) Chromosome 6 SCAF14737, whole genome shotgun sequence, partial (4%)	0	6.37156	6.36982	0	6.56071	6.48059		TRUE
Y	14025	15229	TC291518	TCCTCAAGTCGCAGGTCAAGGCACTGGAGAGGGCAAACCCTAGTAGTAATGGTGGCTACA	gb|TC291518	GRMZM2G094892	hypothetical protein LOC100382992	transcription regulator activity	transcription regulator activity	481 similar to UP:Q8S0N2_ORYSA (Q8S0N2) BHLH transcription factor-like, partial (17%)	0	5.98413	5.99095	0	6.11894	7.72383		FALSE
Y	14048	15242	TC287953	CATACCATATTCGTTGCCCGCCTGTTGTCTTGAATCGCGAATGGTTGCGGCGTTGTTGAA	gb|TC287953	GRMZM2G124540	DNA binding protein	DNA binding	receptor activity	614 gi|226509318|ref|NP_001149103.1|: DNA binding protein [Zea mays] (IDPct:100/Score:88.58)	0	6.75756	6.90569	0	7.18587	7.52904		TRUE
Y	14072	15254	TC288692	TGGACCTGCAGCCTGATCTCATGCATGGGATCGGTCCGTCGAGTAGAAATGTACTACTAG	gb|TC288692			hydrolase activity	transferase activity	2027 weakly similar to UP:Q84VX1_ARATH (Q84VX1) At4g38650, partial (67%)	0	6.59694	6.35755	0	7.02901	7.15785		TRUE
Y	14081	15259	TC282073	TTGTGCAAGTTCTTCCTTTCTGTACCAGGCTCTTGAACCAAGAGATTTTGCGCGCATCTT	gb|TC282073			RNA binding	RNA binding	1785 homologue to UP:Q5N8G9_ORYSA (Q5N8G9) QUAKING isoform 5-like, complete	0	6.00899	6.11894	0	6.64097	7.16491		TRUE
Y	14106	15272	TC299520	GGGATGAAGGTTGCTCTTCCACTGTGCCACACCTTCAGGGAACCAGAGAGCGATCTCCTT	gb|TC299520			kinase activity	nucleotide binding	940 homologue to PDB:1PKU_A:61679782:1PKU_A Chain A, Crystal Structure Of Nucleoside Diphosphate Kinase From Rice. (Oryza sativa), complete	0	6.10434	6.2114	0	6.41278	7.16289		TRUE
Y	14149	15295	TC288047	TGCATGAAAACACACACGGATGAAATCGTTTGATTGGTAGCCCCCTGTCAACATCTCGAT	gb|TC288047	GRMZM2G069827	hypothetical protein LOC100273036	unknown		1028 Zea mays clone Contig572.F mRNA sequence	0	6.14568	6.16792	0	6.32193	7.05528		FALSE
Y	14254	15351	TC287697	ATGCTGAAATCTGACCCTTGGATATGCAGCCTAGGTGTAGATATGAAACCCCAGTGGCTC	gb|TC287697			unknown		1182	0	5.98185	6.01569	0	6.09381	6.86419		FALSE
Y	14327	15478	TC284088	AGCACAAGTCTGTTCATCTTGCTGTCTTTGTTGCTCATCGTGCTCCAGTTCTGTTCCTAG	gb|TC284088	GRMZM2G169009	hypothetical protein LOC100383967 (LOC100383967),	unknown		609 similar to UP:Q73NH3_TREDE (Q73NH3) Iron compound ABC transporter, permease protein, partial (5%)	0	6.17792	6.14364	0	6.20945	7.44708		FALSE
Y	14378	15506	TC286979	TGCTAGCAACCGAGGTACAGTACTATGGATCACGAATGATGTATTGTATGCAATTCGGCC	gb|TC286979	GRMZM2G009519	hypothetical protein LOC100193969	unknown		1369 weakly similar to PRF:NP_564562.1:18402963:NP_564562 expressed protein (Arabidopsis thaliana), partial (63%)	0	6.10643	6.14568	0	6.43296	5.89966		TRUE
Y	14411	15523	DR799590	TTCGCCTTTGCCCTACAATTATTCCTCCTCTTCGCTCTTTTGTTTCATTGTTTGTTCTGC	gb|DR799590	GRMZM2G054415	hypothetical protein LOC100192775	unknown		770 similar to GB:AAB40595.1:1754987:ATU43946 strictosidine synthase (Arabidopsis thaliana), partial (6%)	0	6.15583	6.21917	0	6.2724	6.62059		FALSE
Y	14328	15563	TC290147	AACCGGAGGATTTCGACAAAAGACTCAGCTAGAGAGCCTTGACCAAGAGCTCGATGTAAT	gb|TC290147	GRMZM2G113267	hypothetical protein LOC100280046	hydrolase activity	nucleotide binding	1214 similar to GB:AAM47372.1:21360513:AY113064 AT3g06980:F17A9_13 (Arabidopsis thaliana), partial (18%)	0	6.55612	6.40088	0	6.49346	5.96578		TRUE
Y	14339	15569	TC280719	CACACCTCCACAGGTTCAATCTTTTGCTCCTCCTGGATTGAGCTGTTGGGAACAAGGAAT	gb|TC280719			catalytic activity	catalytic activity	1691 similar to GB:AAO39918.1:28372872:BT003690 At1g24350 (Arabidopsis thaliana), partial (35%)	0	6.48704	6.37156	0	6.17792	6.52826		FALSE
Y	14373	15588	TC302380	TACCGCCGTTGTTGTCCCAATGCCAGCACCGGTGTCAGTCCATACCACGCCGCCGAAACA	gb|TC302380	GRMZM2G016649	hypothetical protein LOC100279868	DNA binding	DNA binding	1803 similar to UP:Q02227_ORYSA (Q02227) Gt-2, partial (49%)	0	6.10852	6.10852	0	6.18982	6.51096		FALSE
Y	14492	15651	CF063524	ATTATTCTCTAGCGACCTCACATGACCCCCACAGCGGAATCGGAAAGCACATGAAAATTA	gb|CF063524			unknown		287	0	6.20555	6.16591	0	6.33807	6.42962		FALSE
Y	14594	15707	TC302537	GAGGGCTACGACCTCCTGGGCACGTTCAACTGGGCTGACCACCTGCCATTGCTCAAGCAT	gb|TC302537			binding	molecular_function	856 gi|226502420|ref|NP_001142261.1|: hypothetical protein LOC100274430 [Zea mays] (IDPct:48.67/Score:211.5)	0	6.12928	6.0045	0	6.11061	7.01123		FALSE
Y	14626	15724	CX129551	GCTGATTTTGGTATGTCAAGGCTCTTCAGTCTCGAACAAGTTTATATCCTTGCTTCCAAG	gb|CX129551			kinase activity	nucleotide binding	450 weakly similar to UP:Q6ZB70_ORYSA (Q6ZB70) Receptor-like kinase CHRK1-like, partial (15%)	0	6.56529	6.42291	0	6.5157	6.25172		TRUE
Y	14613	15801	CF035469	TTATAAGTTATAACCGGCGCACTCTACTCCTGCAACCAAGTCTCATGCCATGTAGTGTGG	gb|CF035469			unknown		500 homologue to UP:Q8L8I4_ORYSA (Q8L8I4) RNase L inhibitor-like protein, partial (6%)	0	6.17792	6.19377	0	6.31107	7.02015		FALSE
Y	14720	15857	TC285364	TCCCCAAGTGGGACTGCCTTTGGATCCCCGTCGCCTGGGGGTTCCTTTTCCGCATCCTTT	gb|TC285364			hydrolase activity	nucleotide binding	690 similar to PRF:NP_196862.1:15240660:NP_196862 ABC transporter family protein (Arabidopsis thaliana), partial (17%)	0	6.29094	6.25361	0	6.20163	7.04111		FALSE
Y	14647	15904	TC294347	GTCTCCCTCGGCGACCTGAGGGACGTTCGGTTCATGGCGTGCTTCCGATTCAAGCTATGG	gb|TC294347	GRMZM2G127147	alkaline alpha galactosidase 2	kinase activity	nucleotide binding	2852 UP:Q575Z7_MAIZE (Q575Z7) Alkaline alpha galactosidase 2 , complete	0	6.19574	6.13545	0	6.2817	6.54226		FALSE
Y	14808	15988	TC286167	GAACCGCATCTCCTAGTTGTCCACTCCCCCGTTGGCGATAGAAAAGAGATTGCTTTCCTC	gb|TC286167			unknown		547 similar to UP:Q4PFR9_USTMA (Q4PFR9) Predicted protein, partial (15%)	0	6.19771	6.22689	0	6.07682	6.52982		FALSE
Y	14829	15999	TC312760	TCCATCAAGTTCCCGAGTGCCCTTTTCGGCATGTTCTGTGTCTTCTCGGTGCTCGTAGTC	gb|TC312760	GRMZM5G873519	hypothetical protein LOC100383166	unknown		2033 similar to UP:Q8MNX8_CAEEL (Q8MNX8) Vig (Drosophila vasa intronic gene) ortholog protein 1, isoform b, partial (14%)	0	6.2891	6.32012	0	6.26303	6.72383		FALSE
Y	14843	16006	DN230529	TTTTGCGGTTCTGCTTCTCCGGTCGTTCCACTCTTACCGTTGAAGGTAGCTGCAAGAGGC	gb|DN230529			unknown		758 gi|212275614|ref|NP_001130246.1|: hypothetical protein LOC100191340 [Zea mays] (IDPct:75/Score:86.27)	0	6.1127	6.09803	0	6.14771	6.51254		FALSE
Y	14871	16022	TC287211	TGGTTTTATTCCTGAAGGGGTTAACTTGGATCCTATCTTGCCTGTACTGGCCAAGGTTTT	gb|TC287211	GRMZM2G157369	hypothetical protein LOC100304404	kinase activity	nucleotide binding	1886 homologue to UP:Q6K6A6_ORYSA (Q6K6A6) ABC1-like, partial (69%)	0	6.13134	6.04002	0	6.60585	5.97499		TRUE
Y	14943	16059	TC303909	CGGCCATCGTTCGTCGTCGAAAGGCTGGATTGGAATGAAGGACGCCTTCTCCCCGCCTTC	gb|TC303909			kinase activity	nucleotide binding	1160 similar to PRF:NP_175879.2:42562758:NP_175879 protein kinase family protein (Arabidopsis thaliana), partial (20%)	0	6.11478	6.14568	0	6.3345	7.1639		FALSE
Y	14809	16073	TC304892	CCAAGTCCCAACTCGACCTGAGCCGATTCGGAAGGACGGTTTGCCTACCTCTGGTTCCGG	gb|TC304892	GRMZM2G019267	hypothetical protein LOC100279243	kinase activity	nucleotide binding	1939 similar to UP:P93320_MEDSA (P93320) Cdc2MsC protein, partial (87%)	0	6.5157	6.57137	0	6.46271	6.11686		TRUE
Y	14830	16084	TC297804	CGAGAAGGACAGTGTGTGAGTATTCGTGTTCTCTGGTTCGCCTTGTTTCAGAGATTTGCA	gb|TC297804			transferase activity	transferase activity	518 similar to UP:Q940S3_ARATH (Q940S3) At1g31070:F17F8_1, partial (19%)	0	6.29094	6.27426	0	6.03562	6.67101		FALSE
Y	14953	16149	AW017795	TTTGCTGGTGCCATTCTCTGGCTCTGTCAATGCTGTGTTGGTTTTCAACAGGTAGATATT	gb|AW017795			unknown		641 UP:Q9VUH8_DROM (Q9VUH8) CG13472-PA (RE01471p), partial (1%)	0	6.19377	6.15785	0	6.2891	6.86047		FALSE
Y	15052	16203	TC284691	CAGCCTCCAGGTCTGTGTATCCGCACGTCGTTGTGCCTTCGCTTGGCACAATTTTTAATT	gb|TC284691	GRMZM2G430646	hypothetical protein LOC100193824	unknown		1549 weakly similar to GB:AAC97961.1:4050087:DJ534K4 S164 (Homo sapiens), partial (5%)	0	6.17193	6.24031	0	6.45286	6.21917		TRUE
Y	15079	16303	TC299936	CCCGAGGTTTCTGCTAGTGGGAGCACAAGCAGCAGGGATAGGCCTACCCGTATTAATGGC	gb|TC299936			nucleic acid binding	nucleic acid binding	1909 similar to UP:Q7EZ58_ORYSA (Q7EZ58) RNA Binding Protein-like, partial (91%)	0	5.97957	6.03342	0	6.15987	8.12412		FALSE
Y	15098	16314	DT947571	TCGTCGTCTTCTCTCTCAGGTCTCAGCCATCGTATCGTCCGGACCCACCGTATCCCCAGT	gb|DT947571			unknown		520 weakly similar to UP:O65466_ARATH (O65466) Serine:threonine kinase-like protein , partial (5%)	0	6.28725	6.30743	0	6.1639	6.92125		FALSE
Y	15123	16329	BG837811	GGTCTCGCTGAATTCTGATGGTTTCCCCCCACTCGCTTTGCCTGATTTATCCGGTGATCC	gb|BG837811			unknown		547 similar to UP:Q7SEK7_NEUCR (Q7SEK7) Predicted protein, partial (28%)	0	6.47249	6.38024	0	6.33271	7.25172		FALSE
Y	15146	16342	BG841688	CCAATACTCCCTCCGCAGGACGAGACAATTTACGAACAACCGAGCATTCGTCACCGGACC	gb|BG841688	GRMZM2G054481	hypothetical protein LOC100277703	unknown		565 similar to UP:Q7XA76_ARATH (Q7XA76) At5g58375, partial (51%)	0	6.43129	6.37851	0	6.48543	6.04658		TRUE
Y	15158	16348	TC297819	CATCCAAATTTTGACTGGGAGTACGTCCACCCAGTTTCCTGGTGACAGTGAGATTTTTGG	gb|TC297819	GRMZM2G040094	hypothetical protein LOC100384234	unknown		483	0	6.30561	6.32733	0	6.69627	8.12412		TRUE
Y	15199	16370	TC313886	GATATGCCTCACACCTTCACAAGATTTGCACACCAGCAAAATGCTACAAACAAATTGCGT	gb|TC313886			kinase activity	transferase activity	535 similar to UP:Q8GT97_MUSAC (Q8GT97) Ethylene receptor-like protein (Fragment), partial (15%)	0	6.39917	6.32193	0	6.38543	6.69766		FALSE
Y	15213	16378	TC295719	TGCAAAATGGAAGGCTGGCGATGACAACATCCAGACAAGGATTCTGGGTCAAACAGGATA	gb|TC295719	GRMZM2G100454	hypothetical protein LOC100280200	kinase activity	nucleotide binding	832 gi|226507534|ref|NP_001146603.1|: hypothetical protein LOC100280200 [Zea mays] (IDPct:99.32/Score:299.7)	0	6.44294	6.31107	0	6.17792	6.11061		FALSE
Y	15161	16434	DN208391	CCGTGCTCTTTTGCAGTGAGTTCCCTGTTAATAACCTGTATAGCTGTATTTAATCATGCG	gb|DN208391			unknown		722 similar to PRF:NP_187681.2:22330971:NP_187681 GHMP kinase family protein (Arabidopsis thaliana), partial (33%)	0	5.99774	6.04439	0	6.50938	6.54689		TRUE
Y	15259	16486	TC310859	TGCTTCTTTTTCGCGATGACAATGCGCGTTTTCTTGTGTTCTTTTACGCCAATCAAACAA	gb|TC310859	GRMZM2G005984	photosystem II 11 kD protein	unknown		834 similar to PRF:NP_563687.1:18379115:NP_563687 photosystem II family protein (Arabidopsis thaliana), partial (61%)	0	6.2211	6.15178	0	6.4446	6.14568		TRUE
Y	15298	16508	DR829955	ATGAGGAGTTTGCAGCTTGCTCGTGAGCATGCTGCAAGTGATCATGAAAGGCTTGTCTAT	gb|DR829955	GRMZM2G118082	hypothetical protein LOC100279911	protein binding	protein binding	529 similar to UP:Q4F8Q5_LYCES (Q4F8Q5) Ethylene overproducer 1, partial (20%)	0	6.31651	6.33271	0	6.55919	5.86295		TRUE
Y	15312	16515	CF041502	TGAGAAAGGAAACCACCATCCATTTTGTGCTTTCTTCTATCGCCCCCTGTATCCAGTATG	gb|CF041502			DNA binding	nucleotide binding	525 gi|212276092|ref|NP_001130263.1|: hypothetical protein LOC100191357 [Zea mays] (IDPct:72.15/Score:114)	0	6.18388	6.10643	0	6.11894	6.85674		FALSE
Y	15286	16585	CD966548	AACTGCTCCTCGTCGCATCTCTTGTTCGTGCAGAGTTGCTGATCTAGTGGGTTCTGGTTC	gb|CD966548			unknown		524 homologue to PRF:NP_179638.1:15225359:NP_179638 expressed protein (Arabidopsis thaliana), partial (29%)	0	6.29278	6.24413	0	6.24793	6.52356		FALSE
Y	15451	16758	TC295535	AAGCAGAGCATCTCCGGGAAGAGGACATTCTCGGATCCTGTGCTCCTCTCCTGAGCTCGC	gb|TC295535			unknown		1685 similar to UP:Q9SA69_ARATH (Q9SA69) F10O3.17, partial (54%)	0	6.23266	6.13955	0	6.35579	6.96		FALSE
Y	15507	16787	TC304232	TGCCATTGAATGCTGATATCTACAGCTCCCCTGAGAACAAGCCAGTGCCATCTGCTGGGA	gb|TC304232	GRMZM2G310739	glucan endo-1,3-beta-glucosidase 5	hydrolase activity	hydrolase activity	824 similar to UP:Q9BKZ9_CAEEL (Q9BKZ9) Mammalian fe65 homolog protein 1, isoform a, partial (3%)	0	6.05311	6.08534	0	6.46761	6.02015		TRUE
Y	15581	16827	CO452647	CGGCCTCCTCTTGGGGTGCCTTTATCCTGGACGGGGTCCCTGATTTGGTTACGACTCCCT	gb|CO452647			lipid binding	lipid binding	831 weakly similar to UP:Q4NPG7_9DELT (Q4NPG7) PE-PGRS family protein, partial (4%)	0	6.28725	6.27984	0	6.32733	7.36545		FALSE
Y	15591	16833	CO450286	CAAATGTGTCGCCTTCGTTGAATTCCCTTTTTGTCCATCTTGTGTTGTACCCACATACCC	gb|CO450286			unknown		473 weakly similar to UP:O96549_DICDI (O96549) Developmental protein DG1071 (Fragment), partial (8%)	0	6.1819	6.11478	0	6.09381	6.90207		FALSE
Y	15604	16840	CO522159	AGACTTGAGAGAGAGAGTTTATTCGGGAGGTCTCTGGTATTATTAAACTGTGCCGGTTAT	gb|CO522159			protein binding	protein binding	671 similar to PRF:NP_565180.1:18411948:NP_565180 expressed protein (Arabidopsis thaliana), partial (21%)	0	6.54844	6.52982	0	6.6279	6.7211		TRUE
Y	15656	16869	TC287797	TGAACTTCTTGAAGCTCGACATGATGGTAGGGAAGTCTTCCTCGGCTGGAAGGATAGTTG	gb|TC287797	GRMZM5G840582	alanine aminotransferase 2	catalytic activity	transferase activity	495 similar to UP:Q84UX4_ORYSA (Q84UX4) Alanine aminotransferase, partial (18%)	0	6.27798	6.35403	0	6.4545	6.2075		TRUE
Y	15601	16923	BM267958	TGTACTTCTTGTTGTGACTATGCAGATAACCTCCGGTGTCGAACATGTCTAAGTCGCACC	gb|BM267958	GRMZM2G144367	stromal cell-derived factor 2	unknown		397 similar to UP:SDF2_ARATH (Q93ZE8) Stromal cell-derived factor 2-like protein precursor (SDF2-like protein), partial (14%)	0	6.91409	6.94017	0	6.42794	6.07682		TRUE
Y	15700	16976	DN213990	GGACAGAGGAGCAGCTTGGGGACATTCTCACGAAGCCTCTCGGCAAACTGAAGTTCAGAG	gb|DN213990			unknown		762 gi|115481010|ref|NP_001064098.1|: Os10g0130700 [Oryza sativa (japonica cultivar-group)] (IDPct:61.9/Score:83.19)	0	6.732	7.41278	0	7.74079	9.26796		TRUE
Y	15735	16994	CF049664	ACCCGGGGTCCTTGTTTGGGAAGTTTCACTTGTTGCTGGGGGAGTTGTTCCTCCAGTTGA	gb|CF049664			structural molecule activity	structural molecule activity	375 weakly similar to UP:Q9SM26_MAIZE (Q9SM26) Acidic ribosomal protein P2a-2, partial (38%)	0	6.19771	6.14975	0	6.08108	6.50303		FALSE
Y	15773	17015	TC292077	TCGTGACCTCGCGCAGAGATGATGGCGTGAGAGCCTCGGTCCGCGTGGTTAGGCAGATTT	gb|TC292077			unknown		449 homologue to UP:Q5AR65_EMENI (Q5AR65) Predicted protein, partial (10%)	0	6.71562	6.57743	0	6.59544	6.59842		TRUE
Y	15837	17048	TC288687	GACGTGTATGCGAAGCTGTGCCTCACGAGCAGCCCTGATGTTTCATGCTCAACCAAGGTG	gb|TC288687	GRMZM2G096355	hypothetical protein LOC100280161	unknown		1026 gi|226497154|ref|NP_001146565.1|: hypothetical protein LOC100280161 [Zea mays] (IDPct:82.95/Score:500)	0	6.47897	6.36282	0	6.79831	5.95884		TRUE
Y	15876	17068	TC290617	GGACATGGGAGACGGACATGATCTCCATGCAGGAGAACATGTCTGCCAGGACACTCACGC	gb|TC290617			DNA binding	DNA binding	940 similar to UP:EZ2_MAIZE (Q8S4P5) Polycomb protein EZ2 (Enhancer of zeste protein 2), partial (8%)	0	6.0268	6.12102	0	6.49506	6.62498		TRUE
Y	15884	17072	TC299386	GCGTTTACAAACGAGTGAGCTCCTTTGTGGTTCCCCTTCATGACAATAATAACACCATCT	gb|TC299386			kinase activity	kinase activity	820 similar to UP:KPYG_RICCO (P55964) Pyruvate kinase isozyme G, chloroplast (Fragment) , partial (25%)	0	6.1127	6.16792	0	6.24413	6.65821		FALSE
Y	15770	17098	MAGI4_300	GCCGCCTTCGTATCTGATTTGCACGTATGGTTCTGTCGACGTCTCATTTTTTAGTGGCTC	gb|MAGI4_300			transporter activity	transporter activity	maize MAGI4 gss assembly	0	6.20163	6.22689	0	6.33271	6.56834		FALSE
Y	15772	17099	TC280624	GTGTTTGGTCTATCTGGTTTGAGCTTTGGTCTGGAATTATGTTACTGCTTTTGTTTCCTC	gb|TC280624	GRMZM2G311165	hypothetical protein LOC100193668	transferase activity	transferase activity	1203 similar to UP:Q9FNY6_ARATH (Q9FNY6) Oxalyl-CoA decarboxylase, partial (11%)	0	6.33628	6.32553	0	6.52042	5.97499		TRUE
Y	15813	17120	CF272879	GTAGCTCGGCTGGGTGTGGTCCGGTTCCCCCATAGCACAGACAGAAGCTCGTTGACCCAA	gb|CF272879			unknown		632 gi|226505538|ref|NP_001140572.1|: hypothetical protein LOC100272639 [Zea mays] (IDPct:84.93/Score:231.5)	0	6.42626	6.35755	0	6.29278	6.86419		FALSE
Y	15842	17135	TC296003	TTTTATTTAGTATAGGTACGCTTAGTAATTATGGCTAGCTCCGTTGTTGTGTCCGTGTGC	gb|TC296003			unknown		1291 weakly similar to UP:Q4FDC1_HPBV0 (Q4FDC1) X protein, partial (20%)	0	6.31288	6.21917	0	6.80349	6.7046		TRUE
Y	15939	17185	CO439324	CCTCTCTGCTATCATCTGGTAGTCGTATGCCCCCAGTGGCTCACCTGTTCGGCTGCTCGG	gb|CO439324			unknown		635 similar to GB:BAB92673.1:20804997:AP003433 DNA-binding protein-like protein (Oryza sativa (japonica cultivar-group)), partial (8%)	0	6.97154	6.71699	0	6.47897	6.97269		TRUE
Y	15943	17187	TC309510	TCGCCATTCCCTGTCCCTTGCTTCATACAGTGATGCATGAATGGTTCCTTGTCACCTACT	gb|TC309510			catalytic activity	hydrolase activity	934 similar to UP:Q9V3T8_DROME (Q9V3T8) SR family splicing factor SC35 (CG5442-PB, isoform B) (LD32469p), partial (10%)	0	6.39575	6.42291	0	6.49185	6.56986		TRUE
Y	15981	17208	BG319805	CTTCCCTTGCTTCCTCTCTTATCCTCCCTTACTTCACCTATTCCCCTCATTCCTCCCTCT	gb|BG319805			unknown		236 similar to UP:Q8JG32_CHICK (Q8JG32) Minibrain protein kinase, partial (3%)	0	6.25927	6.34696	0	6.56529	7.05961		TRUE
Y	16007	17222	DR959646	ATTCTGTCCTCTGCAGTGCATTGCTACAAAAAGGACTGCTTAAGGCACTTCCAGGCATCC	gb|DR959646	GRMZM2G069773	hypothetical protein LOC100382153	unknown		570	0	6.06824	6.08321	0	6.09592	6.75355		FALSE
Y	16017	17228	BG841599	ACACCGGCAGCACTGTCTGGCCACCGAAGTCGTCCTTCTCCGACATGTCGTACTCGTGCA	gb|BG841599			hydrolase activity	hydrolase activity	287 similar to UP:Q9AXF1_ORYSA (Q9AXF1) Phosphoinositide-specific phospholipase C, partial (13%)	0	5.99774	6.07682	0	6.17592	6.43296		FALSE
Y	16040	17240	TC308460	CTGCTGCATCATCGGCGATTGCTGTGAGCCAGCAGGTGAGCCCACCTGTGCCTGCTGTAA	gb|TC308460			unknown		259 gi|115481830|ref|NP_001064508.1|: Os10g0391100 [Oryza sativa (japonica cultivar-group)] (IDPct:66.1/Score:41.2)	0	5.97269	6.04221	0	6.06393	7.0268		FALSE
Y	16057	17250	TC291797	GCCGCCCTACAACAGCAACAGAAAGCATCCTCCTGTAACTGGATTGTGGCTGCTCCGTTG	gb|TC291797			carbohydrate binding	nucleotide binding	850 similar to UP:Q6R7R6_9GEMI (Q6R7R6) TrAP, partial (11%)	0	5.98641	6.01346	0	5.98185	6.84925		FALSE
Y	15920	17260	MAGI4_126108	CTTGTGTGCCTGATATTTCACTTCAATTCATTCATAGATAACGGGGATCGCTCCTCACTT	gb|MAGI4_126108			unknown		maize MAGI4 gss assembly	0	6.50938	6.40939	0	6.54844	6.72792		TRUE
Y	15984	17294	TC298369	CCCTTTCTTCCCTTCACAAGGTTCCTGAGGCCCGCTTTGAGCTGAGATGGATTCGTCCCA	gb|TC298369	GRMZM2G041729	Calcineurin B-like protein	binding	binding	723 similar to UP:Q5ZAG5_ORYSA (Q5ZAG5) Calcineurin B-like, partial (65%)	0	6.42794	6.35226	0	6.38716	6.2891		FALSE
Y	16054	17333	TC296312	GCAATGGTGGTGAAGGCTACGATGAAAGGATTGCGGCGATATTACGGTTGATGAATGGCA	gb|TC296312			unknown		329	0	6.26303	6.20555	0	6.98527	8.47533		TRUE
Y	16158	17388	TC306970	CCACGCACTACAGCTCGAAGGAATGGCCCAACCCGGTGTCGAAGAACTGCTACGGCGAGA	gb|TC306970	GRMZM2G059565	hypothetical protein LOC100274457	unknown		2113 similar to PRF:NP_200668.1:15237711:NP_200668 expressed protein (Arabidopsis thaliana), partial (50%)	0	6.1127	6.03782	0	6.16792	6.69488		FALSE
Y	16070	17426	TC307855	TGCAGGACAAGGTGGATGGATGCTGGAAGCTCATCTACAGCACGATCTCCATACTGGGGA	gb|TC307855	GRMZM2G124473	structural molecule	structural molecule activity	structural molecule activity	1051 similar to PRF:NP_196544.3:42567755:NP_196544 plastid-lipid associated protein PAP : fibrillin family protein (Arabidopsis thaliana), partial (50%)	0	6.49506	6.41447	0	6.78398	6.51412		TRUE
Y	16096	17439	TC314352	ACTTTTTGGTTGTGGCAATCGCCTGAAGTACAACCACTGGTTGGTGTCATTGCCTGAATC	gb|TC314352			unknown		1038 Zea mays clone EL01N0447C11.c mRNA sequence	0	6.56986	6.48543	0	6.52669	6.55919		TRUE
Y	16107	17445	DR814932	GGAAAAAAACCCTCTTGATCGGCCTCCACTGGTTCGGGTTTAGCGCTTCTCAGGGGCCTC	gb|DR814932			unknown		531 gi|226529901|ref|NP_001142328.1|: hypothetical protein LOC100274498 [Zea mays] (IDPct:71.05/Score:100.5)	0	6.44128	6.38543	0	6.19377	6.48059		FALSE
Y	16114	17449	TC299829	TTTCCCTCTCCATTGCTTGATGGCACCTGCATCCATGTTTTCTTCCCCAGCACACAGCAT	gb|TC299829	GRMZM2G034573	hypothetical protein LOC100277217	unknown		492 weakly similar to UP:Q9BJP7_PLAFA (Q9BJP7) Merozoite surface protein 2 (Fragment), partial (26%)	0	6.1416	6.13955	0	6.10852	6.58946		FALSE
Y	16146	17466	TC309072	ACGCTGGATGGGCTCCCGGTTAGTCGGTTACGCAACGCGGTGAGATCACTTGGGTCCGTT	gb|TC309072			unknown		969 similar to UP:Q75LY1_ORYSA (Q75LY1) Expressed protein (With alternative splicing), partial (49%)	0	6.32733	6.42122	0	6.50144	8.43171		TRUE
Y	16163	17475	DT940234	TTGTCACTGAGAGAGGTGATGAACAAATTTCTGTACTCTTGGCATCTAACTTTTGGCCTG	gb|DT940234	GRMZM2G416388	CBS domain protein	unknown		774 similar to UP:Q676Z5_9ASPA (Q676Z5) CBS1 (Fragment), partial (50%)	0	7.11894	6.55919	0	6.76288	6.04658		TRUE
Y	16277	17536	TC295292	GCTGTAGGATGGTTAACGGTGCTGGAGTAATGCTAGTTTGTTCCTTCCTGTTGGGTGCTT	gb|TC295292	GRMZM2G073510	hypothetical protein LOC100192592	DNA binding	nuclease activity	714 similar to UP:ERCC1_ARATH (Q9MA98) DNA excision repair protein ERCC-1 (AtERCC1) (AtRAD10) (Ultraviolet hypersensitive 7) , partial (15%)	0	6.48382	6.36632	0	6.29462	6.38024		FALSE
Y	16341	17570	TC300466	GGAGCTAGTAGCTGCCAGCCACACATTTCGGTCGTCGGAACCACATATCATGATGTCGTC	gb|TC300466			unknown		689 UP:Q7X9M8_MAIZE (Q7X9M8) Yabby15 protein (Fragment), partial (10%)	0	6.88264	6.14568	0	6.08108	6.1127		FALSE
Y	16292	17629	TC285499	GATGTTGACACCCCAGTCAGTGTCATCATTCATTGGTGGTCGCCAATGGTGAGTGAAAGA	gb|TC285499	GRMZM2G174784	hypothetical protein LOC100280414	DNA binding		372 weakly similar to UP:Q84Q60_ARATH (Q84Q60) At5g49350, partial (12%)	0	6.2384	6.23649	0	6.04658	6.52042		FALSE
Y	16294	17630	BM660128	CAACGTGGATTCCAAGACTCTCGCCCTGGTCATCGAGTATTGCAAACAAGCACGTCCACG	gb|BM660128	GRMZM2G060394	SKP1-like protein 1A	protein binding	protein binding	396 similar to UP:Q6PL11_ORYSA (Q6PL11) Skp1 protein, partial (38%)	0	6.04002	6.07682	0	6.83289	6.88264		TRUE
Y	16308	17637	TC290623	AACATGCTCCACTAGACCTGTTTGCACCACTCCCGCAAAAAGTATACTGGCATATCAAGG	gb|TC290623			unknown		581 weakly similar to UP:Q6ETQ7_ORYSA (Q6ETQ7) Hydroxyproline-rich glycoprotein-like, partial (6%)	0	6.44128	6.40088	0	6.60881	6.02015		TRUE
Y	16401	17686	CD960537	TGCGTAGCATAGTACATAATTTTACCTGTAGTAATCGTCGTCTCTGCCACCTCTGCTCAT	gb|CD960537			unknown		324	0	6.26679	6.2384	0	6.28355	7.04221		FALSE
Y	16415	17693	TC292248	CAACCATGCCTGCCGATTTGAATCTCGTTTCACCAGCATGGCAGCATTATCTGATTTGGG	gb|TC292248	GRMZM5G845611	Glyceraldehyde-3-phosphate dehydrogenase BPutative	catalytic activity	catalytic activity	1870 similar to PIR:S05553:DESPGB glyceraldehyde-3-phosphate dehydrogenase (NADP) (phosphorylating) B precursor, chloroplast - spinach (Spinacia oleracea) , partial (89%)	0	6.27426	6.34341	0	7.69627	6.31651		TRUE
Y	16435	17704	TC296449	TGGTGCTTGCAAACTCGTCTCTCCCAACCCAAAGCAGAGAGTAATCACCGTACCATTACT	gb|TC296449			unknown		700 homologue to UP:Q4NXR2_9DELT (Q4NXR2) LigA, partial (4%)	0	6.17393	6.22882	0	6.23266	6.56682		FALSE
Y	16505	17743	TC284510	CCCGAGTCCTCGTAAGAGACCCCGCAGGATTACATTCAATAATGTGTTTCGCAAAAGACA	gb|TC284510	GRMZM2G135444	hypothetical protein LOC100273605	catalytic activity	catalytic activity	641 weakly similar to PRF:NP_564504.1:18401703:NP_564504 protein phosphatase 2C-related : PP2C-related (Arabidopsis thaliana), partial (18%)	0	6.30195	6.15987	0	6.24031	6.80993		FALSE
Y	16543	17764	TC291506	TTCTTCCTGTCTGCATCCGAGTTTGTCGAGTCAATGCTCGCCTCTCTGAAGGTCCCCGTG	gb|TC291506	GRMZM2G085641	hypothetical protein LOC100274886	unknown		906 similar to PRF:NP_850428.1:30689883:NP_850428 lipase-related (Arabidopsis thaliana), partial (32%)	0	6.06393	6.11061	0	6.33092	7.12825		FALSE
Y	16402	17771	AW256178	GCTTCGGCAGTCTAACCATGATCCCGCCCAAAAGATGGGAAATTGACAGAAACAGTGAAA	gb|AW256178			unknown		542	0	6.87897	6.64386	0	6.30012	5.96347		TRUE
Y	16408	17774	TC290628	TTTGCCTTCCCATGGTTTGGCCTCTCCCTAGTTGTGACAGGTGGGCTCCCATGTCTCTAT	gb|TC290628	GRMZM2G151230	hypothetical protein LOC100277715	unknown		777 gi|226498022|ref|NP_001144684.1|: hypothetical protein LOC100277715 [Zea mays] (IDPct:98.41/Score:225.7)	0	6.28725	6.30925	0	6.30195	7.19967		FALSE
Y	16412	17776	CO440130	TTTTTTTCATTTCTGCCGCACGTGCCTCATCTCTGCCCACGCTTGCCTATGGCTGTTTTG	gb|CO440130			unknown		832 gi|226502056|ref|NP_001151885.1|: F-box domain containing protein [Zea mays] (IDPct:98.63/Score:143.3)	0	6.84298	6.96924	0	9.03397	6.71287		TRUE
Y	16426	17783	TC311534	TGCTGACACTCTTAAGTGTCTTGAAGATCTCAGCAAGATTAGTGGCCTAAAACTCCCTGA	gb|TC311534	GRMZM2G067299	inositol polyphosphate 2-kinase	kinase activity	nucleotide binding	1859 Zea mays clone EL01N0324B04.c mRNA sequence	0	6.72247	6.52982	0	6.85798	6.45943		TRUE
Y	16436	17789	TC308383	TGCTTCAGCTGCTAGTGGGAAGCTACTTCTCAGAAAGGATACCAGAGGCTAATGCCATTG	gb|TC308383	GRMZM2G446625	hypothetical protein LOC100275401	unknown		1413 weakly similar to PRF:NP_189940.1:15229305:NP_189940 expressed protein (Arabidopsis thaliana), partial (76%)	0	6.53916	6.41109	0	6.49825	5.9331		TRUE
Y	16442	17792	TC311030	TTACCTCGCCCAGGAGGGGAGCCTCCCGCTTACAAACCCTAGCCTCTACTCCTCTGAGCT	gb|TC311030	GRMZM2G166049	hypothetical protein LOC100272712	protein binding	protein binding	837 similar to UP:Q852K2_ORYSA (Q852K2) Expressed protein, partial (49%)	0	6.70321	6.62498	0	6.71836	6.65535		TRUE
Y	16449	17796	BM337143	CCAGAACCAAAAAAGCAAAAAGCGATCCTCCGCTCCCTACACTCTATCCCCTACACTCGC	gb|BM337143			unknown		396 similar to PIR:T23270:T23270 acetyl choline receptor alpha chain (Caenorhabditis elegans), partial (3%)	0	6.42794	6.31288	0	6.25361	6.51412		FALSE
Y	16486	17817	TC308154	CGTAGTCATCCAAGGCATCCCCCTTCAGTTCATTGGCAAGCTCACTTTCCATCGACGCAT	gb|TC308154	GRMZM2G372074	LOC100281790	unknown		577 gi|115460914|ref|NP_001054057.1|: Os04g0644300 [Oryza sativa (japonica cultivar-group)] (IDPct:50.77/Score:65.85)	0	6.01123	6.13545	0	6.09803	6.67243		FALSE
Y	16569	17862	MAGI4_66258	AGGATCCTGGTCTTGACGAAATACCACCTACCTTCTCCCTGTCACGGTTTTGGCCCTTGC	gb|MAGI4_66258			unknown		maize MAGI4 gss assembly	0	6.17792	6.20945	0	6.09381	6.62936		FALSE
Y	16624	17890	TC309027	GCCTTCTTCCGCAGCTTCGCTGAGGAGTTCAACGACTTGTTGGGGTCAACAGTTACGGTT	gb|TC309027			hydrolase activity	hydrolase activity	981 weakly similar to UP:Q9XH69_PRUAR (Q9XH69) Beta-amylase (Fragment), partial (21%)	0	6.41954	6.25172	0	6.57137	6.66818		TRUE
Y	16649	17903	TC308638	AACCAAACACACCCTAAATGTCTAAATTGTGGGGAGCTAGGCCACAAGAAGAACAGCCCT	gb|TC308638			unknown		841 similar to UP:Q05792_MAIZE (Q05792) Nucleotide sequence for mutator transposable element MuA2, partial (4%)	0	6.13545	6.14975	0	6.24222	6.58796		FALSE
Y	16661	17909	TC294625	TAGCATGAAAGGTTGATTTCAGGCCAGCAATGAAATATGTATTCCTAGGGCCCTGCCGGT	gb|TC294625	GRMZM2G103771	LOC100286246	transporter activity	transporter activity	864 Zea mays clone EL01N0448C02.c mRNA sequence	0	6.36807	6.4363	0	6.59246	8.49546		TRUE
Y	16673	17915	DR806325	CTGGCTGACAGCCCTCTTCTCAGGTTTCTTTGCTAATTTCTATGGGCTTCTTTTGTTCTT	gb|DR806325			unknown		824 similar to UP:Q7PK77_ANOGA (Q7PK77) ENSANGP00000022680 (Fragment), partial (6%)	0	6.24793	6.30012	0	6.46271	6.05094		TRUE
Y	16548	17936	AI967174	AAACAGGGAATCAGAACCCAGCCAATTCCCTTGCTTCCCTGAACAATTTAACAGTTGGCG	gb|AI967174	GRMZM2G477205	hypothetical protein LOC100193231	protein binding		616 614006H04.x3 614 - root cDNA library from Walbot Lab Zea mays cDNA, mRNA sequence.	0	5.98185	5.97499	0	5.96578	6.65678		FALSE
Y	16586	17955	BM501418	GAGGAGCTCACCTTCAGGTTCCCTGGGTGCAAGACTCTAGTTGTGTCGAGGTTCAAGTTC	gb|BM501418	GRMZM2G044724	hypothetical protein LOC100272591	hydrolase activity	nucleotide binding	434 weakly similar to GB:BAA97162.1:8809611:AB018117 disease resistance protein-like (Arabidopsis thaliana), partial (5%)	0	6.71012	6.40088	0	6.71012	6.37156		TRUE
Y	16606	17965	CF031105	CTCCCATATAGAGTCAGACCCTAGCATGAGCAGGCCCAGCAGAATCTCAACCTATGTAGA	gb|CF031105			unknown		369	0	6.48543	6.56071	0	6.23458	5.99548		TRUE
Y	16627	17976	CF630475	CTTTCTTCTTCCTCTAATTCCTGTTGCCTCTCCCATTCTAGTCTTTGTTGCTCAGCGAAC	gb|CF630475	GRMZM2G091543	hypothetical protein LOC100279890	kinase activity	nucleotide binding	659 similar to PRF:NP_197055.2:30685394:NP_197055 expressed protein (Arabidopsis thaliana), partial (7%)	0	6.34341	6.26866	0	6.46761	7.0045		TRUE
Y	16662	17994	TC299633	AAATTCAGTATGATGCCAAGCGCCATTATCAAATGCTGCCCCTGACTAAAGTTGCTTAGG	gb|TC299633			unknown		716 similar to UP:FOXF2_HUMAN (Q12947) Forkhead box protein F2 (Forkhead-related protein FKHL6) (Forkhead-related transcription factor 2) (FREAC-2) (Forkhead-related activator-2), partial (4%)	0	6.00899	6.01346	0	5.99548	6.62936		FALSE
Y	16698	18013	TC289565	AGTGCCTCATGTCCATCATTGACAAGTTCGCCGTTCCGGGATACATGTCCTTGCCTACGA	gb|TC289565			binding	molecular_function	834 similar to UP:Q8S9F0_ORYSA (Q8S9F0) Cytochrome P450, partial (46%)	0	6.21529	6.40088	0	6.24603	6.72247		TRUE
Y	16714	18022	BE638583	TTGCAGCTGCTCTTTATCTTTTATTCTCCATGATGCACACCTCTGCTTCCTTCCCTCATT	gb|BE638583			unknown		143	0	6.05311	6.03342	0	6.1416	7.13648		FALSE
Y	16716	18023	TC284373	GGAAAAAAACAAACAGAGCAGGACATTCGCGTCTAGTCCCTGTACGCACACAAGGACCAC	gb|TC284373	GRMZM2G136081	LOC100284467	DNA binding		984 similar to UP:Q6F396_ORYSA (Q6F396) Expressed protein, partial (5%)	0	6.3505	6.47735	0	6.44791	6.2211		TRUE
Y	16758	18044	BU080236	AAGGGGGGGTCATTTCCGAAGCAGTAGTCTAAAAAATACAGGGATTCCCGCATGGTTCTC	gb|BU080236			unknown		187	0	6.61912	6.46923	0	5.8802	5.94251		TRUE
Y	16762	18046	TC294145	CAAACAACGCTAGCACATGAGGAGGTGATTAGACGTGGGCTCTAATGTTATGGTCCAGGC	gb|TC294145			nucleotide binding	nucleotide binding	2616 UP:BIP3_MAIZE (O24581) Luminal binding protein 3 precursor (BiP3), complete	0	6.35755	6.40769	0	6.12928	6.76421		TRUE
Y	16776	18054	TC285015	TGTCCGCTCCAAGGTGTGTCAGCAACACCCTTCTGCTGACAGTTATATTTTTTTTGGGAC	gb|TC285015			binding	binding	557 weakly similar to PRF:NP_187835.1:15230446:NP_187835 protein arginine N-methyltransferase family protein (Arabidopsis thaliana), partial (9%)	0	6.37156	6.47086	0	6.34341	6.3837		TRUE
Y	16790	18061	TC298211	CGACGCCAGCACGGTAAACAGCAACACGGTTTTCTACGCTCGGATGTGCCCCGACGCCTA	gb|TC298211	GRMZM2G435592	hypothetical protein LOC100273591	kinase activity	nucleotide binding	1250 similar to PIR:S04521:S04521 histone H3 (clone pH3c-1) - alfalfa (fragment) (Medicago sativa), partial (81%)	0	6.31832	6.2724	0	6.38716	6.62936		FALSE
Y	16815	18074	TC299564	ACTCGATCTATAGCTCCTTCGTCCCCCATCTTCAGAAATTGGAATTTCTTGCAGTCGCTT	gb|TC299564			DNA binding	transcription factor activity	908 UP:Q41891_MAIZE (Q41891) ZEM1 (Fragment), complete	0	6.07682	6.02459	0	6.13545	6.60585		FALSE
Y	16874	18105	DR814383	CTGCCCTCCATTCCATCCAGCACCTAGAAAAAACTAATCGCAATTAGTTGACGCATAATA	gb|DR814383	GRMZM2G030571	hypothetical protein LOC100279249	lipid binding	transferase activity	841 similar to UP:AGT23_ARATH (Q9SR86) Alanine--glyoxylate aminotransferase 2 homolog 3, mitochondrial precursor (Beta-alanine-pyruvate aminotransferase 3) , partial (40%)	0	6.03562	6.00225	0	6.24222	6.44128		FALSE
Y	16723	18111	TC311389	CTAGACTTCGTAATTGGCTGTGTGACGATGAACTAAGTTTGGTCATCGCATGATGATGTA				unknown		878 UP:O04170_MAIZE (O04170) Teosinte branched1 protein (Fragment), partial (30%)	0	7.01792	6.26491	0	6.12309	5.88996		FALSE
Y	16787	18144	TC288189	TTCGCTTCCGCTGTCCATTTGAGGCGGCTCCTGTCCGTTTCCCCTCTTTATTTTCACCGG	gb|TC288189	GRMZM2G119890	hypothetical protein LOC100276302	unknown		854 gi|226504076|ref|NP_001143597.1|: hypothetical protein LOC100276302 [Zea mays] (IDPct:98.3/Score:313.9)	0	6.59694	6.53605	0	6.73606	7.22786		TRUE
Y	16812	18157	TC283959	CTTTTGCTTCCCTTTGAGCCTCCTCTCTGGTTCTCAAGAGAAAAGGAGATAGGCCTAGCT	gb|TC283959			unknown		616 similar to PIR:A02659:HSPG sperm histone - pig (Sus scrofa domestica), partial (40%)	0	6.40769	6.32193	0	6.48704	9.80703		TRUE
Y	16814	18158	TC291908	GGCACTTGTTTTTGCTGATGCAAAAGCAATTAAGGAGAACAGTGCCAAACTGGGTGCTGG	gb|TC291908	GRMZM2G026180	hypothetical protein LOC100272598	unknown		731 similar to UP:Q67Y70_ARATH (Q67Y70) ABC transporter like protein, partial (45%)	0	6.62498	6.71287	0	6.87774	6.43796		TRUE
Y	16876	18191	TC289405	CGGTTTTCTGATTGTTACTAGTTGCTCTGCGGATTCGATTCCCTTGCCGAGATTTATCTC	gb|TC289405	GRMZM2G019183	Putative uncharacterized protein	catalytic activity	catalytic activity	1288 similar to UP:Q5D6D9_GINBI (Q5D6D9) Trehalose-6-phosphate synthase, partial (10%)	0	6.24793	6.22497	0	6.01346	6.86047		FALSE
Y	16882	18194	TC291260	CTGGCTGTTAGAGGTTTATCTCTTGTCCTTCAAAAGGGCCAGTGCTTTGGAATGCTTGGT	gb|TC291260			hydrolase activity	nucleotide binding	622 similar to PRF:NP_190362.2:22331657:NP_190362 ABC transporter family protein (Arabidopsis thaliana), partial (11%)	0	6.79051	6.59842	0	6.3733	6.24031		TRUE
Y	16951	18231	TC309675	CTACAACTCTCCACCTACCTACCAGTATCCACCACCTCCGTATAGCTACCAACCTTCGCC	gb|TC309675			DNA binding	receptor activity	1248 weakly similar to PIR:S55036:S55036 tyrosine-rich hydroxyproline-rich glycoprotein - parsley (fragment) (Petroselinum crispum), partial (15%)	0	6.51728	6.45615	0	6.21529	6.03782		TRUE
Y	16985	18250	TC314024	AACCATTTAAAACTTGGCAACTTGCTGCGGTGTCACATGTAAAAGAAGGGTTGTCCAGGA	gb|TC314024			unknown		427 similar to UP:Q9I7K0_DROME (Q9I7K0) CG31363-PE, isoform E, partial (8%)	0	6.18785	6.2211	0	6.23649	7.16792		FALSE
Y	16879	18277	TC302144	TCCAAATGATGCAGGACGCAGGGTTTCCTGTTTCTCTTGAGGCATACAACTGCATGCTGG	gb|TC302144			unknown		762 weakly similar to PRF:NP_567856.1:18417671:NP_567856 pentatricopeptide (PPR) repeat-containing protein (Arabidopsis thaliana), partial (17%)	0	6.79572	6.57894	0	6.8009	7.29278		TRUE
Y	16933	18306	DR814289	GCTCTCCTGAGAAAGGGTCCTTCTGGTGGAGAGATGTTACACAGTTACTCCCCTACTTCA	gb|DR814289			unknown		704 gi|115444055|ref|NP_001045807.1|: Os02g0133700 [Oryza sativa (japonica cultivar-group)] (IDPct:35.04/Score:62.77)	0	6.45121	6.36107	0	6.37851	6.01569		FALSE
Y	17033	18359	TC281353	AGGAAACACTGAGGCGAGAGCACCTTCCTTCAGCTTGGATTCCATTTTTGAATTACTTGA	gb|TC281353	GRMZM2G007683	Putative uncharacterized protein	DNA binding	DNA binding	741 homologue to UP:Q45GC6_ORYSA (Q45GC6) Sulfiredoxin-like protein, partial (70%)	0	6.24222	6.27053	0	6.69905	6.96924		TRUE
Y	17042	18364	CD958114	CTTCTCGTCCTGGTGCAGTCTCTTCAGACGGTCAAACTTCTCGGGCAGCTCTTTCTCTGC	gb|CD958114			unknown		497 homologue to SP:Q14141:SEPT6_HUMAN Septin 6. (Homo sapiens), partial (34%)	0	6.80349	6.60881	0	6.14771	6.4363		TRUE
Y	17080	18384	TC304151	AAGATCTGGATGATGCAAGATCAGCTAATTTTGGCCAAGGCGTACTTGCATTTCGCTTCT	gb|TC304151			transferase activity	transferase activity	781 weakly similar to UP:Q4NYR2_9DELT (Q4NYR2) Aspartate:glutamate:uridylate kinase, partial (3%)	0	6.45615	6.5345	0	6.38716	6.01569		TRUE
Y	17116	18403	CF045137	CCCCTTATTATTTCTCCGCTTTCGCTCTTTCTCCCTTTGTTTCGCTTCTCGCCTCTTCTC	gb|CF045137			unknown		824 weakly similar to UP:Q4NZF2_9DELT (Q4NZF2) PE-PGRS family protein, partial (4%)	0	6.33271	6.2384	0	6.76421	7.54612		TRUE
Y	17122	18406	TC301423	ATGCACTTTCAGTTTGGTCTTACCTAGTAATCTTTACAGCGTGAAAGGATCTCTAGCTAG	gb|TC301423			unknown		917 similar to PRF:NP_171826.2:42561648:NP_171826 expressed protein (Arabidopsis thaliana), partial (9%)	0	6.37851	6.27426	0	6.48382	6.54998		TRUE
Y	17124	18407	CO452404	GGAGGACTGGCAGGCACAACCGAAGCCACCGCTTCTAGTTCTCGGGTTCATCGCCAGCAA	gb|CO452404	GRMZM2G336533	hypothetical protein LOC100273092	DNA binding	DNA binding	786 homologue to GB:AAT02360.1:46849874:AY596808 NAC transcription factor (Oryza sativa (japonica cultivar-group)), partial (59%)	0	6.33807	6.15381	0	6.14771	7.35755		FALSE
Y	17194	18445	TC281012	GAGAGAAAAAATCATTCTCGTTTCTCTCACTCCGCTATACCCCCGCCCGAATCGATGGAG	gb|TC281012	GRMZM2G024607	hypothetical protein LOC100192628	unknown		782 similar to UP:IM30_ORYSA (Q8S0J7) Probable membrane-associated 30 kDa protein, chloroplast precursor, partial (59%)	0	6.20945	6.2555	0	6.30925	7.03782		FALSE
Y	17087	18472	CO523597	CGAGGCTAGCCTGAGGTGATCCACTTGGCACATGTGCGGCCCTTTACCATCAGCAACGCC	gb|CO523597			unknown		562 UP:INHA_RAT (P17490) Inhibin alpha chain precursor, partial (2%)	0	6.2854	6.30743	0	6.22497	6.48382		FALSE
Y	17089	18473	TC288948	GTCATGGAATTTTTAAGAATATGCTTCGGCGAAGTTCTTGAAGGGTATGGAATGACAGAG	gb|TC288948	GRMZM2G059381	AMP-binding protein	catalytic activity	catalytic activity	1302 similar to UP:Q9C5U7_ARATH (Q9C5U7) Long-chain acyl-CoA synthetase, partial (45%)	0	6.42291	6.23074	0	6.54844	6.27798		TRUE
Y	17218	18542	CO441690	TCATGTTGTCCTTGTACGTGCATCTGTAGTAATACCTGGGGAAGTTGGTGTTGTTGATCT	gb|CO441690			transcription factor activity	transcription factor activity	783 similar to UP:Q6IEN5_ORYSA (Q6IEN5) WRKY transcription factor 46 (Fragment), partial (60%)	0	6.12309	6.18388	0	6.23074	8.02569		FALSE
Y	17240	18553	TC290009	TGCCTGTCTGCAATTCATGCATATGATTGCACACTGGAACAGTTGGATATTGAATCTGCT	gb|TC290009	GRMZM2G136680	hypothetical protein LOC100277146 (LOC100277146),	unknown		1735 similar to UP:Q656E2_ORYSA (Q656E2) Endoribonuclease E-like protein, partial (79%)	0	6.7866	6.59694	0	7.01458	6.06393		TRUE
Y	17265	18566	CD439256	TCTGCTCGCCCGAGGGTTCCTCCCTCCGATTGTTTTGGCGCAGATATACTCGATGCTGCG	gb|CD439256			catalytic activity	catalytic activity	820 gi|226506656|ref|NP_001151628.1|: esterase PIR7B [Zea mays] (IDPct:45.73/Score:113.6) 2nd match: gi|15235444|ref|NP_195431.1|: MEE69 (maternal effect embryo arrest 69); hydrolase, acting on ester bonds [Arabidopsis thaliana] (IDPct:50.94/Score:93.2)	0	6.75756	6.59842	0	6.48864	6.78005		TRUE
Y	17326	18598	TC303356	GCAGAGGGATTCTGCACCTCTTTTCTACCCTGCACATTGACACGGACGTGGTGATGCTGC	gb|TC303356			unknown		406 weakly similar to PRF:NP_177526.1:15219572:NP_177526 expressed protein (Arabidopsis thaliana), partial (8%)	0	6.04002	6.04439	0	6.26491	6.66676		FALSE
Y	17337	18605	DN222389	GGAGGCACAGATGAATGGCTCATGTCCGCACAGACCACCAGGCTCTCTGCTTCTCTTTCA	gb|DN222389			unknown		513 similar to GB:CAA60959.1:854159:HSNACRA4G nicotinic acetylcholine receptor (Homo sapiens), partial (3%)	0	6.16993	6.13955	0	6.09592	6.83162		FALSE
Y	17353	18613	TC309405	CAGCCAATCAGTTGATTGGCTCTTCCTAACGAAATCGTTTGCTTCGCACGGTTTACCTGG	gb|TC309405	GRMZM5G851914	hypothetical protein LOC100216763	unknown		834 similar to UP:Q9YS58_9POTY (Q9YS58) Coat protein cistron (Fragment), partial (5%)	0	6.26491	6.24222	0	6.31107	7.05094		FALSE
Y	17205	18620	TC291437	CTTGAGACAATGGCTGATTGGTACAGGTATGCAGATAACCGGAAGAAGATTGTAGGGTTC	gb|TC291437			unknown		853 similar to UP:Q94JV3_ARATH (Q94JV3) AT5g46920:MQD22_6, partial (30%)	0	6.50779	6.38024	0	6.63227	6.39917		TRUE
Y	17227	18631	DR791160	GGCAGTGAATTCGTCGGGGAGAGGTTCTTGTTTCCTTCCTCCTTTGGGAGGTGGAGTGGG	gb|DR791160	GRMZM2G165007	hypothetical protein LOC100274214	unknown		552 weakly similar to UP:Q8C2Y6_MOUSE (Q8C2Y6) Mus musculus 2 days pregnant adult female ovary cDNA, RIKEN full-length enriched library, clone:E330009K01 product:nucleoprotein 50, full insert sequence. (Fragment), partial (5%)	0	6.1416	6.18388	0	6.18587	6.67525		FALSE
Y	17283	18660	TC314686	CTTCAGAAGAAGTTTTTGATTTGAGGGCCTGATTAATCACACACCCCCCATCGATCGACC	gb|TC314686			transporter activity	transporter activity	747 similar to UP:Q94D97_ORYSA (Q94D97) Nodulin-like protein, partial (17%)	0	5.96809	6.02237	0	6.29829	7.89118		FALSE
Y	17295	18666	DT948123	GCGCGCGTCTCTATCTTTCTCCCTGCTGTGTTCTCTCTCCAGCATCCAGCTTCTCCTACG	gb|DT948123			unknown		742	0	6.19377	6.21529	0	6.25927	6.89603		FALSE
Y	17360	18702	TC304642	TTGTCTTCATTCAATATGCTTTGCTGGTTACGGCTAGTAATACCAGTCAGCTAGACGACG	gb|TC304642	GRMZM5G892124	Putative uncharacterized protein	unknown		1421 UP:RL41_ARATH (P62120) 60S ribosomal protein L41, partial (84%)	0	6.54226	6.39575	0	6.52199	5.94251		TRUE
Y	17374	18709	TC309806	CGAGTCGCTTCCGTAAGGCCTCCCCTGACTGAAGCTACGATTTGCTTGCCTTTTCGTTCT	gb|TC309806			catalytic activity	catalytic activity	623 similar to UP:Q94FW9_SORBI (Q94FW9) Heme oxygenase 1 (Fragment), partial (32%)	0	6.11894	6.20163	0	6.32373	6.67948		FALSE
Y	17408	18726	DT943054	AGAAGCTTCAGATATTTGTCGCCTGAGGACAGCTATTGAATCAAGAGTTACGCAAGGAGA	gb|DT943054			unknown		788 similar to PRF:NP_191364.1:15230937:NP_191364 expressed protein (Arabidopsis thaliana), partial (10%)	0	6.48864	6.41278	0	6.60733	6.0045		TRUE
Y	17441	18745	TC290911	TCTTCCCAAGTTTTGCACGGCTCTGTTTTAACCCTCCTAAGAAACTTTACATTCAGGTTA	gb|TC290911	GRMZM2G032107	hypothetical protein LOC100278084	unknown		409 similar to UP:Q4NYR2_9DELT (Q4NYR2) Aspartate:glutamate:uridylate kinase, partial (4%)	0	6.48543	6.2817	0	6.39232	6.39403		FALSE
Y	17519	18785	TC309693	ATGATGAATTTAGGAGTAATTAGTGCTAGGACAGGTGGAAGGTGCGTCCGTTGCTCGTCG	gb|TC309693			unknown		630 UP:Q41860_MAIZE (Q41860) Transposable element Mu1 sequence, complete	0	6.16189	6.26115	0	6.36632	6.77347		FALSE
Y	17405	18809	CD949251	GTCCTTTGATGAAAATGATACCACTAACAAGGCCATCTCAAGGAATGTAAGCTTGTCTTC	gb|CD949251	GRMZM2G121573	Leucine-rich repeat transmembrane protein kinase 1	kinase activity	protein binding	258 homologue to UP:Q5GAP9_MAIZE (Q5GAP9) Leucine-rich repeat transmembrane protein kinase 1-like protein, partial (12%)	0	6.50303	6.32373	0	6.29462	6.03342		FALSE
Y	17407	18810	TC292239	AAGAGAGGGCTGAACGAGGAATTTTTTAGCTTTTAATTCTGTCTTGGATCGATCTGTGTG	gb|TC292239	GRMZM2G336533	hypothetical protein LOC100273092	DNA binding	DNA binding	1450 homologue to GB:AAT02360.1:46849874:AY596808 NAC transcription factor (Oryza sativa (japonica cultivar-group)), partial (76%)	0	6.64241	6.17193	0	6.20359	6.88874		FALSE
Y	17516	18868	CF624811	CAGTGCAGATTGATGTAGCAGGAGTTGGAAAGATCATTGTGTTCTGGTGACGGTTTTACA	gb|CF624811			unknown		376 similar to UP:Q6C1P1_YARLI (Q6C1P1) Similarity, partial (6%)	0	6.03782	6.00899	0	6.16189	11.1561		FALSE
Y	17526	18958	TC289345	ATGCATGTCTCGGGCTAGCTGTACGTACGTACGATTAGAGAAGAGATAAATGATAGCAAA	gb|TC289345	GRMZM2G165655	hypothetical protein LOC100193292	catalytic activity	catalytic activity	739 similar to UP:O49260_ARATH (O49260) G5bf protein, partial (40%)	0	6.26679	6.16591	0	7.56758	7.25267		TRUE
Y	17530	18960	TC286606	CGGAAGCCATACAGGTATTCCAATATCAAAGCGTCGGTTAGGCATCTCCATCACTCTTAA	gb|TC286606	GRMZM2G107739	hypothetical protein LOC100384690	lipid binding	transferase activity	1418 similar to UP:AGT23_ARATH (Q9SR86) Alanine--glyoxylate aminotransferase 2 homolog 3, mitochondrial precursor (Beta-alanine-pyruvate aminotransferase 3) , partial (65%)	0	6.56224	6.40259	0	6.10434	6.20359		TRUE
Y	17573	18983	TC299804	AGCGATGAATGGCATCAGACGGACCCTATCCAAGGATGTCAATGGGTTCTCTTGCCCGAT	gb|TC299804	GRMZM5G896196	Putative uncharacterized protein	unknown		613 similar to UP:Q5QVR7_IDILO (Q5QVR7) ABC-type transport system, ATPase component, partial (8%)	0	6.19771	6.23266	0	6.17193	6.51412		FALSE
Y	17577	18985	TC294755	TTTCTGTATCAGCTGCATTGGAACTTTCTCAACTCCAAATCCTGTTTCTCATACTAGGTC	gb|TC294755	GRMZM2G047919	stress regulated protein (LOC100284893), mRNA	unknown		1422 similar to UP:Q5VP08_ORYSA (Q5VP08) ATP-dependent Zn proteases-like protein, partial (86%)	0	6.36457	6.25361	0	6.49346	6.21335		TRUE
Y	17589	18993	CF050342	GGGTTGACTCATTTGTAGAAATCAAAGTCTGTCTCGGGCTTCTTCACGTTGGTTCGGTAG	gb|CF050342	GRMZM2G090904	26S protease regulatory subunit 6B	hydrolase activity	nucleotide binding	371 homologue to UP:Q6QP36_MAIZE (Q6QP36) 26S proteasome regulatory complex ATPase RPT3, partial (20%)	0	6.3733	6.37504	0	6.52199	7.03232		TRUE
Y	17607	19003	DT945948	TCGGCTCTCAAGGTCATCGACTTTGGTCTCTCTGTGTGCTTCAAACCCAGTGACAGGTTC	gb|DT945948			protein binding	protein binding	837 similar to UP:Q84W07_ARATH (Q84W07) At1g18890, partial (30%)	0	6.44294	6.40429	0	6.38716	5.96116		TRUE
Y	17626	19013	TC304992	CACGCGTTTGGATTTTGCTCCTTTGCTCCCTTGATCCATCCACTTCTGAAAGGGTCACCA	gb|TC304992	GRMZM2G345493	hypothetical protein LOC100274515	catalytic activity	catalytic activity	808 similar to UP:Q6RJ32_9LILI (Q6RJ32) Fructose-bisphosphate aldolase , partial (68%)	0	6.27053	6.28355	0	6.19771	6.74953		FALSE
Y	17672	19036	BE050910	TCTCCGGTTCCAGGCTCTGTGCGTACCTCGCTCTACTAACTCGTCCCTCGTGACCCCCTT	gb|BE050910			unknown		309 similar to UP:Q5MZG1_SYNP6 (Q5MZG1) Sulfate transport system substrate-binding protein, partial (4%)	0	6.1375	6.21917	0	6.29094	7.43045		FALSE
Y	17678	19039	TC315341	TACATGCAGAAACGCTGCAGCATAGACTTCTTCTAGGAGACCAAAAACACCTAAACGCCA	gb|TC315341			unknown		538 weakly similar to PRF:NP_192431.1:15234663:NP_192431 harpin-induced protein-related : HIN1-related : harpin-responsive protein-related (Arabidopsis thaliana), partial (12%)	0	5.97499	6.1416	0	6.34873	7.99661		FALSE
Y	17764	19084	TC305173	GGCCAATCTTGGGTCACTTGCCTCACTTCTACCAGTGGAATGAGCTGCCTACTATAGCTT	gb|TC305173	GRMZM2G057450	hypothetical protein LOC100192903	nucleic acid binding		763 weakly similar to UP:Q7XJN2_ARATH (Q7XJN2) At2g40650 protein, partial (18%)	0	6.32012	6.35226	0	6.54844	6.11478		TRUE
Y	17790	19097	TC299859	AAAAAGGGGGGGAGAGAAAACCGGCGATGCATGCCTCGTGATTCTTGCACCTGCACAGCA	gb|TC299859	GRMZM2G116846	hypothetical protein LOC100192603	binding	molecular_function	1337 similar to UP:Q5U1Q4_ORYSA (Q5U1Q4) Class III peroxidase 39 precursor , partial (92%)	0	6.61765	6.53138	0	6.06824	5.99322		TRUE
Y	17718	19144	MAGI4_152705	CAAAGAAGAAATAAATAAAGCCGAGAAGCCGGAACATGACCGCGTGCCCAAACGAGCTGT	gb|MAGI4_152705			unknown		maize MAGI4 gss assembly	0	6.33985	6.32912	0	6.29462	7.61029		FALSE
Y	17729	19150	TC304993	GGTTGCAGAGGAAGTATTCCAGGATTGGTGATGACTATCGTTCTCTGAGTCAGGTGACTG	gb|TC304993	GRMZM2G345544	copine-1	protein binding	protein binding	617 similar to UP:Q9SS90_ARATH (Q9SS90) F4P13.19 protein, partial (17%)	0	6.49346	6.44294	0	6.37504	5.89966		TRUE
Y	17748	19160	TC295369	TTGACTTTCTTCTCAAGCTCCTGGTCGTCTTCGGTAACTGATGTTTCCGAGATAACTGCA	gb|TC295369	GRMZM2G105801	hypothetical protein LOC100274858	unknown		856 similar to UP:P13985_HUMAN (P13985) P25 protein, partial (11%)	0	7.31741	7.25267	0	6.93664	6.42291		TRUE
Y	17757	19165	DR817558	GCACATGGTCTCTCTGGTTGTCTTACCGCCTGGAGGTCGAGTTTCTTTATTTGGGTACTG	gb|DR817558			unknown		649	0	6.42962	6.49506	0	6.48864	6		TRUE
Y	17868	19222	TC289065	TGAACTCTTTGGTGAAATGATATTTGTACATGGTTTTGTTCACGGTGATCCACATCCTGG	gb|TC289065	GRMZM2G040720	hypothetical protein LOC100279251 (LOC100279251),	kinase activity	nucleotide binding	1854 weakly similar to PRF:NP_176770.2:42562985:NP_176770 ABC1 family protein (Arabidopsis thaliana), partial (51%)	0	6.50621	6.48382	0	6.54381	6.04002		TRUE
Y	17922	19252	TC289392	AACAAACGAGTGAAGGCTGAGAGAGGATTTGGAAGTTTGGTAAATCCAAATGCCTCCTCT	gb|TC289392			unknown		1798 Zea mays clone EL01N0369A06.c mRNA sequence	0	6.72792	6.42291	0	6.42626	6.92837		TRUE
Y	17934	19258	TC286567	CCAGCCACAGCTTCCCCTTCGGCCCTATTGCTGCAAGCACTCAGCCTCTCCTATGGCACA	gb|TC286567	GRMZM5G830632	Putative uncharacterized protein	unknown		916 weakly similar to UP:GDF1_MOUSE (P20863) Embryonic growth:differentiation factor 1 precursor (GDF-1), partial (6%)	0	6.35226	6.2384	0	6.27798	6.732		FALSE
Y	17857	19301	TC313947	AGAAAGAGAGAGAAAGGCAGCATGCAGAGCGTACTGATAAGGTTAAACACGAGGATGATT	gb|TC313947			unknown		761 similar to GB:BAD30810.1:50508526:AP005063 WD-40 repeat protein-like (Oryza sativa (japonica cultivar-group)), partial (27%)	0	6.76421	6.71836	0	6.54226	6.21723		TRUE
Y	17861	19303	TC287158	AAGGATCTACTCACCCAGTAGTAGATGGTCCGAACGTGTACTACGATGCATTTGATGGGA	gb|TC287158	GRMZM2G152638	hypothetical protein LOC100273895	hydrolase activity	hydrolase activity	1769 similar to UP:O23562_ARATH (O23562) Glucanase like protein, partial (82%)	0	6.59544	6.42626	0	6.89724	6.52199		TRUE
Y	17901	19325	TC311356	GGCGAGAGCACACTCTTGATATCAAAGAATGGGAAAGCGAGGCTGAGTATGAGTATGTGA	gb|TC311356			DNA binding	receptor activity	1976 similar to PRF:NP_194432.1:15236947:NP_194432 expressed protein (Arabidopsis thaliana), partial (86%)	0	6.50621	6.40599	0	6.41447	6.26115		TRUE
Y	18042	19402	TC295746	ATTGCCACAAAGGAGAGGCCTTACTGATCACTCGGCGGAGGATGCATGTGGTAATAATGA	gb|TC295746			unknown		905 weakly similar to UP:Q9W0L8_DROME (Q9W0L8) CG12502-PA, partial (3%)	0	6.35226	6.3147	0	6.11478	8.28263		FALSE
Y	18057	19410	TC300943	ACGTCGCACCAGCAAGAGCCGCGCAAAACATGTCAGTGTCGCTGGCTCCCTGCATCGCTT	gb|TC300943			translation factor activity, nucleic acid binding	translation factor activity, nucleic acid binding	1273 similar to PRF:NP_196751.2:22326739:NP_196751 eukaryotic translation initiation factor SUI1 family protein (Arabidopsis thaliana), partial (57%)	0	6.63807	6.52982	0	6.49025	7.59171		TRUE
Y	18063	19413	TC312801	GTTCCCACTCCTAACTCTCTCTTCGTTTACTCTTCTTCCCACCCCCAGCGTTCGCTTCCA	gb|TC312801	GRMZM2G050550	sucrose responsive element binding protein	DNA binding	DNA binding	1093 similar to UP:Q69LP9_ORYSA (Q69LP9) Myb-related transcription factor-like, partial (69%)	0	6.18982	6.15583	0	6.22304	6.5744		FALSE
Y	18090	19428	TC302636	CGCTTGCATAGTGGACCTCCTCTGCAAGTCTGCAGGGCTGTGGGAAGCCTACAAGTTCAT	gb|TC302636	GRMZM2G099875	hypothetical protein LOC100279357	unknown		814 similar to UP:Q8S1M4_ORYSA (Q8S1M4) Pentatricopeptide (PPR) repeat-containing protein-like, partial (22%)	0	6.37678	6.38543	0	6.54535	7.11374		TRUE
Y	18098	19432	TC295056	TCTGCTCGCCCGAGGACGTGACCCTCATGACATCTCTGCTTCGGCCGAGTTCCATGTTCG	gb|TC295056			catalytic activity	catalytic activity	1018 weakly similar to UP:Q6RYA0_TOBAC (Q6RYA0) Salicylic acid-binding protein 2, partial (49%)	0	6.10434	6.10852	0	6.24413	8.74079		FALSE
Y	18120	19444	TC295727	GGTCGTCCTCGTCTCAGCCGATCTACTGGACGACACGATGGCGGTCACATTTGCGTCCGA	gb|TC295727	GRMZM2G076263	LOC100284221	unknown		585 similar to UP:Q4BDF8_BURVI (Q4BDF8) Peptidase U62, modulator of DNA gyrase, partial (4%)	0	6.08321	6.05745	0	6.49665	6.11686		TRUE
Y	18010	19469	TC309440	AGCTCCACCTCCATACCCGACAGCTACCGCCCTCTCGTCGTGGAGCAACGTGTCATCATG	gb|TC309440	GRMZM2G093157	cyclin, N-terminal domain containing protein	unknown		854 similar to UP:Q96B18_HUMAN (Q96B18) Thymus expressed gene 3-like, partial (6%)	0	6.44791	6.29462	0	6.35226	7.24793		FALSE
Y	18028	19479	TC300648	TTTTTTTGGGTTGTTGCTCCGGTTTCAACAAGGAGCCGGAAACATGTTTTCTGTATCGTT	gb|TC300648	GRMZM2G004180	hypothetical protein LOC100381539	structural molecule activity	structural molecule activity	1414 weakly similar to UP:HSP1_MOUSE (P02319) Sperm protamine P1 (Cysteine-rich protamine), partial (50%)	0	6.78529	6.42962	0	6.23266	8.02846		TRUE
Y	18099	19517	TC292857	TGTGTTGGGCTATTGCTCCGAAGCCCGAGTTGCGAGCTGTCTCCTCCACTCTTCTCCTTC	gb|TC292857	GRMZM2G152925	hypothetical protein LOC100192808	catalytic activity	transporter activity	1028 homologue to UP:Q9SXV0_ORYSA (Q9SXV0) Cytochrome c oxidase subunit 6b-1 (Cytochrome c oxidase subunit 6b), partial (73%)	0	6.3505	6.33271	0	6.79572	6.80219		TRUE
Y	18132	19535	CF035164	GGTCCTGGTCATTGCATCAGCTCTAGTGACTGGTAGTTTGGTATCATCCCTTTCTGCAGG	gb|CF035164			unknown		448 similar to GB:BAC79716.1: chromodomain helicase DNA binding protein-like protein (Oryza sativa (japonica cultivar-group)), partial (1%)	0	6.23266	6.28725	0	5.91648	6.44294		FALSE
Y	18194	19568	CD950404	TTTGCCGTGCTTCTTATTTGGGCACTCCACAGGTGGAGCTATTGTTTTGAAGGCCGCGCT	gb|CD950404			unknown		197 homologue to UP:O49147_ORYSA (O49147) Lysophospholipase homolog, partial (21%)	0	6.51728	6.3733	0	6.53761	6.54998		TRUE
Y	18227	19586	CF648616	TGGTTCTCCTGGGTGCGTGCTACTGCTTCCATAGTTCCATGGCCTGTTTTCAGCGGCACG	gb|CF648616			unknown		271 similar to UP:Q41695_PHAAU (Q41695) Pectinacetylesterase precursor , partial (6%)	0	6.30561	6.29829	0	7.28725	6.6893		TRUE
Y	18265	19607	CO456666	GGGGGCTTTATGGGGCCAACAATACTCAATTAAATTTTGTGATTGTTGGCCTTCTCCACC	gb|CO456666			unknown		660 homologue to PRF:1211356A:225315:1211356A zein gamma. (Zea mays), partial (14%)	0	6.44294	6.30925	0	6.15785	6.00899		FALSE
Y	18290	19620	BI396381	TGGGGTGCCAACCATCCTTACAGGCGAAGGATATTCCGATAGCCGTCCCTGCTTGATGGC	gb|BI396381	GRMZM2G157207	hypothetical protein LOC100276454	unknown		437 similar to UP:Q5U2T8_RAT (Q5U2T8) CBF1 interacting corepressor, partial (5%)	0	6.1918	6.19967	0	6.12516	6.49506		FALSE
Y	18182	19646	BG836157	CCAAAGAAACCCCAACCTTGGGTCCTTCCGCTCACCTTACGGGCAATCTTTCCTCGTGCC	gb|BG836157			unknown		474 weakly similar to UP:O81765_ARATH (O81765) Extensin-like protein, partial (4%)	0	6.30561	6.26303	0	6.21917	6.52199		FALSE
Y	18188	19649	CD948154	GCTTCTTCTCCTTCTATCCCCCCTTTGTGATTTGCTTTCATTTTGAGACCCTTTGTGATT	gb|CD948154	GRMZM2G408768	14-3-3-like protein Fragment	protein binding		114 GB:AAA96253.1:487791:ATU09376 GF14omega isoform (Arabidopsis thaliana), partial (5%)	0	6.4446	6.42962	0	6.5157	7.10119		TRUE
Y	18228	19671	TC308203	CTGCAGCATTGCCCTCTACTGAACGGCAAGGAAGGGGTTGCTCGTTGGGGCAGCTGAAGT	gb|TC308203			DNA binding	DNA binding	1277 similar to UP:Q02227_ORYSA (Q02227) Gt-2, partial (16%)	0	6.22689	6.8802	0	6.10224	6.03122		TRUE
Y	18249	19683	TC291192	GGCATGGACGACTGCTTCACCCTCTAGGCGAGTAGGCAGAGGTCGTGCTAGGGCTGACTA	gb|TC291192			unknown		1201 similar to PRF:NP_850063.1:30682825:NP_850063 expressed protein (Arabidopsis thaliana), partial (21%)	0	6.37678	6.1334	0	6.29829	7.64313		FALSE
Y	18316	19718	CF675160	GTTTGTGAGCTTTGAGTTGATGATCAAAGGCTCCAAACAAATCGTCGAGCAAGGCGGCAC	gb|CF675160			unknown		715 similar to UP:Q9XEJ5_MAIZE (Q9XEJ5) Gag protein, partial (22%)	0	6.07895	6.1334	0	6.33271	7.11478		FALSE
Y	18320	19720	TC308506	GGAGTCTTGTGTGGCTGATTCATCGTGTAGATCTTTTCAATCGCCTAACCCCTTTGCTTA	gb|TC308506			unknown		770 Zea mays clone EL01N0361E10.c mRNA sequence	0	6.26866	6.3147	0	6.58796	6.2891		TRUE
Y	18333	19727	TC284437	ACCCAAATCGTTCGTTGTTGTCTCTGACCCTATCGTTGCTAGACACATCCTCCGGGAGAA	gb|TC284437	GRMZM2G010221	Putative uncharacterized protein	binding	molecular_function	938 similar to UP:C97B1_PEA (Q43078) Cytochrome P450 97B1 (P450 97A2) , partial (54%)	0	6.63372	6.63662	0	6.83162	6.12722		TRUE
Y	18350	19736	DN223266	ATATCCAACAACAGTATCACTGCTTCTGCCTCTGTGTTCCACATGTCCATCAAGGTCCCC	gb|DN223266			unknown		527 gi|212722542|ref|NP_001131884.1|: hypothetical protein LOC100193264 [Zea mays] (IDPct:99.42/Score:336.7)	0	6.22882	6.16993	0	5.95187	6.83036		FALSE
Y	18386	19755	TC298090	GTCAACATCGCGTTCCTCACAACCTTCGGCAACGGACAGACCCCAGTCCTCAACCTCGCC	gb|TC298090	GRMZM2G453805	chitinase chem5	hydrolase activity	hydrolase activity	1284 UP:P93518_MAIZE (P93518) PRm 3 , complete	0	6.78005	6.59246	0	6.07468	6.53605		TRUE
Y	18392	19758	CO457969	TAAAATAGAATAAAACTCGAGGTCCATACCAGCTAGTTCAGTGGCTCCGATGCTCCAGCG	gb|CO457969			unknown		903 similar to UP:Q67W83_ORYSA (Q67W83) Integral membrane protein-like, partial (19%)	0	6.30925	6.26303	0	6.65535	6.37504		TRUE
Y	18414	19769	CA452728	TTCCATCCGTCTCTCCTTTCCCAAATCGCTTGTCTGGGTTCTTATCACCCTACCCTTTCC	gb|CA452728			unknown		736 similar to UP:Q6YWF1_ORYSA (Q6YWF1) C2 domain-containing protein-like, partial (20%)	0	6.1918	6.20163	0	6.40429	6.79961		TRUE
Y	18330	19810	DT645252	GTGACCTCCACATTTCTTCCTCTGTCACTGGCTCAGTGCTGTGTGTTGTCCTTCTGGCTG	gb|DT645252	GRMZM2G051179	hypothetical protein LOC100382320	hydrolase activity	nucleotide binding	847 similar to UP:Q6R5L9_ORYSA (Q6R5L9) Iron transport protein 1, partial (31%)	0	6.64818	6.63952	0	6.36632	7.03892		TRUE
Y	18353	19822	TC307946	ATACATGGTTCTTGAATTTGTTGATGGAGGCGAGCTATTCGATAAGATCGTCAATTCTGG	gb|TC307946	GRMZM2G055575	hypothetical protein LOC100381968	kinase activity	nucleotide binding	517 similar to UP:Q53VM3_LOTJA (Q53VM3) Ser:Thr protein kinase, partial (26%)	0	6.07895	6.18982	0	6.61471	5.88996		TRUE
Y	18419	19856	TC313422	ACCTTTTCATCGATAGCTTCCGTTCTGGTGTTAGAACAAATTTGCTGTTGAAACACCTTG	gb|TC313422			unknown		960 weakly similar to UP:Q6DBI2_ARATH (Q6DBI2) At1g14590, partial (56%)	0	6.18587	6.11061	0	6.61176	6.5744		TRUE
Y	18470	19882	TC301533	CAATCATGGGGCAACATGTAACGTACGTCTAGTCTAATCAGCGCTTCCCAAACTTAATTA	gb|TC301533			unknown		771 homologue to UP:Q8GU54_ORYSA (Q8GU54) SMC3 protein, partial (11%)	0	5.99322	6.01569	0	6.2724	6.44791		FALSE
Y	18511	19905	DT650280	CTTTTCTTTTCCTTGCAAATTCCATTTCACAGCACACCACAGCACGGGCATCACTTGGGT	gb|DT650280	GRMZM2G067563	hypothetical protein LOC100275775	nucleotide binding	nucleotide binding	631 weakly similar to PRF:NP_567659.1:18415890:NP_567659 expressed protein (Arabidopsis thaliana), partial (14%)	0	6.13955	6.20359	0	6.35579	7.76288		FALSE
Y	18541	19920	CO441008	GGAGATGAACAAGATCCTTCTCACCTACCTCGCCTTCTGCCACAGAGCCAAGGTCCAGGC	gb|CO441008			catalytic activity	nucleotide binding	798 weakly similar to UP:Q4S575_TETNG (Q4S575) Chromosome 6 SCAF14737, whole genome shotgun sequence, partial (4%)	0	6.47573	6.53916	0	6.19377	6.29829		TRUE
Y	18564	19933	TC301304	CGACGTCGTGCCGGAACGATTTTCCAGCTCCTGATGGTCCACCAGGGACTTTTGATGTAA	gb|TC301304			catalytic activity	catalytic activity	1464 weakly similar to PRF:NP_176920.1:15220457:NP_176920 armadillo:beta-catenin repeat family protein : U-box domain-containing family protein (Arabidopsis thaliana), partial (25%)	0	6.24793	6.34163	0	6.48382	5.94251		TRUE
Y	18575	19939	TC300537	ACAGCACCCTTCACCAGGTATCAATGCCGATAAGCCAAACGCACACAAAATTTTCACACG	gb|TC300537			hydrolase activity	hydrolase activity	2205 similar to UP:HAM1_YEAST (P47119) HAM1 protein, partial (13%)	0	6.33807	6.24031	0	6.19771	6.52042		FALSE
Y	18579	19941	TC310475	GTTTCAAAAAACTTGATCCCATACTCATCAGCAAGTGCTTGTCCTTTCGCAGTAGGTACA	gb|TC310475			hydrolase activity	protein binding	847 homologue to UP:Q84TA8_ORYSA (Q84TA8) Ethylene-responsive small GTP-binding protein, partial (87%)	0	6.19771	6.1375	0	6.2854	6.58346		FALSE
Y	18642	19974	TC290587	ACTTCGCCTGCAACGGATGGGTGTACCCCGTCGACAAGCACCCGTACCGCCTCTTCTTCA	gb|TC290587	GRMZM2G040095	lipoxygenase6	binding	molecular_function	888 similar to UP:Q9ZU05_PERAE (Q9ZU05) Lipoxygenase, partial (8%)	0	6.31651	6.16189	0	6.14975	6.71836		FALSE
Y	18492	19979	DR786878	GGATCTGCACCCAAAGTATGTACCTTGAACTTCATGTGCTTCCTGTATAATAGGTTCAGA	gb|DR786878			unknown		731 gi|226503195|ref|NP_001146972.1|: trafficking protein particle complex protein 2 [Zea mays] (IDPct:85.29/Score:58.92)	0	6.59694	6.44128	0	6.37678	5.96116		TRUE
Y	18498	19982	DR803074	CACTTCGTTCCAATCCGTCCTGTCTTTTCTTCTCGTTCCGCCCATGTTTGGCATTGCGTG	gb|DR803074	GRMZM2G066189	hypothetical protein LOC100192823	catalytic activity	nucleotide binding	739 similar to PIR:T06667:T06667 argininosuccinate synthase (Arabidopsis thaliana) , partial (10%)	0	6.22304	6.2075	0	6.20945	6.90569		FALSE
Y	18528	19998	DR962608	TCGCAGTGCATTGGCACTGTTCTCATCATTCCTCGAAGGGAAGCTCCCTCCACACTGATC	gb|DR962608			hydrolase activity	hydrolase activity	792 gi|212721364|ref|NP_001132061.1|: hypothetical protein LOC100193473 [Zea mays] (IDPct:100/Score:470.7)	0	6.49346	6.38888	0	6.64386	6.65678		TRUE
Y	18586	20029	CF001326	ATGGGCTGTACTGCATAGATACTCACAGAGATGTATGCGTCTGGAGACCCACACGGTCGA	gb|CF001326			unknown		370 similar to UP:Q4SVA9_TETNG (Q4SVA9) Chromosome undetermined SCAF13769 whole genome shotgun sequence, partial (2%)	0	6.63227	6.73064	0	6.34163	6.32912		TRUE
Y	18598	20035	TC311589	CGTAGTTTACCTGTCACTGCTGCTACCGATCCGACACAATCTATTCTTCGTGTCCTTCGT	gb|TC311589			unknown		831 similar to UP:SRP40_YEAST (P32583) Suppressor protein SRP40, partial (6%)	0	6.25739	6.24413	0	6.17193	6.74551		FALSE
Y	18684	20082	DR818008	CGGACAGAAAGGGGAGGTGGAAGAGAGAAGTGGGCTGGCTTCTGTCCGTCGCTGACCACA	gb|DR818008			enzyme regulator activity	enzyme regulator activity	769 similar to PRF:NP_175634.2:30695174:NP_175634 expressed protein (Arabidopsis thaliana), partial (30%)	0	6.33092	6.25361	0	6.21335	6.54071		FALSE
Y	18715	20099	BM660387	AGAGACAGAGAGAGACTATTATCCAAACCATCTGTCTGCGTGCGTCTGCTTGTTCGTCGC	gb|BM660387			unknown		497 homologue to UP:Q8S529_MAIZE (Q8S529) Cytosolic aldehyde dehydrogenase RF2D, partial (6%)	0	6.40259	6.40259	0	6.18982	7.04876		TRUE
Y	18774	20130	TC288590	AAGCGGTGAAGGAATCCGAAAATAAGCAGGACGACGGGCACATTAACGGCGACCAGACGG	gb|TC288590	GRMZM2G097135	hypothetical protein LOC100279586	protein binding	protein binding	1530 weakly similar to PIR:S14981:S14981 extensin class I (clone w1-8 L) - tomato (fragment) (Lycopersicon esculentum), partial (27%)	0	6.55305	6.52042	0	6.19771	7.66676		TRUE
Y	18656	20151	TC311321	CCCTTCCTTTTCTCGGATAGTATAGTGAGCTAGCCAATGAAGAGGTAAATTCGTCAGGCT	gb|TC311321	GRMZM2G019501	hypothetical protein LOC100194216	unknown		1339 similar to UP:Q5ZC72_ORYSA (Q5ZC72) Light stress-responsive one-helix protein-like, partial (30%)	0	6.67807	6.49985	0	6.99322	6.22689		TRUE
Y	18672	20159	TC284748	TCAGCCACCTCTCTCACCCTCAGGAATCTCGTCGTCAATGTTCACTGTGAAGGTTCAAGG	gb|TC284748			unknown		1209 similar to UP:Q9XEQ9_SORBI (Q9XEQ9) Disease resistance protein RPM1 homolog, partial (23%)	0	6.17792	6.24793	0	6.22882	6.49506		FALSE
Y	18698	20175	DN221779	ACACAGCACAAGCAGTAACTTCTTTACAGCGATAACAGTTGCGGTGACAAACAAGAGGGT	gb|DN221779			unknown		633	0	6.59096	6.51096	0	6.53294	6.16591		TRUE
Y	18739	20196	TC307914	AATTCAAGAAGAAGATATCGACCGTGCCCTTTTTAATCTATTCTCGGTTCAGTTGCGTCT	gb|TC307914	GRMZM2G177923	hypothetical protein LOC100381616	hydrolase activity	hydrolase activity	1303 similar to UP:Q9LXA8_ARATH (Q9LXA8) Beta-xylosidase-like protein (AT5g10560:F12B17_90), partial (39%)	0	6.3837	6.27798	0	6.7761	6.20945		TRUE
Y	18747	20200	TC301015	AACCAACGGAAAGGGAACTACTTCGATGCTCTCTTTTTTGGCAGCTAGTATGTATCGAGC	gb|TC301015	GRMZM2G008728	LOC100284272	catalytic activity	catalytic activity	730 similar to PIR:T05166:T05166 quinone reductase homolog F18E5.200 (Arabidopsis thaliana), partial (52%)	0	6.24413	6.26303	0	6.6907	5.97039		TRUE
Y	18776	20216	TC299316	ATCAATGGTCTACGGCCAGCAAACACTGCAGGTTGCAGTTCATCAACCGATGCACCTAAC	gb|TC299316	GRMZM2G081642	hypothetical protein LOC100383953	binding	binding	1304 similar to PRF:NP_193165.3:42566784:NP_193165 expressed protein (Arabidopsis thaliana), partial (13%)	0	6.39575	6.33807	0	6.46923	6.88631		TRUE
Y	18805	20232	BM336565	GGATCCTAGTGCTGCATTTCCTCTCCACAGTAATTGCCGAAGCTCAAAACACTCATCATG	gb|BM336565	GRMZM2G334584	RXO1 disease resistance protein	hydrolase activity		567 weakly similar to UP:Q46DS8_METBA (Q46DS8) Zinc ABC transporter, permease protein, partial (8%)	0	6.61029	6.49185	0	6.5157	6.21529		TRUE
Y	18821	20240	TC289757	TTCTGAAGGACACTGAATGGGGCTATGAAAGTGTGCAATCCTTACTCTTAGTGGAAACAT	gb|TC289757			unknown		819 similar to PRF:NP_193091.2:30682521:NP_193091 lipase class 3 family protein (Arabidopsis thaliana), partial (7%)	0	6.0917	6.05745	0	6.74281	6.65249		TRUE
Y	18843	20252	TC301448	GATGGTTGCAGCCTGTCATAATCAAGGGCCATTTTGGTTCCAGCATGTTGTTGTCATTTG	gb|TC301448	GRMZM2G051787	hypothetical protein LOC100304397	unknown		1591 similar to UP:O70495_MOUSE (O70495) Plenty-of-prolines-101, partial (4%)	0	6.78136	6.68229	0	6.32012	8.05039		TRUE
Y	18851	20256	TC280941	CCAATCTGTTCAGACTGTTCGTTGTTCGTAGTTGTTCCCCCTAAATTTTCCACTCTAATA	gb|TC280941	GRMZM2G095114	hypothetical protein LOC100384520	unknown		959 homologue to UP:LSM4_ORYSA (Q9LGE6) Probable U6 snRNA-associated Sm-like protein LSm4, partial (86%)	0	6.30378	6.24603	0	6.08958	10.2465		FALSE
Y	18882	20273	CF629028	GAGCGCACACACAGATGGAACCAAGCAGCTCCAAAAGTGGAATATTCCTCGAATATACTG	gb|CF629028			unknown		659 weakly similar to UP:Q9LHS4_ARATH (Q9LHS4) RAN binding protein 16-like, partial (13%)	0	6.6279	6.52826	0	6.4446	6.1334		TRUE
Y	18894	20279	CO469475	GCGTGCTTGTTGTTGGGAACACCGGCTCTACTAGCTGCTCTTAGAACTGCTGCTCACTTC	gb|CO469475			unknown		695 homologue to UP:Q4NX10_9DELT (Q4NX10) LigA, partial (4%)	0	6.07468	6.07895	0	6.14568	8.93575		FALSE
Y	18898	20281	TC299253	CAGCAAGCAGAGGCTCAGAGCAGCGGCCGTCCTCTCCTATATATATCCACGCCAAGGTCC	gb|TC299253			binding	molecular_function	1498 similar to UP:Q8H225_9POAL (Q8H225) Seed peroxidase 2 (Fragment), partial (77%)	0	6.19967	6.22497	0	6.31651	6.46434		FALSE
Y	18963	20315	CF647881	GCATGCGATATCACCAACGCTTCGCTGGAAGAAGGCGTCGTCACAGACAGGGATCGAAGG	gb|CF647881	GRMZM2G130442	OCL5 protein	DNA binding	transporter activity	455 UP:Q9LEE6_MAIZE (Q9LEE6) OCL5 protein, partial (13%)	0	6.28355	6.43463	0	6.15381	5.92837		TRUE
Y	18828	20328	DT653829	CCCAGGCACCAGGAACCCAGTTGGGCCCTTCTCCTTGGACCTGATTACCTCTCCCAGACT	gb|DT653829			unknown		322 similar to UP:Q692G4_NEPCL (Q692G4) Major ampullate spidroin 1 (Fragment), partial (4%)	0	6.09381	6.00899	0	6.1334	6.59096		FALSE
Y	18840	20335	TC293245	GAAACAAAAGGGCTCTGCCTGACAGAATTGAACTAGATCGCTTGGTACTTGTACATGGCC	gb|TC293245	GRMZM2G014994	GPI-anchored protein	binding	binding	834 similar to PRF:NP_200428.1:15241141:NP_200428 expressed protein (Arabidopsis thaliana), partial (48%)	0	6.39403	6.44626	0	6.41616	7.50462		TRUE
Y	18846	20338	DR809325	ATTTTGCGCATGTCTCGTCCCTTTCGTCCTCAAACTGGGTTGCTTCCGTCAACTGTATCC	gb|DR809325	GRMZM2G044720	hypothetical protein LOC100273730	unknown		898 similar to PRF:NP_563622.1:18378814:NP_563622 ORMDL family protein (Arabidopsis thaliana), partial (38%)	0	6.06178	6.02015	0	6.18785	6.69627		FALSE
Y	18856	20343	TC306085	TGGATTTTCTACTGCATTTCCATCCCAGGATAGTTTGAACCCCACTCCTGTGTTTCCTTC	gb|TC306085	GRMZM2G400238	hypothetical protein LOC100381591	nucleic acid binding	protein binding	786 homologue to PRF:NP_200825.1:15238634:NP_200825 RNA recognition motif (RRM)-containing protein (Arabidopsis thaliana), partial (3%)	0	6.49346	6.38024	0	6.62644	6.97842		TRUE
Y	18863	20347	TC296923	TACAAAAGCTTTTGATTCTGTCTCTTGGCCTTTTCTGATCGAGGTAATGAAGAAGTTGGG	gb|TC296923			unknown		353 gi|115482390|ref|NP_001064788.1|: Os10g0463600 [Oryza sativa (japonica cultivar-group)] (IDPct:61.17/Score:126.7)	0	6.76421	6.69349	0	6.60288	5.95652		TRUE
Y	18951	20392	DR831188	CGCCGCCTCTAAGGATTCCTCAATGGCCGCTTAGCTCTAGGTAGAACCCCACCCCTCAAT	gb|DR831188			unknown		687	0	6.14364	6.12928	0	6.05094	6.6837		FALSE
Y	19006	20423	CO455197	TGGAAGATAGTTTGATGTGTCTGTGCTGATTGTGCCACAGAAAATGCTGTTCTAGGCCTC	gb|CO455197			unknown		826 UP:Q5N8Y6_ORYSA (Q5N8Y6) Aromatic-rich family protein-like, partial (5%)	0	6.14975	6.23649	0	6.4545	5.926		TRUE
Y	19021	20431	DN211167	TCCAAGAACCACCGAGTAATCAATGTGCCAACTTGTAAATTGGGTGTTGTAGGACTTCCT	gb|DN211167			unknown		728 gi|115450683|ref|NP_001048942.1|: Os03g0144000 [Oryza sativa (japonica cultivar-group)] (IDPct:69.89/Score:241.1)	0	7.36982	7.03672	0	7.46025	6.39917		TRUE
Y	19047	20445	DT652554	GTTGATGCCAATGTTGGAGTGGAGGCTGTCCCAAATGGTGTGGTCAACTGAGCCGACCCA	gb|DT652554	GRMZM2G134508	nucleoporin p58/p45	unknown		811 similar to UP:O23173_ARATH (O23173) Nucleoporin-like protein, partial (16%)	0	6.30378	6.43463	0	6.35755	6.17592		TRUE
Y	19056	20450	CO533117	CATATTTTTTTGCAGTGGTTCAAAAGACAATATGCCTTATTGCATTGCATCCCTCCGGTG	gb|CO533117			unknown		471	0	6.65535	6.52982	0	6.18982	6.09381		TRUE
Y	19065	20455	TC300139	AGTAGAGTTTTGAGACCTGTCAAACAGAACCTTTTGAAACTAACCTACCCGTTATACCAG	gb|TC300139	GRMZM2G303655	hypothetical protein LOC100383306	DNA binding	hydrolase activity	889 similar to PRF:NP_568171.1:18415260:NP_568171 ubiquitin-specific protease 12 (UBP12) (Arabidopsis thaliana), partial (11%)	0	6.59096	6.46923	0	6.48864	7.72178		TRUE
Y	19100	20475	TC284503	AGCCATGGAAGTACAGGGCAGTCAAGGCTTCAGGGCTCTTCTCCCGGAAACAAACCATGA	gb|TC284503	GRMZM2G099238	protein binding protein	protein binding	protein binding	1153 similar to UP:Q84K08_ORYSA (Q84K08) Zinc-finger protein, partial (40%)	0	6.07039	6.1334	0	6.04221	6.61324		FALSE
Y	19007	20508	TC307229	GATACTTGTCAGGAGCACTGAGCACCTCCAGGAAACTCTGGCACGCGTTTCAGAGTTTGG	gb|TC307229	GRMZM2G034217	hypothetical protein LOC100193811	unknown		1651 weakly similar to UP:Q67UH7_ORYSA (Q67UH7) Mitochondrial transcription termination factor-like, partial (24%)	0	6.32912	6.25172	0	6.50144	6.51728		TRUE
Y	19022	20516	TC279604	AGGGTGGATGTTTTTACTTTGTTTGCTACTAGTACGTGGTGCTCGGCTCAGAACGAACGC	gb|TC279604			unknown		941 Zea mays clone EL01N0310G10.c mRNA sequence	0	6.56529	6.49825	0	6.26115	6.15785		TRUE
Y	19024	20517	TC312910	GTGCTCCGCATCCTGACCACCAGGAGCAAGCCCCACCTCGTGCAGACGTTCATGTACTAC	gb|TC312910	GRMZM2G132461	hypothetical protein LOC100273477	lipid binding	lipid binding	1469 similar to UP:Q9JKL0_MOUSE (Q9JKL0) GRP1-associated scaffold protein GRASP (GRP1 (General receptor for phosphoinositides 1)-associated scaffold protein), partial (6%)	0	6.07895	6.18785	0	6.12928	6.59694		FALSE
Y	19050	20531	DT938667	CCCTTTTTTGGGTGGGTCCTTCGTGGGGGTTTAGGCCTTGTTCCCGGTTTTTTTGGCGGT	gb|DT938667			unknown		454 homologue to UP:Q9B8Z1_SCHJA (Q9B8Z1) NADH dehydrogenase subunit 6, partial (8%)	0	6.41785	6.36632	0	6.31107	6.8802		FALSE
Y	19054	20533	DN219557	AGAGGTTACAGGCTCTTCACATTAGCATCGATCGACCGAGCGGTCATCAGATTGGCATGA	gb|DN219557			unknown		407 similar to GB:BAC57303.1:28411828:AP003863 Epstein-Barr virus EBNA-1-like protein (Oryza sativa (japonica cultivar-group)), partial (4%)	0	6.26866	6.22304	0	5.98641	7.33985		FALSE
Y	19080	20548	TC296755	AGATCACAAAGGAAGGGACTCCCAAGAACAAGGAGTGTGCACTATCTGTTCTGCTCGAGC	gb|TC296755			catalytic activity	catalytic activity	1098 weakly similar to UP:Q681N2_ARATH (Q681N2) Arm repeat containing protein, partial (24%)	0	6.36982	6.22497	0	6.26679	6.47411		FALSE
Y	19091	20555	CK347473	TGCATGCAATTGCAATGTAGTGTTTGCATGGGTCAAAAATTGTATTCGCCTCGTCTGCAG	gb|CK347473			unknown		806 similar to UP:Q7Y225_ARATH (Q7Y225) At3g24020, partial (69%)	0	6.02015	6.1334	0	6.63662	6.14771		TRUE
Y	19114	20567	TC296945	GCAGGATGCTTCAGAAGCTTTTCTCCATCTTCTGATCTCATTGAGGGATGAATTTGCCCA	gb|TC296945	GRMZM2G147667	hypothetical protein LOC100193497	hydrolase activity	hydrolase activity	865 similar to GB:AAG42765.1:11993494:AF302675 ubiquitin-specific protease 27 (Arabidopsis thaliana), partial (6%)	0	6.26866	6.18982	0	6.56377	6.10852		TRUE
Y	19148	20586	DN586210	ATTTGGATGCAAAACGTTGCCAATACTCGTTGGTTTGGCTGCCGTCTCTCTCGTGGTCTC	gb|DN586210			unknown		542 homologue to UP:Q8BY44_MOUSE (Q8BY44) Mus musculus 3 days neonate thymus cDNA RIKEN full-length enriched library clone:, partial (3%)	0	6.5157	6.45121	0	6.40259	7.21432		TRUE
Y	19190	20608	TC305460	AGATTGGATGCACTTAGACATGCAAACACCTCTGCAGTAAGCTTGGCTATCGCGTGTGAG	gb|TC305460			unknown		1993 Zea mays clone EL01T0201H08.c mRNA sequence	0	6.42962	6.67525	0	6.46107	6.2211		TRUE
Y	19198	20612	TC315456	TGAATGATGGAAGTGACCTTCACGTTTCTGTGACCATGTCTTCTATTGAGGTAGGCACTG	gb|TC315456			catalytic activity	catalytic activity	942 Zea mays clone Contig970.F mRNA sequence	0	6.32373	6.24982	0	6.76818	6.3147		TRUE
Y	19206	20616	TC297851	ACGTGTCCACTAGATCCATGTTTAGTTACTATTGTCCAAGTTATTGAGTATTCAGCCACC	gb|TC297851			catalytic activity	catalytic activity	1141 similar to UP:Q94FW9_SORBI (Q94FW9) Heme oxygenase 1 (Fragment), partial (81%)	0	6.39575	6.62205	0	6.7252	5.8679		TRUE
Y	19215	20705	TC284304	GACGACGAAGGCCTCCATAGCTTCTCCAGTTTCTTCGAGCTTTACCCGCTTCCACTCCTG	gb|TC284304	GRMZM2G132913	hypothetical protein LOC100273961	unknown		750 gi|226500728|ref|NP_001141820.1|: hypothetical protein LOC100273961 [Zea mays] (IDPct:100/Score:393.7)	0	6.16792	6.1819	0	6.49825	6.62936		TRUE
Y	19260	20730	TC302150	GCCACCAGCTTCAGACCAACAGCAAGGGTGCGAAGAAAGGGTGGCCCCCTAGCTAGCCTA	gb|TC302150	GRMZM2G161097	rhicadhesin receptor	binding	molecular_function	1041 similar to UP:Q5VJG4_9SOLA (Q5VJG4) Germin-like protein, partial (74%)	0	6.23458	6.19967	0	6.39575	6.44626		FALSE
Y	19322	20763	TC313457	GTAACATATACCAGTGCCCCCACTGAGCTAGCAGCTCCACAAGTGATTGCTCTGCCCACG	gb|TC313457	GRMZM2G438243	hypothetical protein LOC100277095	unknown		677 weakly similar to UP:Q53JD9_ORYSA (Q53JD9) Expressed protein, partial (24%)	0	6.29646	6.25361	0	6.12722	7.55305		FALSE
Y	19381	20795	CF018121	AGACATTTCTTGTCTGACCGACTGCCATCCGTTGCTTGCTGCTTACTCTGCCTCCAGGTC	gb|CF018121			structural molecule activity	structural molecule activity	562 weakly similar to UP:P93626_MAIZE (P93626) 40S ribosomal subunit protein S21, complete	0	6.2555	6.27798	0	6.14771	7.56148		FALSE
Y	19387	20798	CD964865	TCCTTCCCCAGCGCACTATCTCTGTCCCTCCATTTCTCTAGTCCAGTTGTGCAGGAGATC	gb|CD964865			unknown		283	0	6.06393	6.16792	0	6.05094	6.73064		FALSE
Y	19406	20809	AI676850	CCCCCCGACGTCGAAGAGAGGCGCACTTACCCCTCTCTTACAAAGCTCCACCCACTCCAT	gb|AI676850			unknown		602 similar to UP:Q9WGA0_9HEPC (Q9WGA0) Genome polyprotein (Fragment), partial (35%)	0	6.26866	6.2891	0	6.26303	6.94837		FALSE
Y	19292	20832	TC314102	AGGTCCAGGCTACTCGAAGACAAGCATACATACGCTCAGAATCTCCTGGACAGGTGGGAA	gb|TC314102	GRMZM2G025671	auxin-independent growth promoter protein	unknown		853 similar to PRF:NP_187031.2:30678946:NP_187031 expressed protein (Arabidopsis thaliana), partial (3%)	0	6.6453	6.58195	0	6.44956	7.08852		TRUE
Y	19294	20833	TC314351	GAGAGCGAACCTCTTTGCAGACAGGGTCTTCGATCTGTTCGATCTCAAGCGGAACGGAGT	gb|TC314351	GRMZM2G001221	LOC100283705	binding	binding	1399 Zea mays clone EL01N0525C10.d mRNA sequence	0	6.24031	6.19574	0	6.94251	6.5345		TRUE
Y	19312	20842	TC280199	GTGATCAAGTGGGAATCAATGGAAGCATGAACCCATGCATCCATCCAATGGTTTCTGCAG	gb|TC280199	GRMZM2G474769	LHY protein	hydrolase activity	hydrolase activity	591 homologue to UP:Q5XUV6_WHEAT (Q5XUV6) 20S proteasome beta 5 subunit, partial (43%)	0	6.67807	6.79831	0	6.21529	6.43962		TRUE
Y	19358	20867	TC281388	TGCAAGTGCAATGCAAGGCTTCCCCCATCCACAGATGCATTTGCATGCTATGCTGCTTCC	gb|TC281388	GRMZM2G083847	hypothetical protein LOC100274521	binding	binding	2242 similar to UP:O80644_ARATH (O80644) Expressed protein, partial (71%)	0	6.19574	6.27053	0	6.53138	9.96895		TRUE
Y	19448	20915	TC281190	CTTCCGGAGGATCACGTTCTGCCAAAGAGCATGTACGAGGCACAGAAACTCCATTATACG	gb|TC281190			unknown		1362 gi|212275270|ref|NP_001130487.1|: hypothetical protein LOC100191585 [Zea mays] (IDPct:99.67/Score:488.8)	0	6.01792	6.09381	0	6.75756	6.32733		TRUE
Y	19510	20949	TC305767	GCCTGCTGGTTCCCCTGTGATGTCTGTCAGTGTCATCCATCACAGGGTGCCAGTTGTTCT	gb|TC305767	GRMZM2G004511	remorin	unknown		1510 homologue to UP:Q84M49_ORYSA (Q84M49) Remorin-like protein, partial (75%)	0	6.1918	6.2114	0	6.46434	6.91767		TRUE
Y	19531	20960	BQ034602	TGGTAATTGCGACATGCACGAGTCATGCATTTTTATTAGCCCCAGAGGTTCACTTGCTGA	gb|BQ034602	GRMZM2G126832	hypothetical protein LOC100191383	unknown		584 1091004H11.x2 1091 - Immature ear with common ESTs screened by Schmidt lab Zea mays cDNA, mRNA sequence.	0	6.34163	6.40769	0	6.3906	7.05202		TRUE
Y	19539	20964	CO448623	CTTCACCAGCAGCAAGCAAGCTTTCTGGTATGGAGCTGAACGGCACTCTTGGCTATCAGT	gb|CO448623			unknown		827 UP:Q8H5Y0_ORYSA (Q8H5Y0) Hydrolase-like protein, partial (5%)	0	6.33807	6.41447	0	6.22497	6.53138		TRUE
Y	19541	20965	TC308848	CATGGAGCATGTCCATCCCTAATGAATGTGAAGGAACTACAGAACAGTTATCTGATGGCT	gb|TC308848			protein binding	protein binding	876 weakly similar to UP:Q944G8_ARATH (Q944G8) AT4g30240:F9N11_90, partial (28%)	0	6.74953	6.78529	0	6.51412	6.23649		TRUE
Y	19577	20983	BG836226	CTCACCGTGGCCAAGGATCTTCGAGAGGTGTTTCGATCATGCTGTGCCCGTTCTCTACTC	gb|BG836226			unknown		369	0	5.99774	6.06824	0	5.98185	6.92362		FALSE
Y	19581	20985	TC296209	GTCCTGTTTATCATGCAGTTGGCTTCTCATGGCACTCAAACAGAAGAGACGATGCAGTTT	gb|TC296209	GRMZM2G072142	zinc finger, C3HC4 type family protein	protein binding	binding	679 similar to UP:Q6ZG80_ORYSA (Q6ZG80) Zinc finger (C3HC4-type RING finger) protein-like, partial (32%)	0	6.2555	6.27053	0	6.50779	6.09381		TRUE
Y	19457	21004	CF039391	TTGGGTCATCAAGTTTGCCAAGGGGACGTTCATTTTCGACTCAAGGTAGTTATTGGCAAG	gb|CF039391			motor activity	nucleotide binding	553 similar to UP:Q9XFK9_MAIZE (Q9XFK9) Myosin XI (Fragment), partial (10%)	0	6.6014	6.51728	0	6.71562	6.95768		TRUE
Y	19479	21016	TC311538	CAGACAGACAGCAGCACCTGCTCCTCCGTCTGGACTGACTGACTAGTGACTCAGCTCCAC	gb|TC311538	GRMZM2G110908	hypothetical protein LOC100193827	kinase activity	nucleotide binding	1382 similar to UP:SAPK5_ORYSA (Q7XKA8) Serine:threonine-protein kinase SAPK5 (Osmotic stress:abscisic acid-activated protein kinase 5) , partial (86%)	0	6.62936	6.47897	0	6.45779	6.46597		TRUE
Y	19494	21024	TC287714	CTCTCCTTCCTCCACTTTCTCCCCAACTCCGGTGAGCGAGAGTGTGGTCACGACACAATC	gb|TC287714	GRMZM2G145451	hypothetical protein LOC100273905	unknown		693 weakly similar to UP:P74375_SYNY3 (P74375) Slr0442 protein, partial (3%)	0	6.27426	6.26491	0	6.07039	6.74281		FALSE
Y	19538	21048	TC289104	TGACGTTGTAGCCTTTTTGGCTGAGTTGGACTGGTGCTCGTGTTATTTTTACTCAGTGTT	gb|TC289104	GRMZM2G119749	hypothetical protein LOC100191908	catalytic activity	catalytic activity	1373 weakly similar to PRF:NP_564095.1:18394775:NP_564095 expressed protein (Arabidopsis thaliana), partial (32%)	0	6.34518	6.44128	0	6.61618	7.12412		TRUE
Y	19625	21093	TC309213	AACCCAATTTCTTGTTCCTTTCTCCCACTCTGACTTGGCCTCTACCTTCATCTCGCTCCT	gb|TC309213			unknown		561	0	6.1416	6.07895	0	6.24222	6.64386		FALSE
Y	19649	21105	TC289321	ATGACAACAGCAGAATTCTGGACGTCACATGAGTGCCTTCTTCTACCTTATGAGCAAGCG	gb|TC289321	GRMZM5G828182	hypothetical protein LOC100272293	transferase activity	transferase activity	1711 similar to UP:O24051_MORCI (O24051) 3-deoxy-D-arabino-heptulosonate 7-phosphate synthase precursor , partial (81%)	0	6.41447	6.38543	0	6.52042	6.30561		TRUE
Y	19712	21138	CF005465	ATCCAGTTTTCCCCCTTTTGAGCCATTTCAGCGCCTGTAACGGTAACGCTTGAAGTTGAA	gb|CF005465	GRMZM2G072156	hypothetical protein LOC100382147	unknown		454 similar to UP:Q8MRC3_DROME (Q8MRC3) RE14858p, partial (12%)	0	6.13545	6.12928	0	6.10852	6.96578		FALSE
Y	19722	21143	CO466086	GGATTTTGGGATTCCATCCCTGCTGTTTGGCCTTTCATTACCTAATCCGGACCTTATCCA	gb|CO466086	GRMZM2G140082	protein kinase domain containing protein	kinase activity	nucleotide binding	792 similar to UP:Q67WD3_ORYSA (Q67WD3) Protein kinase-like, partial (33%)	0	6.21529	6.2555	0	6.57289	6.4446		TRUE
Y	19619	21174	TC282665	CACGATCTAGCCTACACTACAGCCTACAATGGTCGTTGCCTTCCATCCGACCTTACCGGC	gb|TC282665	GRMZM2G076437	hypothetical protein LOC100303827	unknown		756 Zea mays clone EL01N0442F06.c mRNA sequence	0	6.39232	6.33092	0	6.1416	6.4363		FALSE
Y	19640	21185	DN209703	AGAGGCGAGATCTTGTTTGGGGAAGACGGGAAGAGATGAGGGGCTAAAGTTCGCCACCTG	gb|DN209703			unknown		719 homologue to UP:RS10_ORYSA (Q9AYP4) 40S ribosomal protein S10, partial (61%)	0	6.04658	6.48059	0	5.84298	7.63154		TRUE
Y	19656	21193	TC306370	CCGAATAGGGGAAGGAAGGTTAGGGAAGCGTTCAATCAATTCAATGAGATAGTGTAATCT	gb|TC306370	GRMZM2G103101	LOC100281795	unknown		1692 similar to UP:Q9C639_ARATH (Q9C639) Light-harvesting complex protein (At1g45474:F2G19.4), partial (80%)	0	6.17991	6.13955	0	6.61029	6.25927		TRUE
Y	19832	21288	TC308254	TCTCATCTCTGAGACCCTATCAGCTGAGCGTGCCAGAAGTGTTAAGGGATCGGTGTGTTG	gb|TC308254			protein binding	protein binding	766 similar to PRF:NP_567217.1:18411740:NP_567217 protein transport protein-related (Arabidopsis thaliana), partial (28%)	0	6.54998	6.34696	0	6.57137	6.05311		TRUE
Y	19898	21322	TC312846	GAGTTTCGTCGGCGCTATCCATACCGATAATCGCCGCTTACCCCTTCATGACGCGCTTGT	gb|TC312846	GRMZM5G877788	hypothetical protein LOC100192941	transporter activity	transporter activity	1003 UP:Q8H6D7_MAIZE (Q8H6D7) Major facilitator superfamily antiporter, partial (63%)	0	6.45943	6.29646	0	6.18587	7.16692		FALSE
Y	19840	21377	TC281706	AGGATGCAAAGAAGAGATGGGAAAGGCAGTCCCGTGCCTTTTACAATTTGTTCCGCCAAC	gb|TC281706	GRMZM2G040511	LOC100281496	kinase activity	nucleotide binding	1694 similar to PRF:NP_201299.2:22328063:NP_201299 ABC1 family protein (Arabidopsis thaliana), partial (65%)	0	6.48543	6.4545	0	6.43463	7.01346		TRUE
Y	19857	21386	TC300573	GAGAAGGTGGTGCAGTTCACGAGGTTCCTCCAGGGACAGTTCAGGGTCCACGTGTCCTTT	gb|TC300573	GRMZM2G016241	Probable glutathione S-transferase BZ2 (EC 2.5.1.1	transferase activity	transferase activity	2259 UP:Q5GAR4_MAIZE (Q5GAR4) Bronze-2 protein, complete	0	6.32553	6.29462	0	5.96809	7.12516		FALSE
Y	19859	21387	TC297838	ATGGGAAGAGTGGAGCTGCGAATGAAGTTTTAGGAAATCAAAGCAGATCCGCAGAGCTAT	gb|TC297838	GRMZM2G105415	hypothetical protein LOC100217148	kinase activity		659 similar to PRF:NP_850285.1:30687274:NP_850285 protein kinase family protein (Arabidopsis thaliana), partial (5%)	0	6.3837	6.39746	0	6.07039	6.50144		FALSE
Y	19917	21417	DR785112	CCCCCCAAAACCAAAGGGTTAGGCGGGGCAAACTATAAGGGCAAGTTTACCCCCCCCTTT	gb|DR785112			unknown		584 homologue to UP:Q7QKR9_ANOGA (Q7QKR9) ENSANGP00000002220, partial (6%)	0	6.23458	6.20163	0	6.42626	6.94603		TRUE
Y	19922	21420	TC301677	CAACTAGGAGAAATTTGTGTTCGAGGACCGAACATAATGCAAGGGTATTTCAACAATGTG	gb|TC301677	GRMZM2G122787	hypothetical protein LOC100191850	catalytic activity	catalytic activity	1229 similar to UP:Q9M0X9_ARATH (Q9M0X9) 4-coumarate-CoA ligase-like protein, partial (34%)	0	6.24031	6.22689	0	7.07361	6.2075		TRUE
Y	19925	21422	BG360704	CTTGCCAACAGGAAGTGAAAGTAGTGGACCAACTGGGTTGTTCAAAGGGACTGTATCTAC	gb|BG360704			catalytic activity	catalytic activity	379 similar to UP:Q8S4X1_PEA (Q8S4X1) UOS1, partial (20%)	0	6.29462	6.10014	0	6.69349	6.38198		TRUE
Y	19938	21429	CV985034	ATCTCTTTGGGAATACACTATGCTCCCCTCGGTTGCTTTTTCCTGATGTTCAACATACTG	gb|CV985034			unknown		721 similar to UP:SYK_ORYSA (Q6F2U9) Lysyl-tRNA synthetase (Lysine--tRNA ligase) (LysRS) , partial (5%)	0	6.35226	6.32373	0	6.28355	8.03342		FALSE
Y	19959	21440	TC296509	AGTTTATGAAACTGCCGCCCCTAAGAGGCATGCTAGTTTGAGTAGAAACTCTTTGATGAC	gb|TC296509	GRMZM2G178913	MTD1	unknown		702 similar to UP:Q9LLM3_MEDTR (Q9LLM3) MTD1, partial (10%)	0	6.44128	6.2891	0	6.33807	6.46271		FALSE
Y	19999	21463	CO450166	CGACCTATACAGCTTGGTGTTCCCCTACACGTTCACCCATCCTGCTGCCTCTCGGGAAAT	gb|CO450166			unknown		860 similar to GB:CAE55452.1:38490308:BX842578 PE-PGRS FAMILY PROTEIN (Mycobacterium tuberculosis H37Rv), partial (4%)	0	6.22304	6.25927	0	6.04876	7.06609		FALSE
Y	20013	21471	TC289333	GGGCTGGCAGGCATGTCACACACAGGCTTGTAAAATGTCCAGGCCTCGTCTCGTTTCCTC	gb|TC289333	GRMZM2G039622	hypothetical protein LOC100382407 (LOC100382407),	unknown		767 similar to PRF:NP_564319.1:18396932:NP_564319 expressed protein (Arabidopsis thaliana), partial (78%)	0	6.29094	6.2211	0	6.30195	6.59694		FALSE
Y	20015	21472	TC281388	TAGCATTGCATCGCCATCCATGTATTGTAAAAAATGTTCATTGCCACCACTTCCAATGCG	gb|TC281388			binding	binding	2242 similar to UP:O80644_ARATH (O80644) Expressed protein, partial (71%)	0	6.12722	6.15381	0	6.49346	8.44874		TRUE
Y	19985	21539	TC307424	CGCCCGCGCAATTGGTGTGGCTCAGAGTTTGAGCTCCTCCTCCACATCAGGCACACAGCA	gb|TC307424	GRMZM2G154029	hypothetical protein LOC100382122 (LOC100382122),	unknown		670	0	6.35755	6.30195	0	6.24603	6.88387		FALSE
Y	20018	21558	CD956453	TAATGGAGACAAGAGTGGGAATGGCTTCCCTTGGGCATCACCTTGCTCAACATAAACATG	gb|CD956453	GRMZM2G059991	Superoxide dismutase [Mn] 3.1, mitochondrial Precu	unknown		234	0	6.09381	6.22882	0	6.03562	7.52356		FALSE
Y	20075	21589	TC280782	GCACGAGGGTGGTTCGTTTCTGATCTCTGAGAGTCCGTCCTCCCTAAACACCGCTTGGGC	gb|TC280782			unknown		769 similar to UP:RUXF_ARATH (Q9SUM2) Probable small nuclear ribonucleoprotein F (snRNP-F) (Sm protein F) (Sm-F) (SmF), partial (97%)	0	6.30378	6.29829	0	6.39917	7.32012		FALSE
Y	20079	21676	AI942001	AACTCCATCAGCCACAGGTCCAGTGCCTCTAGAATGTTCTGCAGCTACACTATTGACATC	gb|AI942001			unknown		288 618037H10.x1 618 - Inbred Tassel cDNA Library Zea mays cDNA, mRNA sequence.	0	6.88387	6.75489	0	6.17193	6.36107		TRUE
Y	20080	21677	CD962406	GATCTGCTCCAGTTCCATGCTTTCGTCCAGCGCTCTTGATTGTGACGGCATCAATTTTAG	gb|CD962406			unknown		162	0	6.52826	6.48543	0	6.25739	6.66249		TRUE
Y	20101	21688	BQ619407	TGCCCCCCTTAAATTTAGGCCTACTTTTGCGGCCCCTTTTTGTAGAAAATTTAACCAGCT	gb|BQ619407			catalytic activity	transferase activity	956 similar to PIR:A29225:KIZMPO pyruvate, phosphate dikinase precursor - maize (Zea mays) , partial (15%)	0	6.18587	6.14568	0	6.0917	7.14057		FALSE
Y	20314	21799	TC284697	TATCAAGGAGTTGAGCATTCCACCACCAGGCTACCAGGATCTCTCGTTTCCTACTAAATA	gb|TC284697			hydrolase activity	nucleotide binding	343 similar to UP:Q8GU86_ORYSA (Q8GU86) PDR-like ABC transporter, partial (7%)	0	6.10643	6.15987	0	6.07039	6.6279		FALSE
Y	20363	21825	TC296413	ATAATGATGGATGTTATCCTATCTCCATGCGTACCGTTGACCCCATTTTGCCCTGTTTTG	gb|TC296413	GRMZM2G159134	Putative uncharacterized protein	DNA binding		762 similar to UP:O81241_HELAN (O81241) Dc3 promoter-binding factor-3 (Fragment), partial (7%)	0	6.00675	6.04002	0	6.2724	6.44626		FALSE
Y	20378	21833	CD961398	CACCGCCACCTATTCAAACCTCTTTTGTTCGTCCTATGTATCCTGGTCCAGGGAGTCCCT	gb|CD961398			unknown		369 similar to UP:Q5JN15_ORYSA (Q5JN15) Ubiquitin system component Cue domain-containing protein-like, partial (20%)	0	6.38543	6.33271	0	6.79051	6.26866		TRUE
Y	20393	21841	TC290170	ACAAAGCCGGCAAAGCGATACCCACTGGCCTTATGGATAGGCATATTGGGCCTGATAATG	gb|TC290170	GRMZM5G877077	hypothetical protein LOC100274572	unknown		1564 weakly similar to UP:Q6NM29_ARATH (Q6NM29) At2g15730, partial (78%)	0	6.17792	6.21335	0	6.17393	6.47249		FALSE
Y	20254	21852	TC304313	TTCCCGCTGCTCATCAGAGAAATTGCAATTTCTGGATCCTTGAAACATGCTGTGCATGTG	gb|TC304313	GRMZM2G158452	hypothetical protein LOC100383403	transporter activity	transporter activity	884 similar to PRF:NP_850356.1:30688764:NP_850356 pentatricopeptide (PPR) repeat-containing protein (Arabidopsis thaliana), partial (19%)	0	6.8009	6.63662	0	6.50303	5.92362		TRUE
Y	20303	21878	DR825713	TTTGTTAAGCTTTGCGTTGTAAAGCACGCCTCCGATGTTTTTGCCGGAAATTCCGATGCT	gb|DR825713			unknown		880	0	6.848	6.76553	0	7.08215	7.0268		TRUE
Y	20313	21883	AI649431	GTGGCCACACTGGTCATGCCTACGAAGACGAGGGGCCAGCAGATGACCTGGACATGAGCT	gb|AI649431	GRMZM2G064679	hypothetical protein LOC100277705	unknown		452 gi|226500622|ref|NP_001144678.1|: hypothetical protein LOC100277705 [Zea mays] (IDPct:88.07/Score:157.9)	0	6.02459	6.2555	0	6.74147	6.49346		TRUE
Y	20339	21897	TC314129	TGTTGAATTTGGAGGTACTTTGAGGAGCCTCACCACTGAAGGCCTTTACTGTCTGCAAAG	gb|TC314129	GRMZM5G831795	IAA-amino acid hydrolase ILR1-like 3	hydrolase activity	protein binding	654 weakly similar to UP:O81641_ARATH (O81641) IAA-amino acid hydrolase homolog ILL3, partial (31%)	0	6.35403	6.32733	0	6.55305	6.70044		TRUE
Y	20343	21899	BI478668	GGTGATTCTTGGTCTTCAAGTCGATGTTAACCCTCTCCCAGCCACCAACTTTGCTCTGCC	gb|BI478668			unknown		505	0	6.11061	6.13955	0	6.46271	6.6279		TRUE
Y	20446	21955	TC293663	TCTGAACTGAAGCTGTTGCTCAGTTCAGACGTTCCCGCCAATCTTCCGATCCGACCAGAT	gb|TC293663	GRMZM2G126765	Tyrosine specific protein phosphatase family prote	hydrolase activity	hydrolase activity	890 similar to UP:Q6DL00_ORYSA (Q6DL00) Tyrosine-specific protein phosphatase protein, partial (69%)	0	6.28725	6.18785	0	6.41447	6.45615		TRUE
Y	20493	21980	TC302220	TTTCCGTCTTCCCCAATCGCCCAAAAAGATCAGACGCCCCGATCGATCGCCTCTGGCCAA	gb|TC302220			unknown		470 similar to UP:Q6H5X2_ORYSA (Q6H5X2) ABA-responsive protein-like, partial (27%)	0	6.71149	6.51096	0	6.40259	6.94953		TRUE
Y	20485	22060	CO457170	CCTTCCTCTGCTTCGCTTTGCTGCAAACGTCGACAAGTCGTGTCTGCTGCTGTAGTTCAC	gb|CO457170			kinase activity	protein binding	926 similar to UP:Q9AWX9_ORYSA (Q9AWX9) Extra sporogenous cells-like, partial (5%)	0	6.48864	6.45286	0	6.28355	7.08108		TRUE
Y	20644	22143	CF016678	TCAATGAAAATGGTCCACAAGATCACTGTTTCCTCAAACAGCGGCCTCCCTTAATGCATC	gb|CF016678			unknown		295 similar to UP:Q8LQG2_ORYSA (Q8LQG2) Selenium-binding protein-like, partial (7%)	0	6.07039	6.06824	0	6.05961	6.64386		FALSE
Y	20712	22179	TC296935	TGATGCTTGTTGGAATACGGGGCTACATGTAGCGGGATAATTGTGTCCACGATGGTGAAG	gb|TC296935	GRMZM2G362926	hypothetical protein LOC100273951	unknown		1382 weakly similar to UP:Q4LHM5_9BURK (Q4LHM5) Uroporphyrin-III C:tetrapyrrole (Corrin:Porphyrin) methyltransferase, partial (9%)	0	6.33628	6.2384	0	6.57289	6.20945		TRUE
Y	20573	22191	BG410662	TAAAATTAAACCATGGCTGCTTCTACAATGGCTCTTTCCTCCTCTACCTTCGCCGGAAAG	gb|BG410662			unknown		408 homologue to GB:AAA34148.1:170404:TOMCBPB chlorophyll a:b-binding protein Cab-3C (Lycopersicon esculentum), partial (49%)	0	6.26115	6.19771	0	6.05961	6.94486		FALSE
Y	20635	22223	TC312294	TAGATGGAAATCTGATGAACCACCATCGTTATATATCTTCATCAACAGCAGCACGCGTGA	gb|TC312294	GRMZM2G169699	hypothetical protein LOC100217070	unknown		1449 similar to PRF:NP_565054.1:18410256:NP_565054 expressed protein (Arabidopsis thaliana), partial (88%)	0	6.1416	6.15583	0	6.36107	6.44626		FALSE
Y	20653	22232	AW288675	TATCATTTCCTCAGAAAGCCTCAAACTGGTGGCTGGATGTCCCTGGGTGGAATCCTTCTT	gb|AW288675			unknown		455 similar to UP:HAK10_ORYSA (Q67VS5) Potassium transporter 10 (OsHAK10), partial (5%)	0	6.45943	6.42962	0	6.45943	6.58646		TRUE
Y	20853	22338	TC313060	ACCATTTCCTTGGCGGCCCCAGTTAACGTTTACCGTGACATGGGACCCCTCAAGGTTGCT	gb|TC313060			unknown		657 weakly similar to PRF:NP_176624.2:22330422:NP_176624 expressed protein (Arabidopsis thaliana), partial (27%)	0	6.22497	6.27612	0	6.54071	6.79442		TRUE
Y	20861	22342	TC302931	TCATCTCCCAGCAGGACTCTCTTCCTCCTTGTTCTGTTCGATGTGTTCTATGCAGCTATC	gb|TC302931	GRMZM5G863076	UPF0497 membrane protein 4	unknown		511 similar to UP:Q6YT98_ORYSA (Q6YT98) Integral membrane protein-like, partial (40%)	0	6.08321	6.10643	0	6.22304	6.94603		FALSE
Y	20814	22401	CD953595	GATTCCTAGCTAGTTGATTTCACGGCCCGTGTTGGCCATTTGGTGCTGGATTGGCTCCTG	gb|CD953595			unknown		539 similar to UP:OSR8_ORYSA (Q9LRI7) Hydrophobic protein OSR8, partial (26%)	0	6.4822	6.59246	0	6.27798	6.19771		TRUE
Y	20818	22403	TC287277	CACATTCAGCAACCAGCTGTTGATGACCCATAACTTTGCGGCTCTTCATAATGCGCACAA	gb|TC287277			protein binding	protein binding	880 homologue to UP:Q5ZC88_ORYSA (Q5ZC88) CUL1, partial (20%)	0	6.11894	6.13545	0	6.27798	6.86913		FALSE
Y	20896	22446	TC309238	GGATTTACCTCAGCTAGAATTGAGGCCAGAGGCAGTAGTGAGTAATCCGAACTAGATGTT	gb|TC309238	GRMZM2G179329	hypothetical protein LOC100381622	unknown		592 homologue to UP:Q9FFJ4_ARATH (Q9FFJ4) Emb:CAB81597.1, partial (7%)	0	6.53916	6.42459	0	6.54071	6.92719		TRUE
Y	20956	22477	CO532911	CGCAAGCTTCACCCACACAAGGCCACAAGATCCTCCCTACGCCACACGCTCCTCCTACAT	gb|CO532911	GRMZM2G176289	hypothetical protein LOC100273484	transcription regulator activity	transcription regulator activity	672 similar to UP:Q5EGQ1_CRYNE (Q5EGQ1) White collar 2, partial (7%)	0	6.3505	6.30561	0	6.29829	6.732		FALSE
Y	20964	22481	TC295211	CTCACCCTCTTTGCGGTTATTGGTGATGAGAGTAGTACTGGACAGAAGCAACCTCCTGTT	gb|TC295211	GRMZM5G836378	protein SUR2	catalytic activity	catalytic activity	1446 similar to UP:Q6YWY7_ORYSA (Q6YWY7) Sterol desaturase-like, partial (98%)	0	6.60288	6.41616	0	6.36457	6.57894		TRUE
Y	21019	22511	DR820809	CAAAAAAAAAAATCGTTCGATTCCCTTCGTCGCGTTCCAAAACGGCCTACGTACCGTGTC	gb|DR820809			unknown		792 similar to UP:Q4T771_TETNG (Q4T771) Chromosome undetermined SCAF8259, whole genome shotgun sequence. (Fragment), partial (3%)	0	6.00675	6.06178	0	6.31832	6.58646		FALSE
Y	20901	22533	MAGI4_87368	GTTCCACATTGGGTTGCCCTGCGTGATTGCTTCATAGGTGCTCCTGAACATGTCAGGCAG	gb|MAGI4_87368			unknown		maize MAGI4 gss assembly	0	6.38024	6.26491	0	6.16993	6.69349		FALSE
Y	20967	22567	AW231335	GTAGTCTTTTGATTAGCCAGCTCATCACTGCAAGGTCTCTTGCCATCCCCTTCCTTGGCA	gb|AW231335	GRMZM2G402804	hypothetical protein LOC100384761	DNA binding		580 weakly similar to UP:TBX2_CAEEL (Q19691) T-box protein 2, partial (4%)	0	6.34518	6.29278	0	6.15178	6.57894		FALSE
Y	20969	22568	TC311048	ACGCCTGAGGAGACTACTTTTGTCCTCAGAGCACTTGACATCGATAGAAGTATGCAAATA	gb|TC311048	GRMZM2G104511	hypothetical protein LOC100304383	unknown		611 similar to UP:Q4V398_ARATH (Q4V398) At5g15740, partial (14%)	0	6.67807	6.62644	0	6.49506	6.65964		TRUE
Y	21018	22595	TC280873	GAGGCTCTTCCAGCAGCTAATCGACGGCGTCAGCTATTGCCATGACAGAGGTGTCTACCA	gb|TC280873			kinase activity	nucleotide binding	2080 weakly similar to UP:Q94C40_ARATH (Q94C40) CBL-interacting protein kinase 17, partial (81%)	0	7.51885	6.6851	0	7.38457	7.34961		TRUE
Y	21030	22601	CK347359	TGGGTTGGCCAAAAGCTTGCTCACCGTTGCTTCCGACGATACCTGTTGTTGGTTCAGCTG	gb|CK347359			nucleic acid binding	nucleic acid binding	588 gi|226498176|ref|NP_001141023.1|: hypothetical protein LOC100273102 [Zea mays] (IDPct:89.52/Score:174.9)	0	6.26866	6.24031	0	6.38888	6.82655		FALSE
Y	21048	22612	DR966123	ATGCATTTGTGAATGTGATTTGGCATCCCCTGTTTCTATGTCCGTGATCCTCAGCGAACC	gb|DR966123	GRMZM2G016705	Putative uncharacterized protein	unknown		865 gi|226531722|ref|NP_001144186.1|: hypothetical protein LOC100277044 [Zea mays] (IDPct:71.7/Score:61.23)	0	6.34696	6.2854	0	6.36107	6.74551		FALSE
Y	21054	22615	TC284456	TCGATGAAATGCCCAAACGTCATGTCCGCTCCTTGTCCCAACACCCTGTCACAATTCCGT	gb|TC284456			unknown		530	0	6.56224	6.43129	0	6.37504	7.17393		TRUE
Y	21063	22704	TC302314	AATTAACAGCATGCGTGTGGATCGTCGTTCGTATATACGTACGGTGCTTGTAACTGATGA	gb|TC302314	GRMZM2G353076	zinc finger homeodomain protein 1	DNA binding	transcription factor activity	679 similar to PRF:NP_974373.1:42572555:NP_974373 zinc finger homeobox family protein : ZF-HD homeobox family protein (Arabidopsis thaliana), partial (49%)	0	7.87652	6.60437	0	6.46597	9.00197		TRUE
Y	21235	22795	TC296450	ACGAGTTCCCGCTGCCGGATTTCCCAGACGTCGTTCTCCACCGCACGCAAATCCCGAAGT	gb|TC296450	GRMZM2G082249	cytokinin-O-glucosyltransferase 3	transferase activity	transferase activity	892 weakly similar to UP:Q4NPG7_9DELT (Q4NPG7) PE-PGRS family protein, partial (4%)	0	6.25927	6.27426	0	6.30195	6.63807		FALSE
Y	21255	22805	AI833843	GAAGGGAAGAAAGGATAGGAACCCCTCCTGACTTCCCTTGCTTAATCCCACACCCCCTCT	gb|AI833843			unknown		303 similar to UP:NLK_MOUSE (O54949) Serine:threonine kinase NLK (Nemo-like kinase) , partial (4%)	0	6.12102	6.1127	0	6.51885	6.77479		TRUE
Y	21271	22814	CO524438	GAAGAGCGCCACCAGGTATTCCCAATTCCTTCTCATCCCTGTTTGCTCCAATTTCTAACC	gb|CO524438	GRMZM2G085005	hypothetical protein LOC100274503	RNA binding	RNA binding	723 homologue to UP:Q6VBQ7_SORBI (Q6VBQ7) Partner of Nob1, partial (41%)	0	6.52042	6.39403	0	6.16189	6.79701		FALSE
Y	21279	22818	CF273351	CAAGAAGGCTGTGAGGTCAAAAACTGTCCAGGAAGCAATTAATGGTAGCAGTTGGGTTCT	gb|CF273351			unknown		609 gi|115470319|ref|NP_001058758.1|: Os07g0115700 [Oryza sativa (japonica cultivar-group)] (IDPct:41.58/Score:162.2)	0	6.50303	6.44956	0	6.34341	6.16792		TRUE
Y	21246	22885	BG517804	ATCTGGTCGAGGAATGCTGTCTTCCGCTGCTAACGCTCTGGTGGTTCCTTCACTACTAAC	gb|BG517804			unknown		428 947071D11.x2 947 - 2 week shoot from Barkan lab Zea mays cDNA, mRNA sequence.	0	6.59246	6.57592	0	6.42122	6.87406		TRUE
Y	21248	22886	TC284460	GAGAAAGAGAGAAAAGATGAGGCCGGAGAGAGTTGGATCAGGTGGTGTTTGGGTGAAGCT	gb|TC284460			unknown		742 homologue to UP:Q4NYR2_9DELT (Q4NYR2) Aspartate:glutamate:uridylate kinase, partial (4%)	0	6.44294	6.39746	0	6.00675	6.15583		FALSE
Y	21270	22898	BU197832	CGCAGCTTCCTCTTGAAGTTACTGTAAGGCAACAAACTTGCTCAAGTGTGGAGAGATGTG	gb|BU197832	GRMZM2G154149	hypothetical protein LOC100280048	protein binding		562 946164G10.y1 946 - tassel primordium prepared by Schmidt lab Zea mays cDNA, mRNA sequence.	0	7.01235	6.47249	0	6.24031	5.86295		TRUE
Y	21276	22901	TC281349	TCACTGAAGGCGAGCACTATGCTCGGGACGTAGACCTCCAAAATATGCAATGCTACGGTA	gb|TC281349	GRMZM2G012263	hypothetical protein LOC100216922	binding	molecular_function	1585 similar to UP:Q5U1L4_ORYSA (Q5U1L4) Class III peroxidase 79 precursor , partial (86%)	0	6.70598	6.62498	0	6.25739	6.16189		TRUE
Y	21351	22942	TC288506	ACGAGGGCCACACAGAGGTGCCCACCTCGAAGGAGTCGTTGTCCTGCTCGAACATCAGCA	gb|TC288506			unknown		700 gi|226498250|ref|NP_001144091.1|: hypothetical protein LOC100276926 [Zea mays] (IDPct:95.77/Score:141)	0	6.21723	6.27984	0	6.23074	11.37		FALSE
Y	21374	22954	CF020538	AAAAGCAACTGCAATACTTAGGCATCTAGTGGAGAGATGTCCTTCGGTGGATGCACAAGG	gb|CF020538	GRMZM2G005304	autophagy-related 7	unknown		440 similar to UP:Q5ZDX4_ORYSA (Q5ZDX4) Ubiquitin-activating enzyme E1-like, partial (18%)	0	6.6865	6.64674	0	6.52199	6.05094		TRUE
Y	21394	22964	TC291788	TTTATGATGCGGTTATTTGCTACCGTACGTAAGCATTGCCCGTGTGTATGTTGGAATTGG	gb|TC291788			unknown		831 similar to UP:Q6D3Y3_ERWCT (Q6D3Y3) Phage baseplate assembly protein W, partial (11%)	0	6.65392	6.58796	0	6.7046	7.34341		TRUE
Y	21398	22966	DR816888	GTAACTACTAGGCCGATCGGCCATCCACAGACCCGTCTTAACTCTACCTGCCTGCCACTA	gb|DR816888	GRMZM2G035755	hypothetical protein LOC100273051	transferase activity	transferase activity	618 gi|226500992|ref|NP_001140972.1|: hypothetical protein LOC100273051 [Zea mays] (IDPct:100/Score:362.1)	0	6.25172	6.34518	0	6.11686	6.45286		FALSE
Y	21450	22993	CD963262	GTCAAGGCATGTTCACTGCCTCGACTTCCACATTACAAGGAGCTCGTTTCTAATCTCGGT	gb|CD963262			unknown		197 weakly similar to PRF:NP_179622.1:15225343:NP_179622 DENN (AEX-3) domain-containing protein (Arabidopsis thaliana), partial (5%)	0	6.20163	6.19771	0	6.58346	6.32193		TRUE
Y	21458	22997	TC290179	GCCTGAAAAGAAAAATAAGTTCTACTGCTTGCACACTTCCTCGGCCCCACATGGAAGAAA	gb|TC290179	GRMZM2G151496	hypothetical protein LOC100382223	unknown		672 similar to UP:Q67W96_ORYSA (Q67W96) Kelch repeat containing F-box protein-like, partial (15%)	0	6.17592	6.15583	0	6.02015	6.62059		FALSE
Y	21507	23023	CF637181	CGAGCTGAAGAACCTTGTCCCAGGCGTCTTGACTGCCCCATGGACCTGCGCCTTGTTCAC	gb|CF637181			unknown		669 weakly similar to PIR:T04375:T04375 jacalin homolog - barley (Hordeum vulgare), partial (18%)	0	5.98185	5.92837	0	5.9331	6.6453		FALSE
Y	21395	23049	TC286693	GAATGCAAAAACAAATTTTGCCCAAACTGTCGCCTTCCCACTCATTTCTCTTCCTCCTCC	gb|TC286693			nucleotide binding	nucleotide binding	969 homologue to UP:Q6ZKQ7_ORYSA (Q6ZKQ7) Auxin-induced protein-related-like protein, partial (81%)	0	6.15583	6.21335	0	6.06824	6.88142		FALSE
Y	21559	23135	CD962624	GGTCCTTGGCTCCTTCGGGAGGGTATTCCTACCTCAAATGGCCATATTCCTAAAACCCTA	gb|CD962624			unknown		389	0	6.65392	6.55612	0	6.60733	6.21723		TRUE
Y	21616	23165	MAGI4_155772	TCCACCAAGCACATCCCTGCCACCAAGGATCTTCTTTGAGCCTTCACCCCACCATCCTAC	gb|MAGI4_155772			unknown		maize MAGI4 gss assembly	0	6.07039	6.13545	0	6.14364	6.45943		FALSE
Y	21682	23200	TC282028	CCCCAATAATGGCGTACGTACCTAAATAAACGACCTCCCATGCATGCACCAACGGGGAGA	gb|TC282028	GRMZM2G450512	hypothetical protein LOC100275815	unknown		1266 homologue to UP:Q41521_WHEAT (Q41521) Triticum aestivum sulfur-rich:thionin-like protein, partial (33%)	0	5.97039	5.99095	0	6.52826	6.86295		TRUE
Y	21685	23286	TC290428	TTGCTTCGCTCGGTTACTTCGTTGTGGTGCCCGATTTCCTGCATGGGGATCCATATGACC	gb|TC290428	GRMZM2G154881	LOC100282281	hydrolase activity	hydrolase activity	898 weakly similar to PRF:NP_566732.1:18403820:NP_566732 dienelactone hydrolase family protein (Arabidopsis thaliana), partial (77%)	0	6.15785	6.21723	0	6.22304	7.20653		FALSE
Y	21687	23287	DT938991	CTTCAGCCTGTCCATCAGAAGGGGCGCAACTGACTCGTATCCTTGCTCCCTTGGTGTTGC	gb|DT938991			unknown		590 homologue to UP:Q5YBC2_9CHLO (Q5YBC2) Plastid protein disulfide isomerase (Fragment), partial (5%)	0	6.34163	6.34873	0	6.29646	7.30378		FALSE
Y	21717	23304	CK786824	CAGAGACGTGATGACTGAGCAGCTTTCACTACTGATGCTGACGAACACCCAGAATTTACA	gb|CK786824			unknown		647 similar to UP:Q8VZI4_ARATH (Q8VZI4) AT3g24470:MXP5_4, partial (10%)	0	6.37678	6.15178	0	5.99095	6.48704		FALSE
Y	21848	23374	DR954399	GAAGCCAGCTCTGCTTTCTCTCCTGGTTGACCTTCTCATCCTCGGCAGCCAACTCCCCGC	gb|DR954399			transcription regulator activity	transcription regulator activity	577 weakly similar to PRF:NP_199332.2:30694715:NP_199332 cyclin family protein (Arabidopsis thaliana), partial (6%)	0	6.27612	6.25361	0	6.42962	7.58421		TRUE
Y	21754	23409	TC279520	TCCGTAAACCTCAGGTATACTTTCCAATCACGTTATACCCCTGCTCTGGCTTCCACTGGA	gb|TC279520	GRMZM2G431703	Protein transport protein SEC61 gamma subunit	protein binding	transporter activity	1822 homologue to UP:SC61G_ORYSA (P38385) Protein transport protein SEC61 gamma subunit, complete	0	6.39575	6.31651	0	6.31107	6.83162		FALSE
Y	21825	23446	DR968302	AATTTTGGGGATTTGATGCCGGCCAAAACCTTCTTGGGAACATCGTCGGCCTTCCTTCCC	gb|DR968302			catalytic activity	catalytic activity	495 gi|212721190|ref|NP_001131956.1|: hypothetical protein LOC100193352 [Zea mays] (IDPct:58.9/Score:85.5)	0	6.27984	6.20359	0	6.02901	6.87406		FALSE
Y	21852	23461	TC299050	ACGACGACTGCCTTCTTCCCCTCGGGCACTGGGCTCAGATAGCCAAGGAAATCAGCTCCG	gb|TC299050	GRMZM2G328908	hypothetical protein LOC100275158	unknown		1662 weakly similar to UP:Q4NU78_9DELT (Q4NU78) TPR repeat precursor, partial (3%)	0	6.36807	6.31107	0	6.14975	6.97269		FALSE
Y	21856	23463	TC308972	CGAAAACCTATACGTTGGGAGCGTGATTGGAGGGCTGCTTGTGATTCTGGGGCTCTACAT	gb|TC308972	GRMZM2G135913	hypothetical protein LOC100304260	transporter activity	transporter activity	1457 weakly similar to PRF:NP_188448.1:15229596:NP_188448 nodulin MtN21 family protein (Arabidopsis thaliana), partial (11%)	0	6.21529	6.2211	0	6.02901	6.74551		FALSE
Y	21902	23487	TC307225	TTAATCAGCTGTCACGGTCCCTCATCCACCTCTTGGTTGAAAGAGTTTGTTTTTCTCTCC	gb|TC307225	GRMZM2G036286	hypothetical protein LOC100303941	unknown		1364 homologue to UP:Q6EH17_9VIRU (Q6EH17) RNA-dependent RNA polymerase (Fragment), partial (5%)	0	6.44791	6.36632	0	6.34341	6.99661		FALSE
Y	21921	23498	CF637421	TGGTCCACTTGAACGACACCTGCTTCCCCAGCTGGTACGACTTGGTCTCCTTCTTGGAGC	gb|CF637421			unknown		777 similar to UP:Q9LHN9_ARATH (Q9LHN9) Emb:CAB68186.1, partial (10%)	0	6.32553	6.31832	0	6.08958	7.0542		FALSE
Y	21853	23546	TC292268	ATTCTGGCAAGGCTCCAACATCGTAATGTCATTAAGCTTGTTGGGGCCTGTAATTGCCCG	gb|TC292268	GRMZM2G474546	hypothetical protein LOC100193102	kinase activity	nucleotide binding	1525 weakly similar to UP:Q9FDV7_FAGSY (Q9FDV7) Protein kinase (PK) (Fragment), partial (66%)	0	6.39403	6.40259	0	6.54226	6.6907		TRUE
Y	21855	23547	DR823476	GAGGTTCTCGGCGTCTCTCTTGCACAGCGCGAGTATGAAGGGGGCAGCGTTCTCCCTGTT	gb|DR823476	GRMZM2G471733	hypothetical protein LOC100193248	unknown		573 gi|212720847|ref|NP_001131869.1|: hypothetical protein LOC100193248 [Zea mays] (IDPct:82.02/Score:134.8)	0	6.15987	6.17991	0	6.05311	6.66249		FALSE
Y	21857	23548	TC292122	CCCTCTTGCTTTGTCAGGTTTGACCAAAGCTATGCGGGAGATCCTTTCTCTGGCTTCAGA	gb|TC292122			DNA binding	DNA binding	811 homologue to UP:Q6ITC5_ORYSA (Q6ITC5) Cell death-related protein, complete	0	6.14568	6.26679	0	6.17792	6.48543		FALSE
Y	21888	23564	CO465821	GCTCACACCATCTCCTACGCCCCCACAACTCTTGATGTCCCCTCAACATCGGCACCGTCC	gb|CO465821			unknown		863 similar to UP:Q91FU0_IRV6 (Q91FU0) 232R, partial (4%)	0	6.1375	6.1127	0	6.12102	6.6865		FALSE
Y	22126	23693	CK347441	AAAATGAGCTGGTATGGCCCTATATATGCCTTAACAGCCATGCCCTTACCTTACCTCTGT	gb|CK347441	GRMZM2G033283	LOC100280975	translation factor activity, nucleic acid binding		369	0	5.926	5.92837	0	6.24222	6.45615		FALSE
Y	22167	23799	DN216097	AAACAGAGAGCAGAGTCTCCCTTCTCCATCAGAACACACAACTCTCCACCAGATCTCCAC	gb|DN216097			unknown		622 weakly similar to PRF:NP_567771.1:18416977:NP_567771 expressed protein (Arabidopsis thaliana), partial (28%)	0	6.04439	6.05961	0	6.26679	6.76421		FALSE
Y	22178	23805	TC308265	AAAAAGAAACAAAGTCACGTACGGAGTACACGGCTCTGCGCTCTGCTATACTACATTTCC	gb|TC308265			unknown		758 gi|115452283|ref|NP_001049742.1|: Os03g0281300 [Oryza sativa (japonica cultivar-group)] (IDPct:71.18/Score:206.5)	0	6.06393	6.15178	0	6.04658	6.75087		FALSE
Y	22285	23863	TC287881	AAGCTCAGCCTCGTCTACATCTCCGTTTACGACAGCTTCCTCGACCTCATCACGAACCCA	gb|TC287881	GRMZM2G103937	hypothetical protein LOC100193015	hydrolase activity	hydrolase activity	1474 similar to UP:Q67WG1_ORYSA (Q67WG1) Anter-specific proline-rich protein APG-like, partial (81%)	0	6.21335	6.12928	0	6.2211	7.0864		FALSE
Y	22318	23880	TC301641	TGTTCGGTCTAGTTGGTGTCTGTTGTCATTTCGATTGGTTTTGATCGTGAAAACCGCATC	gb|TC301641	GRMZM2G144853	hypothetical protein LOC100276107	unknown		1064 weakly similar to PRF:NP_200140.1:15238704:NP_200140 expressed protein (Arabidopsis thaliana), partial (35%)	0	6.27798	6.25172	0	6.33807	9.79588		FALSE
Y	22298	23954	TC288510	CGTCGACCAGTTCAAGTCAGACGAAGTAGATGGGCTCTTGGTGATGTAACCGAGGTGTTG	gb|TC288510	GRMZM2G117226	hypothetical protein LOC100216837	unknown		1466 similar to UP:Q6F393_ORYSA (Q6F393) Expressed protein, partial (22%)	0	6.05311	5.98185	0	6.15178	7.02015		FALSE
Y	22435	24026	TC308932	AGCCATTGCAATGGGCCTTTTGCGCGGGACATACACACAACCATCTATTGCTTCCACCAC	gb|TC308932			hydrolase activity	hydrolase activity	809 similar to UP:Q8RZ61_ORYSA (Q8RZ61) Lipase-like, partial (55%)	0	6.01346	5.97039	0	6.2114	7.51885		FALSE
Y	22483	24052	DT647465	AAATTAACCCCCCAATGGGCTTCTGGGTTGCTTGCAGGGAATGCAAACATCAATGGTATT	gb|DT647465			unknown		622 weakly similar to UP:Q6NMZ4_ARATH (Q6NMZ4) At4g34412, partial (38%)	0	6.1819	6.15178	0	6.29829	6.55152		FALSE
Y	22466	24127	DR785509	GGAGTCTCATCAAACTAAATCCGCATGCCAGGTTGTAGTCTATGGTGTGCTCGTTCTGTG	gb|DR785509	GRMZM2G127893	hypothetical protein LOC100217125	unknown		847 similar to PRF:NP_567498.1:18414661:NP_567498 expressed protein (Arabidopsis thaliana), partial (22%)	0	6.09803	6.13545	0	6.83162	6.53138		TRUE
Y	22468	24128	DR962932	TCGTACTTATCCGCGGTATACCTTCCCTCATCGTTCAGTCCGCGCTCACTCTGCCCCACG	gb|DR962932			unknown		622 similar to GB:CAB55387.1:5852080:OSB6015 zwh0003.1 (Oryza sativa (indica cultivar-group)), partial (7%)	0	6.15785	6.1819	0	6.12516	7.1639		FALSE
Y	22545	24169	DR971456	GTTGCTGTCGAGACAAAGGGCTCAGGTTCTGAAGTAGTGGATCGGCAAGTCTTCGTAGTT	gb|DR971456	GRMZM2G144362	hypothetical protein LOC100192828	unknown		725 similar to UP:Q69XQ2_ORYSA (Q69XQ2) Protein N-terminal asparagine amidohydrolase protein-like, partial (15%)	0	6.16591	6.15987	0	6.19771	6.55459		FALSE
Y	22587	24192	TC288053	GCTGCGCCACCAATTCGGTCCACCTAAGCAGCCCGAGATCAGTGTGTTGGATTATCAGTC	gb|TC288053	GRMZM2G445791	Ribosomal protein L15	nucleotide binding	nucleotide binding	2334 similar to PIR:T52120:T52120 acyl-CoA oxidase , peroxisomal [validated] (Arabidopsis thaliana) , partial (92%)	0	5.926	5.91409	0	6.12722	6.49506		FALSE
Y	22508	24235	TC282100	CGCCTCCCATCCTCTAAGCTCCAGGATTCTCAAGTTTTCAAGTTGTTGCGCAGTTCCTTC	gb|TC282100			hydrolase activity	nucleotide binding	858 similar to UP:Q6EQW4_ORYSA (Q6EQW4) Phosphate:phosphoenolpyruvate translocator-like, partial (53%)	0	6.3837	6.32733	0	6.37678	6.83036		FALSE
Y	22510	24236	CO446547	CCTTTCGTTCCTTTCACGCCTTCGGGAAACAGTGAACCCGCTTGCTCTCTCTTCCTGCTC	gb|CO446547			unknown		852 similar to PRF:NP_200923.2:30697488:NP_200923 leo1-like family protein (Arabidopsis thaliana), partial (10%)	0	6.51254	6.56682	0	6.24413	7.00225		TRUE
Y	22542	24252	BM500959	CAGCTTGCTAAAGCTGTACCTGGACAGGCCACTTTCTTCATCACCTATGTCCTGACCTCA	gb|BM500959			unknown		406 similar to UP:Q75LY1_ORYSA (Q75LY1) Expressed protein (With alternative splicing), partial (27%)	0	6.09592	6.03342	0	6.65678	6.10014		TRUE
Y	22618	24292	TC305889	TTTCTAGCTTCAGAGAAACACCAACTAGACCAGTTCGCCTTTGTTCTTTTGCTACTCTGT	gb|TC305889			unknown		1215 weakly similar to UP:Q8LLC2_HORVU (Q8LLC2) Hv711N16.16 (Fragment), partial (19%)	0	6.41447	6.29646	0	6.57592	7.06501		TRUE
Y	22622	24294	BM336349	GGTGTCCCACTCCCATATGGCTTCTCTTGCTCAGCTCCTCTTGACCTTTCACCACTCGCT	gb|BM336349			unknown		455 similar to GB:BAB92153.1:20804457:AP003052 AB013982_1(AB013982:pid:g3219237) Antirrhinum majus transposon Tam3 gene for transposase. (Oryza sativa (japonica cultivar-group)), partial (3%)	0	6.23458	6.2555	0	6.35931	7.56605		FALSE
Y	22665	24318	DR965340	TTTCTGAAAAACTCGTTGTTTGGACCCCCCTTCCAAGGGTTTACGGGGAAGGGGGTTCTT	gb|DR965340			hydrolase activity	hydrolase activity	565 gi|226492375|ref|NP_001149367.1|: membrane-associated phospholipid phosphatase [Zea mays] (IDPct:66.67/Score:132.1)	0	6.17792	6.10224	0	5.91169	6.52982		FALSE
Y	22681	24326	TC280145	CTGTATGGTAGTAATCTAGCACTTAGTAGTACCGAAACTTCCCTAGAACCATGCTTTGGT	gb|TC280145	GRMZM2G347623	hypothetical protein LOC100384823	hydrolase activity	hydrolase activity	1086 similar to PRF:NP_196747.1:15239800:NP_196747 NLI interacting factor (NIF) family protein (Arabidopsis thaliana), partial (54%)	0	6.20945	6.35755	0	6.64818	5.99095		TRUE
Y	22691	24331	TC309589	CTGCAGAGGAAGAAGCTTCCATTCGCGCACAAAAAAGCTGGGTGCTTCGGCTTCCTTTCG	gb|TC309589			catalytic activity	hydrolase activity	1094 weakly similar to PRF:NP_190811.1:15231218:NP_190811 phytoalexin-deficient 4 protein (PAD4) (Arabidopsis thaliana), partial (13%)	0	6.0917	6.10224	0	6.09803	6.45121		FALSE
Y	22728	24350	BM660874	GCAACAGCAAGTACCACCGGCGACACACTCTACCTTCGCCTCTCTGCCAAGGATCTGCAG	gb|BM660874	GRMZM2G135013	hypothetical protein LOC100273022	carbohydrate binding	nucleotide binding	515 gi|226528138|ref|NP_001145683.1|: hypothetical protein LOC100279187 [Zea mays] (IDPct:41.82/Score:132.9)	0	6.31832	6.1819	0	6.04876	6.79701		FALSE
Y	22742	24357	CO448726	AGTTTTGGATTCAACTAAGGAAGCAAAGGGCCAACCGAATGCACCTCTGGTCTGGCGCAC	gb|CO448726			unknown		764	0	6.16792	6.15987	0	6.15987	6.69209		FALSE
Y	22793	24384	TC296526	CGTTGCCGCCATTGTGGAATCTGCTGGGCCACCGATGGCTGGATGGACCGTCGTGTCTTA	gb|TC296526			unknown		643 similar to GB:AAC49648.1:1864024:CDU35683 calcium-binding pollen allergen (Cynodon dactylon), complete	0	5.96347	5.96116	0	5.93074	6.64386		FALSE
Y	22768	24455	TC279778	GTTTGTCTGTTTCCTCTGCAAGGGCCTTGCTGGACCTGTTGTATTTCATGTGGCTCTGGA	gb|TC279778	GRMZM2G058095	hypothetical protein LOC100191922	catalytic activity	catalytic activity	1161 homologue to UP:O04188_ORYSA (O04188) 3-hydroxy-3-methylglutaryl-CoA reductase (Fragment) , partial (40%)	0	6.12516	6.15583	0	6.10224	6.78267		FALSE
Y	22776	24459	DT938760	TAATCTCACAGGAGGCCTTGCTACATTGCGAAGTCTACGCTTTTTGCAGGCCTTGAATGT	gb|DT938760	GRMZM2G011806	hypothetical protein LOC100381406	kinase activity	protein binding	790 weakly similar to UP:Q9ZTK1_LYCES (Q9ZTK1) Disease resistance protein, partial (10%)	0	6.43296	6.35755	0	6.32553	6.02459		FALSE
Y	22883	24516	BG458776	CCATATTTTGCCATGGATCCAGATACTCCTATTTCATCTGCCTTTGCAAGGCATGGCAAT	gb|BG458776	GRMZM2G007810	high-affinity cationic amino acid transporter 1	structural molecule activity	transporter activity	219 similar to PRF:NP_198510.2:30693001:NP_198510 amino acid permease family protein (Arabidopsis thaliana), partial (9%)	0	6.16189	6.16993	0	6.49185	6.47411		TRUE
Y	22903	24527	TC300036	CACGCGTCCGCGTTTCTGCACACAAGTACTAGTCGTCTCCTAGTCCTCTCCTCTGTACTA	gb|TC300036	GRMZM2G051890	nucleic acid binding protein	nucleic acid binding	nucleic acid binding	1260 similar to PRF:NP_567536.1:18414951:NP_567536 RNA recognition motif (RRM)-containing protein (Arabidopsis thaliana), partial (68%)	0	6.1375	6.18587	0	6.41954	7.11166		TRUE
Y	22969	24561	TC303871	ACTTGTTCATCCTCACCGTCATCACGTTCATGGTTCCAGCTCCCTGACTGCTGGAGGTCC	gb|TC303871	GRMZM2G163849	hypothetical protein LOC100273430	DNA binding		186 homologue to UP:Q6Z7C5_ORYSA (Q6Z7C5) SNF2 domain:helicase domain-containing protein-like, partial (3%)	0	6.27984	6.34163	0	6.2555	7.19869		FALSE
Y	22818	24567	TC310898	CCTCTTGCTCCTTCGATTCATCCTGCTTATCCACAGTTGTGTCCACAACTTCATCTCCCT	gb|TC310898			unknown		2530 weakly similar to PRF:NP_200377.1:15240555:NP_200377 expressed protein (Arabidopsis thaliana), partial (13%)	0	6.08958	6.08746	0	6.21723	6.95884		FALSE
Y	22937	24629	TC311893	AAAGAAAGAGTAGGAACATGGTGCACCTACTTGTGAAGTTCGTTGTAATTTGCCCCGACA	gb|TC311893			DNA binding	transporter activity	1055 weakly similar to PIR:T52568:T52568 squamosa-promoter binding protein-like 3 [imported] (fragment) (Arabidopsis thaliana), partial (21%)	0	6.21335	6.25172	0	6.66676	6.55459		TRUE
Y	22939	24630	CF046712	CAGGCGCATTCACTAATGTGGGTCATGTGCTGTCGCCGTACAATGTGATCTCTGATAAAC	gb|CF046712			enzyme regulator activity	enzyme regulator activity	399 weakly similar to UP:O22470_ORYSA (O22470) GDP dissociation inhibitor protein OsGDI1, partial (18%)	0	6.04658	6.09381	0	6.30012	6.48543		FALSE
Y	22962	24642	TC299951	CGAATCCGAATGAGTTGGACAACGCCACCTTCACTTCACATCTCTCCTTATGTGACCCTA	gb|TC299951	GRMZM2G072205	hypothetical protein LOC100280304	catalytic activity	catalytic activity	768 homologue to UP:Q40027_HORVU (Q40027) Beta-ketoacyl-ACP synthase , partial (12%)	0	5.9542	6.03342	0	6.15583	6.80993		FALSE
Y	23020	24758	TC283667	GGAAAGGGAGAAGCCAGAGTTACTGGCTGAATCACGTGAGAGGAGGATAAGAGTGGCTGA	gb|TC283667			hydrolase activity	RNA binding	1047 similar to GB:AAC64139.1:3746964:AF092168 signal recognition particle 54 kDa subunit precursor (Arabidopsis thaliana), partial (43%)	0	5.94017	5.89482	0	6.49985	6.66534		TRUE
Y	23032	24765	TC292184	ATTGATATCAACTCGTCTAGAGGCTAGCTCATTCGTCGATATAGTTCCAGCTCGACAGAA	gb|TC292184	GRMZM2G086876	hypothetical protein LOC100194172	DNA binding	DNA binding	714 weakly similar to PIR:G84747:G84747 AT-hook DNA-binding protein (AHP1) [imported] (Arabidopsis thaliana), partial (12%)	0	6.39232	6.16189	0	6.54071	6.92006		TRUE
Y	23186	24847	DR814221	CACGTTCAAGCTGAAGGTGCTGCCCGGCAAATGGTACCTGCTCCGTCTCATCAACGCCGC	gb|DR814221	GRMZM2G305526	hypothetical protein LOC100193025	catalytic activity	catalytic activity	854 similar to UP:O24043_LIRTU (O24043) Laccase , partial (38%)	0	6.08321	6.10434	0	6.07468	6.60288		FALSE
Y	23173	24923	TC302026	GATTTGCCACGACGTTGGATTGTATCGTTCTGTGTGTAATAGCTAATTTAGAACGGCACA	gb|TC302026	GRMZM2G003514	MADS box protein	DNA binding	transcription factor activity	1164 homologue to UP:Q41827_MAIZE (Q41827) MADS box protein, complete	0	8.30332	6.78267	0	6.21335	7.64386		TRUE
Y	23246	24963	CO448278	GACTCTTCTATGGCCGTGAAGGACAGCCTGCCCCATTGAAGAGACCGATCGTCCCTCTCT	gb|CO448278			unknown		800 similar to UP:Q4BNV1_BURVI (Q4BNV1) HMG-CoA lyase-like, partial (5%)	0	6.10434	6.10014	0	6.17792	6.88142		FALSE
Y	23282	24983	TC312941	CAGACGGACATCATACTGATCAAGGATCTCAAGGGGAACACAGCCTACCAGAGAGCTATC	gb|TC312941	GRMZM2G060079	oxidoreductase, 2OG-Fe oxygenase family protein	catalytic activity	catalytic activity	1062 weakly similar to PRF:NP_192203.1:15236223:NP_192203 oxidoreductase, 2OG-Fe(II) oxygenase family protein (Arabidopsis thaliana), partial (28%)	0	6.07468	6.15987	0	6.3345	6.80219		FALSE
Y	23289	24987	DR792604	GTCTCCCTCTTCAGGTACACCACAACTCCCCAACCGTTTCTGGCCAATATGTGTGTTATA	gb|DR792604	GRMZM5G825515	hypothetical protein LOC100381394	catalytic activity	catalytic activity	848 weakly similar to UP:YB1E_SCHPO (P87179) Serine-rich protein C30B4.01c precursor, partial (7%)	0	6.20555	6.1375	0	6.60585	6.79961		TRUE
Y	23395	25045	TC308730	ACCCGCTCTGACCTTGTGATGTCAAGTGCGAGCAACAGGCGGGCCAAGAAGGAGGCGGAT	gb|TC308730	GRMZM2G116238	hypothetical protein LOC100382412	unknown		1345 similar to PRF:NP_200787.1:15238524:NP_200787 expressed protein (Arabidopsis thaliana), partial (26%)	0	6.55152	6.32912	0	6.35403	7.38198		FALSE
Y	23442	25154	TC280830	TCCTCTGCCTTGTCGGTGAACACGAACGCCTGCGTCGTGTGGTCGCCCACGAACTTGTTC	gb|TC280830	GRMZM2G059693	LOC100279653 (pco120449), mRNA	hydrolase activity	hydrolase activity	5210 UP:Q8W149_MAIZE (Q8W149) CDC5 protein, complete	0	6.24603	6.23266	0	6.69488	6.83162		TRUE
Y	23451	25159	DR972221	TGATATCTGCTTGTGCTGAGCTATGCAATTCAGGCTATGCTGCCAGTGTTCATGCCTACA	gb|DR972221	GRMZM2G460988	hypothetical protein LOC100273888	unknown		746 weakly similar to UP:Q5ZBJ9_ORYSA (Q5ZBJ9) Pentatricopeptide (PPR) repeat-containing protein-like, partial (26%)	0	6.38024	6.39917	0	6.51885	6.44791		TRUE
Y	23531	25203	TC285218	TTGGATTTTCTGGGAACTCGGAGCCGTCTTTCACTCTCCCCACTGTAGTAGCTGCGAATG	gb|TC285218	GRMZM2G136662	actin-like protein 3 (LOC100281262), mRNA	protein binding	protein binding	898 similar to UP:Q9SAF1_ARATH (Q9SAF1) F3F19.20 protein (Actin-related protein 3) (At1g13180), partial (44%)	0	6.25361	6.30925	0	6.39575	6.49506		FALSE
Y	23538	25207	TC295362	GGAACCAAAACTGAACTGCATGATAAGTTCAGCATGTCCAGTTTGGAGGCCAGTGAGGAT	gb|TC295362	GRMZM2G077711	hypothetical protein LOC100278637	unknown		1380 similar to UP:Q9SU09_ARATH (Q9SU09) Auxilin-like protein, partial (10%)	0	6.22304	6.2211	0	6.70321	6.61618		TRUE
Y	23568	25223	TC285318	AATATTGCAAGAAAAGATGTGATGCTTGAGCTCTGGTCGGTCGAGTTGTCCGCAGCGTGA	gb|TC285318	GRMZM2G360234	hypothetical protein LOC100275469	binding	binding	997 similar to UP:Q6K999_ORYSA (Q6K999) Cticosapeptide:Phox:Bem1p (PB1) domain-containing protein-like, partial (6%)	0	6.5157	6.42459	0	6.4545	7.50224		TRUE
Y	23469	25254	CF972566	CTGGTGTTCAGCTGGGTGGAATACCCTCGAGATGGAGAAAACGTGTTCCCCCCCAATTGT	gb|CF972566			unknown		718	0	6.06393	6.1334	0	6.22304	6.74416		FALSE
Y	23660	25358	TC315112	GCACGAGTCGGGACAAGCGACAGATACCTACTTGATCAGGTGGCGAACATAGCTGAATCC	gb|TC315112	GRMZM2G100454	hypothetical protein LOC100280200	kinase activity	nucleotide binding	889 weakly similar to PRF:NP_568843.1:18423902:NP_568843 protein kinase family protein (Arabidopsis thaliana), partial (11%)	0	6.52356	6.45779	0	6.2075	5.91169		TRUE
Y	23680	25368	AW313280	GGCATTGCTTGTTCTGCCTCTTTCTTCACCAATTGCGTTGCTAGCTTCCGTTACGTTCTC	gb|AW313280	GRMZM2G143253	rac GTPase activating protein	unknown		608 similar to UP:Q7XAL7_ORYSA (Q7XAL7) Rac GTPase activating protein 3-like protein, partial (8%)	0	6.08534	6.18388	0	6.12928	6.71287		FALSE
Y	23705	25381	TC280963	TCCTTTGTCGAAGTGAAGCCTTCAGTCAAAATTCTGTCGACTCTTCGTCCTTCCTTTGAT	gb|TC280963			catalytic activity	catalytic activity	679 similar to GB:AAM51582.1:21436009:AY116948 AT5g05080:MUG13_6 (Arabidopsis thaliana), partial (69%)	0	6.19771	6.29462	0	6.07682	6.71973		FALSE
Y	23715	25386	CF051827	AATTTGCAACCGCCTTCAAATGCATACAACCACCAACGACCTTGTGGCAATATGACAGTT	gb|CF051827			binding	binding	347 similar to PRF:NP_177101.2:42563074:NP_177101 zinc finger (DHHC type) family protein (Arabidopsis thaliana), partial (6%)	0	6.02015	6.10014	0	6.07682	6.67666		FALSE
Y	23748	25403	TC293520	TCGTCCTGTGCTTCAGATATATTCCCCTGGAGAAGTTCCTTGCTCATGTGCTGGACACCA	gb|TC293520			kinase activity	nucleotide binding	859 UP:KADC_MAIZE (P43188) Adenylate kinase, chloroplast (ATP-AMP transphosphorylase) , partial (67%)	0	6.06609	6.09803	0	6.19771	6.72247		FALSE
Y	23636	25430	TC315301	GTCAGCTGTGTTTCCTTCATCACTTAGGAGCCTTCAGTTAGTGCAGTGCTACCTGAAACC	gb|TC315301			unknown		1156 gi|212720691|ref|NP_001132282.1|: hypothetical protein LOC100193721 [Zea mays] (IDPct:31.07/Score:53.53)	0	6.04439	6.09381	0	6.42626	6.79831		TRUE
Y	23642	25433	CD434558	CACAGCATCCTCCATTGTTCTCCTCCGACACATCATTCAGGCCTTACAGTTGGAGTTTGC	gb|CD434558			unknown		813 gi|115489364|ref|NP_001067169.1|: Os12g0591100 [Oryza sativa (japonica cultivar-group)] (IDPct:81.34/Score:440.7)	0	6.3147	6.33271	0	6.31651	6.48382		FALSE
Y	23747	25487	DR829576	TCTTCGTTGCCACTGCCACTGGGTACTCCCTCTACTCGAGCACCAATGGTCAGGGTGTGG	gb|DR829576			unknown		786 weakly similar to UP:Q4NPG7_9DELT (Q4NPG7) PE-PGRS family protein, partial (4%)	0	6.14364	6.10224	0	6.11061	6.54071		FALSE
Y	23903	25654	TC302971	ATGGCAAGCCAAGGACTGTGGAATAGTCAAACACAGCGGATGAGAACCTTCACCAAGGTT	gb|TC302971			DNA binding	DNA binding	1323 similar to GB:CAD29695.1:20146083:ATH441312 early auxin-induced protein 22 (Arabidopsis thaliana), partial (55%)	0	6.30561	6.24031	0	6.34873	6.64674		FALSE
Y	23908	25657	TC293319	TCCAGGCTCCAGCTAACTCCAAACTACCCTCTGGTTCGACTCGCGTTCGCATCGCAAGCA	gb|TC293319	GRMZM2G378106	indole-3-acetic acid amido synthetase	unknown		848 similar to UP:GH31_ARATH (O82333) Probable indole-3-acetic acid-amido synthetase GH3.1 (Auxin-responsive GH3-like protein 1) (AtGH3-1) , partial (33%)	0	6.21335	6.17193	0	6.31832	6.45615		FALSE
Y	23910	25658	TC303769	ATTTTGGATGCCTTCCCATACACGACAGTGATCAGTGCGCTTGTCAAAAAGGGCCGGATG	gb|TC303769			unknown		1009 similar to UP:Q6K684_ORYSA (Q6K684) Zinc finger (CCCH-type) protein-like, partial (45%)	0	6.17991	6.18982	0	6.23266	6.48864		FALSE
Y	23932	25669	TC289139	AGTAGCAGCACAAGGGGCTGCAGTGGAAACGGCCGCTGCTAGTTCCCGTTCTCCCCATGA	gb|TC289139	GRMZM2G094241	Homeobox protein knotted-1-like 11 Fragment	DNA binding	transcription regulator activity	1660 UP:Q84N17_MAIZE (Q84N17) Knotted1-like homeodomain protein liguleless4a, complete	0	6.1334	6.02237	0	6.00899	6.80607		FALSE
Y	24051	25734	TC299738	CTTCCCGGTGACCATCCACGGTTTGTTGTAAAGTAGACGCGCTGCCTTCTTCCATGGCAC	gb|TC299738	GRMZM2G102959	hypothetical protein LOC100384717 (LOC100384717),	binding	molecular_function	1203 homologue to PIR:JA0172:JA0172 ferredoxin-nitrite reductase precursor - maize (fragment) (Zea mays) , partial (24%)	0	6.18982	6.04658	0	6.21335	7.96521		FALSE
Y	24071	25829	AI714747	TCACTTCTTGCTCCTCAATGGTCTCTTTGCCTTGCGATAACCATTGTCCGTCCGGAACAA	gb|AI714747	GRMZM2G176301	C-4 methylsterol oxidase	catalytic activity	catalytic activity	528 homologue to UP:Q53NV4_ORYSA (Q53NV4) 4-alpha-methyl-sterol C4-methyl-oxidase, partial (20%)	0	6.07682	6.08321	0	6.1334	6.88387		FALSE
Y	24139	25866	TC302587	AACATGTGGGGAATCAGGAAGATTGCCAGCTTTGTCCAGTGTGCGCATTCCAGACACAAT	gb|TC302587	GRMZM2G117851	bZIP transcription factor1	DNA binding	transcription factor activity	1613 homologue to UP:Q5IRE7_MAIZE (Q5IRE7) ABRE-binding factor BZ-1, partial (98%)	0	6.52513	6.24793	0	6.49025	7.05202		TRUE
Y	24201	25900	AW224955	TGCAACTACTATCCATCTCTCATTTATGCTGAGCCCATGACACATTCAATTGCGTGTTTG	gb|AW224955	GRMZM2G107082	hypothetical protein LOC100273868	unknown		464 similar to UP:Q93YH3_LUPAL (Q93YH3) ATP citrate lyase b-subunit , partial (5%)	0	6.06393	6.02459	0	6.27426	6.45121		FALSE
Y	24231	26000	DR801145	TGCCCTCTTTTTTTCAGATTCCCAATCTGCTGTTCAACCTGTACCTAAGTAGGCCTTCCT	gb|DR801145	GRMZM2G077960	hypothetical protein LOC100384560	catalytic activity	catalytic activity	710 gi|226504798|ref|NP_001152457.1|: Ca2+/calmodulin-dependent protein kinase phosphatase [Zea mays] (IDPct:96.83/Score:376.3)	0	6.05311	5.98185	0	6.32012	6.97728		FALSE
Y	24252	26012	TC307637	CGGTACAGCTCCACTGTTCCTTTCGTTAGGTGAGGTCCATGAAAATTATTTGCGATTCAG	gb|TC307637			unknown		983 gi|226507687|ref|NP_001144043.1|: hypothetical protein LOC100276867 [Zea mays] (IDPct:100/Score:134.8)	0	6.21917	6.27798	0	6.40769	6.62498		TRUE
Y	24258	26015	CD434798	TGATCATTTTCTTGCAGCCTGTGTTTTCTCCCGACAATTCTGGTTCCAGCTTCTTCAGAA	gb|CD434798			unknown		764 gi|212275524|ref|NP_001130682.1|: hypothetical protein LOC100191785 [Zea mays] (IDPct:52.33/Score:101.3)	0	6.20555	6.28355	0	6.43463	6.57592		TRUE
Y	24273	26023	TC297355	AGAGTTCGTCGGCCATCACGACATCCCCGACATCCCCGTCTATCGCGCCATGCTTTGGTT	gb|TC297355			unknown		725 gi|226491110|ref|NP_001140544.1|: hypothetical protein LOC100272609 [Zea mays] (IDPct:63.04/Score:64.31)	0	6.04002	5.97728	0	6.16189	6.50621		FALSE
Y	24346	26061	DR797770	TCTTAGCAACATCAACTCCACTCTTTGGACACGTAGCTACTAATTACACCGTGAACTACC	gb|DR797770	GRMZM2G111907	LOC100280706	binding	binding	794 similar to UP:Q69WH1_ORYSA (Q69WH1) RNA-binding protein-like, partial (37%)	0	6.26679	6.30743	0	6.47897	6.06178		TRUE
Y	24350	26063	TC286968	CATCGTCGGCTTGCTTGGCCCTTGCTACACTCAAAAGCGCTTTCGTCATTAGCGAAATAA	gb|TC286968	GRMZM2G180246	putative GRF-interacting factor 1	unknown		834 similar to GB:AAT77876.1:50540720:AC103550 expressed protein (Oryza sativa (japonica cultivar-group)), partial (70%)	0	6.22304	6.2211	0	6.1639	6.58346		FALSE
Y	24388	26083	TC284486	ACAGGTCATCACCATCGGAAACGAACGTTTCCGTTGCCCAGAAGCCTTGGTCCAACCTTC	gb|TC284486			nucleotide binding	protein binding	638 homologue to UP:ACT2_ARTSX (P18601) Actin, clone 211, partial (38%)	0	6.50462	6.33092	0	6.13545	6.11686		FALSE
Y	24410	26094	BG320003	CTTCCCCTTCACATCAGGCACCACCAAAACTAACTTCTCAATCTCCTACTTTTTCGATTT	gb|BG320003			unknown		387 similar to UP:Q7QZA9_GIAL (Q7QZA9) GLP_567_28063_8687, partial (0%)	0	6.1127	6.08321	0	6.10852	7.03782		FALSE
Y	24308	26126	TC288440	AGATTGTGGTGGTCCCTTCAGTTGTACTCTAGAAACTCCTTATCTCTACAGAAAACGTGC	gb|TC288440	GRMZM2G130046	hypothetical protein LOC100382408	transferase activity	transferase activity	1945 similar to UP:QUA1_ARATH (Q9LSG3) Glycosyltransferase QUASIMODO1 , partial (58%)	0	6.07039	6.13955	0	6.12309	6.51096		FALSE
Y	24320	26132	CO521079	ATCTCCTACCTTCTACGCCCACTGTGGGACACGCCGCCTAAACCATTCACCCGCATCCCA	gb|CO521079	GRMZM2G045435	Putative uncharacterized protein	transferase activity	transferase activity	736 weakly similar to UP:Q6ZI62_ORYSA (Q6ZI62) Glycosyl transferase-like protein, partial (23%)	0	6.2211	6.1639	0	6.45121	6.41447		TRUE
Y	24393	26170	TC289658	TCCTTGGGTCTGTCAGGAATCACCATCCTCTTTGAAGCTGATCCCATCCGCTTTGCATGG	gb|TC289658	GRMZM2G104511	hypothetical protein LOC100304383	unknown		685 similar to UP:Q4V398_ARATH (Q4V398) At5g15740, partial (9%)	0	6.08746	6.08108	0	6.24603	6.44294		FALSE
Y	24411	26179	TC292834	TCTTTTCTTTGCCCATCTTCATAGCCTTATAAAGGCCTCTCTGCTTGCGAGACATGAGAG	gb|TC292834	GRMZM2G068471	LOC100280505	unknown		2831 Zea mays clone EL01N0359G01.c mRNA sequence	0	6.18982	6.15987	0	6.29646	7.06609		FALSE
Y	24452	26202	TC296971	AAACGCCGACAGTTGCTATTCGCGTCTGTCCTCTGACTGAATGACGTCTGCCTTTTATAG	gb|TC296971			unknown		1180 gi|226509678|ref|NP_001143352.1|: hypothetical protein LOC100275975 [Zea mays] (IDPct:87.5/Score:77.41)	0	6.97154	6.58646	0	6.08746	6.22882		TRUE
Y	24462	26207	TC290663	CCCAGCTCATCCTCTGGTAAAGTTCCTACAATTAGTCGTACCAGTTCTTCATCAAGTACA	gb|TC290663			unknown		1122 similar to UP:Q5QLZ3_ORYSA (Q5QLZ3) Gastric mucin-like protein, partial (39%)	0	6.44791	6.24222	0	6.36982	6.05528		FALSE
Y	24497	26226	AW331490	CTATTATTGCTGCTGCTAGTGAGCACGATCCTAACGATGCTGGTCTTGCCCCTGCTGCTT	gb|AW331490			unknown		245 weakly similar to UP:Q6IIC5_DROME (Q6IIC5) HDC18999, partial (36%)	0	6.30743	6.32012	0	6.22304	7.47411		FALSE
Y	24499	26227	TC295856	GCTCTGCCTTCTTGGACGAGGACTACTGTTCATGGTCTCCCTGCATACAGGGCTACCACT	gb|TC295856			unknown		1086 similar to UP:Q8MQL7_DROME (Q8MQL7) SD06302p, partial (3%)	0	6.86419	6.36632	0	6.22497	6.66534		FALSE
Y	24507	26231	TC315481	CACACACCCACACCATATCTGCACCAGCCATCCTCGTGATCTCTCTGTCTCCCATCGCCA	gb|TC315481	GRMZM2G099989	Putative uncharacterized protein	unknown		811 similar to UP:Q9ZTG1_VERFO (Q9ZTG1) Negatively light-regulated protein, partial (17%)	0	6.20945	6.20555	0	6.17393	6.86171		FALSE
Y	24415	26266	TC301428	GAGGAGGGAAGCTACAAGACGAAGGAAGGATTGACTGGCCTATCAGCTAGGTACTATTTT	gb|TC301428	GRMZM2G005624	hypothetical protein LOC100274482	DNA binding	transcription regulator activity	1356 similar to UP:Q6Q7D8_ORYSA (Q6Q7D8) Hox12 (Fragment), partial (67%)	0	9.89709	7.24982	0	6.29646	7.99887		TRUE
Y	24439	26280	BG874109	GTCCACCTGCTTACCCTTGAGGTAGTAGAAGAGTTCACGCCCTGCATCGCAGTGATTTTG	gb|BG874109			unknown		537 similar to UP:Q9LR26_ARATH (Q9LR26) F26F24.20, partial (14%)	0	6.17792	6.15987	0	6.09381	6.60288		FALSE
Y	24655	26392	CD052423	TGACTTTCTAAAAATCCTGGCAACATGATCTGATGTCAATCTGATGCAGACTATTGGTGG	gb|CD052423	GRMZM2G169617	hypothetical protein LOC100381763	unknown		434 gi|226507294|ref|NP_001146341.1|: hypothetical protein LOC100279918 [Zea mays] (IDPct:77.98/Score:141.7)	0	7.17493	6.33271	0	6.28355	6.94251		FALSE
Y	24671	26486	DR969153	GGATCTGTTGCTCTGTGCTCTGCAGACGTATCTTCAGCTCGCTGTTCTCCACAGTCAGCC	gb|DR969153	GRMZM2G332294	hypothetical protein LOC100193658	DNA binding	transcription factor activity	653 similar to UP:RF2A_ORYSA (Q69IL4) Transcription factor RF2a, partial (16%)	0	6.26115	6.22304	0	6.28355	6.92481		FALSE
Y	24719	26511	CO443794	AAATTTTTTCTTCCCTCCACCCTATCCTTTTGCTGCCGCACCTAAATCTCCATCACATCA	gb|CO443794			unknown		666 similar to UP:EBN2_EBV (P12978) Epstein-Barr nuclear antigen 2 (EBNA-2), partial (4%)	0	6.19771	6.26679	0	6.49506	7.14057		TRUE
Y	24735	26519	DR786549	CTTGTTTTCTCTCTCGTTTCGCGGAAAAATGACCCCCCCATTGTCACACTGAAAACACCC	gb|DR786549			unknown		674 similar to UP:Q500Z7_ARATH (Q500Z7) At5g40550, partial (29%)	0	6.24413	6.26303	0	6.4363	7.19673		TRUE
Y	24757	26532	CF035316	GCAGACTCGTAGTCTTAGCTCTCTTGGTTGGTTACTTTGTAGGGTTTCCCTTCCTACCAT	gb|CF035316	GRMZM2G100593	hypothetical protein LOC100383962	DNA binding		408	0	6.09592	6.1375	0	6.19771	6.46434		FALSE
Y	24842	26577	TC286758	CGGCACGACGAAGGAGAGCTGCTAGTGCTTTTCTTCTCGGCGAGTCTTTCTCTTTCCCCA	gb|TC286758			unknown		812 Zea mays clone EL01N0557H03.c mRNA sequence	0	6.1334	6.10643	0	6.58195	6.16792		TRUE
Y	24771	26624	CO451016	GTGCTGTTCTTGGGGCTGTCCGTGACGGCACTGGGGCTTGGTCGTGATCATGGCTTCCTT	gb|CO451016			transporter activity	transporter activity	863 similar to UP:O81393_ARATH (O81393) Nitrate transporter NTL1, partial (20%)	0	6.35226	6.30012	0	6.33271	6.63081		FALSE
Y	24808	26644	TC285319	TCTTGAAGAACGTGAGGCTCCGGTCCCTACCGTCCTCGATGAATCTCACCCCTGACCTCC	gb|TC285319			unknown		758 weakly similar to PRF:NP_974924.1:42573656:NP_974924 MADS-box protein (AGL71) (Arabidopsis thaliana), partial (20%)	0	6.30012	6.16993	0	6.2384	6.59544		FALSE
Y	24870	26677	TC287912	CAATTGCTTCAGCATACAGATTGCTAACTCCATCTGTGAAGGCCCAGCTACTGATATACT	gb|TC287912	GRMZM2G086430	hypothetical protein LOC100193704	unknown		1340 similar to UP:Q6EPQ3_ORYSA (Q6EPQ3) SPX (SYG1:Pho81:XPR1) domain-containing protein-like, partial (48%)	0	6.35579	6.21529	0	6.26115	6.64386		FALSE
Y	24882	26683	DR815800	GACATCTTCTTGGTTGGCTTTTCCTGGGTTCAGTAATCAGTGAACATTTCGCTTGCCTGG	gb|DR815800			unknown		784 gi|115466236|ref|NP_001056717.1|: Os06g0134700 [Oryza sativa (japonica cultivar-group)] (IDPct:89.66/Score:55.84)	0	6.02459	6.05961	0	6.04876	6.45286		FALSE
Y	24930	26710	CF633199	GTGTCGAGTCTCCTTCATCGCCATGAATATGTACAAGCCGATCACCAGATTAACTGATAT	gb|CF633199	GRMZM2G028676	hypothetical protein LOC100276400	unknown		577 gi|226504654|ref|NP_001143677.1|: hypothetical protein LOC100276400 [Zea mays] (IDPct:97.2/Score:206.5)	0	6.26115	6.19967	0	6.04439	6.52669		FALSE
Y	24952	26721	TC297429	CCTCCAGCTCCCTCATAATCGATCGGCGGATCTCGTGTGTGCTCATACTCTCATCGTCCT	gb|TC297429	GRMZM2G007347	glycosyl hydrolase, family 43 protein	hydrolase activity	hydrolase activity	746 weakly similar to UP:Q5N9F8_ORYSA (Q5N9F8) Beta-glucanase-like protein, partial (11%)	0	6.11686	6.16591	0	6.08958	6.74012		FALSE
Y	25030	26764	TC311778	GGGTCGTCCTGACCAATTGATGGTTCTGCTTCTGCTTTACCACTCAATCTGGTTGAGAGT	gb|TC311778	GRMZM2G408242	hypothetical protein LOC100193909	unknown		1202 homologue to UP:CCNC_ORYSA (P93411) G1:S-specific cyclin C-type, complete	0	6.11894	6.11061	0	6.28725	6.80349		FALSE
Y	24910	26784	TC293430	GGAGGAGAGCGGAGAAACTTCGACGCCTGTCATATACAAGGGCACAGAGTGCGTCAAGAA	gb|TC293430	GRMZM2G044629	hypothetical protein LOC100279878	transferase activity	transferase activity	408 gi|226528834|ref|NP_001148931.1|: UDP-N-acetylglucosamine pyrophosphorylase [Zea mays] (IDPct:100/Score:129.8)	0	5.98413	6.02015	0	6.42459	7.11166		TRUE
Y	25053	26860	TC285889	CAGGCTTTGCAAAATTGGACTTCGTTTTGAATCTCAAGCTGCCCGTTTTACCCCTATTCA	gb|TC285889			hydrolase activity	nucleotide binding	960 similar to PRF:NP_189495.1:15233016:NP_189495 AAA-type ATPase family protein (Arabidopsis thaliana), partial (24%)	0	6.52982	6.32912	0	6.4446	6.79961		TRUE
Y	25070	26869	CD957848	GTCCCATCTTCAAGCAATTTTTCAAGGACTGGAAATGAGGGTGGGCGTCTTCCTGCCCCA	gb|CD957848			unknown		297 UP:CAPG_HUMAN (P40121) Macrophage capping protein (Actin-regulatory protein CAP-G), partial (16%)	0	6.2384	6.21723	0	6.11894	6.75756		FALSE
Y	25080	26875	TC302819	TTGAGATTGTGCAACAAAAGTTCACACGTTCAATACCAAGTGCCTCCATACCACATGAAT	gb|TC302819			unknown		629	0	6.47249	6.46597	0	6.30743	6.13134		TRUE
Y	25100	26886	TC304783	TCCATCCATCCATGACGGAATCTAGCTTAATTGCCCTTGGGAGGGTCGGCGAAGAAGGAG	gb|TC304783	GRMZM2G103617	B12D protein	unknown		213 similar to UP:Q9XHD5_IPOBA (Q9XHD5) B12D protein, partial (30%)	0	6.03122	6.01792	0	6.11478	6.68229		FALSE
Y	25130	26902	TC305566	GTCCTCATAAACCCTCCTCTCGTGACCGGATCAGACTCCTTGGCACTGCAGTTCCAGTAA	gb|TC305566	GRMZM2G172758	hypothetical protein LOC100274862	unknown		400	0	6.24982	6.21335	0	6.20359	7.85487		FALSE
Y	25176	26927	BQ485938	GGACCGGGAGTGGAACACTGCCTTCAATTTCTCTTCCGATCCCGCCTTCCTGACAGCCTG	gb|BQ485938			hydrolase activity	transferase activity	573 similar to UP:Q5Z410_ORYSA (Q5Z410) ABC transporter-like, partial (18%)	0	5.94486	5.99774	0	6.18785	6.7252		FALSE
Y	25184	26931	TC286161	TCCGTCGTGTCCACCATTAACGAGCGCAGAGAGATTTGTGTGAGTGCCGCTGCGGTTAGA	gb|TC286161			unknown		522 gi|226497196|ref|NP_001145410.1|: hypothetical protein LOC100278770 [Zea mays] (IDPct:54.29/Score:70.86)	0	6.10014	6.04221	0	6.42962	6.853		TRUE
Y	25061	26949	CD990557	GAACCTCATCCCGCTGCAATTCCAACTTCTAATTTTTTGGTCTCCCGTTGTCGCTTCCCG	gb|CD990557			unknown		381	0	6.17193	6.1127	0	6.20359	7.19967		FALSE
Y	25085	26963	BE345781	ACTGTTTTTGGGCCTCCTAGAAGCAGTAACCTCTCCCTGCATGGTCCACGTGCTGGGTTC	gb|BE345781	GRMZM2G005308	hypothetical protein LOC100194088	unknown		387 946025H04.y2 946 - tassel primordium prepared by Schmidt lab Zea mays cDNA, mRNA sequence.	0	6.11061	6.18587	0	6.13134	6.81506		FALSE
Y	25204	27026	TC313198	GAGCGAGCAAGCGAAACAGCACTATACAAGTCGTCTTCTTCTCCGTCCCTTGGGCCACCT	gb|TC313198			unknown		752 similar to PRF:NP_568382.1:18420050:NP_568382 expressed protein (Arabidopsis thaliana), partial (51%)	0	6.08958	6.06609	0	6.36807	7.12619		FALSE
Y	25264	27057	TC287337	TGGTTGAGGAGACCTAATAAATCATTTGACCTACCATGCATATTATTGCAGTGGGAAAGC	gb|TC287337	GRMZM2G116646	hypothetical protein LOC100193531	binding	binding	1324 similar to UP:Q6SRZ8_ANTMA (Q6SRZ8) YABBY2-like transcription factor YAB2, partial (59%)	0	6.49985	6.11478	0	6.30378	6.83668		FALSE
Y	25307	27081	TC315213	GACAAGACCTTTGGATTTGATACTGCAGTGGAAGCTGCACAAAGAGCTATCAACTCTGCA	gb|TC315213	GRMZM2G009591	pyrophosphate--fructose 6-phosphate 1-phosphotrans	kinase activity	nucleotide binding	1182 similar to PRF:NP_850025.1:30681728:NP_850025 phosphofructokinase family protein (Arabidopsis thaliana), partial (61%)	0	5.99548	6.03122	0	6.66959	6.09592		TRUE
Y	25352	27105	AW497461	GATTGCCATCTTTTGCGTTCTGGGGTACCATTACACCACATGCTCATAGGTTCGACACAT	gb|AW497461			unknown		373 660052C08.x1 660 - Mixed stages of anther and pollen Zea mays cDNA, mRNA sequence.	0	6.12928	6.21723	0	6.48543	6.49985		TRUE
Y	25277	27149	TC281450	ATATATTGTGACACTGAATTGATGCTCAGTTAGCGGACTTTTGGTGACACAATGTTGTCC	gb|TC281450	GRMZM2G443265	hypothetical protein LOC100191287	unknown		1591 similar to UP:Q59IV5_MESCR (Q59IV5) Plastidic phosphate translocator-like protein2, partial (98%)	0	6.25172	6.19574	0	6.24031	8.78758		FALSE
Y	25395	27212	TC306965	CAGCTACCTGGGCTGGTTCAAGGTGTTCGAGAAGATGGTCGGCGTCAGGGTCCTGGACGT	gb|TC306965	GRMZM2G066369	glutathione S-transferase GST 38	transferase activity	transferase activity	920 homologue to UP:Q9FQA1_MAIZE (Q9FQA1) Glutathione S-transferase GST 38 , complete	0	6.12516	6.17393	0	6.34873	9.04467		FALSE
Y	25457	27245	TC284316	AGTTTCTTGTGCAGACCACAGTTGTTCCATTTGGTACAGCTGACGAGGACATCGTTCCTG	gb|TC284316	GRMZM2G019596	hypothetical protein LOC100384528	structural molecule activity	structural molecule activity	784 weakly similar to PRF:NP_567153.1:18411240:NP_567153 vesicle-associated membrane family protein : VAMP family protein (Arabidopsis thaliana), partial (37%)	0	6.26491	6.26491	0	6.61176	6.26491		TRUE
Y	25483	27259	CD998728	AGCATGGGTTCATGATGCAGCTAATTCACTGGTCATTGTGTGCGAGCTAATCTCGCCACG	gb|CD998728	GRMZM2G007907	hypothetical protein LOC100276230	hydrolase activity	hydrolase activity	569 homologue to GB:AAO37991.2:49457926:AC090871 expressed protein (Oryza sativa (japonica cultivar-group)), partial (20%)	0	6.00225	6.01569	0	6.43962	6.1918		TRUE
Y	25511	27273	BM351334	AGTGCAACAGTAATGAATCTGGGTGGACGATGTACCTGGGCTCCCCAGTGAACAGTGATG	gb|BM351334			unknown		650 similar to GB:AAS49093.1:44917537:BT011730 At5g08150 (Arabidopsis thaliana), partial (15%)	0	6.08321	6.16591	0	6.89966	6.6851		TRUE
Y	25515	27275	TC280615	AAACAAACAAACAACAAACCCCTCCGCAGCACTCATGCATCAGTCCAAAACGATACTTCC	gb|TC280615			catalytic activity	hydrolase activity	462 homologue to UP:Q71RX2_MAIZE (Q71RX2) Isopentenyl pyrophosphate isomerase , partial (25%)	0	6.1127	6.21335	0	6.08534	6.72792		FALSE
Y	25533	27284	TC305955	ATCATAAACCGATCACCAGCTCTCGATTCCATTCCAGGATGCTGCTGAACCCGGCGTCAG	gb|TC305955	GRMZM2G080516	hypothetical protein LOC100274398	DNA binding	transcription factor activity	1312 similar to UP:Q5MFV1_ORYSA (Q5MFV1) BTH-induced ERF transcriptional factor 3, partial (59%)	0	6.08321	6.01123	0	6.1127	6.48382		FALSE
Y	25478	27341	TC315765	CCATTCGTGATCCGCATTTGGTTTGCACGTTGGTTCAAGTTCAACACACTACACACAAGA	gb|TC315765			receptor activity	receptor activity	524 gi|115449153|ref|NP_001048356.1|: Os02g0790600 [Oryza sativa (japonica cultivar-group)] (IDPct:43.75/Score:56.61)	0	6.15785	6.1416	0	6.8936	8.75689		TRUE
Y	25545	27377	BG317186	ACAGGAAGCTCAAGGGTGCTGGCTTCCGACCAAATGCATCCAACTTTTACACTATGATCA	gb|BG317186			catalytic activity	catalytic activity	477 similar to PRF:NP_567856.1:18417671:NP_567856 pentatricopeptide (PPR) repeat-containing protein (Arabidopsis thaliana), partial (4%)	0	6.30743	6.2817	0	6.49665	6.17792		TRUE
Y	25611	27413	TC283723	GAAGTATAGTAAGATTCCCCTACGCTACTCCCGTATTTCAAAACGTACTCCTTTGCTCTC	gb|TC283723			unknown		1458 similar to UP:Q9XEJ5_MAIZE (Q9XEJ5) Gag protein, partial (23%)	0	6.50303	6.50621	0	6.64674	6.85674		TRUE
Y	25619	27417	AW461016	TGGTTTGAATTTTGGTAGGGTTCTCTTTGGATCGTTGCTTTCTTGTTTGTTTGGTCGGTC	gb|AW461016			DNA binding	receptor activity	579 similar to UP:Q9FLZ6_ARATH (Q9FLZ6) Emb:CAB62594.1, partial (6%)	0	6.3147	6.20163	0	6.74819	7.4363		TRUE
Y	25653	27436	TC302437	TGCCAGGAGAGACGTTTATGATCTGCATCACGCTGCACTAGGTGTTCTTTTCGCTGTGCT	gb|TC302437	GRMZM2G174343	hypothetical protein LOC100273865	catalytic activity	catalytic activity	1390 similar to UP:Q5ZDH1_ORYSA (Q5ZDH1) Phosphatidic acid phosphata-like, partial (94%)	0	6.39575	6.32373	0	6.82018	6.58346		TRUE
Y	25660	27524	DR787479	GCGGAGCTCCCCTCTGTTGCTGTGGCCAGCGACTCCTTTAGGTGGGTCTTCATCCTGTCA	gb|DR787479			unknown		592	0	6.17991	6.10014	0	6.32193	6.853		FALSE
Y	25678	27534	MAGI4_66258	TAGCAATCTCATGTGGGATAAGTTCAGATATCGCCTTCCAGTATTGCTTATCTGCACCAG	gb|MAGI4_66258			unknown		maize MAGI4 gss assembly	0	6.15381	6.19377	0	6.50144	6.20359		TRUE
Y	25720	27556	BM418371	CGACGAGACCACCTTTCCCTTTGCAGCCACCTCAGACGTCTCGTCCTCTGCTTCCCTAGA	gb|BM418371			unknown		562 gi|115444051|ref|NP_001045805.1|: Os02g0133500 [Oryza sativa (japonica cultivar-group)] (IDPct:92/Score:68.94)	0	6.06178	6.04002	0	6.07468	6.77215		FALSE
Y	25732	27563	TC290344	AAACGCAGGTGCGCGGTCTACGGGAACCCCATCCGCATGTCCATCCTCAAGTGCAGAGCA	gb|TC290344	GRMZM2G174675	glycosyltransferase family 28 C-terminal domain co	carbohydrate binding	transferase activity	801 similar to UP:TNFL6_HUMAN (P48023) Tumor necrosis factor ligand superfamily member 6 (FAS antigen ligand) (Apoptosis antigen ligand) (APTL) (CD178 antigen) [Contains: Tumor necrosis factor ligand superfamily member 6, membrane form	0	6.10224	6.15785	0	6.30012	6.63952		FALSE
Y	25760	27578	TC299415	CACAGTTCTCAGCTTCCTTCCTCACAACATCCAGAACAGAGTCAATGAGCTCAGCACCCT	gb|TC299415			hydrolase activity	structural molecule activity	1750 UP:TBB6_MAIZE (Q41783) Tubulin beta-6 chain (Beta-6 tubulin), complete	0	6.20359	6.1918	0	6.3505	6.6837		FALSE
Y	25769	27583	TC309524	TGGTCACTTGCAATGCCGAGCTTCCAATCTGGTTGTGACGATGTTGCTTTTGTGTTATGG	gb|TC309524	GRMZM2G084819	hypothetical protein LOC100193494 (LOC100193494),	nucleotide binding	protein binding	666 gi|15237223|ref|NP_197702.1|: zinc finger (C3HC4-type RING finger) family protein [Arabidopsis thaliana] (IDPct:71.77/Score:183)	0	6.21335	6.29462	0	6.51254	6.33985		TRUE
Y	25706	27633	TC292147	TCCAGCCAACAGTAGTGGCAGTTCCCTCTTTGCTGATGCAAGTGTCATGCTCCCTCATGT	gb|TC292147	GRMZM2G067546	Putative uncharacterized proteinVacuolar sorting r	binding	binding	776 homologue to UP:P93645_MAIZE (P93645) Vacuolar sorting receptor homolog (Fragment), partial (87%)	0	6.08108	6.12102	0	6.04876	7.42626		FALSE
Y	25780	27673	TC291470	CAAGCAGCCAACACGTACGAAGCCGCTGTCACCTAGTCTGCTCTGTGCTATTTCCGCTTT	gb|TC291470			catalytic activity	structural molecule activity	1300 similar to UP:Q75GY0_ORYSA (Q75GY0) Expressed protein, partial (43%)	0	6.22304	6.26303	0	6.40599	6.84925		TRUE
Y	25818	27693	TC314622	ACCATTCCAGTTACAGGGGATGCGTTTCCAACTCTAATGGCATGCATTCTCATTGGAAAT	gb|TC314622	GRMZM2G177539	folate/biopterin transporter family protein	unknown		932 homologue to PRF:NP_171951.2:30678917:NP_171951 integral membrane transporter family protein (Arabidopsis thaliana), partial (4%)	0	6.18587	6.26491	0	6.28725	7.22207		FALSE
Y	25825	27697	BM499003	TGGTGACCTTCTTCTCCCCGGTAGTCAAAATATCCTCCTGCGTGTAGGAGAAGGGGACCT	gb|BM499003	GRMZM2G114945	hypothetical protein LOC100194135	unknown		452 949006G11.x1 949 - Juvenile leaf and shoot cDNA from Steve Moose Zea mays cDNA, mRNA sequence.	0	5.99774	6.0268	0	6.1127	6.67525		FALSE
Y	25834	27702	BQ618975	CTTCTACATACAGCCTTGTCACCATGTTCGATAAATTGGCCTCCTCTCCAGAATACCAGC	gb|BQ618975			catalytic activity	molecular_function	954 homologue to UP:O23888_MAIZE (O23888) Aldehyde oxidase-2 , partial (16%)	0	6.1127	6.14771	0	6.34696	7.13955		FALSE
Y	25957	27768	TC288917	CTGGTCGGCAAGCTGGACCCCACTCTTGAGGTCAGCAGGGAGGTGACCTACAACGGCTAT	gb|TC288917			hydrolase activity	nucleotide binding	1776 similar to UP:Q7FMW4_ORYSA (Q7FMW4) PDR-like ABC transporter, partial (14%)	0	6.04221	6.03342	0	6.1918	7.02459		FALSE
Y	25900	27823	TC297202	TGCCTTCGCTGTATTAGCTGCTGGTGCTATAGTTCTGACACTCAATGTTCTACTGCTGGG	gb|TC297202	GRMZM2G129234	hypothetical protein LOC100273791	transporter activity	transporter activity	1169 similar to PRF:NP_567843.1:18417560:NP_567843 integral membrane Yip1 family protein (Arabidopsis thaliana), partial (74%)	0	6.1416	6.10014	0	6.42794	6.67243		TRUE
Y	25908	27827	DN217485	CAGTTTCCCCCTTCACGTTGTTTTCACCATGTATATAGCGGTATCATCTCCCTAATCTAT	gb|DN217485			binding	binding	639 similar to UP:Q84T65_ORYSA (Q84T65) Expressed protein, partial (19%)	0	6.18587	6.13955	0	6.12722	6.62498		FALSE
Y	25920	27833	DR830126	AATGGTGGTGTCAGAGTTGCACATGTGATGCGCTGGTGTTTGGCGTGGAAGATATGGATG	gb|DR830126			protein binding	protein binding	870 similar to UP:Q6NMI2_ARATH (Q6NMI2) At2g19950, partial (17%)	0	6.50144	6.37156	0	6.50779	6.31832		TRUE
Y	25924	27835	TC297870	TGCGGTCTCTAAGTTCTGTCTCCAACAGCACCCTGTAAAGGGTCCTGTCCTCTAAATATA	gb|TC297870			unknown		565 similar to UP:VCOM_ADEM1 (O10442) Minor core protein (Protein V) (pV), partial (10%)	0	6.26679	6.24982	0	6.40429	6.79831		TRUE
Y	25946	27846	TC303176	AAGCTGCTGCTAGCAACTACCGTCGCCTATTTGTTTTGTTTCAGAAAGTTAAGGTGCATG	gb|TC303176	GRMZM2G134340	hypothetical protein LOC100217130	unknown		1368 gi|226496319|ref|NP_001150162.1|: fiber protein Fb19 [Zea mays] (IDPct:67.65/Score:45.82)	0	5.94251	5.95652	0	6.15381	7.75889		FALSE
Y	25967	27858	DT651935	GAGCAGCTCCATGTGCTCCTCGCGAGGGTATCCCTCCACGTACTCCTTGAGGATCACCCA	gb|DT651935			unknown		461 similar to UP:Q7R3E6_GIALA (Q7R3E6) GLP_158_89176_89397, partial (23%)	0	6.31832	6.33985	0	6.52669	6.61176		TRUE
Y	25989	27869	DR822123	TCCTTCCTTCCATTCGTCAATCACAAGGCCTTCACCAACAATACGGGGACCATTGTCCTC	gb|DR822123	GRMZM2G145951	hypothetical protein LOC100273294	structural molecule activity	structural molecule activity	630 homologue to UP:Q6YZ10_ORYSA (Q6YZ10) 27k vesicle-associated membrane protein-associated protein-like, partial (24%)	0	6.18587	6.1334	0	6.31832	6.45286		FALSE
Y	26086	27923	CK701055	TCGTCTTCCTTCTGCATTGGACCCTGTTTGAATAGCAGTTCCTTTGCTGCTTGGTTGCAT	gb|CK701055			unknown		595	0	6.2817	6.2384	0	6.12928	6.68089		FALSE
Y	26098	27929	TC296065	GATCCTTCAAGATTCAAAGGCGGGCATAGCATGCACACGAAGCAGCCGTACAGCTTCCTG	gb|TC296065	GRMZM2G363429	Putative uncharacterized protein	unknown		727 weakly similar to UP:Q9LN32_ARATH (Q9LN32) F18O14.38, partial (27%)	0	6.08534	6.07253	0	6.14364	7.56453		FALSE
Y	26140	27951	DN219450	CAACTGCTTTGGCCGAGGTCTCTTTTAGTCCGTATCTGTGTTATCTTGCGATATGCTGCT	gb|DN219450			protein binding	protein binding	502 gi|226495159|ref|NP_001143602.1|: hypothetical protein LOC100276310 [Zea mays] (IDPct:56.89/Score:143.3)	0	6.10224	6.05745	0	6.76553	6.36107		TRUE
Y	26085	28007	CF005716	TGTCATAGTTTTGTTCCGTCTGCTCTTTCGCGCATCATCTCGGTGTGCTGTTCCAAGTTC	gb|CF005716			unknown		300	0	6.14975	6.1334	0	6.01569	6.64674		FALSE
Y	26217	28077	TC285939	AGTTCACTACCGGTAAGTCTACTGTTATGCCTTCTCATCTGTCCCCTTATGTTGCCAAAT	gb|TC285939			unknown		636 similar to UP:FKB22_ARATH (Q38936) FK506-binding protein 2-2 precursor (Peptidyl-prolyl cis-trans isomerase) (PPIase) (Rotamase) (15 kDa FKBP) (FKBP-15-2) , partial (39%)	0	6.11686	6.15987	0	6.08321	6.63372		FALSE
Y	26221	28079	TC315657	GCGTCCATGGGCTCGTTTGAGGTGGTCTTCCTCCTCACATGGGTGCTGCTCTACAGCAAG	gb|TC315657	GRMZM2G076313	hypothetical protein LOC100383742	transporter activity	transporter activity	739 similar to UP:Q7XZP7_ORYSA (Q7XZP7) Nitrate transporter NRT1	0	6.29829	6.27984	0	6.3906	7.08321		FALSE
Y	26232	28085	DR801866	TTTTAGTTTGTTTGGCCGCCTGAGCAGGAATCGTGAGCCTGCCCTTGATGTGGGTGAATT	gb|DR801866			unknown		326 similar to UP:Q9T0K5_ARATH (Q9T0K5) Extensin-like protein, partial (1%)	0	6.47897	6.39403	0	6.32012	7.07895		FALSE
Y	26236	28087	TC290075	CTGGACACTCATGCGCAGTGGGAATCATGGTGTTCCAACTACTAGTGAGTGGTTGAATGA	gb|TC290075	GRMZM2G025531	hypothetical protein LOC100381889	hydrolase activity	transporter activity	1093 similar to UP:Q8RY11_ARATH (Q8RY11) AT3g05350:T12H1_32, partial (29%)	0	6.35755	6.36282	0	6.53138	6.02237		TRUE
Y	26302	28123	DT644577	CGGCACAACAAGATGACCCCCTCCACACATTTACCGCACAAAAAAATACATCACCGCTCA	gb|DT644577			transferase activity	transferase activity	472 similar to UP:O23050_ARATH (O23050) YUP8H12.22 protein (At1g05170:YUP8H12_22), partial (14%)	0	6.21723	6.20163	0	6.59842	6.72656		TRUE
Y	26197	28151	TC287818	CTCCCCTTTGCTTCCGCACGAAGATCTGGGCGTGTCTTCTTCCGACAAAGCTGTTCAGGC	gb|TC287818	GRMZM2G012584	Putative uncharacterized protein	binding	binding	1140 weakly similar to PRF:NP_187582.1:15232741:NP_187582 calmodulin-binding family protein (Arabidopsis thaliana), partial (34%)	0	6.26303	6.29646	0	6.28725	6.56224		FALSE
Y	26222	28164	CD980475	TTTTTTGGCTGCTGGACCTTGCTATCCAGCATTACATGACTTGGTGTTGTTCCCGCAGGA	gb|CD980475			unknown		511 gi|115434964|ref|NP_001042240.1|: Os01g0185400 [Oryza sativa (japonica cultivar-group)] (IDPct:72.07/Score:177.9)	0	6.40939	6.30561	0	6.23074	6.8392		FALSE
Y	26237	28172	TC287272	TTGAAGCTGCTGAGGATGCTTCCTGATACGTCGGAAGAATTAGGATGATTCTCTGAACTC	gb|TC287272			unknown		1115 gi|226498650|ref|NP_001147233.1|: seven transmembrane domain protein [Zea mays] (IDPct:99.23/Score:262.7)	0	6.69627	6.34163	0	6.44626	6.6851		TRUE
Y	26254	28181	TC305780	CTTGGCTGACAAGGTGATTTCTATGGTACCGTATTTACAGTATGAAAACGTTTTCCCCTT	gb|TC305780	GRMZM2G062452	hypothetical protein LOC100278419	unknown		894 similar to PRF:NP_176087.1:15223659:NP_176087 expressed protein (Arabidopsis thaliana), partial (20%)	0	6.5345	6.46434	0	6.76951	7.21917		TRUE
Y	26267	28188	TC309176	CCATGAACCCGTTCGTCAGCTGCTCTTCGTCTTTGAGGGGGATGATGCCCCTGTCGATGA	gb|TC309176			transferase activity	transferase activity	273 weakly similar to UP:Q8GSS0_WHEAT (Q8GSS0) Glucosyltransferase (Fragment), partial (57%)	0	6.18785	6.13134	0	6.04658	7.11374		FALSE
Y	26269	28189	DR810084	GAGGCCCAACCCCCAACGCTTAAAAGGATGGTTTAAGGACGTGCTACCAGGTTCCAAGTC	gb|DR810084	GRMZM2G589579	hypothetical protein LOC100381552	nucleic acid binding	nucleic acid binding	452 gi|219362953|ref|NP_001136873.1|: hypothetical protein LOC100217027 [Zea mays] (IDPct:78.57/Score:92.05)	0	6.12102	6.16792	0	6.15583	6.50144		FALSE
Y	26301	28207	BE025269	GTATTTCCGGTGACGTGACCAGACATTTGGTTCTGCCGTATTACCTGTTGGTCACTGCCT	gb|BE025269			unknown		447	0	6.24031	6.2075	0	6.3147	6.6837		FALSE
Y	26320	28217	TC308512	AAAAAAATATAAAATGGGGTGCGTGTCGTCCAAGATCCTAGCGAAATCAGGGAGCTTTCA	gb|TC308512	GRMZM2G034024	hypothetical protein LOC100384287	unknown		593 weakly similar to UP:NKX61_HUMAN (P78426) Homeobox protein Nkx-6.1, partial (7%)	0	6.2555	6.2724	0	6.55152	6.3837		TRUE
Y	26350	28233	CF029204	ACAGCGCTGATGAGGTAACAGCACAAGCTCCTCTCCTGCCAGAATTGAGCTGTCCATAAC	gb|CF029204			unknown		393 weakly similar to UP:Q4HBV9_9DEIO (Q4HBV9) Transport system permease protein precursor, partial (5%)	0	6.19771	6.12516	0	6.18785	6.6851		FALSE
Y	26410	28264	TC315269	ACCTGACCGCGATCCCGGAGAGCGAGTAGATCGAGCCTCCGCTCGGCATGTGATATGTCT	gb|TC315269			binding	binding	558 similar to UP:Q4NR00_9DELT (Q4NR00) LigA, partial (3%)	0	6.47573	6.31832	0	6.39232	9.21091		FALSE
Y	26414	28266	TC310932	GGACCGACGAGCGACGAAGCGCGCAGAAAGAGAAGAACCTCGGAGCTGAGATGGCACAAG	gb|TC310932	GRMZM2G058070	Oxygen-evolving enhancer protein 3-1, chloroplasti	binding	binding	940 UP:PSBQ1_MAIZE (Q41048) Oxygen-evolving enhancer protein 3-1, chloroplast precursor (OEE3) (16 kDa subunit of oxygen evolving system of photosystem II) (OEC 16 kDa subunit), complete	0	6.01123	6.08534	0	7.4822	7.19279		TRUE
Y	26437	28278	BM078221	GCATCGCGTCACCGCAATCTCGCAGTCACCCCCCAAATTCCCATGTACTCCTCTTGCTCC	gb|BM078221			transferase activity	transferase activity	686 similar to UP:Q8W0J2_ORYSA (Q8W0J2) 1,3-beta-glucan synthase component-like, partial (4%)	0	6.07253	6.09592	0	6.11686	6.74685		FALSE
Y	26364	28325	DR809891	CGTTTTGCTTCCTTGCCATTGTACACATGATGCGATTGATTTCTCTTGACATCAGCCTTA	gb|DR809891	GRMZM2G010944	hypothetical protein LOC100277472	protein binding	protein binding	755 similar to UP:Q9FGT3_ARATH (Q9FGT3) Arabidopsis thaliana genomic DNA, chromosome 5, TAC clone:K21L19 (AT5g58110:k21l19_90), partial (12%)	0	6.38024	6.48543	0	6.94486	6.66107		TRUE
Y	26409	28348	TC311389	CTACGGGCGCACTAGGTACTAGAACTACTCTTTCGACTTACATCTATCTCCTTTCCCTCA	gb|TC311389			unknown		878 UP:O04170_MAIZE (O04170) Teosinte branched1 protein (Fragment), partial (30%)	0	6.78005	6.16993	0	6.20555	6.20945		FALSE
Y	26430	28359	BM501448	ACTCGCACAGTCGCACAGTGCTCAATGCCGCACAAACCCTAGTGCCCCCACTCCCTGTCT	gb|BM501448	GRMZM2G088361	hypothetical protein LOC100381434	kinase activity	protein binding	440 similar to UP:Q8W4I7_ARATH (Q8W4I7) Calcium-dependent protein kinase, partial (11%)	0	6.09592	6.1334	0	6.30378	7.16792		FALSE
Y	26487	28390	AI901657	AAATGGATTTAATGGCATCTGCTCAGTAGAGGGTCCTCCCAGAGATGGCTCTGAGGAAGC	gb|AI901657			enzyme regulator activity	enzyme regulator activity	594 similar to GB:CAC18861.1:1 possible ras-related protein rab-4 (Leishmania major), partial (3%)	0	6.23074	6.22497	0	6.19377	6.73471		FALSE
Y	26513	28405	TC282259	GCTCCCAACTCTGCTACCATAATTCGTTGCTGATACGAGGTGCTCCACCGTCCATGGCAA	gb|TC282259	GRMZM2G079782	hypothetical protein LOC100381460	binding	molecular_function	921 weakly similar to UP:Q6CWV7_KLULA (Q6CWV7) Kluyveromyces lactis strain NRRL Y-1140 chromosome B of strain NRRL Y-1140 of Kluyveromyces lactis, partial (5%)	0	6.21529	6.23458	0	6.27612	6.85549		FALSE
Y	26520	28409	TC283518	GTGTAAGCTCTCATAGCACAAGACTAATGCCTGTATATGTATGCTGCTATCCTTTTACCT	gb|TC283518	GRMZM5G874163	Putative uncharacterized protein	DNA binding	DNA binding	763 similar to UP:Q6U8C6_WHEAT (Q6U8C6) ETTIN-like auxin response factor (Fragment), partial (38%)	0	6.38716	6.24413	0	6.1918	8.98413		FALSE
Y	26536	28417	CO449224	CTTTCCTCCTTCCTTGTTTGTCGCCTTTCGTTCGCTTTTTGCCTCAACCCGCTCTACTCC	gb|CO449224			unknown		586 similar to PRF:NP_566517.1:18400797:NP_566517 expressed protein (Arabidopsis thaliana), partial (5%)	0	6.28725	6.24603	0	6.31832	7.32373		FALSE
Y	26546	28422	TC307769	AATGCTTATACTTCCTCCTGCCACTATGGCTAGTTTACCAGTAGCTGAGCGTGCTATTCT	gb|TC307769	GRMZM2G701108	hypothetical protein LOC100276930	unknown		886 gi|226493956|ref|NP_001144095.1|: hypothetical protein LOC100276930 [Zea mays] (IDPct:99.52/Score:401)	0	6.50462	6.35403	0	6.77215	6.71287		TRUE
Y	26591	28446	TC312077	CGGCACGAAGTCACGCATCAGGCCTGCTGCTTGTCTCGTTCACTCCTGCGTGATCTCTCT	gb|TC312077	GRMZM2G118586	LOC100286207	unknown		903 similar to UP:O96625_DICDI (O96625) P20-Arc, partial (95%)	0	6.36107	6.21917	0	6.70874	6.84925		TRUE
Y	26521	28494	TC286174	GGACTCTGAGTTCTCCATTGCCGTGCGCCAGTACTGGAGTGAGGCTCCTCGCCTCTACCT	gb|TC286174			unknown		577	0	6.23074	6.21723	0	6.12516	7.13955		FALSE
Y	26595	28533	TC290727	AGTGGGCGTTCGGTTCGGAGAAAGAAGGCACGCATCTCATACAGGTCTGGTTGTTTCCGT	gb|TC290727	GRMZM2G128215	F-box protein interaction domain containing protei	unknown		998 gi|226533387|ref|NP_001150772.1|: F-box protein interaction domain containing protein [Zea mays] (IDPct:85.77/Score:486.9)	0	6.6851	6.43962	0	6.27426	9.08481		TRUE
Y	26603	28538	NP004184	GGCGCCCGGAACAAAGTACGTGCTCAAGAGCAGCCTCGACCTCACCCGCTACGACTACTA	gb|NP004184			hydrolase activity	hydrolase activity	1776 GB:AF050129.1:AAD02511.1 cell wall invertase Incw1	0	6.16993	6.13955	0	6.22882	6.93664		FALSE
Y	26629	28552	TC283174	GGATCCTAGCGAGGTAGGCACTACTACGAGGCTGACCTGACCAAGTATCACACGCGTCAT	gb|TC283174			unknown		1289 similar to UP:Q67R21_SYMTH (Q67R21) Conserved domain protein, partial (3%)	0	6.38888	6.31288	0	6.62205	5.89482		TRUE
Y	26635	28555	CD441307	AAAAAAAGGTCCCCCACATTAACTCCAAAAAGGCCATCCCCAAATTTATCCCGGGGGAAA	gb|CD441307			binding	molecular_function	537 weakly similar to PIR:T06523:T06523 cytochrome P450 monooxygenase - garden pea (fragment) (Pisum sativum) , partial (8%)	0	6.08108	6.07468	0	6.05528	6.51096		FALSE
Y	26648	28562	TC298048	CAGCAGCATTTCCTCATACTGTGAGCTTGCCATCAACCCCTCCATTTCTCTTCTCTGGCC	gb|TC298048			unknown		637 similar to UP:Q6TWY8_9HEPC (Q6TWY8) E2 (Fragment), partial (15%)	0	5.98868	6	0	6.05094	6.82018		FALSE
Y	26708	28594	CO519561	GATCGATCGCAGCCATGGTGCTCTCCAAGGCCGTCTCCGAGAGTGACATGTCCGTGCACT	gb|CO519561	GRMZM2G098875	hypothetical protein LOC100381655	lipid binding	lipid binding	666 homologue to UP:Q84U04_ORYSA (Q84U04) Glutamate decarboxylase , partial (36%)	0	6.39746	6.31651	0	6.25739	6.54535		FALSE
Y	26725	28603	TC303527	GCACGAGCTGAAACATCCGTCGGATCGGTGGATCAAAGGTGCAGATCGTGGCGCGTCTCC	gb|TC303527			unknown		914 similar to PRF:NP_564088.1:18394752:NP_564088 expressed protein (Arabidopsis thaliana), partial (10%)	0	6.93782	6.78267	0	6.37851	6.49825		TRUE
Y	26745	28613	CO449074	TTTTGTCTTATTTGTGATTGCGCTGTGTATTATTTTTCAATCCCTTGCTGGCCCCTCTTC	gb|CO449074			unknown		864 similar to UP:Q6F2I4_ORYSA (Q6F2I4) Expressed protein, partial (8%)	0	6.19574	6.1639	0	6.15785	6.71425		FALSE
Y	26799	28642	TC296750	AGACGGCTCAATCATCAATGCTGATGCCCGTGTACGACAAGAATCGTGCTGAAACACCAA	gb|TC296750	GRMZM2G171781	hypothetical protein LOC100272313 (LOC100272313),	DNA binding	DNA binding	945 homologue to GB:CAD44610.1:56605396:OSA495784 MYB16 protein (Oryza sativa (japonica cultivar-group)), partial (53%)	0	5.92125	5.87283	0	6.03562	7.83415		FALSE
Y	26661	28653	TC284211	CCACCTTGCCATCTTTGTCCTTCCAATCGCCCTGTTTCAAGATCCAACCAGCTACTCAGC	gb|TC284211			unknown		936 similar to UP:Q67TV4_ORYSA (Q67TV4) Nuclear transport factor 2 (NTF2)-like protein, partial (10%)	0	6.1334	6.08958	0	6.04658	6.48864		FALSE
Y	26702	28675	TC302158	ATGAAGCCATTATATAGGCAAAACAGCCACTATATTGGCAAGTCGACAACTAGTCAACTG	gb|TC302158			unknown		1225 similar to UP:Q500X2_ARATH (Q500X2) At5g04440, partial (28%)	0	6.46923	6.39403	0	6.26491	5.89966		FALSE
Y	26715	28682	CF630100	GTCCAGGGGCATGTAGATCGCCGTCCACGATCTGGGGTACACCTGAACAGTGTACCGTGA	gb|CF630100	GRMZM2G076225	L-ascorbate oxidase	catalytic activity	catalytic activity	584 similar to PRF:NP_564479.1:18400509:NP_564479 multi-copper oxidase type I family protein (Arabidopsis thaliana), partial (18%)	0	6.18982	6.24603	0	6.25172	6.48543		FALSE
Y	26740	28695	CO534940	CCTCCACCACGTCCCTTCCCACCAGGATCTCCTTCTTCGTGATCTGGTACGTCAGCGGCT	gb|CO534940			transferase activity	transferase activity	422 weakly similar to UP:Q7XJ50_ALLCE (Q7XJ50) Flavonoid glucosyl-transferase, partial (8%)	0	6.29278	6.32912	0	6.41954	7.55536		TRUE
Y	26770	28711	CD436663	TTCCTATTGCCCTTTCACCTTCTACCCACTCCGATCCCCGTTTCCTTGTTCCCACTCCTG	gb|CD436663			unknown		242 weakly similar to UP:Q6T5M1_MAIZE (Q6T5M1) Mutant 19 kDa S15P alpha-zein, partial (15%)	0	6.0917	6.16591	0	6.12309	7.37243		FALSE
Y	26791	28722	TC292874	TCGTCGTCGGCATGGTCATCCTCACCGTAGGTCTCCTCGACGGAGTAGGAGTTGGACCAA	gb|TC292874	GRMZM2G472346	hypothetical protein LOC100273212	unknown		1700 similar to UP:Q6ETD9_ORYSA (Q6ETD9) Calmodulin-binding protein-like, partial (66%)	0	6.23458	6.19377	0	6.15785	6.80735		FALSE
Y	26817	28736	DT651471	ACCTGGGCATGGACGGACGTCAAAGTGACTTCCCCTCAACTCTCGCGGGTGGCCACATAT	gb|DT651471	GRMZM2G030839	phosphomevalonate kinase	kinase activity	nucleotide binding	684 similar to UP:Q944G1_HEVBR (Q944G1) Phosphomevalonate kinase, partial (33%)	0	6.25927	6.25739	0	6.40259	6.79312		TRUE
Y	26957	28809	CD952012	GATCCGTAGCAGTCCCAGGTCTCATGTCTGCGTCTGTCATTATCTGCATTGGTGGGCATT	gb|CD952012			unknown		285	0	6.08108	6.03562	0	5.97039	6.70321		FALSE
Y	26969	28815	TC285109	GGCGTTCAACCTCGACCCATTCACCAACGCGGCGGTTTTCTCCCTCGAGGAATCCGACCT	gb|TC285109	GRMZM2G113682	hypothetical protein LOC100278423	unknown		878 similar to UP:Q95IQ5_BOVIN (Q95IQ5) MHC class II antigen (Fragment), partial (20%)	0	6.08958	6.02459	0	6.18785	6.65535		FALSE
Y	26853	28839	TC279633	TCCAACGCGGGTTTGTTGTTTTCTCCCAGTCCTAGCTCTATTCAAGCCCGTAAGATGCCG	gb|TC279633			unknown		2349 Zea mays clone Contig743 mRNA sequence	0	6.37504	6.2854	0	6.44128	7.43296		TRUE
Y	26869	28847	CF636473	TGCTGCTGCTTCATTCCGCTATTAAGATGCCATGCTAAGATCGTGTGATTTGCTCACACG	gb|CF636473			binding	binding	787 similar to UP:Q5JLV3_ORYSA (Q5JLV3) Zinc finger protein-like, partial (64%)	0	6.24982	6.14975	0	6.35755	7.2182		FALSE
Y	26968	28899	CF919859	GTAATGGCACCTTGAGTGCTGGCGTATGTTCATTGTGGCTGTCAGGGCCTAAACATTTAT	gb|CF919859			unknown		652 homologue to UP:Q7NL95_GLOVI (Q7NL95) Glr1231 protein, partial (7%)	0	6.50938	6.26679	0	6.1639	6.41785		FALSE
Y	26977	28904	CO440790	AGTTGCACATTTGCTTGTTTACTGGGCCTCCAATATCACAATTTTCGTATTTTTGGGAGG	gb|CO440790			unknown		671	0	6.19771	6.10434	0	6.75622	6.2114		TRUE
Y	27047	28942	CD964844	GATCTCACACATCTCTTCAACATTGCACAAACATGGGTGCCTTTTTCATTCCTTGTGCTA	gb|CD964844			unknown		332	0	6.32193	6.33092	0	6.44791	6.57743		TRUE
Y	27055	28946	TC301500	TGCCACCTTTGTCACAGTCAGATGCATCCCTTTGGTGATGGCTCCGCTTGCGGTGACATT	gb|TC301500			unknown		625 similar to UP:Q69K05_ORYSA (Q69K05) CAX-interacting protein 4 (CAXIP4)-like, partial (13%)	0	6.2114	6.05094	0	6.13545	6.59395		FALSE
Y	27068	28953	CF018335	AGACAGACAGACAAGCACACGAGACACAGTAGCAGGAGGGAACGACAGAAGCAGCAAGGT	gb|CF018335			unknown		291 similar to UP:Q5BJP0_RAT (Q5BJP0) Vestigial like 4 (Drosophila) (Predicted), partial (7%)	0	6.3837	6.43962	0	6.34341	6.41447		TRUE
Y	27103	28971	TC299961	ACGCGTCCGAGCGAGCCATTACCTGCACAGTTTTCTCGGAAGGCAGCCTCTTCCTCGTCG	gb|TC299961			unknown		2495 homologue to GB:AAT85270.1:50881425:AC133335 expressed protein (Oryza sativa (japonica cultivar-group)), partial (96%)	0	6.38888	6.22882	0	6.72247	6.5345		TRUE
Y	27021	29013	CF045114	TCCCCGCCTTGTTAAACCGCGGCCCATTGATTGTTATTCCGCCCCCTTTTAGGCCAATTG	gb|CF045114			unknown		311 weakly similar to OMNI:NTL01TV0516:NP_111028.1:13541340: Hydrogenase maturation factor (Thermoplasma volcanium), partial (6%)	0	6.18785	6.18388	0	6.17193	7.09908		FALSE
Y	27063	29035	TC285195	CTTCTTCCTCCTCTCGCTATTATTCTTGTCCTTCTGCATCTCATAGGTAGAGCTTAGCTT	gb|TC285195			unknown		912 similar to UP:Q4NUK4_9DELT (Q4NUK4) LigA, partial (3%)	0	6.19771	6.20555	0	6.29646	7.02569		FALSE
Y	27065	29036	TC287649	CGGCACAGTACTGGTCGTGCTCTTGCTTCTAGTGAGCCCCATTGCTTGCTCCCGCAAGCT	gb|TC287649	GRMZM2G327266	beta-expansin 4	unknown		1320 similar to UP:Q946J6_ORYSA (Q946J6) Beta-expansin, partial (85%)	0	6.13955	6.10434	0	6.21335	7.58421		FALSE
Y	27156	29084	DR800538	CTCTCAGACAAAGCATTCCCTACCGAACTACTATTCTCAGTACTTCCTGCCCCTTCATTG	gb|DR800538	GRMZM2G329040	hypothetical protein LOC100280294	unknown		760 weakly similar to PRF:NP_564718.2:30696124:NP_564718 haloacid dehalogenase-like hydrolase family protein (Arabidopsis thaliana), partial (9%)	0	6.21335	6.13134	0	6.10852	6.67807		FALSE
Y	27210	29112	CD439636	CACACGCGCACAGAAAAAAGCATAGCTGGTCAGTGGTCCTGGTCAGCTGCTCCCGTACAA	gb|CD439636	GRMZM2G000739	hypothetical protein LOC100217089	receptor binding	transferase activity	877 homologue to UP:P93628_MAIZE (P93628) Uroporphyrinogen III methyltransferase , partial (56%)	0	6.30195	6.22882	0	6.05528	6.8679		FALSE
Y	27257	29137	CO452761	TGTTGATTTGACTGTCCCGCTTGTTTATTTCCGCCTCCTCTGATGAGATCATCGCTGCTG	gb|CO452761			transporter activity	transporter activity	622 weakly similar to PIR:S69185:S69185 glyceraldehyde-3-phosphate dehydrogenase (phosphorylating) - potato (fragment) (Solanum tuberosum) , partial (37%)	0	6.09803	6.10014	0	6.08321	7.24222		FALSE
Y	27135	29157	CO524442	CTGATTCTGATTCCATCTCCCCTGTTGCAAACCCTAGTTCTTTACTCCTCTTTTCTCGAT	gb|CO524442			transcription factor activity	transcription factor activity	672 gi|212722430|ref|NP_001131187.1|: hypothetical protein LOC100192495 [Zea mays] (IDPct:87.21/Score:157.5)	0	5.98413	6.05094	0	6.08321	6.63662		FALSE
Y	27157	29169	CD439544	CCCACGGTCATCCTCTGTTGCTCTACGTTTCATGCTTCTCACATCCTCTCCTCAATCTCA	gb|CD439544	GRMZM5G826666	hypothetical protein LOC100383780 (LOC100383780),	kinase activity	nucleotide binding	869 similar to UP:Q8W4I7_ARATH (Q8W4I7) Calcium-dependent protein kinase, partial (11%)	0	6.10434	6.08958	0	6.29462	6.848		FALSE
Y	27197	29190	TC302062	AACAACGCGCTCAGGGTAATTCACTACACCATGACCTTTCTCAGGAGAACATATTTATCT	gb|TC302062	GRMZM2G123667	Putative uncharacterized protein	DNA binding	molecular_function	595 homologue to UP:Q53NF7_ORYSA (Q53NF7) OsNAC5 protein [imported]-rice, partial (44%)	0	7.44708	6.52356	0	6.35403	7.3156		TRUE
Y	27269	29228	CF627362	CCAGCAGAACTGCGTGGTCAGCTTGCATTAGCTCCTCCGCGATTGGTTTGACCACGGAAC	gb|CF627362	GRMZM2G174099	hypothetical protein LOC100384186	structural molecule activity	structural molecule activity	651 weakly similar to UP:RFNG_HUMAN (Q9Y644) Beta-1,3-N-acetylglucosaminyltransferase radical fringe (O-fucosylpeptide 3-beta-N-acetylglucosaminyltransferase) , partial (6%)	0	6.05961	6.0268	0	5.97957	6.55766		FALSE
Y	27326	29259	TC281384	GGTACTGCTGTGCTGGCTCTAACCTTGGCTGCATCGTAGTTCTCGTTGCTCTCTTCTTCC	gb|TC281384			unknown		495 gi|226528324|ref|NP_001151534.1|: ZIM motif family protein [Zea mays] (IDPct:95.19/Score:117.1)	0	6.53916	6.4545	0	6.4545	7.20163		TRUE
Y	27337	29265	TC294565	GTAGCATTTGCTGCTATAAACTCCTCCTGATCCGTTCCATTCCTCCCTGTTGTTTGTTCG	gb|TC294565	GRMZM2G058531	hypothetical protein LOC100273151	protein binding		517 similar to UP:FOXGA_CHICK (Q98937) Forkhead box protein G1A (Forkhead-related protein FKHL2) (Transcription factor BF-2) (Brain factor 2) (BF2) (CBF-2) (T-14-6), partial (4%)	0	6.38543	6.38888	0	6.27612	7.29002		FALSE
Y	27369	29283	TC300541	AATTCAAATCATGTGGCATATGCGGACAAGAGCAGACCTGCCTTGTGAGGGCTTGGATAT	gb|TC300541	GRMZM2G020401	Putative uncharacterized protein	unknown		1395 similar to UP:Q9SKS7_ARATH (Q9SKS7) Expressed protein, complete	0	6.4446	6.32193	0	6.50938	6.15987		TRUE
Y	27421	29310	TC309445	TTGCTCTGCTCTGCTGTAGTAACCAGAACACGCACCGCGAAAACAGGCGCCGTGTTTCCT	gb|TC309445	GRMZM5G852663	cytochrome P450 CYP734A7	binding	molecular_function	854 similar to UP:U2AF1_DROME (Q94535) Splicing factor U2af 38 kDa subunit (U2 auxiliary factor 38 kDa subunit) (U2 snRNP auxiliary factor small subunit), partial (9%)	0	6.54998	6.2891	0	6.01792	6.71149		FALSE
Y	27321	29341	CO454471	TGGATATCTGATTGTTCATCTCGTGGTACCTGCCATATTTTTACATTGTCCCCATTGGGT	gb|CO454471			unknown		818 similar to PRF:NP_564664.1:18405032:NP_564664 expressed protein (Arabidopsis thaliana), partial (23%)	0	6.31288	6.30195	0	6.54844	6.05961		TRUE
Y	27432	29400	TC296314	CTATACTACACGGTGCTGTAAAGGATCAATTAGTTCTGCCTTTGAGGCCCTCATTTGGTG	gb|TC296314	GRMZM2G129450	hypothetical protein LOC100276153 (LOC100276153),	unknown		537 similar to UP:Q9VL39_DROME (Q9VL39) CG13128-PA, partial (10%)	0	6.89482	6.38024	0	6.67666	6.30378		TRUE
Y	27434	29401	CF032991	TGGAAACGAGCAATTCCCTGATAGTTAGGTTGTTGTTTGCCCATCAGGAACCTTGTCCTT	gb|CF032991			unknown		296 similar to UP:RAB2B_MAIZE (P49104) Ras-related protein Rab-2-B, partial (13%)	0	6.21335	6.2817	0	6.51096	7.79896		TRUE
Y	27437	29403	TC289626	CTACAGCTCAAAAACTCTACACGCCTGCACCCTACCCTACGTATTCTGAGGCTTTCTTGG	gb|TC289626	GRMZM2G070553	hypothetical protein LOC100279529	structural molecule activity	structural molecule activity	353 homologue to PRF:NP_197360.2:30686896:NP_197360 kelch repeat-containing protein (Arabidopsis thaliana), partial (6%)	0	6.29094	6.1375	0	6.20359	7.19673		FALSE
Y	27511	29442	DT942347	ACTGTGGCATGCAGGAGGATCTATTTTAGTGGCAATTTCCTTCTCGTCTGTTTTTGGTAG	gb|DT942347	GRMZM2G121458	hypothetical protein LOC100381440	protein binding	transporter activity	845 similar to UP:Q6ZL90_ORYSA (Q6ZL90) Sugar transport protein-like, partial (47%)	0	6.16792	6.1334	0	6.50462	5.95187		TRUE
Y	27519	29446	TC304020	AGGCTTGTTGAAGTAACCAGAAAAAAATCTAGGTACCGTTCTAAAAGTCCATCTGATGCG	gb|TC304020			unknown		632 similar to UP:Q69N34_ORYSA (Q69N34) Agenet domain-containing protein : bromo-adjacent homology (BAH) domain-containing protein-like, partial (12%)	0	6.74551	6.43796	0	6.28355	6.17991		TRUE
Y	27530	29452	TC313533	GCATGCCTTTTCTTCACTTTGTGCTGATGGGCCTTCCATATAGATGGACACGCAGTCTTG	gb|TC313533	GRMZM2G073826	Putative uncharacterized protein	DNA binding	DNA binding	1125 weakly similar to PRF:NP_568249.1:18416582:NP_568249 myb family transcription factor (MYB3R4) (Arabidopsis thaliana), partial (3%)	0	6.49665	6.34696	0	6.18587	6.86171		FALSE
Y	27536	29455	TC296159	AGAAGCAGCTCGGATATGCGAGGTGATCCATTGGATGAGATGTTCCAATTTGAGTTCGAT	gb|TC296159	GRMZM2G097349	homeobox-leucine zipper protein HAT7	DNA binding	transcription regulator activity	752 gi|226528244|ref|NP_001151416.1|: homeobox-leucine zipper protein HAT7 [Zea mays] (IDPct:99.1/Score:156.8)	0	7.57213	6.45943	0	7.06932	8.70667		TRUE
Y	27541	29542	CO443669	ACCAACCCGAGGAACATACACGACCTTGTGCAGAGAACTACTGCATAAATTCGTCTTGCC	gb|CO443669			kinase activity	nucleotide binding	910 similar to PIR:T47546:T47546 protein kinase-like (Arabidopsis thaliana), partial (18%)	0	6.44128	6.34873	0	6.16993	6.57137		FALSE
Y	27677	29613	CF043803	GGCTGCTCTGCTAGCGTACGTGCTACAGCATGTCACGTAAGGTACGAGTGGCCAATCTGC	gb|CF043803			unknown		386 similar to UP:Q5JLD7_ORYSA (Q5JLD7) Hydroxyproline-rich glycoprotein-like, partial (16%)	0	6.0268	6.17991	0	6.2724	6.68089		FALSE
Y	27727	29639	DR819675	TGCTGCTTACATGATCCATTTAGCTGTCTTTGGCTTTTTCGGGGTATTCACAAGGTATGG	gb|DR819675	GRMZM2G116327	crcB-like protein	unknown		849 similar to PRF:NP_565956.1:18405782:NP_565956 camphor resistance CrcB family protein (Arabidopsis thaliana), partial (13%)	0	6.09803	6.10434	0	6.42122	6.51254		TRUE
Y	27777	29665	CD957112	TAAGTTCCAGCCTGTACAGTCTTCTGAGGCACTGGTGTGTGGTCCTTAGGGTTCTTTTGG	gb|CD957112			unknown		283	0	6.08108	6.08108	0	6.05311	6.89724		FALSE
Y	27658	29688	TC309863	AAACAATGCCCACGTACATCGCATGCGTATGGTCAGATGTTAGGATCGGCATCTGGTTGT	gb|TC309863	GRMZM2G374085	hypothetical protein LOC100192882	unknown		1373 PRF:NP_178239.1:15226225:NP_178239 expressed protein (Arabidopsis thaliana), partial (11%)	0	7.52748	6.2724	0	6.19967	6.56682		FALSE
Y	27660	29689	DN217863	CTTCCCTCTCAGCTCCCTTGCTGTGGATTTTTCCCAGCGCGCTTCTCTGTTGGCCATCAC	gb|DN217863			unknown		608 gi|226510345|ref|NP_001142608.1|: hypothetical protein LOC100274876 [Zea mays] (IDPct:87.5/Score:59.31)	0	6.25739	6.13134	0	6.3345	6.79831		FALSE
Y	27692	29705	CO448270	TTGCCTTCGATTATACCATCCCTAGATCCACTGCTTTGGGAGCCTTCGACACTGGGCCTA	gb|CO448270			unknown		868	0	6.38888	6.35403	0	6.76155	6.18388		TRUE
Y	27703	29711	TC304121	AGTGGTAGAGCTAGGCAGCGGTGTGACCGACTTCAAGCCAGGTGACAAGGTCATCTCCAT	gb|TC304121	GRMZM2G128935	chloroplastic quinone-oxidoreductase	catalytic activity	catalytic activity	550 similar to UP:Q9AYU1_TRIVS (Q9AYU1) Quinone-oxidoreductase QR1 (Fragment), partial (39%)	0	6.11894	6.10643	0	6.47897	6.65678		TRUE
Y	27741	29731	TC293928	AGCATTCTTGGCTTCCATCCCCTCATGAGCCCAGAATACCCATCTCGCTTTATGATTGTT	gb|TC293928	GRMZM2G053908	hypothetical protein LOC100279505	binding	binding	1618 homologue to UP:Q852F8_ORYSA (Q852F8) Expressed protein, partial (74%)	0	6.04658	6.08321	0	6.27798	6.60437		FALSE
Y	27838	29783	TC309673	ATCCAAAATCTCCATCGTCCTTGCTTATCTCCTCCCTAGTCTGCAAGTTGCTTGCCTGAT	gb|TC309673			unknown		391	0	6.20359	6.1127	0	6.08746	6.64241		FALSE
Y	27873	29801	BM500188	GGAGCAGGAAGCCAAAACTGCTGCGAATCCAAAACTCTGTGCGTGCCTTCCCAGACCATC	gb|BM500188			unknown		347 similar to PRF:NP_176450.2:30696735:NP_176450 flavin-containing monooxygenase family protein : FMO family protein (Arabidopsis thaliana), partial (8%)	0	6.14364	6.11061	0	6.08746	7.02015		FALSE
Y	27877	29803	TC284214	AAGCAAGCAAAAGCTGAACACCGATCATCAGAAAGACGCACTACCCTCGATCAGTTCCAA	gb|TC284214	GRMZM2G162456	hypothetical protein LOC100191691	protein binding	transferase activity	578 gi|212276224|ref|NP_001130592.1|: hypothetical protein LOC100191691 [Zea mays] (IDPct:100/Score:174.1)	0	5.9542	5.86047	0	5.98413	7.07146		FALSE
Y	27934	29833	TC296350	TCACTGTCTTCACTACCCGAGCTAGTCACCGAGCCACCATATACTCGTGATGATGGTTTT	gb|TC296350	GRMZM2G070312	hypothetical protein LOC100273722	unknown		882 weakly similar to PRF:NP_190730.2:30693508:NP_190730 expressed protein (Arabidopsis thaliana), partial (5%)	0	6.66676	6.52982	0	6.59694	6.86047		TRUE
Y	27936	29834	TC308439	CCGTCAGTTTCTCCTCCACTTACGACTCGCAAACGTCTGTAGTAAAGCCGCCGCCATTAA	gb|TC308439			unknown		806	0	6.22497	6.26491	0	6.32912	7.12825		FALSE
Y	27912	29906	TC298566	TCGATCCGCCATTGCTCACCGCACAAGTGCACGCTCACCTCACACACGCAGCTAAGTAGC	gb|TC298566	GRMZM2G308687	glutathione transferase5	transferase activity	transferase activity	1044 UP:O24595_MAIZE (O24595) Glutathione transferase , complete	0	6.58646	6.20163	0	6.06609	6.1918		FALSE
Y	27960	29932	TC281294	AGATATCTAAGCTTTAAATTGCCATGCTTCCTTTCCGGCGATTCAACGTCGTCGAAGCTC	gb|TC281294	GRMZM2G431900	hypothetical protein LOC100193992	unknown		1186 homologue to UP:Q8H430_ORYSA (Q8H430) Breast adenocarcinoma marker-like, complete	0	6.03782	5.97728	0	6.12516	6.67384		FALSE
Y	28032	29970	CO530061	CTCTCCCGTTGCCAGTGTCTCTGGTGCGCAGTACTACCTAGTCATCCTAGATGACTTCAC	gb|CO530061			unknown		650 gi|226492162|ref|NP_001141471.1|: hypothetical protein LOC100273581 [Zea mays] (IDPct:33.33/Score:69.71)	0	6.18982	6.18785	0	6.29829	6.6014		FALSE
Y	28042	29975	DT943964	AAGTGGAGCTCTCCCCAAGCGCCTTCCTAATCGAATCCTGGGGGAAGTCCTCCCATTCCT	gb|DT943964			unknown		510 homologue to UP:Q4NSG1_9DELT (Q4NSG1) Endonuclease III:Nth, partial (5%)	0	6.18982	6.15178	0	6.1416	6.53605		FALSE
Y	28074	29992	DT938091	GCGGGCTGCACCCCTGAAAAACCCCGACCCGAGTTGCCCCTAGCATTTAGGGCACCAAAA	gb|DT938091			nucleic acid binding	nucleic acid binding	627 similar to UP:Q6IVD5_MAIZE (Q6IVD5) Arginine:serine-rich splicing factor 1, partial (56%)	0	6.18785	6.18388	0	6.11061	6.8716		FALSE
Y	28098	30004	TC290934	CCCCACCAGAAAAGGCCATCGGGACATCGTGCTGGTCGCGAGTCTCCTCTGTGCTCCATA	gb|TC290934			unknown		1234 Zea mays clone EL01N0368C02.c mRNA sequence	0	6.20163	6.13955	0	6.26303	6.94837		FALSE
Y	27986	30030	CO464060	TTTTAAGAAACTGGAGTGGCATCACTGGTCAGTGATCTGGTGCCTCATCCTGATATGTTC	gb|CO464060			unknown		850 similar to PRF:NP_188708.1:15232343:NP_188708 expressed protein (Arabidopsis thaliana), partial (18%)	0	6.34341	6.39232	0	6.44791	6.02459		TRUE
Y	28044	30061	DN229421	CCTGCTTGCTTGCTATTGTAGGAGGGACACGAACCCAAGAACCGCAGCCACCATTCCCCG	gb|DN229421	GRMZM2G166524	hypothetical protein LOC100381987	protein binding	protein binding	731 weakly similar to UP:Q6FPN0_CANGA (Q6FPN0) Similarities with tr:Q12218 Saccharomyces cerevisiae YOR009w, partial (3%)	0	6.03342	5.98185	0	6.11686	6.54071		FALSE
Y	28066	30072	BG349230	GTAACACCAGAAACACAACCAACAGGTTCTAGTTGCCTGCTCGAATCACCATCCAGTCAG	gb|BG349230	GRMZM2G394410	hypothetical protein LOC100193661	hydrolase activity	hydrolase activity	381 similar to UP:Q94B60_ARATH (Q94B60) ATP-dependent Clp protease-like protein (At5g45390), partial (22%)	0	6.44791	6.43962	0	6.28355	7.60214		TRUE
Y	28133	30107	TC314763	GGCGATGGCGATGATTGCCGATCAGTCCCGCTCCATCCGTCCGTTGATATGGTACCAGTA	gb|TC314763			unknown		1017 similar to PIR:A22940:KRHU2 keratin 1, type II, cytoskeletal - human (Homo sapiens), partial (4%)	0	6.32193	6.2384	0	6.20163	6.78921		FALSE
Y	28168	30127	TC284692	CAGTGACCGAGTCCTGGTGTTGGACGCAGGTCTAGTGGCAGAATTCGACGCACCCTCCAA	gb|TC284692			hydrolase activity	transporter activity	547 similar to UP:Q8GU66_ORYSA (Q8GU66) MRP-like ABC transporter, partial (7%)	0	6.63227	6.37156	0	6.65105	7.0268		TRUE
Y	28230	30159	CO452345	TCCCTTTTGGCCCGCTTGTGTGATACTGAAGAGGGCCCTTCCCTATCGTCCCTTTCCACC	gb|CO452345			catalytic activity	catalytic activity	844 weakly similar to UP:Q6EM44_MALDO (Q6EM44) NAD-dependent sorbitol dehydrogenase 2 (Fragment) , partial (57%)	0	6.03782	6.08958	0	6.18388	7.87467		FALSE
Y	28257	30174	CF637412	CGAGGTGTCCGCCCACTTCTTCCAAACCGCCGAGTCGGAGATCAGCATCGGCGACGTATA	gb|CF637412	GRMZM2G177384	hypothetical protein LOC100273258	binding	molecular_function	751 weakly similar to UP:Q9SXU9_ORYSA (Q9SXU9) Sterol 14-demethylase (Fragment), partial (38%)	0	6.05745	5.96809	0	6.01346	6.55919		FALSE
Y	28141	30196	DN586394	CAGTGGCAAGTCAACGGTGATCTCTTTGCTGGAACGGTTCTACAACCCTGACTCTGGCAC	gb|DN586394			hydrolase activity	transporter activity	567 similar to UP:Q7FMW3_ORYSA (Q7FMW3) MDR-like ABC transporter, partial (13%)	0	6.06178	6.05745	0	6.74281	6.08534		TRUE
Y	28167	30211	DR793865	GCAGCAGCAGGTACGAGTCTATACTCCACTTCCTCTCCGTCTCACCCCGACTGGCGATTT	gb|DR793865	GRMZM2G083551	LOC100281371	unknown		433	0	6.30012	6.22304	0	6.30378	6.7879		FALSE
Y	28183	30219	CF646085	GGAGATCAGGATAACCCAGTTTCCTTCCCAAATGACTGGTTTAGGCTTGGCATAATTCCT	gb|CF646085	GRMZM2G043414	LOC100281194	kinase activity	kinase activity	504 similar to UP:Q6USK2_ARATH (Q6USK2) Ceramide kinase, partial (16%)	0	6.18982	6.09592	0	6.24603	6.52356		FALSE
Y	28200	30228	BM379988	CCACCACCACCCAACTCAAACCCCAGCTTACACAATCGACCACTGCTACAGAAAAGGAGG	gb|BM379988	GRMZM2G016734	hypothetical protein LOC100273261	protein binding		481 similar to UP:Q7SFQ1_NEUCR (Q7SFQ1) Predicted protein, partial (9%)	0	6.02459	5.98413	0	6.12516	6.50779		FALSE
Y	28366	30321	DR789863	TTTTCTGCTGTGGTGCCGTGTTTGCAGGTTTCCGTTTTCGAATTTCGCTGAGCTCTGGTC	gb|DR789863	GRMZM2G169259	hypothetical protein LOC100191633	unknown		770 homologue to UP:Q8QRU1_9BETA (Q8QRU1) US18, partial (5%)	0	6.19377	6.15987	0	6.26115	7.06286		FALSE
Y	28290	30364	TC290531	GGAGTGAATTAGTCACGCTCCTGCTTGGTTCTGTGGTAACTCTTACTCCACTGCTAGTTG	gb|TC290531	GRMZM2G033359	hypothetical protein LOC100383126	unknown		813 similar to PIR:T52435:T52435 GH3 homolog [imported] (fragment) (Arabidopsis thaliana), partial (44%)	0	6.03122	6.00225	0	5.99548	6.76155		FALSE
Y	28320	30380	TC297470	GCGCACTAAGTACTTGCTTCGATCGCCATGAATACCTTCTCCTCCCACAATGCAAGGACG	gb|TC297470			hydrolase activity	hydrolase activity	918 similar to UP:Q53MP2_ORYSA (Q53MP2) Beta-D-xylosidase, partial (34%)	0	6.03562	6.08958	0	5.96809	6.57592		FALSE
Y	28351	30397	TC302175	CCGGATTATTTCCATCACCAGAGCGTATCGCGTCGTCTCCTCTCTATCCGATTCCGCCCG	gb|TC302175	GRMZM2G023992	seed maturation protein	unknown		1209 similar to PRF:NP_850557.1:30681541:NP_850557 reticulon family protein (Arabidopsis thaliana), partial (48%)	0	6.12309	6.09803	0	6.59395	6.79961		TRUE
Y	28384	30415	CD996344	TTGTCTCCGATCTCCGCTGTTCTTCCCATTCCCCAGTACACCTCTCACAATCTGCTCCGG	gb|CD996344			unknown		431	0	6.18785	6.1334	0	6.38024	7.30469		FALSE
Y	28466	30460	TC309116	GGTACTTGGAGGGTACGAGATTCCGCCTGGTTTGGTAAACACTGGCTGTTTCTTCAGCAA	gb|TC309116			unknown		695 similar to UP:Q6J3Q5_MARPO (Q6J3Q5) Male-specific transcription factor M88B7.2, partial (19%)	0	6.36807	6.31651	0	6.92719	6.04439		TRUE
Y	28491	30473	DT644393	TTTCATGCTTAAGGTCTATAGTGGTGATCCTTTCTTCCCATCTGACAGTTGCGCATAGCA	gb|DT644393			unknown		744	0	6.27426	6.22304	0	6.77479	6.80735		TRUE
Y	28532	30495	BG319954	ATCATTAAACTTCTTCGCACAAAAATTAGACTAGTATATTCTGGTGTTGCTCCCCCTCCC	gb|BG319954			unknown		179	0	6.44128	6.35931	0	6.52513	7.63735		TRUE
Y	28419	30518	TC309168	GGTGCCCATGACGATTCGGTGGGTTTGTCTATGTCAACGGTGCATGCATCGTTCGGGCCG	gb|TC309168	GRMZM2G042412	copper transporter 1	transporter activity	transporter activity	532 gi|226500594|ref|NP_001152680.1|: copper transporter 1 [Zea mays] (IDPct:100/Score:71.63)	0	6.15583	6.08958	0	6.80735	6.67243		TRUE
Y	28426	30522	CD441319	TGAAAAAAACCCCCCAGCCAAAGGAAAGGCCAGTTTTGCTTCGCACCCCCCAATTTCCCA	gb|CD441319			catalytic activity	catalytic activity	673 weakly similar to PRF:NP_563818.1:18390900:NP_563818 strictosidine synthase family protein (Arabidopsis thaliana), partial (25%)	0	6.06609	6.03342	0	6.1918	6.86295		FALSE
Y	28537	30582	TC309706	GCTTTGAGGGTACTGTTGAGAGAAAATTCTGTGGCCACCAATGTAGGATGGTGTGATATT	gb|TC309706			unknown		680 similar to UP:Q6GL45_XENTR (Q6GL45) MGC69249 protein, partial (12%)	0	6.60585	6.52199	0	6.46761	6.24793		TRUE
Y	28549	30588	TC308039	CTTCCTTGGTGGGGAAGTACTGCTTGCATGTGCCCTTGCCATTTTCTACACCCTTCCTAT	gb|TC308039	GRMZM2G479703	hypothetical protein LOC100383021	catalytic activity	catalytic activity	736 weakly similar to UP:SAP1_YEAST (P39955) SAP1 protein, partial (4%)	0	6.36632	6.32912	0	6.44956	7.12205		TRUE
Y	28594	30612	DN225742	GTGTGATTGTTAGCAAGATATGTGTGCGTGTGGACTAATTAGGGTACACAATAATTGAGC	gb|DN225742			unknown		720 gi|212722110|ref|NP_001131215.1|: hypothetical protein LOC100192523 [Zea mays] (IDPct:65.32/Score:151.8)	0	6.25361	6.15178	0	6.52826	6.22497		TRUE
Y	28610	30620	TC284489	CAGAGCCCTTCAACTTCAAAGGTTTCAGTATTTTGTGTGCTGGCTTCTGCACCCTTATTG	gb|TC284489	GRMZM2G165530	hypothetical protein LOC100277128	transporter activity	transporter activity	746 similar to UP:Q6ET95_ORYSA (Q6ET95) Tetracycline transporter protein-like, partial (42%)	0	6.34518	6.24222	0	6.21917	6.86047		FALSE
Y	28616	30623	TC304215	CTCAACAGACAGAGTACGTACAAGCGACTGGTGACCGTGTGTGTTTGTGTGATTTGATTG	gb|TC304215			unknown		802 similar to UP:Q4NPG7_9DELT (Q4NPG7) PE-PGRS family protein, partial (3%)	0	6.26115	6.17592	0	5.94953	6.77215		FALSE
Y	28635	30633	BG842458	TGTTGGCTCCGCTTGATGACGAGTTGACGCGAGCACCAATTTCATCTCTTCAACCTGTCA	gb|BG842458			unknown		258 MEST31-B06.T3 ISUM4-TN Zea mays cDNA clone MEST31-B06 3 , mRNA sequence.	0	6.10224	6.0917	0	6.47735	6.2075		TRUE
Y	28676	30654	CD962447	TAACTAGGCGTGGATGGACGTGGGCTGGATGATGATGGAGTCCAGGTCGGACGTTTTTTT	gb|CD962447	GRMZM2G033787	hypothetical protein LOC100217049	unknown		145 similar to UP:Q68SR8_9AGAR (Q68SR8) HD2 homeodomain mating-type protein, partial (4%)	0	6.31651	6.10434	0	6.08108	6.88264		FALSE
Y	28698	30666	TC307721	GGTTGCTGCTGTCAGTGCACGCCATGCATCTCCCACTTCAAGTAAAACCTGAGCTTTCTG	gb|TC307721			unknown		849 similar to GB:AAQ89668.1:37202106:BT010646 At1g77230 (Arabidopsis thaliana), partial (41%)	0	6.0917	6.1416	0	5.98868	6.77873		FALSE
Y	28712	30673	TC290036	GTATCCTCCCAGCGGGTACCCCCATCAACCGGTCTACCCACAGCCTGGCTATCCATCGAT	gb|TC290036	GRMZM2G160027	glycine-rich protein A3 (LOC100285640), mRNA	unknown		815 weakly similar to UP:Q6V8K5_ORYSA (Q6V8K5) GPRP, partial (46%)	0	6.15381	6.16591	0	6.19574	6.44626		FALSE
Y	28666	30733	TC297915	TGAAAGAAAATTAAGCTCTGGATATGTGCTTTGGCTGGACTTTTAGGTTTGGCTCTTAGC	gb|TC297915	GRMZM2G060027	LOC100284443	hydrolase activity	hydrolase activity	1223 gi|226508822|ref|NP_001150810.1|: dual specificity protein phosphatase Diacylglycerol kinase, catalytic region [Zea mays] (IDPct:97.33/Score:154.1)	0	6.3505	6.32373	0	6.20359	6.48543		FALSE
Y	28679	30740	TC291888	GATATGGCATGCATGGTTTTGGGAAACATGCCATCGCCCTCTTTGAGCAAATGAGAGGCA	gb|TC291888			unknown		922 similar to UP:Q5QNL7_ORYSA (Q5QNL7) Pentatricopeptide repeat protein-like, partial (47%)	0	6.25172	6.24031	0	6.46761	6.21917		TRUE
Y	28693	30748	TC305587	CATCCTCATCCTCATTACCATCCTGCTCATCATCCTCAACTCCTCCACTCCTTTGCTCTA	gb|TC305587	GRMZM2G145968	nucleosome/chromatin assembly factor D	DNA binding		932 similar to PRF:NP_179711.2:30681281:NP_179711 XAP5 family protein (Arabidopsis thaliana), partial (13%)	0	6.02459	6.08321	0	6.18785	7.16591		FALSE
Y	28731	30767	TC305255	AGGAGCTGGTGATCAAGCCCGACATGGTCACCGTCATTGCGGCGGAGGCGTAGGTTGGTT	gb|TC305255	GRMZM2G168365	LOC100282648	receptor activity	receptor activity	1359 weakly similar to UP:P93332_MEDTR (P93332) MtN3 protein precursor, partial (75%)	0	6.09592	6.11061	0	6.01569	7.43212		FALSE
Y	28740	30772	TC314410	GCTGTTCCTGTTTGCGACACTCCCTGCTACCACTCAGCCGAGCCGAGTAGCCGACCGAAT	gb|TC314410	GRMZM2G118806	hypothetical protein LOC100280068 (LOC100280068),	hydrolase activity	hydrolase activity	969 weakly similar to GB:BAB55508.1:14090349:AP002972 peptidase-like protein (Oryza sativa (japonica cultivar-group)), partial (33%)	0	6.06609	6.06393	0	6.17991	6.83794		FALSE
Y	28767	30786	TC305617	TCCCCAAGAACTGCCCTCGTATTGTTCTGCCTTCTCCAAGTTAGTGCGCGCTGAAGTCAT	gb|TC305617	GRMZM2G070562	hypothetical protein LOC100382925	unknown		606 similar to UP:Q6H7J6_ORYSA (Q6H7J6) Oligopeptide transporter OPT-like, partial (16%)	0	6.14364	6.07468	0	5.95884	6.58646		FALSE
Y	28804	30805	CO446728	CGGGAAGCTCCTCGTATGCAGCTCGTCTCGCTCGCACGTCTATTGACATCAGCTTAATTC	gb|CO446728	GRMZM2G037614	hypothetical protein LOC100273293	catalytic activity	catalytic activity	884 similar to UP:O82450_ARATH (O82450) Branched-chain alpha-keto acid decarboxylase E1 beta subunit , partial (55%)	0	6.30012	6.20555	0	6.23458	6.79831		FALSE
Y	28842	30825	TC287064	GATGCTCTTTGCGTGTTTCCTTCTCATCTACACTGGCAGAGTCCTCCGTTGTTGCTGCTC	gb|TC287064	GRMZM5G823318	hypothetical protein LOC100192082	unknown		737 similar to UP:Q5U7K1_9POAL (Q5U7K1) S27 ribosomal protein, partial (38%)	0	6.07895	6.10224	0	6.08958	7.33271		FALSE
Y	28884	30846	TC300650	ATCATCATCAACAACAGGTCCCTCATCGTCGCTACCCAGATCTCCCAGAAGAAATACATC	gb|TC300650	GRMZM2G145594	hypothetical protein LOC100383106	unknown		1282 similar to PRF:NP_177066.2:30697787:NP_177066 BSD domain-containing protein (Arabidopsis thaliana), partial (34%)	0	6.03782	6.01346	0	6.10852	6.53605		FALSE
Y	28886	30847	CX725317	GTTTGTTCTCTCTCCTCACCACATCCTCGTCTAGACTCTCTGTGCTCGCATTCGTCACCG	gb|CX725317			unknown		342 similar to UP:Q4S8X5_TETNG (Q4S8X5) Chromosome 7 SCAF14703, whole genome shotgun sequence. (Fragment), partial (4%)	0	6.0917	6.10014	0	6.32193	6.86913		FALSE
Y	28891	30850	CF273312	CATGTCGAGCAGTCTGGCTACCCTGCTGCGGCAACCAATCAGATGGATTCCGGTTGCGTT	gb|CF273312			unknown		552 similar to UP:Q94T36_9TELE (Q94T36) NADH dehydrogenase subunit 5, partial (2%)	0	6.3147	6.2384	0	6.3837	7.05745		FALSE
Y	28750	30862	TC295991	CATAGGGATTTGAAGACTGCAAATCTTCTTATGGATGATCAGGTTGTCAAGGTTGCAGAC	gb|TC295991	GRMZM2G160922	hypothetical protein LOC100382036	kinase activity	nucleotide binding	850 similar to PRF:NP_195303.2:22329194:NP_195303 protein kinase family protein (Arabidopsis thaliana), partial (25%)	0	6.28355	6.44128	0	6.62936	6.62059		TRUE
Y	28899	30939	CF009239	CGCGCGTGGTATCAGCTATCGACAGGAGCCCCCTGTGTCGTGTCGCTGTGGATGCTTTCT	gb|CF009239			unknown		504 UP:Q5LRK8_SILPO (Q5LRK8) Arginase , partial (5%)	0	6.43962	6.4822	0	6.50779	8.09011		TRUE
Y	28901	30940	DT939879	TTATTCTTACCCTTTCTTGTTTCTGTCCTCGGACAATTTCACATGGAGGAAACTTGTGTC	gb|DT939879			unknown		801 similar to UP:Q4SW58_TETNG (Q4SW58) Chromosome undetermined SCAF13689, whole genome shotgun sequence. (Fragment), partial (13%)	0	6.20359	6.05961	0	6.2075	7.92896		FALSE
Y	28938	30960	CF045040	TTCAGCCATATCCGTGCCTTCTGACTGGATGATCTCCATGTCCCTGATATCCCTCTTCAA	gb|CF045040	GRMZM2G104258	hypothetical protein LOC100276495	unknown		511 UP:Q9FVG6_MAIZE (Q9FVG6) Transposase, partial (11%)	0	6.1375	6.15583	0	6.1819	6.77873		FALSE
Y	29026	31007	TC315494	TGCTGTGGGTGTTGTTTCGACAGGTATCCACGTGCGTTGCCTTCGCAGGACTTGTGCCGG	gb|TC315494			hydrolase activity	hydrolase activity	639 similar to PRF:NP_565072.1:18410455:NP_565072 expressed protein (Arabidopsis thaliana), partial (76%)	0	6.08958	6.04658	0	6.10434	9.83036		FALSE
Y	29031	31010	CF631883	CGAGGAGAGAAGGTTTGGGTACTTATAAGTTACAGCCAGTTAAGTTACTAGCCAGTCGCG	gb|CF631883			unknown		545 similar to UP:Q8LKJ2_ABIGR (Q8LKJ2) Geranyl diphosphate synthase, partial (10%)	0	6.96809	6.41447	0	6.23074	6.2817		TRUE
Y	29039	31014	TC291083	ATCAATGAAGGAAGTCGATCGAATTCCCTAAAGCCCCCCATGTTTGTATGATGTAGATAT	gb|TC291083	GRMZM2G021784	nicalin	unknown		813 weakly similar to UP:Q7NI33_GLOVI (Q7NI33) Ycf52 protein, partial (49%)	0	6.07682	6.12102	0	6.92362	7.47249		TRUE
Y	29049	31019	CD970861	AAACCACCATCCGTCCCTATATGAGCCAACTCATCCAAAATATTACAAGAAAACCATGCT	gb|CD970861	GRMZM2G324860	hypothetical protein LOC100216844	protein binding	protein binding	420 gi|219363033|ref|NP_001136708.1|: hypothetical protein LOC100216844 [Zea mays] (IDPct:93.51/Score:162.5)	0	6.25927	6.17592	0	6.59842	7.19673		TRUE
Y	28961	31056	TC299423	TCCACGGACAGGTCGAGGGCGTCCAGCATTCGGGGCCCACAAGGATCGTACTCTACTTCA	gb|TC299423	GRMZM2G129413	auxin import carrier1	protein binding	protein binding	954 homologue to UP:Q9SBX5_MAIZE (Q9SBX5) AUX1 protein, partial (54%)	0	6.61765	6.35226	0	6.17991	5.89966		FALSE
Y	28981	31067	TC309933	CAAGTTGTTTGGTCTATCGTTCAAATGCCTTATTATTCTGCGAGCTGTTTTAAGACTGGG	gb|TC309933	GRMZM2G069102	Putative uncharacterized protein	nucleic acid binding	transferase activity	797 homologue to UP:RS4_MAIZE (O22424) 40S ribosomal protein S4, partial (44%)	0	6.37504	6.27612	0	6.36457	7.6858		FALSE
Y	29004	31080	DR805189	GCTTGGCCTTCAAAACATCCATCTCTTGAAAAGAGCCCCCCAATCTGGACTTTTGGATCA	gb|DR805189			nucleotide binding	transferase activity	622 gi|226491632|ref|NP_001148941.1|: dephospho-CoA kinase [Zea mays] (IDPct:72.6/Score:102.4)	0	6.11061	6.07895	0	6.21529	6.95187		FALSE
Y	29159	31161	TC302191	GAAGGAGTTCAGGAACAGAGTGCTCGCCTCCAAAGGAAACAACGGCCAACTCCCTGGCTC	gb|TC302191	GRMZM2G071249	hypothetical protein LOC100273960	hydrolase activity	hydrolase activity	1430 weakly similar to UP:O82681_DIGLA (O82681) Lanatoside 15 -O-acetylesterase precursor, partial (83%)	0	6.14975	6.1416	0	6.2075	6.69349		FALSE
Y	29222	31195	DR823079	GGGGGGCAAGGGTTTGACTTTCTAAGTTTCTAACCGATCTGCATGTCTGAAAATCTGAGA	gb|DR823079	GRMZM2G018946	OB-fold nucleic acid binding domain containing pro	nucleic acid binding		460 gi|226528868|ref|NP_001151380.1|: OB-fold nucleic acid binding domain containing protein [Zea mays] (IDPct:60.42/Score:54.68)	0	6.52513	6.35931	0	5.85798	6.15178		FALSE
Y	29189	31261	DR801316	AAAAAAAATTATGAAACGAGCTCCGTGGTTGCAATGGCGTCCTGTTACGAATGATATGCA	gb|DR801316	GRMZM2G354253	hypothetical protein LOC100280380	unknown		771 gi|226495833|ref|NP_001146777.1|: hypothetical protein LOC100280380 [Zea mays] (IDPct:100/Score:93.59)	0	6.26303	6.24222	0	6.1375	6.50144		FALSE
Y	29349	31347	TC303300	GGAATCATTGCCGTGATGTCTCAGGTTGCATGGCAGGTGTTCGTTGTTTTCATTCCCGTG	gb|TC303300			hydrolase activity	transporter activity	594 homologue to UP:Q94E55_ORYSA (Q94E55) MRP-like ABC transporter, partial (13%)	0	6.40088	6.41954	0	6.4363	6.40939		TRUE
Y	29366	31356	TC296572	CGTGCGTCCTTAATTCGTCTCGCTTAGAATCGCTCATATTCATTAAGTTACTTGCTTAAC	gb|TC296572			unknown		632	0	6.2114	6.23458	0	6.47411	5.95884		TRUE
Y	29376	31361	TC279865	CCTTCCTCCACCAAAGAAATCTATGTGTTCCCGTCCAAGATTTGGTTCCCCTTCTTTCGC	gb|TC279865	GRMZM5G835235	LOC100283734	kinase activity	nucleotide binding	2008 homologue to UP:Q7GC12_ORYSA (Q7GC12) Shaggy-related protein kinase gamma, complete	0	6.21917	6.22304	0	6.43796	7.25833		TRUE
Y	29342	31428	TC296896	GGGCGGCAGAGATCTACCGCAAAGTGGAGGAGATGACCGAAAGGATCCGGGTCGAGGGTT	gb|TC296896			unknown		1444 similar to UP:Q8S0S0_ORYSA (Q8S0S0) Selenium-binding protein-like, partial (89%)	0	6.14364	6.17393	0	6.24413	6.63807		FALSE
Y	29385	31450	TC297663	ATGTTTTATTGATACCACTGGAGTTCTCTATAGCCTGTAGTCTGTTAGTACTTGGTAGGC	gb|TC297663			unknown		561	0	6.21723	6.12516	0	6.60881	6.34873		TRUE
Y	29407	31463	TC285152	CTGTGCCGCTTCTGACCCTGTACATTCAAACTCGAGCTTGCTTTGGTCTCCCACGCCATA	gb|TC285152	GRMZM2G147424	DNA-binding protein S1FA2	DNA binding		848 similar to UP:Q6CDQ5_YARLI (Q6CDQ5) Similarity (Fragment), partial (3%)	0	6.2384	6.22497	0	6.25172	7.23554		FALSE
Y	29442	31481	TC298192	CGGCAACGAGCAGTGAGTGAGCTTCTGGTGCCCAGTGGACTCGGCGAGGACTCGCATTTA	gb|TC298192	GRMZM2G181551	hypothetical protein LOC100272662	unknown		1496 similar to GB:AAT72926.1:50293119:AY656247 17.7 kDa low temperature induced protein (Oryza sativa (japonica cultivar-group)), partial (59%)	0	6.71562	6.48059	0	6.37156	6.62498		TRUE
Y	29414	31551	BU097906	GGCACGACCCCAATTTCTAGCAATACAAGCTTAACCTTCTATCCAAACTTGCATCTCTCA	gb|BU097906			unknown		557 946121H10.y1 946 - tassel primordium prepared by Schmidt lab Zea mays cDNA, mRNA sequence.	0	6.31107	6.28355	0	6.42962	6.31832		TRUE
Y	29485	31587	TC314557	ACATCAGTGTTACCTCTAAACTCTGTGACAAATGTGCAGGATAAGAAATATGGTGGTTCC	gb|TC314557	GRMZM5G836674	hypothetical protein LOC100280165	unknown		459 similar to UP:Q5JNL2_ORYSA (Q5JNL2) Haloacid dehalogenase-like hydrolase-like, partial (15%)	0	6.31288	6.34341	0	7.01123	6.25361		TRUE
Y	29515	31604	DT938229	CCTGCTTCTTTTCCCGCATTTCCCCCGGCTACGGTCATTTTTTTCACGGCCCCTTCTTCC	gb|DT938229			unknown		579 homologue to UP:Q69MT2_ORYSA (Q69MT2) Diaphanous protein-like, partial (3%)	0	6.20359	6.17991	0	6.33271	7.29094		FALSE
Y	29521	31607	TC314762	ACGTCGACGACCATCTCTGCCGTCGATTCATGCACCAGTCCGTTCGCCCCAGCAACAGGA	gb|TC314762			unknown		618 similar to PRF:NP_564442.1:18399188:NP_564442 expressed protein (Arabidopsis thaliana), partial (26%)	0	6.16591	6.10434	0	6.21723	6.75489		FALSE
Y	29541	31617	TC296946	CGGTCTTGCTCCACTAGTCCACTCCACATTGCCATGTCGTCCCCTACAACGCCAGCGTCC	gb|TC296946			unknown		1210 Zea mays clone EL01N0327F05.c mRNA sequence	0	6.05311	6.05528	0	6.12928	6.98527		FALSE
Y	29678	31692	TC306105	TGGTGCGTTTTTCTCTGCAAATGAGTTCTGCGCCCCTATGCTGGTTAACAATGTGTTTGG	gb|TC306105			unknown		1524 Zea mays clone Contig310 mRNA sequence	0	6.4363	6.42794	0	6.2555	7.68018		TRUE
Y	29680	31693	TC291372	CAACATGAAGGAAGCTCTACCCGAGATATGGGACGGCCAGGATCGGTCTGAGTCTGATGC	gb|TC291372			catalytic activity	catalytic activity	1383 similar to UP:Q75LI3_ORYSA (Q75LI3) Expressed protein, partial (87%)	0	5.99548	6.04876	0	6.22689	8.12205		FALSE
Y	29691	31699	TC281220	GTGGCTCAGTGCGAGATGTTCGCGCTCAATACTGCACTTCAAGAACCAGTTGGCTCTTTC	gb|TC281220	GRMZM2G036861	hypothetical protein LOC100272984	catalytic activity	catalytic activity	1606 similar to UP:AROC2_LYCES (Q42885) Chorismate synthase 2, chloroplast precursor (5-enolpyruvylshikimate-3-phosphate phospholyase 2) , partial (91%)	0	6.1334	6.11686	0	6.27798	10.9935		FALSE
Y	29695	31701	CF635880	AGACACAACCAACTTTAGCTCCTCCACTGAAAGGCCCCCGACAAGCTCTATAATCACACA	gb|CF635880			unknown		679 weakly similar to UP:Q7U063_MYCBO (Q7U063) GLYCOLIPID SULFOTRANSFERASE , partial (9%)	0	6.2211	6.21723	0	6.26303	7.10119		FALSE
Y	29701	31704	CK985845	GGGTTGTTCCTCTTCGCACATCTGCATTGCCACAACAAATAATCACGACCATCAGCTGTT	gb|CK985845			unknown		494 similar to UP:Q93W87_ARATH (Q93W87) AT3g05760:F10A16_5, partial (9%)	0	6.07682	5.98413	0	6.10014	6.80349		FALSE
Y	29729	31804	TC307352	CTTCTCCCGATACTATGAACATCAGTCCAGTTAACGCCTCCATCTACTTCCAAAATTCAT	gb|TC307352			unknown		656 similar to UP:Q44JG3_CHRSL (Q44JG3) Transport system permease protein precursor, partial (5%)	0	6.03342	6.10224	0	6.20163	6.60585		FALSE
Y	29733	31806	TC287369	AGGAAGCGGAGAATGGTTCGTGGTCTCTATTTTAACACTCAACCAGAGTATTATCCTTGT	gb|TC287369			DNA binding	transcription regulator activity	1223 gi|226506876|ref|NP_001145439.1|: hypothetical protein LOC100278816 [Zea mays] (IDPct:68.04/Score:117.9)	0	6.42291	6.34873	0	6.10643	7.14771		FALSE
Y	29764	31822	TC300844	CAGAGAGAGAGGGGACATTGTCACAGTCGGCATATGACACCACCCCCACGCAGCACCTCA	gb|TC300844			DNA binding	DNA binding	781 gi|115460516|ref|NP_001053858.1|: Os04g0613800 [Oryza sativa (japonica cultivar-group)] (IDPct:64.81/Score:145.2)	0	6.65249	6.65105	0	6.3837	7.21529		TRUE
Y	29772	31826	CF015788	TTCTCCTTTGCTTCCCCTCATCTCACTCCACAGGCGTTGTCTTCCCCTACATTTCCAGAC	gb|CF015788			unknown		455	0	6.2817	6.26491	0	6.27984	7.48462		FALSE
Y	29832	31859	AW331651	AGGTTCTTTGTTGTCCTGTTTAGTGCATCGTTGAAAACTACATCGTGCTTTGGATCAAAG	gb|AW331651			unknown		149	0	6.1127	6.14771	0	6.41109	6.6851		TRUE
Y	29837	31946	TC313389	TCTCCAGCCATGTGGAATGACGAGAGGGAGAGCCCACTCAAGTCGACATCGATCGCAAGC	gb|TC313389			unknown		1381 similar to UP:V70K_OYMV (P20130) 66 kDa protein, partial (4%)	0	6.06824	6.07039	0	6.36107	6.6879		FALSE
Y	29916	31989	AW562574	ACATCTGGTCAGATCACAAGGTGCATGGACAAAGTTTTGCCAATGACGGGTCAGCGTGCT	gb|AW562574			unknown		623 similar to UP:Q62VQ4_BACLD (Q62VQ4) MFS Sugar transporter superfamily protein, partial (3%)	0	6.45779	6.1918	0	6.25739	6.91886		FALSE
Y	30015	32043	TC311750	CAGACCAGCACTCAATCTCAAGGGAGGAGCAGGATTCGTATGCTATCCTCAGCAATGAAC	gb|TC311750	GRMZM5G860137	hypothetical protein LOC100274017	catalytic activity	catalytic activity	1842 similar to UP:Q944G3_HEVBR (Q944G3) Acetyl Co-A acetyltransferase, partial (94%)	0	6.17193	6.14364	0	6.64818	6.25927		TRUE
Y	30041	32142	TC314899	ACTACAACTACTACGACGACGGGGGAAACTACTACGCTGCAGGTTACCGTACAAGCCAGT	gb|TC314899			DNA binding	DNA binding	1379 similar to UP:Q5CD17_ORYSA (Q5CD17) ONAC300, partial (37%)	0	5.98868	5.95884	0	6.20555	6.51096		FALSE
Y	30069	32157	DT641064	GGGAAGGTTGGCTTCACAGGTACCGGTGGGAAGGTGATCACCTTTCCGGGTTCAGGAGTC	gb|DT641064	GRMZM2G009598	DNA binding protein	DNA binding	transcription factor activity	576 homologue to PIR:A46122:A46122 homeotic protein Hox-8 - mouse (Mus musculus), partial (6%)	0	6.00225	5.97957	0	5.95884	6.79701		FALSE
Y	30077	32161	TC287485	GGCTTTGTTACTTTCCCTTTGTTTTCCAAGTTCGTCGAGTGTGAATTGGTGGTTCCTGGA	gb|TC287485	GRMZM2G114642	glossy1	catalytic activity	catalytic activity	2195 UP:Q6RBX9_MAIZE (Q6RBX9) Glossy1 protein, complete	0	6.72247	6.36282	0	6.24222	6.61618		FALSE
Y	30148	32198	DR827896	CTGGCGCTCATCGAGAAGGGGTCATCGCTCCTCTCTGTGCTAAAGGGCGGCTCGAAACGA	gb|DR827896	GRMZM2G137676	hypothetical protein LOC100194282	hydrolase activity	hydrolase activity	741 similar to UP:Q9MBB6_9ROSI (Q9MBB6) Pectin methylesterase , partial (12%)	0	6.34163	6.2555	0	6.15987	6.81634		FALSE
Y	30081	32248	TC292854	TGTGTTGGGCTTGGTGTGCAATTGGGTATCAGTGGCTGCGTAGCTTCACGAAGGGATGGA	gb|TC292854			catalytic activity	catalytic activity	787 homologue to UP:Q94FW9_SORBI (Q94FW9) Heme oxygenase 1 (Fragment), partial (77%)	0	6.50462	6.42291	0	6.27426	6.29278		TRUE
Y	30159	32288	TC302708	ATCTTCATGGACCTGCCTGCAGATGTCAAGGAAAGGGAGCTACACAACCTATTGTGCTGG	gb|TC302708			kinase activity	transferase activity	605 weakly similar to UP:Q8L5G3_CICAR (Q8L5G3) Proline rich protein 3 (Fragment), partial (25%)	0	6.07895	6.00899	0	6.46271	6.0045		TRUE
Y	30310	32368	TC284783	CCGGCCATTTTGGTTCGTTCCTAGCTACTTTCACCTCTGGGCGACTGGGCTGCTTGGTCG	gb|TC284783			unknown		469 homologue to UP:Q84SZ2_ORYSA (Q84SZ2) Unknow protein, partial (33%)	0	6.24222	6.22689	0	5.88753	6.86913		FALSE
Y	30343	32385	TC295699	CGTCCGGCCGAGACCATTAGAAGAGCTCTGTCCCGTGCGCTTGTTCCCTACTACCCAATG	gb|TC295699	GRMZM2G079616	hypothetical protein LOC100191290	transferase activity	transferase activity	1380 similar to UP:Q9FTH0_ORYSA (Q9FTH0) 10-deacetylbaccatin III-10-O-acetyl transferase-like, partial (13%)	0	6.10224	6.06824	0	6.24982	7.01235		FALSE
Y	30290	32441	TC298494	GGGACTGGCAAGAGGCGAGAGGGGAAACCGCTGATGCCGTCACTAAAAGCCCGAGTCTGA	gb|TC298494	GRMZM2G166345	LOC100282083	RNA binding		1334 similar to UP:O23646_ARATH (O23646) RSZp22 protein, partial (34%)	0	6.2384	6.17792	0	6.12722	6.43296		FALSE
Y	30295	32444	TC315455	TGCTCCTACTCCTGCTCGAGCCCGTCTACGAAGCCAGGTTCTCGCCAAAGTCCTTCGCCT	gb|TC315455	GRMZM2G356204	hypothetical protein LOC100191501	unknown		826 weakly similar to PRF:NP_199503.1:15237977:NP_199503 intron maturase, type II family protein (Arabidopsis thaliana), partial (19%)	0	6.21917	6.19574	0	6.14568	6.96463		FALSE
Y	30329	32462	CO452984	CAGAAATCTTCATGAACCTGTAGTTTCTGCTCCTGGAACTACTCCTTCCGGGGTTGATTG	gb|CO452984			unknown		896 gi|115465805|ref|NP_001056502.1|: Os05g0593300 [Oryza sativa (japonica cultivar-group)] (IDPct:41.56/Score:129.4)	0	6.43962	6.33271	0	6.67948	6.17193		TRUE
Y	30331	32463	TC309807	TTCCCTTGTTCTTGTACACGGCCCCTTTGGAGTTGTCTCTGCAGTTGAGTTCATCGGAAT	gb|TC309807	GRMZM2G068557	ferric reductase-like transmembrane component	hydrolase activity	transporter activity	664 similar to UP:Q6L8G3_ORYSA (Q6L8G3) Ferric reductase, partial (21%)	0	6.20163	6.12516	0	6.29278	6.75355		FALSE
Y	30499	32552	CF632667	GGATGCAGGGCGGTCTGCCCATGAAAGTGGTCACCAGGACGAACTCGGCTCTAGGCTAGA	gb|CF632667			binding	molecular_function	570 similar to GB:BAB92255.1:20804563:AP003232 cytochrome P450-like protein (Oryza sativa (japonica cultivar-group)), partial (27%)	0	6.18785	6.14568	0	6.33807	7.02459		FALSE
Y	30373	32570	TC279842	CTGGATTTTCATTGTCATCTATACTTCGGCATGTCCCAGCGATAGCTGATGTTTTGTTTC	gb|TC279842			transporter activity	transporter activity	1052 UP:Q945E8_PENAM (Q945E8) Vacuolar H+-ATPase 16 kDa proteolipid subunit c, complete	0	6.2724	6.2075	0	6.39917	6.76951		FALSE
Y	30399	32584	TC282863	GCATGCACATTGGAAGCTAGTGCAAGTCAATGATTTAGGCGCCCCTCTCCAGCATCTCGC	gb|TC282863			unknown		765 weakly similar to PRF:NP_191354.1:15230907:NP_191354 expressed protein (Arabidopsis thaliana), partial (20%)	0	6.07468	6.01346	0	6.04658	6.79312		FALSE
Y	30485	32629	CD970515	ACGGGCCTAGACCAGTGATGTCGCCGGTCAAATCCTGTGGCTCAAAGGACATCTTCGCAA	gb|CD970515			binding	binding	262 similar to GB:AAM63860.1:21555444:AY086811 progesterone-binding protein-like (Arabidopsis thaliana), partial (30%)	0	6.17792	6.09803	0	6.19771	6.71699		FALSE
Y	30496	32635	DN207260	TTCATGTTCTCCACGATCTGGCTTTCTTTGGTGGCTCCAGTGATCACGGATGAGACGTTG	gb|DN207260	GRMZM2G356938	voltage-gated potassium channel beta subunit	catalytic activity	catalytic activity	681 homologue to UP:Q40648_ORYSA (Q40648) Potassium channel beta subunit protein, partial (34%)	0	6.31288	6.22882	0	6.27798	6.91289		FALSE
Y	30527	32651	CO448597	ATGATCTCGCCCAGCTGATGAAGGCTTCTGTGGTTCTCGTCCTTTTCGGCGGATGGCATG	gb|CO448597			structural molecule activity	structural molecule activity	954 similar to UP:Q6L5M1_BROIN (Q6L5M1) Glycoprotein, partial (66%)	0	6.08534	6.12516	0	6.19377	6.81762		FALSE
Y	30628	32705	TC313597	CGAAGAAAAGAACGGGAACAAAGGCGAGAAACATGATCCACCTCTATGCTTTTTTGGCAA	gb|TC313597			unknown		767 homologue to UP:Q5Z8N8_ORYSA (Q5Z8N8) Aspartic proteinase nepenthesin II-like, partial (5%)	0	6.75889	6.3906	0	6.1375	6.36457		FALSE
Y	30579	32763	TC280279	TCATTTGACGTTTCCTTTTCGATCTGAGACCACTCTCTTGTCTGTCCTTTTGCAGCCAAG	gb|TC280279	GRMZM5G850455	hypothetical protein LOC100194231	kinase activity	lipid binding	1201 gi|212724092|ref|NP_001132744.1|: hypothetical protein LOC100194231 [Zea mays] (IDPct:100/Score:327)	0	6.24031	6.2724	0	6.32733	6.44626		FALSE
Y	30596	32773	AI065774	TGACCACTTCTCATCCAGAAACATACATGCTTGGATGATCGGGTCCTCCACAAGCTTGCT	gb|AI065774			unknown		400 similar to UP:Q62KV7_BURMA (Q62KV7) RND efflux system, outer membrane lipoprotein, NodT family protein, partial (3%)	0	6.08958	6.08108	0	6.16792	6.55612		FALSE
Y	30621	32786	AI715036	GGAATGTCTCGATACCGTTTTACGTCGAGTCCTCCTGGGGGTTTGTGTCGATGTTTTAGT	gb|AI715036			unknown		282	0	6.03782	6.05961	0	5.98413	6.72656		FALSE
Y	30623	32787	TC280772	AAAGAAGGCTTACACGTGCCTATTCTTCATCTTGAAAGGTAGTTCCCCAGCTTCGTCCTC	gb|TC280772			translation factor activity, nucleic acid binding	translation factor activity, nucleic acid binding	1428 similar to UP:Q7X9M1_WHEAT (Q7X9M1) RING-H2 finger protein (Fragment), partial (36%)	0	6.17193	6.12309	0	6.29646	6.53761		FALSE
Y	30763	32860	BM332843	TACTTCACTTACTATGGCATGATGACTGTCTCAATCTCCCCAAACCATGAGGTTGCATCC	gb|BM332843			hydrolase activity	nucleotide binding	619 homologue to UP:Q5Z9S8_ORYSA (Q5Z9S8) PDR-like ABC transporter, partial (9%)	0	6.19377	6.16792	0	6.2211	8.67666		FALSE
Y	30694	32909	CO440801	TCTGATGATCTGTTGTCTTGTGTCTCGCTCTTGCTTGCTCACCTAAGCTCTGTCTCCTCT	gb|CO440801			receptor activity	receptor activity	316 gi|226501040|ref|NP_001142873.1|: hypothetical protein LOC100275272 [Zea mays] (IDPct:97.14/Score:105.1)	0	6.2114	6.23458	0	6.27984	7.57213		FALSE
Y	30760	32943	DN830861	AGGGCAGTTGATTCTTATGGCACCCTGTTGAATTCGCTCCCAGTGGTCTTTGTTGGCACC	gb|DN830861	GRMZM2G045779	plant-specific domain TIGR01615 family protein	unknown		611 similar to PRF:NP_181495.1:15225517:NP_181495 expressed protein (Arabidopsis thaliana), partial (26%)	0	6.21723	6.29278	0	6.27612	6.99661		FALSE
Y	30822	32975	CB329437	ATGGTCCTTTGGAATTTCTGGCATTGTTGCCTTTGGCATACCAAATGGTGGGCAATGGTG	gb|CB329437			unknown		596 homologue to UP:Q6EP45_ORYSA (Q6EP45) Choline transporter-like protein, partial (38%)	0	6.32373	6.29462	0	6.56377	6.2817		TRUE
Y	30873	33002	TC285303	TTATATTTGTATGTTGGTCTGTCCTTTGCCGTAGCCTTTGTGTCTCGATGCATATCCTTC	gb|TC285303			unknown		560 weakly similar to PRF:NP_200383.1:15240568:NP_200383 pectate lyase family protein (Arabidopsis thaliana) , partial (12%)	0	6.22882	6.15583	0	6.33807	6.92125		FALSE
Y	30908	33020	TC312873	GCTGGTAAAAGGAGGCCTCAAGCTGCCACTTCAAAGGATGTGTCGATGATTGTTCACAAT	gb|TC312873	GRMZM2G001048	hypothetical protein LOC100192062	DNA binding	DNA binding	1596 similar to UP:Q6PEG8_BRARE (Q6PEG8) Serine:arginine repetitive matrix 1, partial (4%)	0	6.30012	6.08108	0	6.33985	8.30743		FALSE
Y	30972	33053	TC294285	TCTTCTCCTCCGCCGTAATCATCAGCGAAAGTGTTCCTCTTCTATTCTACTATCCTATCT	gb|TC294285	GRMZM2G178681	hypothetical protein LOC100276413	unknown		381 weakly similar to PRF:NP_196394.2:30682092:NP_196394 formin homology 2 domain-containing protein : FH2 domain-containing protein (Arabidopsis thaliana), partial (5%)	0	6.1127	6.19574	0	6.05311	7.33628		FALSE
Y	31069	33192	TC305878	AAGGCAAAAACTCCTCCGAGCAAATCATCGTTATCCCCATCTTCCTCGGGCTTCTCTCTC	gb|TC305878			unknown		584 gi|115463821|ref|NP_001055510.1|: Os05g0405900 [Oryza sativa (japonica cultivar-group)] (IDPct:92.65/Score:112.5)	0	6.36107	6.24793	0	6.08958	7.15987		FALSE
Y	31121	33219	TC292706	TGCAATTAAATCTACTGCTGCTCCCTTATGATGTGATGATGAGGACTCCTCTTCAATTCA	gb|TC292706	GRMZM2G094353	hypothetical protein LOC100194201	binding	binding	714 homologue to UP:Q6Z6E6_ORYSA (Q6Z6E6) Zinc finger transcription factor ZFP30, partial (30%)	0	6.07895	6.06178	0	6.03342	6.74953		FALSE
Y	31123	33220	TC281940	GGGAAGGATGATGTCTTCATTGTGGGTTGCAACACGGGGAACAGATCCAGGTTCGCGACG	gb|TC281940			hydrolase activity	nucleotide binding	1252 weakly similar to UP:Q6ET53_ORYSA (Q6ET53) Senescence-associated protein-like, partial (63%)	0	6.18982	6.14975	0	6.58195	5.94251		TRUE
Y	31133	33226	TC306690	GCCGGCAGTTCGACCACTACTAGTAGTACCGAATGAGGATGAATGTGCCTGCCTGCCATC	gb|TC306690			unknown		1547 similar to UP:Q84ZB5_ORYSA (Q84ZB5) Zinc finger (C3HC4-type RING finger) protein family-like, partial (44%)	0	6.33985	6.31832	0	6.54689	7.51017		TRUE
Y	31047	33265	CO440181	GGCTCTTGTTTTGGCCCTAGGAGGGTGGTTGTCGTTGCGAGTCTTTTTTGTTCTAGTCTG	gb|CO440181			structural molecule activity	structural molecule activity	875 homologue to PIR:T02039:T02039 acidic ribosomal protein P1a - maize (Zea mays), partial (60%)	0	6.22689	6.26679	0	6.36982	6.93664		FALSE
Y	31076	33280	CO452292	CTTTTTCCGTCTTTTCCCCGCTTTTCGGCTTTCCCTTCTAACTTTTAGTTGGGGGTTGGT	gb|CO452292			enzyme regulator activity	hydrolase activity	787 similar to UP:PME1_FICAW (P83947) Pectinesterase precursor (Pectin methylesterase) (PE) , partial (5%)	0	6.13134	6.13955	0	6.14364	7.10538		FALSE
Y	31134	33311	TC287632	AACTGAAGAAGAAGCAGGTGATGACCACACTCTGTAGTGCATCACGCGGTGCGTGTTCAT	gb|TC287632	GRMZM2G450233	hypothetical protein LOC100273479	binding	molecular_function	1337 similar to UP:Q6RFL1_MAIZE (Q6RFL1) Peroxidase (Fragment), partial (89%)	0	6.1334	6.08958	0	6.26491	7.67243		FALSE
Y	31181	33336	AI947716	TCATCCAGGGCCAGGAGACGCCTACGAGTACCACAACTTTTTCCAGGGAGAGGCGCCTCC	gb|AI947716			unknown		480 similar to UP:Q8IP68_DROME (Q8IP68) CG31813-PA, partial (9%)	0	6.14568	6.38543	0	6.25927	7.49586		FALSE
Y	31297	33483	CD958559	CATCTCTAATCACCTATGTGTACATACCGTCTGTATGTGCCTCTCTTGCTACTCGCTAGC	gb|CD958559			catalytic activity	hydrolase activity	317 similar to UP:Q7XHN8_ORYSA (Q7XHN8) Protein phosphatase 2C-like, partial (5%)	0	6.75221	6.32553	0	6.35226	6.93899		FALSE
Y	31303	33486	CF047792	ACGGTGATATGATCCTGAATGAGTATCATGAAGCACTACTGCAACTGGGAGAATCTGCAA	gb|CF047792	GRMZM2G153274	hypothetical protein LOC100384858 (LOC100384858),	hydrolase activity		349 similar to UP:Q94DY2_ORYSA (Q94DY2) Leucine zipper-containing protein-like, partial (13%)	0	6.24982	6.14771	0	6.52356	5.97269		TRUE
Y	31455	33568	TC306879	TCCCATAGTCCCATGACAATTCACAACAAGTGATCAGACTCGCTAGAAAATTGAGCGTGC	gb|TC306879			unknown		1480 similar to UP:Q4NZF2_9DELT (Q4NZF2) PE-PGRS family protein, partial (5%)	0	6.34518	6.38198	0	6.8392	7.4822		TRUE
Y	31347	33596	BM266986	GTCTCCTCCATGTCGACATCTTCCCTCATCTCTCCAACGTCGTCCAGCCATTGAGCAGCT	gb|BM266986			unknown		595	0	6.22497	6.20555	0	6.58496	6.88509		TRUE
Y	31450	33650	TC293902	CGGTTTTTGGTGCGGCCATTTCCAGTTGGCTGTGCGTAACCGTCGTCCTGGTCATCATCC	gb|TC293902			hydrolase activity	hydrolase activity	1619 similar to GB:AAO72653.1:29367583:AY224533 latex-abundant protein-like protein (Oryza sativa (japonica cultivar-group)), partial (79%)	0	6.08321	6.08958	0	6.22689	7.06393		FALSE
Y	31514	33683	TC288382	GGATTATGTGAGAGTGTCTTCAGACTGCAGACGCCTTCTGTCTCAGATATTCGTTGCCGA	gb|TC288382	GRMZM2G180916	hypothetical protein LOC100216611	kinase activity	nucleotide binding	1363 homologue to UP:SAPK3_ORYSA (Q75V63) Serine:threonine-protein kinase SAPK3 (Osmotic stress:abscisic acid-activated protein kinase 3) (Protein kinase REK) , partial (98%)	0	6.72247	6.67525	0	7.77808	7.01903		TRUE
Y	31601	33729	TC291970	GGTTGTCACTGGTGGATTCTGAATGTTTCTGGATGGTCCTGATAGCCCTGTAGTTAGTTT	gb|TC291970	GRMZM5G863550	hypothetical protein LOC100383730	unknown		655 weakly similar to UP:Q885H2_PSESM (Q885H2) Oxidoreductase, short chain dehydrogenase:reductase family, partial (10%)	0	6.25739	6.22497	0	6.25739	6.52042		FALSE
Y	31519	33770	CO455306	GATCAAAGCTCCTTCGTAAATTCCACTCCCACTACACTTGCCAATTTCCCAGGAAAGCTG	gb|CO455306	GRMZM5G897958	hypothetical protein LOC100384323	unknown		881 weakly similar to UP:Q9LX66_ARATH (Q9LX66) Receptor protein kinase-like, partial (12%)	0	6.09592	6.12928	0	6.56224	6.08534		TRUE
Y	31602	33814	TC284338	CGAAGCCAAGATTGCCAAGTCATTTCCCCCAAATTCCTTTCCCCTTCGATCCTCCCCTGC	gb|TC284338	GRMZM2G017940	hypothetical protein LOC100381443	unknown		871 similar to UP:Q6RZU4_MUSAC (Q6RZU4) F-box-like protein, partial (12%)	0	6.09592	6.11894	0	6.16993	6.91528		FALSE
Y	31625	33827	TC292693	ACTTTACAGTTCCTTTCTGCAGCTCAGACTCGCCGACTAGCACCATCCACGGAATGCTTG	gb|TC292693			nucleotide binding	nucleotide binding	2442 similar to UP:Q5WN00_ORYSA (Q5WN00) Histidyl-tRNA synthetase, partial (89%)	0	6.2114	6.18388	0	6.10434	6.96463		FALSE
Y	31627	33828	TC315766	ATGTAGTAGCAAGTTCTACTCCAACCTGTAGCTTTATGATCTTTCCAGTCTCATGTACAC	gb|TC315766			hydrolase activity	hydrolase activity	494 weakly similar to UP:Q8VZH2_ARATH (Q8VZH2) AT4g33090:F4I10_20 (Aminopeptidase M), partial (10%)	0	6.14568	6.18785	0	6.57289	5.88753		TRUE
Y	31630	33830	TC297563	CCCTTCTTCGCCTCCCAATTTCCAAACCTCTCTCTTGGGACTGGGAGCACGTACACGCGG	gb|TC297563	GRMZM2G158197	hypothetical protein LOC100191424	catalytic activity	catalytic activity	819 similar to PRF:NP_187580.1:15232739:NP_187580 hydrolase, alpha:beta fold family protein (Arabidopsis thaliana), partial (14%)	0	6.14771	6.08534	0	6.6851	6.49346		TRUE
Y	31741	33889	DR786038	GCCTGCGTCACGATCCCCTGCACGTAAAAGGCCACCCCGGAACACACGATCCCGGAAAAA	gb|DR786038			hydrolase activity	hydrolase activity	619 weakly similar to UP:Q5ZFS7_PLAMJ (Q5ZFS7) Nodulin-like protein (Fragment), partial (19%)	0	6.13545	6.12516	0	6.17193	6.66107		FALSE
Y	31751	33894	CB351754	TCCTCGGATCCGATCTGAAACGAGTTTCAATATCTGCCCGGCTCCTTTCGCCAATCCTTG	gb|CB351754	GRMZM2G053574	hypothetical protein LOC100191426	binding	binding	359 similar to UP:O23395_ARATH (O23395) UFD1 like protein, partial (4%)	0	6.3505	6.38024	0	6.30743	7.04767		FALSE
Y	31759	33899	TC297472	ATGTATGTACGTACGCTCCTGGAATATCTCTTGCTATCTTTCCGTCCTGTCCTGTTCCTT	gb|TC297472			unknown		985 weakly similar to UP:Q9SGR9_ARATH (Q9SGR9) T23E18.7, partial (18%)	0	6.38024	6.3147	0	6.27426	7.26585		FALSE
Y	31790	33915	TC282873	CTCCTCCTCTCGACCAATGTCGTACGGTGACCTTCCATTCTCCGCTCAATCAAGGAGGAG	gb|TC282873			unknown		1465 weakly similar to UP:UCHL_APLCA (O01391) Ubiquitin carboxyl-terminal hydrolase (Ubiquitin thiolesterase) , partial (12%)	0	6.07039	6.05961	0	6.0917	6.51412		FALSE
Y	31668	33934	TC279573	ACCCCCATTGCGATTGCGTGCCTGAATTACGATTCGGTGCTCTCATCAAACAACAACTGC	gb|TC279573	GRMZM2G092752	LOC100281910 (IDP2477), mRNA	DNA binding		403	0	6.13955	6.1819	0	6.33985	6.75355		FALSE
Y	31708	33956	DR964990	TGGAAGAAGCGGCTTTTGGTGAGGGGCTTTTCTGGTTCCTTGAGCTCTGCTAATCCCTCC	gb|DR964990			unknown		577 similar to UP:Q5SNL9_ORYSA (Q5SNL9) Inner membrane ALBINO3-like protein, partial (22%)	0	6.14771	6.11061	0	5.94017	6.54071		FALSE
Y	31718	33962	TC315694	GCTCTAGAGGCAGAGATATCAGTCTCTCCCCCTGCTACTGAATGTTTGTCTAACTTCTGA	gb|TC315694			unknown		488	0	6.19574	6.19967	0	6.33271	6.97154		FALSE
Y	31947	34084	TC287960	TGCCAATGACAGTCACGGGTGATGCACTGTCCTGCATTTCATGTCCTAAGTCTTCCTGGA	gb|TC287960			unknown		2671 weakly similar to PRF:NP_199467.2:30694987:NP_199467 DNA-binding bromodomain-containing protein (Arabidopsis thaliana), partial (27%)	0	5.97728	5.99548	0	6.1819	6.65392		FALSE
Y	31821	34101	TC284630	TCCCCAGCATTTGGTCACCTGGAACAGGCTTCATAGCTTTCTCATCCAGTATATCATGCA	gb|TC284630	GRMZM2G555108	hypothetical protein LOC100277954	unknown		779 similar to UP:Q8H3W6_ORYSA (Q8H3W6) WD-40 repeat protein-like, partial (23%)	0	6.3906	6.29462	0	6.4822	5.99322		TRUE
Y	31932	34161	DR968762	CGTCGTCGTCCTTTCGGCAAAAATTAGGAGCCGGAGTAGATGTTGGTCTCGAGGTTTCAT	gb|DR968762	GRMZM2G042893	hypothetical protein LOC100193646	transcription regulator activity	transcription regulator activity	659 gi|212721346|ref|NP_001132214.1|: hypothetical protein LOC100193646 [Zea mays] (IDPct:97.01/Score:391.7)	0	6.14364	6.14568	0	6.20163	6.926		FALSE
Y	31934	34162	TC283482	GACGGCAGGTTCACACGTCGGCAGTGACGCTCTTGCACAGGTCGCTTATCTCTGCCTCGT	gb|TC283482	GRMZM2G421463	hypothetical protein LOC100191962	hydrolase activity		1539 weakly similar to UP:Q4VVD8_ORYSA (Q4VVD8) LysM-domain GPI-anchored protein, partial (58%)	0	6.14364	6.17592	0	6.42626	8.7211		TRUE
Y	31936	34163	NP003620	GAAGGGGGGGGTTTTAGCCGTGTGTGATTTATGTGTTCTGGATGGTTAATGGAGACTGGA	gb|NP003620			hydrolase activity	protein binding	941 GB:D31905.1:BAA06701.1 mgp1 GTP-binding protein	0	6.45286	6.26303	0	6.07682	6.20555		FALSE
Y	31967	34179	TC295891	ATCGTACAAAACAATGTATTCAGTTTGCACTCCAATGCTTGAACTCATCCACCAACATCC	gb|TC295891	GRMZM2G459702	hypothetical protein LOC100191435	catalytic activity	catalytic activity	1341 similar to UP:Q5ZBZ5_ORYSA (Q5ZBZ5) Potential U2 snRNA pseudouridine synthase-like, partial (35%)	0	6.12928	6.15178	0	6.48704	6.62936		TRUE
Y	32102	34249	CF649475	ACGCGCAGTGCACGTAGCAGGAGTTCGGTGGTCGATTCTTCTGCGCCCTCTTCACCTGCA	gb|CF649475			catalytic activity	nucleotide binding	354 weakly similar to UP:Q940R4_ARATH (Q940R4) AT4g16560:dl4305c, partial (6%)	0	6.20163	6.25739	0	6.24413	7.04439		FALSE
Y	31962	34261	TC295906	GGGGGAAACCAAACCACACCAGAAGCTATCAGCTATGCCTGTTCTACTGTTGGCGTGGCT	gb|TC295906	GRMZM2G086766	hypothetical protein LOC100383504	unknown		750 gi|212723234|ref|NP_001131292.1|: hypothetical protein LOC100192605 [Zea mays] (IDPct:65.83/Score:161.4)	0	6.22689	6.0917	0	6.3837	6.62205		FALSE
Y	31966	34263	TC298514	CATGGACTCATGGTAGATTGCTACCGCTTTTAAGGCCTATTGTTTGTCTAATTTAAGCCT	gb|TC298514	GRMZM2G164308	hypothetical protein LOC100217206	hydrolase activity	hydrolase activity	1277 gi|219363239|ref|NP_001137036.1|: hypothetical protein LOC100217206 [Zea mays] (IDPct:99.03/Score:413.3)	0	6.48864	6.37851	0	6.1416	8.38672		FALSE
Y	31989	34275	TC291153	GTCCCATCACACATGGACTGGAGCAATGAAAGGAAACACTGGTCGAGTAGCCCCTTAATC	gb|TC291153	GRMZM5G897926	hypothetical protein LOC100275546	unknown		722 similar to UP:Q8IN89_DROME (Q8IN89) CG7913-PB, isoform B, partial (3%)	0	5.96809	6.00675	0	6.91289	5.99095		TRUE
Y	32053	34309	AI901579	CTGTCGACATTCTTCGCTAACAGTCCCTTGTCATCACTACCCTGCATGAGTTACTGCTAC	gb|AI901579	GRMZM2G015610	catalytic/ protein phosphatase type 2C	unknown		256 618007D01.x1 618 - Inbred Tassel cDNA Library Zea mays cDNA, mRNA sequence.	0	6.2724	6.24982	0	6.21723	6.64241		FALSE
Y	32101	34333	BM078458	TATAAAGCCACCATGAACACCGCTTGCACTACCACGCCCTACTCAGTCTCACTGCAGGCC	gb|BM078458	GRMZM2G145579	Putative uncharacterized protein	unknown		607 MEST119-H08.T3 ISUM4-TN Zea mays cDNA clone MEST119-H08 3 , mRNA sequence.	0	6.1375	6.10224	0	5.93546	6.70321		FALSE
Y	32115	34340	CA409450	TCCGCTGCCTCCCATAGGAACACTTATATGATGGGTACTTCTAAATCAAGGCTCCCCAGT	gb|CA409450			unknown		575	0	6.2114	6.16993	0	6.10224	6.98527		FALSE
Y	32117	34342	TC285191	GCACCATGAAGTTAACTCCATCTCACCACCGCCAGTAAACTGCCTTTCCTCCCATCCGTG	gb|TC285191			receptor activity	receptor activity	903 similar to UP:Q84SL2_ORYSA (Q84SL2) CCCH-type zinc finger protein-like protein, partial (29%)	0	6.04002	6.04658	0	6.0917	6.98982		FALSE
Y	32155	34363	TC314236	TGGCGCTCATCCTCTTCTTGGCACTCTGGATCACACTCTGCCTCATGTTCTGCTCCAACA	gb|TC314236	GRMZM2G099382	tonoplast dicarboxylate transporter	transporter activity	transporter activity	1277 weakly similar to GB:AAM60982.1:21536650:AY084408 sodium-dicarboxylate cotransporter-like (Arabidopsis thaliana), partial (59%)	0	6.09592	6.16792	0	6.12928	7.21237		FALSE
Y	32247	34413	BQ539349	TGAGCGACCACACGTCAAGCTCGACACCAGGTGGCCCCACGACTACACGAACATGTGGGT	gb|BQ539349	GRMZM2G012717	hypothetical protein LOC100272654	binding	binding	531 similar to UP:Q5Z6R0_ORYSA (Q5Z6R0) Zinc finger protein-like, partial (23%)	0	5.93074	5.93782	0	6.24793	6.79442		FALSE
Y	32255	34417	TC301705	ATCTTATGAACAGCCCTACAGTTTTCACACTGTTCCCGATGAGACTACCTGGTTTCCTAA	gb|TC301705	GRMZM2G003252	hypothetical protein LOC100384375	structural molecule activity	structural molecule activity	966 gi|115474127|ref|NP_001060662.1|: Os07g0682700 [Oryza sativa (japonica cultivar-group)] (IDPct:54.07/Score:228.4)	0	6.35931	6.2114	0	6.54381	6.15785		TRUE
Y	32168	34455	TC285996	CAATCTGCAGTAGTTTTGATTCCGTTTTGTTCTTTGCCTGCTGTACTGGCTCAGAAGTAC	gb|TC285996	GRMZM2G094712	hypothetical protein LOC100273311	lipid binding	transferase activity	2143 homologue to UP:AATC_ORYSA (P37833) Aspartate aminotransferase, cytoplasmic (Transaminase A) , complete	0	6.34518	6.30561	0	6.35931	7.0433		FALSE
Y	32246	34497	TC307917	TAACGGCTAGGCTCCTGACATCCCATCCCCCTTTTCGGGCGGTATGGCGACTGTCTGCCT	gb|TC307917	GRMZM2G108694	hypothetical protein LOC100276442	kinase activity	transferase activity	1333 gi|226532032|ref|NP_001143705.1|: hypothetical protein LOC100276442 [Zea mays] (IDPct:100/Score:392.1)	0	6.10643	6.01569	0	6.3837	6.76686		FALSE
Y	32281	34516	TC315113	CTCTCTGATCAAGGCCAGTAGAGAACGACCAAGTGCCGTCTGTCCAGATTCCTTTAACTG	gb|TC315113			catalytic activity	nucleotide binding	559 similar to PRF:NP_192095.2:22328224:NP_192095 transducin family protein : WD-40 repeat family protein (Arabidopsis thaliana), partial (4%)	0	6.1127	6.10852	0	6.0268	6.92006		FALSE
Y	32381	34568	TC296034	TTGTCGCTCGCTCGGGTTGGAAGAGAGAAGAAATGTGCAGCCTCTTCAATTAGGTTTGAG	gb|TC296034	GRMZM2G054969	hypothetical protein LOC100274857	protein binding	transporter activity	854 similar to UP:Q67VV0_ORYSA (Q67VV0) Sugar transport protein-like, partial (63%)	0	6.26491	6.2724	0	6.16189	6.51412		FALSE
Y	32396	34576	TC309454	GCTAGCTAGCTGGCTCTACCGCCGTTCCCCGATCGAGCGTCCGTCATGGAGATTGATGAG	gb|TC309454			unknown		826 similar to UP:Q76LB2_WHEAT (Q76LB2) Aluminum-activated malate transporter, partial (44%)	0	6.20359	6.15785	0	6.12309	6.80219		FALSE
Y	32411	34584	BM267564	CGCCGCCAGTGAGAGCCGTTGTTCGTACTCTGTTTGTTCCCTACCCAACATATGTATTGT	gb|BM267564			unknown		484 UP:PDXS_TROW8 (Q83HM5) Pyridoxal biosynthesis lyase pdxS , partial (5%)	0	6.16189	6.21529	0	6.3906	7.79181		FALSE
Y	32312	34616	CO521252	CTGTTTTGACAAGAAAAAACACAATCACAAATGTCGCCTACATGGATGACCCTACGATTC	gb|CO521252	GRMZM2G060470	hypothetical protein LOC100191757	lipid binding	hydrolase activity	707 similar to UP:Q9LZV3_ARATH (Q9LZV3) (1-4)-beta-mannan endohydrolase-like protein (At5g01930), partial (34%)	0	6.24031	6.16792	0	6.45943	5.96809		TRUE
Y	32400	34663	TC294354	TCAAGTTCTACAGTTTCCAGCCACCCGAGAAGCATCAGGACCTCGTCCGCTGTGTCTTCC	gb|TC294354	GRMZM2G177914	hypothetical protein LOC100191763	protein binding	transporter activity	1161 weakly similar to PRF:NP_190655.2:22331732:NP_190655 clathrin adaptor complex small chain family protein (Arabidopsis thaliana), partial (96%)	0	6.27984	6.30195	0	6.26491	8.13597		FALSE
Y	32414	34670	TC283435	CGTGAATGGAGTAAGGGATATGAGAAAAAACAAAGTGTGTACAGTGATTCCTGCTCACAT	gb|TC283435	GRMZM2G040887	Putative uncharacterized protein	RNA binding	transferase activity	875 similar to PRF:NP_179349.2:42569106:NP_179349 polynucleotide adenylyltransferase family protein (Arabidopsis thaliana), partial (9%)	0	6.46434	6.25361	0	6.20945	5.90207		FALSE
Y	32482	34706	TC296989	AGTCAGTGAGTGAATGGTAGATAGACACCCCGCAAGTACATAATTTTGGTGCCAATTTCT	gb|TC296989	GRMZM2G038335	RING-H2 finger protein ATL1N	protein binding	protein binding	935 weakly similar to UP:Q5Z5F5_ORYSA (Q5Z5F5) EL5-like, partial (26%)	0	6.08321	5.99548	0	6.07895	6.59544		FALSE
Y	32486	34708	TC289300	CAGGAGCCATCAAGGATTCCTTGTTAGAGGATTACGATACTGCACAGCTCCTTCTTGCGA	gb|TC289300			unknown		1356 weakly similar to UP:Q53KJ1_ORYSA (Q53KJ1) Short integuments 2, partial (25%)	0	6.23458	6.14568	0	6.1918	6.89966		FALSE
Y	32525	34729	TC311503	AGGCACACGCACACTGGCTGGCACACACCCTAGGACACTGGAGGTTACAGATCAACAAAC	gb|TC311503	GRMZM5G887068	universal stress protein family protein	unknown		1348 similar to PRF:NP_175097.1:15219439:NP_175097 universal stress protein (USP) family protein (Arabidopsis thaliana), partial (59%)	0	6.01123	6.07039	0	6.3147	6.81378		FALSE
Y	32588	34764	BM074109	ATCCAGATATCCAATATCATAATTGTGGAACATTATGCGCGTCCCAACCCTCCGCAGCTC	gb|BM074109			unknown		387 MEST80-D05.T3 ISUM4-TN Zea mays cDNA clone MEST80-D05 3 , mRNA sequence.	0	6.33092	6.25927	0	6.14364	6.55152		FALSE
Y	32536	34820	DN231143	TAGTAGGTCTAGGTTGACACAACCAGTCACAAAAGGATGCCCACCCTGTGCATCAAAATA	gb|DN231143			protein binding	protein binding	749 gi|115484315|ref|NP_001065819.1|: Os11g0160700 [Oryza sativa (japonica cultivar-group)] (IDPct:62.65/Score:119.4)	0	6.15381	6.11478	0	6.07039	6.61029		FALSE
Y	32711	34913	TC306795	GGTACAAGGCCACCTTGTATTTCTCTTTTAACGCACCCTCCCATTGTGTTCACATTGTGG	gb|TC306795			unknown		878 similar to UP:Q4NUP4_9DELT (Q4NUP4) Alpha:beta hydrolase fold, partial (6%)	0	6.14975	6.20359	0	6.3345	7.04549		FALSE
Y	32650	34965	DN211924	CCTTTCATTTTTCAATACTACAATAGCACATCATATTCTGCCTGTCCTTCTCCTTGTGCG	gb|DN211924	GRMZM2G063882	hypothetical protein LOC100274679	unknown		694 homologue to UP:Q6EN42_ORYSA (Q6EN42) Bet v I allergen-like, partial (35%)	0	6.18785	6.1819	0	6.02015	7.24982		FALSE
Y	32652	34966	DR954573	CGACCCATAAACAAGGAGAATCCCAGGATGAACTTTGTTCGGAAGCTGTTCCGGTTGCAA	gb|DR954573	GRMZM2G045781	permease I	transporter activity	transporter activity	657 gi|226510171|ref|NP_001150400.1|: permease I [Zea mays] (IDPct:86.67/Score:214.5)	0	6.02459	5.98641	0	6.25739	6.78136		FALSE
Y	32669	34975	AW288736	AGATGAAGCGGTCAAGCTCTTTGATAAGATGCTGCAACTTAGATGCTCCCCTGATAGCAG	gb|AW288736			unknown		483 gi|226509112|ref|NP_001141010.1|: hypothetical protein LOC100273089 [Zea mays] (IDPct:24.03/Score:58.15)	0	6.28355	6.20359	0	6.44294	6.61029		TRUE
Y	32830	35061	TC300092	CGTCGAAAAAGGAGAGGCAGATCTGGCTTCTGCGGTTTGGGTGTTTCTCCACCCATGCAC	gb|TC300092	GRMZM2G160174	hypothetical protein LOC100275976	unknown		946 weakly similar to PRF:NP_569042.2:30698268:NP_569042 expressed protein (Arabidopsis thaliana), partial (51%)	0	6.17792	6.1416	0	6.29829	6.58045		FALSE
Y	32905	35099	TC308434	AATTGCTTGTGCTGCTAACCGTTAGGGTTTCATCGCCTTGCCTGTTCGAAGGGTTAGGGG	gb|TC308434	GRMZM2G026013	hypothetical protein LOC100193948	unknown		833 similar to PRF:NP_849967.1:30680102:NP_849967 aspartyl protease family protein (Arabidopsis thaliana), partial (4%)	0	6.1127	6.18785	0	6.12516	6.98185		FALSE
Y	32877	35169	TC280803	AAAATACTAGCAGAGCCGCAATCACGCAGTGATCACATCCGTCTCTGCTGATGTGCTGCT	gb|TC280803	GRMZM2G143651	LOC100282690	transcription regulator activity	transcription regulator activity	2124 Zea mays clone EL01N0305F07.d mRNA sequence	0	6.3733	6.40939	0	6.32193	6.85922		TRUE
Y	32893	35177	TC302703	GGACTTTGGACCACTTGAACATTATGGCCGGTTTCAAGATCCTGCCAACAAGTATTACTG	gb|TC302703			unknown		1039 Zea mays clone Contig289 mRNA sequence	0	6.24413	6.19967	0	6.10434	8.07628		FALSE
Y	32895	35178	CF020127	ACAACACCAAAAGCACGAAAACTAGTAAAAGTCCTGCTCTCTGACCGCTAACTGCCCTCT	gb|CF020127			DNA binding	DNA binding	453 similar to UP:H2B3_MAIZE (Q43261) Histone H2B.3, partial (71%)	0	6.1819	6.23458	0	6.03782	7.46434		FALSE
Y	32959	35212	AI967165	TGAAGACAAAAAAAGAATAAACATCCAGCATCCATGGGCGGGTCATGAGCAACCCGAGAT	gb|AI967165			unknown		615 homologue to UP:Q69L71_ORYSA (Q69L71) Hypoxia-responsive family protein-like, partial (43%)	0	6.08108	6.11894	0	6.22882	6.56377		FALSE
Y	32986	35227	TC286218	AGGCCTAAACTTGGCACTGGCCGTCATAACCACTTCACCTCCTCGTAGGTGCTGTCGTTG	gb|TC286218			unknown		1011 similar to UP:Q69IK6_ORYSA (Q69IK6) Proteasome maturation factor-like, partial (90%)	0	6.26115	6.23074	0	6.10014	6.43463		FALSE
Y	33072	35272	BM500656	ACGCTGCAGTTCTTCTCCCCTGAAGCTTCCTTGGACGTCCCGCGTTTCGTCCGACACAGA	gb|BM500656			binding	molecular_function	448 weakly similar to UP:C87A3_ORYSA (Q7XU38) Cytochrome P450 87A3 , partial (20%)	0	6.04658	6.06178	0	6.20555	6.77215		FALSE
Y	32993	35315	DT648754	CATGCTCAAGAGATTCGGAGACGGCTCCTCCTTAATCTGATGTTGTCTGATCTCCCTGGA	gb|DT648754	GRMZM2G069260	hypothetical protein LOC100382694	catalytic activity	nucleotide binding	802 similar to PRF:NP_180560.1:15227684:NP_180560 pyridine nucleotide-disulphide oxidoreductase family protein (Arabidopsis thaliana), partial (39%)	0	6.13134	6.21335	0	6.54689	6.65392		TRUE
Y	33059	35350	TC294714	CGTTAATATAGAGAGGTGAGTTTCCTGATTAGCATTCAGCATCCATGACCCTTTGCTTCT	gb|TC294714			transferase activity	transferase activity	718 similar to PRF:NP_187801.2:30681973:NP_187801 UbiA prenyltransferase family protein (Arabidopsis thaliana), partial (5%)	0	6.27426	6.22689	0	6.56682	6.28355		TRUE
Y	33085	35364	CA400151	AAAACCGAAAAAACCTTGATTCCAGTTCGGCTCGGTTTTCGGTTGAAATGGGCCTAGCCC	gb|CA400151	GRMZM2G008623	hypothetical protein LOC100383475	hydrolase activity		307 similar to UP:PSA3_ORYSA (Q9LSU0) Proteasome subunit alpha type 3 (20S proteasome alpha subunit G) (20S proteasome subunit alpha-7) , partial (11%)	0	5.99774	6.00899	0	6.05094	6.43129		FALSE
Y	33178	35411	MAGI4_22031	GAGGAAGAACTTCCCCTTGTCGGTCTGGTATGTTCCGTTATCCGCGAAGAACTGGGTCTT	gb|MAGI4_22031			hydrolase activity	hydrolase activity	maize MAGI4 gss assembly	0	6.24413	6.20945	0	6.23458	7.13853		FALSE
Y	33230	35523	TC299430	TCCATTCTCCATCGCTATAAGAAAAAAGTGTCATGTGCTTCCCTCTCGCACCTAAATTCT	gb|TC299430	GRMZM2G067022	hypothetical protein LOC100193702	protein binding	protein binding	939 similar to GB:AAM55304.1:21586462:AY115843 auxin influx carrier protein (Medicago truncatula), partial (23%)	0	6.26303	6.27053	0	6.2724	7.40939		FALSE
Y	33350	35586	TC313868	ACCAAAGTTTTTTTCCGTAAAGAGAGCGCTAGCTGGGTCCCACTCTGGCTGATTGGTTTC	gb|TC313868	GRMZM2G004023	hypothetical protein LOC100193216	protein binding	protein binding	1596 weakly similar to UP:Q4VYC9_MEDTR (Q4VYC9) C3HC4 zinc finger containing protein, partial (22%)	0	6.14771	6.24413	0	6.08746	7.32823		FALSE
Y	33379	35602	TC299925	TTCAACAACACAAAAGTTGACGTCCAAGTGGCCTTTGCCTTTTCCGCTTTCTAAGCAACT	gb|TC299925			catalytic activity	catalytic activity	1104 homologue to UP:Q6I683_ORYSA (Q6I683) UDP-glucuronic acid decarboxylase, partial (40%)	0	6.27426	6.16591	0	6.05528	6.50144		FALSE
Y	33391	35608	DT647720	GAAACCCAGCCTTCCGTGCGGACGTCTTCACTCTACCTCCAGACTGGCGGCTGCCATTTC	gb|DT647720	GRMZM2G013465	hypothetical protein LOC100279581	enzyme regulator activity	enzyme regulator activity	864 similar to UP:Q6I621_ORYSA (Q6I621) Protein phosphatase 2A B kappa subunit, partial (25%)	0	6.33985	6.39917	0	6.41616	6.67666		TRUE
Y	33256	35622	DR809377	GTGTTGATTACACAGTATGTTTTATCGTACCGCCTTTGCTAATCTGCTATTGATTGCGCT	gb|DR809377	GRMZM2G061672	cofactor required for Sp1 transcriptional activati	protein binding	transcription regulator activity	849 similar to UP:Q8L8V0_ARATH (Q8L8V0) Transcription co-activator-like protein, partial (69%)	0	6.06178	6.11894	0	6.26866	6.45943		FALSE
Y	33275	35632	AW055916	GGCCGAGAAAGGCAGGCATGAAGACCTGATGCGGGTGAAGGGTGGAACCTATGCTTCGCT	gb|AW055916			transporter activity	transporter activity	553 similar to UP:Q7FMW2_ORYSA (Q7FMW2) MDR-like ABC transporter, partial (10%)	0	5.99322	6.05311	0	5.93546	8.5988		FALSE
Y	33295	35643	TC282285	AAAAGTTTTGAAGACATGAACTGTCGTGTGGATGAGGTTTCACGTGCTTGGCCAACGTTA	gb|TC282285			unknown		932 weakly similar to PRF:NP_564629.1:18404427:NP_564629 expressed protein (Arabidopsis thaliana), partial (29%)	0	6.11478	6.00899	0	6.07682	8.42375		FALSE
Y	33303	35647	TC296082	GGGGACAAGGATGTCTCTTCCCATGTTTGTCTCGAGGTCCCTTCATTACATCAAGATGGC	gb|TC296082			transporter activity	transporter activity	1115 weakly similar to UP:ALA12_ARATH (P57792) Potential phospholipid-transporting ATPase 12 (Aminophospholipid flippase 12) , partial (11%)	0	6.853	6.45121	0	6.74953	6.79831		TRUE
Y	33319	35655	CF052171	GTTTGCGTGTTTTTTACTTCTCTTCTTTTGCTGAACCCCCTCAGTAGGCTCTGGTCTCTT	gb|CF052171			unknown		583 similar to UP:ALG11_SCHPO (O74878) Alpha-1 2-mannosyltransferase alg11 (Asparagine-linked glycosylation protein 11), partial (2%)	0	6.29646	6.27053	0	6.23266	6.9331		FALSE
Y	33446	35722	TC289426	CTTGAGCTATAGTGTGTCGGTTCAGGCATTGAACATGACCTTCCTGCGACCTGTTCTGTT	gb|TC289426			unknown		706 similar to UP:Q756K6_ASHGO (Q756K6) AER248Wp, partial (4%)	0	6.1334	6.07682	0	6.48059	6.93782		TRUE
Y	33493	35746	TC295072	ACCCTCACAGTCCCAGCATCCTTCTCCATCACAATCTTATTCCTCTCCCTCGTATCAGGC	gb|TC295072	GRMZM2G105598	hypothetical protein LOC100276474	unknown		939 similar to PRF:NP_194405.1:15236849:NP_194405 hydroxyproline-rich glycoprotein family protein (Arabidopsis thaliana), partial (36%)	0	6.22497	6.21335	0	6.27612	6.77873		FALSE
Y	33515	35758	TC312154	TGTTATTGTTGTCTCTCCATTTAAGGAGCTGCTCCTTCCACATCTAGAGGAATAGATGGC	gb|TC312154	GRMZM2G013607	hypothetical protein LOC100216688	binding	molecular_function	1399 similar to UP:O49551_ARATH (O49551) Adrenodoxin-like protein (MFDX2), partial (76%)	0	6.15381	6.11478	0	6.41278	6.51728		TRUE
Y	33429	35797	TC293121	CGTCCGGGAAATTTTGAGCTGTTAGTGGGCAGGCAGTACCCAACAGGATGTTGAAGAGGC	gb|TC293121			protein binding	protein binding	1119 weakly similar to UP:Q940U5_ARATH (Q940U5) At1g27700:T22C5_14, partial (9%)	0	6.38716	6.52042	0	6.46597	6.11894		TRUE
Y	33647	35914	CD985821	TCGCCATTCCCTGTCGTCCATCCTTTACCATCAGGCCCACAAGGTTAGAGCCCCAATATT	gb|CD985821			unknown		330 similar to UP:Q6K7T9_ORYSA (Q6K7T9) Peroxisomal fatty acid beta-oxidation multifunctional protein, partial (8%)	0	6.18982	6.15583	0	6.10643	6.55612		FALSE
Y	33721	35953	TC306934	ATGCTAAAGAAAGAGGTCCTGTCACAGATATCGATCCGATTGGGAATTCTCCTGTGATCA	gb|TC306934	GRMZM2G035595	hypothetical protein LOC100193226	transporter activity	transporter activity	1451 similar to PRF:NP_196854.1:15240642:NP_196854 expressed protein (Arabidopsis thaliana), partial (82%)	0	6.1918	6.08108	0	6.49025	6.00225		TRUE
Y	33704	36029	TC310101	GGAAAAAAATGGGCGTCTCTCAAGAACCATCACGTGACTTGAACCAGGCAGTCACCGATA	gb|TC310101			unknown		617 homologue to UP:Q6Z4N9_ORYSA (Q6Z4N9) Epstein-Barr virus EBNA-1-like protein, partial (6%)	0	6.31651	6.23458	0	6.12102	6.52042		FALSE
Y	33773	36065	DT947170	GTTTTTCCTTGATGTTGAACTGCTACCTCCATGCCTCCATTGTGCCACAGTGGATATCCA	gb|DT947170	GRMZM2G171022	F-box domain containing protein	unknown		749	0	6.2114	6.18587	0	6.30012	6.67243		FALSE
Y	33856	36109	TC309311	CGTTTTGTTTTGTCTTCACGACTAAAATGGTTGTGATCCGTGCTAGCAAAACGATCTTAG	gb|TC309311	GRMZM2G021786	hypothetical protein LOC100192739	transferase activity	transferase activity	729 weakly similar to UP:Q9LHJ2_ARATH (Q9LHJ2) UDP-glucose glucosyltransferase-like protein, partial (18%)	0	6.53605	6.11686	0	6.52513	6.61912		TRUE
Y	33752	36138	TC287033	CTGCCATGCTGCACTGCCGACGAACTGGGAGCATTTCAAGCACCCCCGTACCGTACGTGT	gb|TC287033	GRMZM2G124715	hypothetical protein LOC100279722	DNA binding	DNA binding	717 homologue to UP:Q8RUC5_MAIZE (Q8RUC5) Typical P-type R2R3 Myb protein (Fragment), partial (68%)	0	6.40429	6.3733	0	5.93782	6.61029		FALSE
Y	33806	36167	AW360527	GAAGGAAAAAATTCAGTTGACTGTGCACAGTGGTTTCAGTAAAGAGATTTTGCTGCAAGG	gb|AW360527			unknown		226 similar to UP:Q60ED8_ORYSA (Q60ED8) Von Willebrand factor type A domain containing protein, partial (9%)	0	6.4363	6.45779	0	6.36807	5.96347		TRUE
Y	33810	36169	TC289872	TTCTTGTAATTCTCTTCCTTAGGCTTAGCCCTCTTTCAATTCCTTGAAATGGTACTTGCC	gb|TC289872			transporter activity	transporter activity	1644 Zea mays clone Contig496.F mRNA sequence	0	6.43962	6.35931	0	6.7879	6.58195		TRUE
Y	33849	36190	TC293381	ACATTCTTTTACTGCCCATCCAAAGGTTGACCCTTTTACAGATGAAATGTTCACATTCGG	gb|TC293381	GRMZM2G057243	white cap1	unknown		1927 UP:Q45VT7_MAIZE (Q45VT7) 9,10-9 ,10 carotenoid cleavage dioxygenase 1, complete	0	6.2211	6.1639	0	6.30743	7.43212		FALSE
Y	33949	36245	TC309146	GATAATGGTAATGCGTAAAAGTAAAAACAAACTTAAGACTAGAAGTTCCGCCCCCGTCAC	gb|TC309146			unknown		372	0	6.09592	6.0045	0	5.98641	7.02126		FALSE
Y	33967	36254	CD952232	TAACTCTTACATATGTCAACCTGCCTTTGGGTCCTCCAAGTCAGAAATGGTTCTCGCCGC	gb|CD952232			unknown		318 similar to UP:Q8HZE7_9PRIM (Q8HZE7) Apolipoprotein B100 (Fragment), partial (7%)	0	6.22689	6.24982	0	6.02901	6.68089		FALSE
Y	34022	36283	CA403087	GGGGCCAAAAAAAACTCAAATTAACTGTCGGGGTCTGTGTGTCTGGACCTTGTTTAATCA	gb|CA403087			structural molecule activity	structural molecule activity	420 similar to UP:Q6YUV4_ORYSA (Q6YUV4) Ribosomal protein S21-like protein, partial (44%)	0	6.24793	6.28355	0	6.21335	7.07361		FALSE
Y	33902	36305	TC296964	CTGTAGTCATGTACAATGCTCTGAGCCGATCGTGCGTTGAGGTTTAAAAGAACTGTGGTG	gb|TC296964	GRMZM2G096407	hypothetical protein LOC100383984	nucleotide binding	nucleotide binding	830 weakly similar to UP:Q9ARG2_SOYBN (Q9ARG2) Amino acid transporter, partial (33%)	0	6.32912	6.25927	0	6.35931	8.12309		FALSE
Y	33919	36314	DN220127	ACCAGACGAGCACCAGACTGGGAACCCAAACCATCCAAATATTATCTCTTGTCGATCAAT	gb|DN220127	GRMZM2G002830	ubiquitin-conjugating enzyme X	catalytic activity	catalytic activity	518 similar to UP:Q8L7T3_ARATH (Q8L7T3) Ubiquitin-conjugating enzyme (At1g50490) (Ubiquitinating enzyme), partial (54%)	0	6.24222	6.24222	0	6.26303	6.51728		FALSE
Y	33950	36330	DT946751	CACCGCAGAGACGCTCCACCTCCGCGTTCCTGCAGGATTCACTGGTCCAGTATCTTCGTT	gb|DT946751	GRMZM2G117865	hypothetical protein LOC100273967	carbohydrate binding	carbohydrate binding	616 gi|226504068|ref|NP_001141826.1|: hypothetical protein LOC100273967 [Zea mays] (IDPct:99.44/Score:339.3)	0	6.0268	6.06609	0	6.22497	6.89239		FALSE
Y	33954	36332	DR966677	AACAAAAGGAAACTTCCATTTCCCCGGATTGGAAACCCCCTCCATCCCTTTGGATTGGAA	gb|DR966677			unknown		409 PIR:S55692:S5 multidrug resistance protein homolog (mdr) - African clawed frog (Xenopus laevis), partial (1%)	0	6.26115	6.18982	0	6.44956	6.6865		TRUE
Y	34031	36373	DN830932	TACTGCTCAGCTCAGTCCCTCGTCAGACCATGTTCTTCAGACCCCTATTCAGGTTGGGGG	gb|DN830932			unknown		717 similar to UP:Q6DBP9_ARATH (Q6DBP9) At4g35335 (MRNA, complete cds, clone: RAFL24-20-L01), partial (36%)	0	6.01792	5.99322	0	6.01346	7.10224		FALSE
Y	34047	36382	TC284774	CACTCAGTGTTCCTTACCTAAAGAAGAATAGGCAGCAAGAAGTGCCCCCTCACAAGGTAT	gb|TC284774	GRMZM2G004732	Putative uncharacterized protein	transcription regulator activity	transcription regulator activity	745 homologue to UP:Q6ZBT5_ORYSA (Q6ZBT5) BHLH transcription factor (BHLH123)-like protein, partial (22%)	0	6.24222	6.26303	0	6.17792	7.00338		FALSE
Y	34055	36386	TC301660	GGAGAGGCTTCTGGACCCTGAACTTGCTCCTCTTCAGAATCATCCATTTCCTCACATTCA	gb|TC301660			unknown		977 homologue to UP:Q75LW9_ORYSA (Q75LW9) Expressed protein, partial (8%)	0	6.13955	6.07682	0	6.09381	6.85175		FALSE
Y	34127	36423	DN215188	TACCAAATCACAGATTCCCTCGGTCGGTCCCCAACCATAGCGGCTGTCAAATCCCCAGAT	gb|DN215188			unknown		710 gi|226508686|ref|NP_001145301.1|: hypothetical protein LOC100278607 [Zea mays] (IDPct:99.25/Score:253.4)	0	6.26679	6.20945	0	6.12722	6.65678		FALSE
Y	34176	36448	CF646875	CTAGTGTGATGCCTTCTCCTAGCTCATGGCTTCCGGTCTGGAATTTTGCTTACCCTCTTC	gb|CF646875	GRMZM2G124638	AT-hook protein 1	DNA binding		371	0	6.29646	6.22497	0	6.22689	6.89603		FALSE
Y	34180	36450	NP1227469	AGGTCCTCTGCCGCATCAAGTCGGCGACGTTCTTCGTCTTCGGTGGATGGATCTGCCTGA	gb|NP1227469	GRMZM2G034061	Monosaccharide transport protein 4 Fragment	transporter activity	transporter activity	246 GB:AY683007.1:AAT90506.1 monosaccharide transport protein 4 [Zea mays]	0	6.43463	6.48059	0	6.32012	7.2182		TRUE
Y	34133	36511	CF632235	GGGCACCCCTTTCCCTGACCATGGACAGGTAGACTCCCCAAACTCCTGCCCAGAACACCA	gb|CF632235			unknown		665 similar to UP:Q7QWN8_GIALA (Q7QWN8) GLP_26_54603_52153, partial (3%)	0	6.13955	6.10643	0	6.00225	6.69905		FALSE
Y	34143	36516	AI491484	TGCTCCGGCGGAAGCACGTGGACGCTTTCAAATCAGAGTTCCTCAAGCTACTCGGTTGAT	gb|AI491484	GRMZM5G882427	transferase	transferase activity	transferase activity	521 similar to UP:Q8JHJ3_BRARE (Q8JHJ3) U2 small nuclear RNA auxiliary factor small subunit, partial (8%)	0	6.34873	6.39232	0	6.5744	8.91498		TRUE
Y	34149	36519	CO528068	CAAGCTGCTAGAGAGGTAAAGATCCATGTCCCCCGATGTGATTTCGGATTTTGTTTCACG	gb|CO528068			unknown		782	0	6.15583	6.06824	0	6.02015	6.48704		FALSE
Y	34187	36538	TC314935	CCCCTCTTCTTCTTCGCTCATTTTTGGTTGCATTTCCTTTGGGAAACAACCTCCAGATAT	gb|TC314935			unknown		683	0	6.17393	6.1918	0	6.32373	6.76421		FALSE
Y	34225	36559	DT939743	AAAACAACAAAGGGGAAAGGGCTAACGGGTCCCCTTCCCTCCTTACCCGGAAATGAAATA	gb|DT939743			unknown		564 gi|115487964|ref|NP_001066469.1|: Os12g0238100 [Oryza sativa (japonica cultivar-group)] (IDPct:62.73/Score:134)	0	6.29462	6.26491	0	6.75622	6.96		TRUE
Y	34263	36580	CD962176	GTTCTTGGGCTGTGTTACCTCCATTCCGGCCCATTTGCCATTTTCTGTCGCGTGGCCCAC	gb|CD962176			unknown		358	0	6.06824	6.10224	0	6.06178	6.55152		FALSE
Y	34273	36585	DR970626	CCGGGGGGTTTGTTTATAATTTCCTGTAAGCATTTCTTTTTGTCGCTTTGCCTGCCCCTA	gb|DR970626			unknown		521 gi|226502624|ref|NP_001148661.1|: actin-depolymerizing factor 6 [Zea mays] (IDPct:48.24/Score:68.94)	0	6.12309	6.04439	0	6.02459	6.81634		FALSE
Y	34289	36594	TC315439	CAACTGCATTTGCTTGTCTGCGTGGATGGTTCTGCAGGTCCCGGTTCTGAAGAAATACCC	gb|TC315439	GRMZM2G163798	hypothetical protein LOC100272328	unknown		831 weakly similar to UP:Q6YUL3_ORYSA (Q6YUL3) Nodulin-like protein, partial (51%)	0	6.11478	6.05961	0	5.91648	6.49825		FALSE
Y	34296	36598	TC283726	TTTATTTAGAGCTAATGGAACTGGCCAATGGAGCTTCAGAGCTGGCCAGGGCATATATCA	gb|TC283726	GRMZM2G032821	hypothetical protein LOC100383539	hydrolase activity	protein binding	887 similar to UP:Q8H0X2_ARATH (Q8H0X2) Expressed protein (At1g18660), partial (10%)	0	6.10224	6.12309	0	6.05961	6.44294		FALSE
Y	34340	36621	TC300895	GCTGGATCAATGTCAATGCAGACAAGCCTCTCCCCACAGCGTTGGCATGTCCCATCCTTG	gb|TC300895	GRMZM2G002642	ankyrin-like protein	unknown		2090 similar to UP:Q66GI4_ARATH (Q66GI4) At2g32230, partial (54%)	0	6.20555	6.21917	0	6.14771	7		FALSE
Y	34309	36689	TC308905	TCTGTCTGATTCCTCTGTTGAATCTTTACCTGGAATGGAGATTTCTCCAGATGATGTTGT	gb|TC308905			unknown		529 similar to UP:Q6UEI3_MESCR (Q6UEI3) Early flowering 3, partial (9%)	0	6.59395	6.18785	0	6.26866	6.12516		FALSE
Y	34349	36711	CO446982	TTGCAGTTTGGTTTGATTAGTGAAGGTTAACTGGGCTGTATCAATTGTATTGCAGGCACG	gb|CO446982	GRMZM2G157166	Putative oxysterol-binding protein	unknown		510 similar to PRF:NP_849343.2:42570131:NP_849343 oxysterol-binding family protein (Arabidopsis thaliana), partial (6%)	0	6.33271	6.32553	0	6.56377	6.48059		TRUE
Y	34435	36756	TC310393	AACAGCGTTGCTGCTGTATGGCATGTGGTTCAGGGTGGAAGTCTTTCCACTGGGTCTTGG	gb|TC310393			unknown		1985 Zea mays clone Contig209 mRNA sequence	0	6.01569	6.10014	0	6.73335	6.86913		TRUE
Y	34492	36787	CA404396	GCCAAGCAGATGAAACACTTGCTGCCCAACTCGACAAGCTTTGCTGACAAGTTGATGAGC	gb|CA404396	GRMZM2G069772	LOC100280722	catalytic activity	catalytic activity	316 weakly similar to UP:O81282_PRUPE (O81282) Inosine-5 -monophosphate dehydrogenase (Fragment), partial (43%)	0	6.08958	6.04658	0	6.0268	6.53138		FALSE
Y	34456	36852	TC281331	CATGCATGTGTGCTTCTGTAGTTCTGTTAGTTGTTTGTGGTCGTCTGGTCGATCGATAGG	gb|TC281331			transporter activity	transporter activity	2044 homologue to UP:Q5U871_9POAL (Q5U871) Sucrose transporter, partial (97%)	0	6.34163	6.32373	0	6.43129	7.85175		TRUE
Y	34485	36868	TC295786	TTTGCTGCCGTCTGTTATGTCGTATGGTCTGGTACTTGTGTGATGTAAAACTCTAAACTC	gb|TC295786	GRMZM2G108655	hypothetical protein LOC100383013	unknown		581 similar to UP:TRPA_SYNP2 (Q8KX32) Tryptophan synthase alpha chain , partial (7%)	0	6.16993	6.24031	0	6.46597	7.13134		TRUE
Y	34621	36941	TC307404	TGGCCACGTCCACCAAGACCATCCTGGCAGAGTCGCTGCTCCACGGCTACAAGTTCGACA	gb|TC307404	GRMZM2G040033	organic anion transporter	unknown		1497 similar to GB:AAB48304.1:1684847:HSU77718 pinin (Homo sapiens), partial (5%)	0	6.2854	6.2817	0	6.12722	7.23936		FALSE
Y	34678	37055	TC302594	GTTCCTGTCCCACAGTAAGGTGCCCTTCAAAAAGAAATCTGGTGTCTGCTTCTCTGTTGC	gb|TC302594			protein binding	protein binding	1082 weakly similar to UP:Q8RXD3_ARATH (Q8RXD3) ABI3-interacting protein 2 (RING finger family protein), partial (62%)	0	6.24031	6.25927	0	6.22882	7.16692		FALSE
Y	34745	37090	DR959994	GGACCGGTTGTGGTGGCTGCTGCCACTTTGGGTGGGCGTATCCCATGGCTGAGTTGACAA	gb|DR959994	GRMZM2G126018	hypothetical protein LOC100217104	DNA binding	DNA binding	703 similar to UP:Q9SM14_MAIZE (Q9SM14) SBP-domain protein 6 (Fragment), partial (21%)	0	6.22689	6.10852	0	7.51254	6.35931		TRUE
Y	34760	37183	DT641433	TGCAAGAGTGAATGTTCTCTTGTCATTGTCACCATTGTCGTGTTGCTCGGGCTTCTTCTC	gb|DT641433			unknown		781 weakly similar to UP:Q8H6X1_ARATH (Q8H6X1) Pathogen-induced calmodulin-binding protein (Fragment), partial (4%)	0	6.11894	6.11894	0	5.99322	6.65249		FALSE
Y	34816	37211	CD447723	TCGGCAACGTCGTGAGTACTAACTAGTATTCTACTCCTAGCTCCCTCCAACCTGATCGGT	gb|CD447723			catalytic activity	transferase activity	651 homologue to PIR:A29225:KIZMPO pyruvate, phosphate dikinase precursor - maize (Zea mays) , partial (15%)	0	6.35755	6.4545	0	6.47573	7.08428		TRUE
Y	34881	37245	TC297684	CAGAATTAACTTCCTTTTTGGAGATAAGCAACCTGTAACAGCTCTCCCTAGCCACCGCAG	gb|TC297684			unknown		956 similar to PRF:NP_565392.1:18398204:NP_565392 expressed protein (Arabidopsis thaliana), partial (41%)	0	6.0045	5.91648	0	5.96347	6.42962		FALSE
Y	34912	37263	AI491542	TCATGAGGGGAGAGAACGACCCCCTCCTCTTACCTTATTCCCTCTCTTACCCTTACTCCC	gb|AI491542			unknown		745 similar to PRF:NP_197410.1:15239643:NP_197410 heavy-metal-associated domain-containing protein (Arabidopsis thaliana), partial (4%)	0	6.09803	6.07682	0	6.64674	6.59842		TRUE
Y	34920	37267	CO439184	TTTGTTGTTTTATATGATTTCGGGCGCCTCTTTTTTGGGTCTCGCTTTCGCTCCCCTCTT	gb|CO439184			motor activity	nucleotide binding	894 similar to UP:MOSA_MAIZE (P15268) Autonomous transposable element EN-1 mosaic protein (Suppressor-mutator system protein) (SPM), partial (15%)	0	6.19967	6.16591	0	6.22689	6.87036		FALSE
Y	34882	37330	TC300078	GAGCGTATATGACAGGCTTTTGGGCCCACTTTTATGAGGATTACTTTTGCAGCTAAAGAA	gb|TC300078	GRMZM2G028096	hypothetical protein LOC100273852	unknown		925 similar to UP:Q84PA9_ORYSA (Q84PA9) Sarcoplasmic reticulum protein (With alternative splicing), partial (15%)	0	6.37156	6.37156	0	6.53294	6.70736		TRUE
Y	34982	37384	TC293092	CCCTGACCTGAAGGCCGCACGAGAGGTCGCTGACTACCTCGGAACCATCCATCACGAGTT	gb|TC293092	GRMZM2G078472	asparagine synthetase 4	catalytic activity	catalytic activity	2193 similar to PIR:T02978:T02978 asparagine synthase (glutamine-hydrolysing) - maize (Zea mays) , partial (97%)	0	6.30925	6.26115	0	6.88509	6.71836		TRUE
Y	35073	37432	TC293138	CAGTGTTCCCATTTTTCGTGTCATAAAATGCATGACACCACGAATCTTGAATCTACATGC	gb|TC293138	GRMZM2G077823	hypothetical protein LOC100272627	nucleic acid binding	nucleic acid binding	1628 similar to PRF:NP_201225.1:15237641:NP_201225 arginine:serine-rich splicing factor SC35 (Arabidopsis thaliana), partial (45%)	0	6.38888	6.2211	0	6.62498	6.01123		TRUE
Y	35166	37480	TC308034	GCCACCACACCAAGGCTAAAAGCAGACGTTTCCTCTTCGGTTTCTGTGATTCAGCTAGGA	gb|TC308034			unknown		673 weakly similar to UP:Q4LH88_9BURK (Q4LH88) Protein-glutamate methylesterase , partial (5%)	0	6.80735	6.37678	0	6.59096	7.10957		TRUE
Y	35167	37565	TC303426	TTTCTTTTGGGTGAGGATGAATAGTGGTAGTTTCCTGGCTTTCTCCTTTGTTAATTCCTC	gb|TC303426			unknown		885 similar to PRF:NP_564323.1:18396990:NP_564323 expressed protein (Arabidopsis thaliana), partial (27%)	0	6.45943	6.3505	0	6.51412	7.15684		TRUE
Y	35175	37569	BG320955	GAAAAGCCTGTTCATGTTGCCCTTATGTTTTGTGTAGAGTTCCTTCAAGTCCGTTTTCTC	gb|BG320955	GRMZM2G129987	chaperone protein dnaJ 6	protein binding		825 Zm04_02f12_A Zm04_AAFC_ECORC_cold_stressed_maize_seedlings Zea mays cDNA clone Zm04_02f12, mRNA sequence.	0	6.47086	6.44128	0	6.54226	7.11166		TRUE
Y	35259	37613	DR826078	CCCCGGGTTTAAAAAACTTTGTCCACAAAAAACCCTCCCCTGGTAAAACCCCATTTCAAA	gb|DR826078			unknown		566 similar to UP:Q87EI7_XYLFT (Q87EI7) Peptide synthase, partial (3%)	0	6.27053	6.26866	0	6.47573	6.47573		TRUE
Y	35279	37624	TC290059	GATCCGATCCGGTCCACGTCGAGCTACCATGTGTGCGCTCTGTGTGCTTCCTGTTGCAGA	gb|TC290059			hydrolase activity	transporter activity	1174 weakly similar to UP:Q9LVJ1_ARATH (Q9LVJ1) Cucumisin-like serine protease	0	6.33271	6.30195	0	6.1918	7.89785		FALSE
Y	35313	37641	TC305136	TGTTTGTCCTGTGCCCATCCTGTATTATTCTGTTCCAGGGTTTCACCTTTATCGTCAGTG	gb|TC305136	GRMZM2G098346	Alcohol dehydrogenase 2 (EC 1.1.1.1)	catalytic activity	catalytic activity	1624 homologue to UP:ADH2_MAIZE (P04707) Alcohol dehydrogenase 2 , complete	0	7.66107	6.63081	0	6.51096	7.93251		TRUE
Y	35241	37688	TC306591	TATTTTGTGATAGAGTATGTCAAGGGAGGAGAGTTGTTCAAAAAGGTTCAACGCGGAAGG	gb|TC306591	GRMZM2G044038	hypothetical protein LOC100193952	kinase activity	nucleotide binding	1998 similar to UP:Q8H2C2_PERAE (Q8H2C2) Serine:threonine kinase, partial (79%)	0	6.54844	6.44294	0	6.36807	6.25172		TRUE
Y	35245	37690	DT946246	CACGTCCTTCATCTTCCGGCACCAGGTGTCCAAGAACGTGCACCAGGCCTCCTTCCTCCT	gb|DT946246			hydrolase activity	transporter activity	790 similar to UP:Q94DV8_ORYSA (Q94DV8) Na+:H+ antiporter-like protein, partial (25%)	0	6.21529	6.2114	0	6.1375	6.52513		FALSE
Y	35386	37764	TC299612	CTCAAGAAGCAGCTCCTCAGGAAATACAGCGGGTGTTTGGGCAACCTGAGAAAGGAGCTG	gb|TC299612			DNA binding	DNA binding	1461 knotted 1-type homeobox protein 3 [Zea mays]	0	6.8189	6.33985	0	6.11478	6.54381		FALSE
Y	35349	37829	TC308925	AGGATTCTGTTGGGTTTGGAATTGTGAAAGCATGTGTTGAGCTCGGCCTATTGAACAAAG	gb|TC308925			unknown		325 similar to UP:Q8RVE5_ORYSA (Q8RVE5) Pentatricopeptide (PPR) repeat-containing protein-like, partial (16%)	0	6.12722	6.19377	0	6.47573	6.07682		TRUE
Y	35438	37876	BM500709	GAAGAAGAAGAAGTAACGTTCGATCTTGGGCTTGCGTCGTCCGTTGAACCGCAAAGATCT	gb|BM500709			unknown		450 homologue to UP:Q6PW04_GOSHI (Q6PW04) Membrane-anchored endo-1,4-beta-glucanase , partial (4%)	0	6.15381	6.20163	0	6.24222	6.6879		FALSE
Y	35440	37877	TC300610	TGGACGCCCTCAGGACGGAGCTGCAGGAGCTACTGAAGCTGATGAAGTCGCAGGACGTGT	gb|TC300610	GRMZM2G110567	protein binding protein	unknown		1866 weakly similar to UP:Q8LQ58_ORYSA (Q8LQ58) Zinc finger (C3HC4-type RING finger)-like protein, partial (12%)	0	6.05528	6.17792	0	6.61324	7.30743		TRUE
Y	35457	37886	TC294533	TGCAGGGCGTCAACTGAGCTACTGAAATCGGACTGCTTTTTACAGTTTCTGCTGATATTC	gb|TC294533	GRMZM2G429540	Putative uncharacterized protein	nucleotide binding		1018 weakly similar to UP:Q9AYM8_VIGUN (Q9AYM8) CPRD2 protein, partial (20%)	0	6.24603	6.0268	0	6.15583	7.74214		FALSE
Y	35539	38015	TC305684	CTTTCTTGTTTTTTCCAGTGCTACAATAAGCGAGCCTCTCCTTTTGTTCTACTTCCCAGA	gb|TC305684	GRMZM2G126900	hypothetical protein LOC100273421	catalytic activity	catalytic activity	1376 Zea mays clone Contig87.F mRNA sequence	0	6.16591	6.23074	0	6.44128	6.81634		TRUE
Y	35550	38021	AI600613	TGTAGTAGTTGTGGTTGTAGTAGTAGTTGTGGTGGTAGTTGTAGTAGTGGTCGTAGTCGT	gb|AI600613			unknown		213 weakly similar to UP:RNF12_HUMAN (Q9NVW2) RING finger protein 12 (LIM domain interacting RING finger protein) (RING finger LIM domain-binding protein) (R-LIM) (NY-REN-43 antigen), partial (5%)	0	6.3837	6.35403	0	6.52042	6.40599		TRUE
Y	35587	38040	BG320011	CTCTCCAGGGTTCCAGATTCAACTTCGTTCACAGGCGGTGGTGAGATCTAGATCCACTTC	gb|BG320011	GRMZM2G056093	hypothetical protein LOC100383344	unknown		334 similar to UP:Q7SCR3_NEUC (Q7SCR3) Predicted protein, partial (1%)	0	6.09803	6.09592	0	6.32193	6.61029		FALSE
Y	35659	38079	DR791405	GAGTCAGCTTGATGTCCAGAAAATCGTTTGTAGTTTTCAAGGTTCCAAGTCCCCCTCACC	gb|DR791405			catalytic activity	catalytic activity	489 similar to UP:PYRG_HUMAN (P17812) CTP synthase (UTP--ammonia ligase) (CTP synthetase) , partial (12%)	0	6.14771	6.0268	0	6.15987	6.8716		FALSE
Y	35678	38089	TC304286	GCCTGCTCAAACCCACCGATACTCCCGGCCAAATCCGCCCGGCATCACACCTTTCCACAA	gb|TC304286	GRMZM2G420723	hypothetical protein LOC100383014	unknown		746 weakly similar to UP:Q9LSQ2_ARATH (Q9LSQ2) Salt-inducible protein-like, partial (14%)	0	6.12309	6.15381	0	6.06824	6.53916		FALSE
Y	35815	38162	CF062778	ACCCAGCTTCCGCTTCCCTAGCTCTGCTGCGGATCCATACCCAAACTTGTATGATGTCTA	gb|CF062778			unknown		286 similar to UP:Q5JKQ4_ORYSA (Q5JKQ4) Thioredoxin family Trp26-like protein, partial (34%)	0	6.14975	6.12309	0	6.14568	7.13237		FALSE
Y	35817	38163	TC305687	TCGTGTTCCAGAAGGACACGACCATGCATGCTTGATGCGGTGCTTCGTTTCGTATGCGTA	gb|TC305687			unknown		1285 Zea mays clone Contig241 mRNA sequence	0	6.57289	6.50621	0	6.69209	6.55152		TRUE
Y	35712	38192	TC283306	ATCATTTGAATCTGGTGCGCTTGATTGGTTTTTGCACCGAAAGTTCCTTGTTTCTTGTCT	gb|TC283306	GRMZM2G317770	hypothetical protein LOC100279924	kinase activity		1325 homologue to UP:Q6ZD33_ORYSA (Q6ZD33) Receptor protein kinase PERK1-like protein, partial (54%)	0	6.44294	6.2891	0	6.58195	6.34518		TRUE
Y	35778	38226	TC295780	CTTTTCCTTGGGTTGGGTTGGTTCCATGTTCAAAACACTGTCAAGCACTCAAACACTTCT	gb|TC295780			kinase activity	signal transducer activity	2552 Zea mays clone EL01T0208E09.d mRNA sequence	0	6.11894	6.08108	0	6.01346	6.66676		FALSE
Y	35801	38239	TC290335	TCACAAGTCTCTGCAACGTATGCTGGACAGCGGAAAGGAATTGCCTCGCCCTGATGGCGT	gb|TC290335			catalytic activity	catalytic activity	817 weakly similar to UP:Q9SFF2_ARATH (Q9SFF2) T26F17.6, partial (32%)	0	6.16591	6.1639	0	6.16993	6.50303		FALSE
Y	35809	38243	TC315036	CAGAGGCAGGCCACCTGGAATGCCGGAGTGCTTGCTAGTCTCAATGTTATGCGCATCATC	gb|TC315036			nucleotide binding	nucleotide binding	678 similar to PIR:S53126:S53126 dnaK-type molecular chaperone hsp70 - rice (fragment) (Oryza sativa), partial (31%)	0	6.3505	6.23458	0	6.58045	6		TRUE
Y	35877	38283	TC290445	GAGTAGCAGGAGGCGGTCTATTGGTAGTGTCAGTGTGCTTCTTTTTTGTCTGGCGCAAGC	gb|TC290445	GRMZM2G171807	hypothetical protein LOC100381711	kinase activity	nucleotide binding	857 gi|226500890|ref|NP_001148074.1|: WAK1 - OsWAK receptor-like cytoplasmic kinase (OsWAK-RLCK) [Zea mays] (IDPct:46.98/Score:233.8)	0	6.21529	6.24413	0	6.30561	6.5157		FALSE
Y	35917	38305	TC284252	AAAAGCACGGAAATTCTCTCTACAGTGCTCAGACATGATACTGGTTGGTTCTGCAAGGAT	gb|TC284252	GRMZM2G074280	hypothetical protein LOC100383822 (LOC100383822),	hydrolase activity	hydrolase activity	1188 similar to UP:Q6YYC3_ORYSA (Q6YYC3) RNA polymerase II complex component SRB7 protein-like, partial (55%)	0	6.10014	6.09592	0	6.04221	6.48382		FALSE
Y	35851	38352	TC288867	AAAAAAAACAGAAAATCCCCCCGTTCGTTTCTTTGGCCCACAAAACAACCCGATTCCCCC	gb|TC288867			catalytic activity	hydrolase activity	1085 Zea mays clone Contig683.F mRNA sequence	0	6.05745	6.11894	0	5.99548	6.43296		FALSE
Y	36086	38480	TC287063	CACTTTGGCGTGATTTCAATAACTAGGAAGGCATGCACATTTTCAACCTTTAAAAGCCAG	gb|TC287063	GRMZM2G054397	hypothetical protein LOC100217095	nucleotide binding		761 similar to UP:Q5NBN9_ORYSA (Q5NBN9) Zwille protein-like, partial (6%)	0	6.21917	6.33092	0	6.46597	6.11686		TRUE
Y	36056	38549	TC285477	CAGTGGTCCAATATATTGGAGTCAGTGACGACTCCAGTGGATGCCATTTCTTAGCTCCAA	gb|TC285477			unknown		495	0	6.06393	6.02901	0	6.24982	6.83542		FALSE
Y	36064	38553	TC291341	AGCGCCTTCATCACCAACAACCAGGCCCGTCGACTGTCAAAAGTCCCAGGGGTGCTGAAA	gb|TC291341			unknown		380 similar to UP:Q6NZT9_BRARE (Q6NZT9) Zgc:55876 protein, partial (9%)	0	6.18785	6.14975	0	6.23074	10.7485		FALSE
Y	36078	38560	TC304721	GAAGGCCCCCAACAGCACCCTCATCATCATTCAAGCGGCGGAGCACATGACACGTTAGTA	gb|TC304721			unknown		627	0	6.07253	6.05745	0	5.89724	6.73335		FALSE
Y	36102	38573	DN225355	AAGGACTGCATCGCCTTCCTTCTCTCCAGGGAATAATTATCCGTGGGCCTCAAAACATCA	gb|DN225355			unknown		720 similar to UP:Q84YE9_SORBI (Q84YE9) Truncated Xa1-like protein, partial (35%)	0	6.0917	6.04439	0	6.05528	6.59395		FALSE
Y	36258	38654	BM378489	GGACAACCGAAGCTCGACAAGGCTGGCTGCTTTTGCATTTCTTCTCCCTGGCACATTTTC	gb|BM378489			unknown		383 gi|115445709|ref|NP_001046634.1|: Os02g0305300 [Oryza sativa (japonica cultivar-group)] (IDPct:61.02/Score:69.32)	0	6.24603	6.19574	0	6.08321	6.95652		FALSE
Y	36254	38736	TC312546	ATTCTAGCTAGCTATACACCGCCAGGGCCCGTCGTCTTGTGCCACCACATGCAGTACCGC	gb|TC312546	GRMZM2G048313	ferredoxin2	binding	molecular_function	813 UP:O80429_MAIZE (O80429) Ferredoxin, complete	0	6.17792	6.26866	0	6.7252	6.96116		TRUE
Y	36263	38741	BU093598	TCGGACTCAGGTCCCCCCTGGAGTTTTCTTACAAGAAATACTGCATCCGAGCATTTCACT	gb|BU093598			unknown		383 gi|115478224|ref|NP_001062707.1|: Os09g0261200 [Oryza sativa (japonica cultivar-group)] (IDPct:36.8/Score:90.89)	0	6.17193	6.20555	0	6.05311	6.67525		FALSE
Y	36282	38751	TC303340	CGCAGAAGAACTACACGATGGTGGATTTCCGTCTGTTTGTCCGCGAAGCCTACGGACTGC	gb|TC303340	GRMZM2G024444	hypothetical protein LOC100276980 (LOC100276980),	transferase activity	transferase activity	905 gi|226503944|ref|NP_001140978.1|: hypothetical protein LOC100273057 [Zea mays] (IDPct:50/Score:296.6)	0	6.3906	6.30925	0	6.80219	6.79051		TRUE
Y	36296	38758	TC310665	GCCCTCCGTTCTACAAGGTTCGCTCGTTCATGTTCTAGGTGCTGGACACCTTTTGCTTCG	gb|TC310665			unknown		820 similar to UP:RS3_YEAST (P05750) 40S ribosomal protein S3 (YS3) (RP13), partial (8%)	0	6.23649	6.17193	0	6.32553	7.08108		FALSE
Y	36343	38782	TC290072	GAACGTCTACGCGGGCATTCTTGGCGTCTCGTGGGCTTGCGTCACCAACAGGTGGCACAT	gb|TC290072	GRMZM2G040911	hypothetical protein LOC100273056	unknown		1382 similar to UP:Q6ZIB5_ORYSA (Q6ZIB5) PIN1-like auxin transport protein-like, partial (81%)	0	6.2384	6.16993	0	6.13134	6.74819		FALSE
Y	36420	38822	TC312867	GAAGCCCTACCTTCCACGCCTCATGAGGTTTCTTGTCGTATCAGGTATCCTTTCATTTGA	gb|TC312867	GRMZM2G091774	hypothetical protein LOC100272633	protein binding	transferase activity	1378 weakly similar to PIR:S52015:S52015 catechol O-methyltransferase - barley (Hordeum vulgare) , partial (41%)	0	6.24413	6.15178	0	6.49185	6.33807		TRUE
Y	36382	38887	TC298391	ACCCTTACAAGGACAGCTGAAGATAAAATCTAGAAGAAAAGGGTCCTCCACACATTCAGA	gb|TC298391	GRMZM2G181336	hypothetical protein LOC100193672 (LOC100193672),	structural molecule activity	structural molecule activity	725 homologue to UP:Q8W1C9_MAIZE (Q8W1C9) Ribosomal protein L35A, complete	0	6.25361	6.20555	0	6.37851	6.56834		FALSE
Y	36417	38905	CF040582	GCAGCCGAGAGTTTCACCCGTCATCCATCACTCATCACCCTGCAAAACCAATTTCAAATG	gb|CF040582	GRMZM2G162284	LOC100284781	DNA binding		470 homologue to UP:O04418_MAIZE (O04418) HMGd1 protein (Nucleasome:chromatin assembly factor D protein NFD101), partial (10%)	0	6.1375	6.09592	0	6.16993	6.93899		FALSE
Y	36431	38913	TC284205	ATGATGCGAACAACCGGTTTTCGAAATTAGAGGATGATCTGCAGGATGATAAACGGATAC	gb|TC284205	GRMZM2G163544	hypothetical protein LOC100279909	hydrolase activity	hydrolase activity	840 similar to PRF:NP_200268.3:42568534:NP_200268 glycosyl hydrolase family 1 protein (Arabidopsis thaliana), partial (29%)	0	6.46271	6.27984	0	6.30925	6.09592		FALSE
Y	36461	38930	CF055088	GTTCAACATGTTTGATGACTTTGTCCTTTTGGCAAGAGGTGGCCTTATTGCTTATCATGG	gb|CF055088			transferase activity	transferase activity	535 similar to PRF:NP_200882.1:15239420:NP_200882 ABC transporter family protein (Arabidopsis thaliana), partial (14%)	0	6.51728	6.47573	0	6.52826	5.98413		TRUE
Y	36549	38976	DT649341	CTTCTCTTTGGTTCTTGCTCGAGAGCGCCATCTTTCCTGCTACCCGTTGACTCGGGCGGG	gb|DT649341	GRMZM2G072513	hypothetical protein LOC100275584	unknown		813 homologue to UP:GBG_LOLFO (Q01821) Guanine nucleotide-binding protein gamma subunit, partial (20%)	0	6.1375	6.14364	0	6.14364	6.90448		FALSE
Y	36525	39048	DR797766	AGGGGGAAAATCCCTAAGACATTGGAATTCTAGCATTAAACCCCCCTCCATATATTACAA	gb|DR797766			enzyme regulator activity	enzyme regulator activity	566 weakly similar to UP:Q53P09_ORYSA (Q53P09) Serpin (Serine protease inhibitor), partial (8%)	0	6.08746	6.04221	0	6.4363	6.44294		TRUE
Y	36536	39054	CO444075	TTCCCCCTTCCTGTGACATTCCTTCCTGATAACCCGCCTGTTTCTTCCCGACACTGTCCT	gb|CO444075			unknown		855 similar to UP:Q4NPG7_9DEL (Q4NPG7) PE-PGRS family protein, partial (2%)	0	6.30743	6.27798	0	6.18982	7.16993		FALSE
Y	36672	39127	CA399403	GGAACCTGCGAAGAAACAATTAGGGTTAGACACTTCAACTCCCTAGTAAATTTGAACAAG	gb|CA399403			unknown		524 gi|115483811|ref|NP_001065567.1|: Os11g0112300 [Oryza sativa (japonica cultivar-group)] (IDPct:88.24/Score:63.93)	0	6.43129	6.26679	0	6.08534	6.52199		FALSE
Y	36717	39150	TC299781	ACATCTTCACCAGCAGGATCATCACGATGACGTGCCCCACTATTGTCTTCAGCTCGTCGA	gb|TC299781			hydrolase activity	hydrolase activity	2142 similar to PRF:NP_196876.1:15240692:NP_196876 expressed protein (Arabidopsis thaliana), partial (68%)	0	6.17991	6.14364	0	6.50303	7.07361		TRUE
Y	36745	39164	TC283672	GACGGAGCAGGACGACTCGTTTCTGCTCCTGGACAACCTGCGAGGGCTCCCTTACAGTTC	gb|TC283672			carbohydrate binding	nucleotide binding	623 similar to UP:O42232_COLLI (O42232) Y-box binding protein A (Fragment), partial (10%)	0	6.42291	6.36282	0	6.16792	6.66676		FALSE
Y	36661	39206	BQ294316	GTAATACCTCTGCATTTCAAAATTCAAATACACCGACTCTGTCAGGCCCCCGTGCAGAAA	gb|BQ294316	GRMZM2G158717	expressed protein DH12 (LOC542193), mRNA	unknown		357 1091028B04.x2 1091 - Immature ear with common ESTs screened by Schmidt lab Zea mays cDNA, mRNA sequence.	0	6.30925	6.31832	0	6.20359	6.83542		FALSE
Y	36876	39322	BE512311	CTTGGGCAAAATTAGTCAAACCCTTCGTCCCATCCTTGCCACTTGTTCACTACGGAACGG	gb|BE512311	GRMZM2G123585	hypothetical protein LOC100194247	unknown		543 weakly similar to PRF:NP_199549.2:30695170:NP_199549 expressed protein (Arabidopsis thaliana), partial (3%)	0	6.21917	6.28355	0	6.39403	6.92481		FALSE
Y	36996	39474	MAGI4_32551	ACTTCTCTCAGCATGTGTGCCATCATCTCCATTCTGAGCACTCTCTGGATCAGCATCACT	gb|MAGI4_32551			catalytic activity	RNA binding	maize MAGI4 gss assembly	0	6.2891	6.18785	0	6.39575	6.61176		FALSE
Y	37022	39487	DR809696	GCCCCTCACACCGCAGACCCAAGTAAGCTCTCCTCCACACGTCGAGGTCGAGACCATCAA	gb|DR809696			binding	binding	778 similar to UP:Q8RZK0_ORYSA (Q8RZK0) Beta 1,3-glucanase-like, partial (29%)	0	6.07039	6.14975	0	6.08534	6.824		FALSE
Y	37043	39498	TC286929	AGTTCAACAACATTTGAGCATGTCAAAACCTGATCGTTGCCTGTTCCATGTCAACAGTGG	gb|TC286929			RNA binding	RNA binding	654 weakly similar to UP:Q7WAA8_BORPA (Q7WAA8) Chemotaxis protein CheA, partial (4%)	0	6.0268	6.02901	0	7.03232	6.56071		TRUE
Y	37155	39644	TC291619	TGGTGCCCTTTGTGCTCCCAAGGACTACAATGCTCCCAAGCATCCCGAAATTGAAGTTCC	gb|TC291619			unknown		508 weakly similar to UP:Q6EUZ6_CARGR (Q6EUZ6) S10e ribosomal protein, partial (74%)	0	6.13545	6.20945	0	6.40429	6.93074		TRUE
Y	37163	39648	TC288962	TGTTTTGTGTTCTGCTGCTAGTAGTCGCATGTCAGTTTAATCTTTTGAGTTCTGGAAGCT	gb|TC288962	GRMZM2G013196	hypothetical protein LOC100383530	unknown		808 similar to UP:Q4NNS9_9DELT (Q4NNS9) LigA, partial (5%)	0	6.16792	6.12102	0	6.14364	6.48864		FALSE
Y	37235	39688	BE050933	GTCACTCGACCGTCAAGGTACCAGGTGCCAGCTGTCGGTATGCTGCGTGTGCGCGTTCTT	gb|BE050933			unknown		280 UP:Q4NIB2_9MIC (Q4NIB2) Dihydrodipicolinate synthetase precursor, partial (1%)	0	6.27426	6.30012	0	6.15381	6.56377		FALSE
Y	37121	39709	CO453341	TATTACGTCCCAGGCAGGCTTAACTTTCATCATCCTTCAGAGCAGGCCGTCTTGCTGAAA	gb|CO453341			unknown		749 similar to UP:O49940_SPIOL (O49940) Peroxidase precursor (Fragment) , partial (5%)	0	7.0268	6.36107	0	6.10852	6.55152		FALSE
Y	37248	39779	CO444182	GATGTTTTCCACCTCCCCTACGATCACCCGGTTGTTTTCACTGAGAACACACCCCCACAA	gb|CO444182			unknown		302 similar to GB:AAK30843.1:13568988:AF254570S2 growth:differentiation factor 7 (Mus musculus), partial (5%)	0	6.05528	6.08534	0	6.62644	6.39917		TRUE
Y	37334	39824	DT641949	GAGAGAAAAAAGGTGACAGTTGCTGTGGTCCCCTTTATTTGAGGAGAGATGGGAGGTTTT	gb|DT641949			unknown		875 homologue to UP:Q4SPV6_TETNG (Q4SPV6) Chromosome 7 SCAF14536 whole genome shotgun sequence, partial (2%)	0	6.44128	6.32912	0	6.04658	7.56605		FALSE
Y	37359	39839	TC290759	CACCTCCACCCCATGCTGAGCCAAACCCCCCAACTAGTTTCAGTGTCCGCCCAGCAGTCA	gb|TC290759	GRMZM2G447976	hypothetical protein LOC100381996	unknown		770 similar to UP:FBRL_DROER (Q8I1F4) Fibrillarin, partial (9%)	0	6.1918	6.1639	0	6.18982	7.03562		FALSE
Y	37393	39856	BM380813	GCAAGGTGCTGGGGACGCACTCGTCGCTCCCCAATGCGTTGACGACGTGAGTACTGAGTT	gb|BM380813			hydrolase activity	hydrolase activity	564 similar to UP:Q8SAG4_ORYSA (Q8SAG4) Phospholipase D nu-2 (Fragment), partial (26%)	0	6.30195	6.22882	0	6.50462	6.96694		TRUE
Y	37395	39857	TC295345	TTGGGACACCATCGGAACTTACCTGCCAGACAGGAAGAATGGCAGTCGGGTCATTGTATC	gb|TC295345			unknown		655 gi|115457276|ref|NP_001052238.1|: Os04g0205200 [Oryza sativa (japonica cultivar-group)] (IDPct:46.12/Score:186)	0	6.43463	6.29462	0	6.24413	5.91169		FALSE
Y	37272	39876	TC282599	TTTTTTTCCCGGCCCTCTATCTCCTTAGCTGCCAAGAACACGCTGTTCGATCGTCTCGTG	gb|TC282599	GRMZM2G069713	catalytic/ protein phosphatase type 2C	catalytic activity	catalytic activity	904 weakly similar to GB:AAM10415.1:20147411:AY093799 AT3g05640:F18C1_9 (Arabidopsis thaliana), partial (22%)	0	6.24603	6.2211	0	6.14568	6.48704		FALSE
Y	37297	39890	DR789925	TATTTGTTGACTTCTTTCACAGACGCTCTTTGCCAAGAACAAGTGTCGCATCAAGTGTAG	gb|DR789925			hydrolase activity	hydrolase activity	644 gi|212276268|ref|NP_001130521.1|: hypothetical protein LOC100191620 [Zea mays] (IDPct:98.51/Score:137.1)	0	6.01569	6.16792	0	6.60288	6.88753		TRUE
Y	37380	39934	DR791044	AAATTCATCGGATACAGCCGTTGTCGATTCTCGAGTCGATTGTTTGGCTCCTCCGTCTGG	gb|DR791044	GRMZM2G040467	hypothetical protein LOC100276193	unknown		477	0	6.10224	6.1819	0	6.02237	7.05637		FALSE
Y	37382	39935	DR959544	ACACAATTAAGGTAATAAGGCCTAATGGAGTTTCTGCATACTCAAGGGTTCATGGGTATC	gb|DR959544			unknown		780 gi|115434776|ref|NP_001042146.1|: Os01g0171000 [Oryza sativa (japonica cultivar-group)] (IDPct:37.36/Score:56.22)	0	6.24793	6.15583	0	6.46761	6.21723		TRUE
Y	37410	39949	TC302063	GATCGGTTTGGTGGTTCCAAAATTGAGTTCAAAGACAATTAAGCAAGCGGTTGGAATTGT	gb|TC302063			transporter activity	transporter activity	1945 homologue to UP:O24209_ORYSA (O24209) Integral membrane protein, complete	0	6.64962	6.50144	0	6.46761	6.27798		TRUE
Y	37420	39956	TC291038	CACCGTTCATATACCAACCCATTCAATTCAATATCTTTGTTCATGTTCCGGGCTCTTTCC	gb|TC291038	GRMZM2G093436	Putative uncharacterized protein	unknown		589	0	6.16591	6.2854	0	6.3505	6.94486		FALSE
Y	37484	39992	TC297832	TGTGTGGTGTGCAACGCATTACATACTTTGGTCCCCCTTCCATGGACACAATAATAGCAA	gb|TC297832			unknown		534	0	6.1639	6.10434	0	6.12516	6.87652		FALSE
Y	37494	39997	CO448503	GTGCGCAGATCTGCATCACAAAGCAACGGTCGGATGAGCTTTTTATGGAACATATCCGGC	gb|CO448503			unknown		811 gi|226496603|ref|NP_001142688.1|: hypothetical protein LOC100274989 [Zea mays] (IDPct:84.38/Score:57.38)	0	6.32912	6.38024	0	7.01903	6.85175		TRUE
Y	37534	40017	TC314970	TCCTCCCTAGCGCTCTTGGACCCGACGTCCCCAGTCTATCACGCCATACTCAGATCTCGC	gb|TC314970	GRMZM5G826765	hypothetical protein LOC100276518	unknown		1231 similar to UP:Q434M7_9ACTO (Q434M7) Zeta toxin, partial (5%)	0	6.13955	6.13545	0	6.18785	6.46107		FALSE
Y	37509	40089	TC282613	GTTTTTTTTCTCCTTTCCTGGTTGTGTTCGTCAGTCTATGCCAGCCTTGTCCTTGTGTTG	gb|TC282613	GRMZM2G098290	Glutamine synthetase, chloroplastic Precursor (EC	unknown		660 similar to UP:Q4TB69_TETNG (Q4TB69) Chromosome 11 SCAF7190, whole genome shotgun sequence, partial (5%)	0	6.46434	6.32912	0	6.33271	8.14415		FALSE
Y	37544	40107	TC314896	GCTGAGCTCGTATGCAAGCACCACAAGGCGGGCATCCTGATCCGCCCGATGGAGAAGCAA	gb|TC314896	GRMZM2G086925	hypothetical protein LOC100216698	transferase activity	transferase activity	663 weakly similar to UP:CZOG2_MAIZE (Q8RXA5) Cis-zeatin O-glucosyltransferase 2 (cisZOG2) , partial (34%)	0	6.47897	6.1819	0	6.12722	6.27798		FALSE
Y	37609	40142	CF031093	GAAGGCTGTTTTGTTCCGTACGAGGCGGGGCTTTTCTGCTATATCTGCACTTGATACCCC	gb|CF031093			unknown		385	0	6.00675	6.0917	0	6.09592	6.52042		FALSE
Y	37691	40185	TC292091	GAGGGGGCTCCTGTTTCTTGTGCAAGGGCTTCATCAGTCACAATTCCCCAGATGCCACGG	gb|TC292091			unknown		473 weakly similar to UP:K2C1_HUMAN (P04264) Keratin, type II cytoskeletal 1 (Cytokeratin 1) (K1) (CK 1) (67 kDa cytokeratin) (Hair alpha protein), partial (3%)	0	6.45943	6.3345	0	6.04658	6.41109		FALSE
Y	37710	40195	TC314114	TTCCAACCGCTCCTCCGCTTAGCGTGCAGATCTAACGATCGCTCCGATCCCAAGCACAAC	gb|TC314114	GRMZM5G825909	hypothetical protein LOC100275582	unknown		790 similar to UP:ARSB_HUMAN (P15848) Arylsulfatase B precursor (ASB) (N-acetylgalactosamine-4-sulfatase) (G4S) , partial (4%)	0	6.31832	6.27798	0	6.1819	6.70598		FALSE
Y	37600	40222	TC308440	TGCCCTGTGTACTTGTATCGATGAGTTTTTGAGGTGCTGGAGTTTACGAGTTATTAGTAC	gb|TC308440	GRMZM2G160971	hypothetical protein LOC100192050	DNA binding	transcription factor activity	1446 similar to UP:Q5SMZ8_ORYSA (Q5SMZ8) Transcription factor Pti6-like, partial (72%)	0	6.74012	6.34873	0	6.31107	7.99661		FALSE
Y	37895	40462	TC285383	AAGACGAGGCAGATCGACCGGATGTGGGATCTGCTGTCCGAAATGCACTGCAGGGGGCTC	gb|TC285383			unknown		330 weakly similar to UP:ECEL1_MOUSE (Q9JMI0) Endothelin-converting enzyme-like 1 (Xce protein) (Damage-induced neuronal endopeptidase) , partial (3%)	0	6.02237	5.97957	0	6.44956	6.0268		TRUE
Y	37938	40487	TC296169	CATTTTGAGCACGATCGCAAGCTTTCACCCCCTCAGACACTCATTCCCCACCACCGACAT	gb|TC296169			unknown		498	0	6.15178	6.16189	0	6.29462	6.47735		FALSE
Y	38027	40535	TC286600	GACGTGGATGGGATCCGGGTTGCTGTTGTTCACGTATAGAGGAGATCGAGTGGCGCTGCT	gb|TC286600	GRMZM2G087291	Putative uncharacterized protein	unknown		669 similar to UP:Q9HCU7_HUMAN (Q9HCU7) LENG1 protein (Fragment), partial (9%)	0	6.02459	5.97039	0	6.15583	6.55152		FALSE
Y	38041	40542	TC307354	GGAGTCCTTCAAGGAGGACCCGCGCTCGTCCATCATGTTCGAAAAATTCGGCTTCTCCGA	gb|TC307354	GRMZM2G115398	Putative uncharacterized protein	unknown		935 weakly similar to PRF:NP_187568.1:15232717:NP_187568 expressed protein (Arabidopsis thaliana), partial (25%)	0	6.39917	6.36282	0	6.56529	6.49665		TRUE
Y	37937	40571	TC281740	AACCAGTCCACCAATGTCCAAGGACGAACAGGGCTCAGAAGCCACGTAACGACGCGCAGA	gb|TC281740	GRMZM2G154508	LOC100283885	unknown		808 gi|226530700|ref|NP_001150255.1|: tat pathway signal sequence family protein [Zea mays] (IDPct:100/Score:163.7)	0	6.01569	6.02901	0	6.51412	6.53605		TRUE
Y	37945	40575	TC302363	CTGTTTACATCGGAGGGTTATCAGCAAATTAATCAGACGGTCGAGCAGTCGTTGGACGCC	gb|TC302363	GRMZM2G095254	hypothetical protein LOC100278733	hydrolase activity	nucleotide binding	733 similar to UP:Q5BHS9_TRITU (Q5BHS9) Cell Division Protein AAA ATPase family, partial (10%)	0	6.68089	6.59544	0	6.25739	6.6453		TRUE
Y	37956	40581	CF049820	TGTGAATCATCACCTGACTCAGCTGGATCCTCATCGCTCTCCTCAGATTCGCTACCCATT	gb|CF049820			unknown		274	0	6.10014	6.11894	0	5.98413	6.73742		FALSE
Y	37962	40584	TC307427	ATAGAATGCTTGCATGCATTTTTTCCTTAGTTCGCCTGCGTCCCTGTAATTTTGTCCCTG	gb|TC307427	GRMZM2G061655	hypothetical protein LOC100193980	unknown		1219 similar to UP:Q9FZE6_ARATH (Q9FZE6) T1K7.1 protein, partial (4%)	0	6.32373	6.35931	0	6.30561	7.31107		FALSE
Y	38044	40628	CF060225	AAGCCAAAGCCAAAGGAGATAGATAATTCTAGGCCGTTAGAGAGGTCTGATTCGACAGTT	gb|CF060225			unknown		619 weakly similar to PRF:NP_201366.3:42568797:NP_201366 DNA-binding bromodomain-containing protein (Arabidopsis thaliana), partial (18%)	0	6.33092	6.28725	0	6.43796	5.99774		TRUE
Y	38065	40724	TC296063	TTTTTGTTTGCTTTTGTGCCCCCATACCACATTGCACATGGCTGGATTGCTTTTATATGC	gb|TC296063	GRMZM2G126601	hypothetical protein LOC100274343	unknown		1327 similar to PRF:NP_566105.1:18407401:NP_566105 magnesium:proton exchanger (MHX1) (Arabidopsis thaliana), partial (39%)	0	6.2891	6.26115	0	6.46271	7.0917		TRUE
Y	38083	40733	TC295188	CTGCTGCTTCTCATGAAAGAGGTAGTTCCGTGCGATTCTCTGTTGGTTGCTGGGTTGCTG	gb|TC295188	GRMZM2G047995	hypothetical protein LOC100280204	hydrolase activity	hydrolase activity	788 similar to UP:Q83147_9BETA (Q83147) Cytomegalovirus Smith HindIII J, partial (12%)	0	6.42794	6.45779	0	6.28355	7.1334		TRUE
Y	38227	40810	DN560176	TTCAAGGACATGGCTTTAGCCATGACGAGGTTCTTATGTCCCCGGATATGTTTCTTCTGC	gb|DN560176	GRMZM2G003509	hypothetical protein LOC100279785	DNA binding	transcription factor activity	312 similar to UP:Q6Q503_ORYSA (Q6Q503) Homeodomain leucine zipper protein 32 (Fragment), partial (78%)	0	6.57592	6.20163	0	6.50462	6.01346		TRUE
Y	38330	40864	TC282105	AAAAAGAGAAGAGACTGAATCCGCGCTCAGGTCTTGTTGTCATCGTCCCTGGTGTTTCCT	gb|TC282105			transferase activity	transferase activity	1482 homologue to UP:Q7XHK1_MAIZE (Q7XHK1) Beta3-glucuronyltransferase, partial (79%)	0	6.38198	6.36982	0	6.1639	7.20555		FALSE
Y	38245	40904	TC282550	GCACCTGCAACGAACAATCACCGGCACAGGCTTCAAAGCTTTGGGTCCATTCCTCAAACC	gb|TC282550			structural molecule activity	structural molecule activity	631 similar to UP:Q944L5_ARATH (Q944L5) At1g26740:T24P13_11, partial (43%)	0	6.1416	6.13134	0	6.1918	6.47735		FALSE
Y	38284	40925	TC308476	AAGAAGAAGAAATCAGCTCAGCTCAGCATGGCTTCCTCGTCCTTCAACAACAGTCACTGG	gb|TC308476	GRMZM2G031882	WOX9B protein Fragment	DNA binding	transcription factor activity	749 gi|226497890|ref|NP_001147238.1|: WUSCHEL-related homeobox 11 [Zea mays] (IDPct:61.04/Score:95.52)	0	6.14771	6.17193	0	6.30561	6.86295		FALSE
Y	38335	40951	TC296045	TGCTGGAGCTGTAGAATGAGAAATAACAAGAGAGAGATCAGGATCTGTTGGCTGGTCAGC	gb|TC296045	GRMZM2G135019	hypothetical protein LOC100193776	unknown		712 UP:Q6T2X1_DROVI (Q6T2X1) Troponin I-b1, partial (7%)	0	6.24982	6.33807	0	6.14568	8.58308		FALSE
Y	38366	40967	TC308087	TCAAGAAATACAGCCACCCAACTCATGCACCACATGGAAACACAACTTCTCACGAGGAAG	gb|TC308087	GRMZM2G075906	hypothetical protein LOC100273718	unknown		975 similar to UP:Q5N8I7_ORYSA (Q5N8I7) Zinc finger protein-like, partial (24%)	0	6.58796	6.29829	0	6.21335	6.64962		FALSE
Y	38370	40969	TC303263	GCACGAGGAATATGATGAGAAATGTAGGCAGCTAAGACACCAGGAATCAAGAGGAGAAAG	gb|TC303263	GRMZM2G122740	hypothetical protein LOC100382001	oxygen binding	oxygen binding	967 Zea mays clone EL01N0407E06.c mRNA sequence	0	6.25739	6.34518	0	6.48704	6.04876		TRUE
Y	38401	40986	TC313780	ATTCGGCACGACGCCACATTCATCAGTAGAAACCACCTATCCTGCCTGCTCTACCTACCT	gb|TC313780	GRMZM2G319187	hypothetical protein LOC100280379	signal transducer activity		917 UP:Q9FRZ1_MAIZE (Q9FRZ1) Response regulator 4, complete	0	6.20359	6.2384	0	6.25927	7.00899		FALSE
Y	38452	41014	TC312627	CCGCTCTACTCCGTTCTGTTCGCTTCTGCTTTAGGTGCGTGCCTAGCAGATGGTGAGGCG	gb|TC312627			DNA binding	DNA binding	1803 UP:MYBP_MAIZE (P27898) Myb-related protein P, complete	0	6.17991	6.23458	0	6.40429	7.18388		TRUE
Y	38500	41040	TC315707	GCGGCTCATGCTTCCGGCTCAACAACGTCGTCTGCAGAAGCACTGATGACCTGGGGCAGT	gb|TC315707	GRMZM2G015136	hypothetical protein LOC100382208	kinase activity	nucleotide binding	584 gi|226498624|ref|NP_001147903.1|: protein kinase [Zea mays] (IDPct:58.67/Score:180.6)	0	6.06609	6.08108	0	6.20163	7.17592		FALSE
Y	38511	41046	AI438678	TGCCTCCTGATTTCCCCGCGGAATTTAGAAATGTGCCCAGGTGGGTCTCGAGAAACATGG	gb|AI438678			unknown		508 homologue to UP:Q6ER71_ORYSA (Q6ER71) SEC14 cytosolic factor-like, partial (28%)	0	6.14771	6.26303	0	6.66107	6.59842		TRUE
Y	38488	41118	TC288511	CAAAAAATCAATATGTTTTTTGAACACCTGTGGATTACCTCCAACTCGCAGAGATCTCCG	gb|TC288511			unknown		1015 similar to UP:Q6F393_ORYSA (Q6F393) Expressed protein, partial (17%)	0	6.42626	6.47249	0	6.28355	7.02459		TRUE
Y	38565	41162	DR970150	ACAAAAACAATGGCCCTACCCCCTAAAACACCCCATCTGCTTTTACCTTTACCCAAAACA	gb|DR970150			kinase activity	protein binding	596 UP:Q5JLW0_ORYSA (Q5JLW0) Membrane protein-like, partial (6%)	0	6.09381	6.14364	0	5.97499	6.59544		FALSE
Y	38600	41180	BM501212	GCATAACCAGGTGGTCTTGGGGGGACTTCAGGTCAATGTCAAGAATTTTACCATACTTGT	gb|BM501212			unknown		279 homologue to UP:Q64HC1_MAIZE (Q64HC1) ASF:SF2-like pre-mRNA splicing factor SRP32 , partial (31%)	0	6.43129	6.24031	0	6.26491	6.12102		FALSE
Y	38639	41200	TC291196	TTGGCACTGGAAGAGGCAGACCGGCTAAAAGTCGAGTCAGATGAATTGGCAGCTGCCTCA	gb|TC291196			unknown		833 similar to UP:Q997C8_TUHV1 (Q997C8) Viral terminase (T89), partial (3%)	0	6.15583	6.14975	0	6.04439	6.7252		FALSE
Y	38543	41232	TC296446	GCAAGAGGAAGCAGATGAGTGGTTACAGAGCTGGTCTCATGTCGCCTTTTTCTTCGCAGC	gb|TC296446			unknown		1279 weakly similar to GB:AAD49974.1:5734709:F24J5 Contains PF:00069 Eukaryotic protein kinase domain. (Arabidopsis thaliana), partial (8%)	0	6.2817	6.20945	0	6.38024	6.53294		FALSE
Y	38619	41274	TC298567	AAACAGCTGATAGGTCAGCACTATCCTTTTTTCGTACCCATTTCAACATATTTAGGGGGT	gb|TC298567			binding	binding	815 similar to UP:Q6VB66_HHV1R (Q6VB66) ORF_06L, partial (5%)	0	6.10643	6.05745	0	6.18388	6.6907		FALSE
Y	38640	41285	CD984046	TCATCAGGTTGCTCCTGCTTATGCAACACCGCATCAGCCGCCTCAAGTAACCACTTATGT	gb|CD984046			kinase activity	nucleotide binding	298 gi|115466754|ref|NP_001056976.1|: Os06g0181100 [Oryza sativa (japonica cultivar-group)] (IDPct:63.89/Score:73.56)	0	6.46597	6.40088	0	6.23649	6.73742		TRUE
Y	38764	41351	TC314995	AGTTGCCATCGATCTTGCCCACATTGTTACTTGAGCTGAGCAGATACAAGCGGCTTGGGC	gb|TC314995			transferase activity	transferase activity	902 weakly similar to PRF:NP_568386.1:18420075:NP_568386 integral membrane family protein (Arabidopsis thaliana), partial (35%)	0	6.02459	6.03782	0	6.20555	7.78725		FALSE
Y	38706	41405	TC291377	GGTGCTAAAGAAGGGGTAGGGTCTAGTAGTACAGTATTTCCACTATGATGATTAGGGGCT	gb|TC291377			unknown		573	0	6.36807	6.19771	0	5.92125	6.98185		FALSE
Y	38749	41428	TC285028	CTGTTGCGTACTTGCATGCATGAATCCTGCATTGCGTGCAGTAATTAACATGTTTGATGC	gb|TC285028	GRMZM2G106204	LOC100283014	binding	binding	688 similar to UP:YAB1_ORYSA (Q7XIM7) YABBY protein (OsYAB1) (Filamentous flower protein 1), partial (85%)	0	6.99887	6.24222	0	6.21917	8.13545		FALSE
Y	38834	41473	TC282135	AGAATTGGGCACATTTTCCGAATATTCATTTTGGTCTAGGGCCCTGTGAAAGTAGCAACA	gb|TC282135	GRMZM2G074124	hypothetical protein LOC100273901	binding	binding	1125 similar to UP:Q6SS00_ANTMA (Q6SS00) YABBY-like transcription factor GRAMINIFOLIA, partial (49%)	0	6.84925	6.25172	0	6.20359	7.55919		FALSE
Y	38848	41481	TC288634	CGGCGTGGTTTCTGTGGGTGGGTTGAGGTCTTGAGGAGTTGACTACACAGATCGTTCTTC	gb|TC288634	GRMZM2G109589	hypothetical protein LOC100272889	transcription regulator activity	transcription regulator activity	737 weakly similar to PRF:NP_195062.1:15234163:NP_195062 terpene cyclase:mutase-related (Arabidopsis thaliana), partial (53%)	0	6.17193	6.13545	0	6.17193	6.52982		FALSE
Y	38960	41624	AI677547	AAACCGTTTGTTCTCAGTCGGGGTCTCCAAGCGGACCACACGTATTCTCCTGTGAATCTG	gb|AI677547			unknown		538 gi|115460448|ref|NP_001053824.1|: Os04g0609700 [Oryza sativa (japonica cultivar-group)] (IDPct:78/Score:83.19)	0	6.42962	6.44626	0	6.1416	6.22882		TRUE
Y	39065	41679	CD974977	ATTCAACCAAATAGCAAACAACTTCCCAGGTTATTCGAGCATGATCTTATCTTGCACCAG	gb|CD974977			motor activity	nucleotide binding	297 similar to UP:Q6UAL4_ORYSA (Q6UAL4) Myosin heavy chain class VIII A2 protein, partial (9%)	0	6.24413	6.3906	0	6.72247	6.07895		TRUE
Y	39066	41680	BM500588	GCTCTCCTTGGCAACCGGTGATGATCCCTACGCCTATGCTAGCCTGTTCCCTTTCTTTTT	gb|BM500588			receptor activity	receptor activity	461 homologue to UP:Q8S3Y1_ORYSA (Q8S3Y1) Typical P-type R2R3 Myb protein (Fragment), partial (41%)	0	6.11478	6.14975	0	6.21335	6.88264		FALSE
Y	39070	41682	DR452197	AACCTATATCTGTTGTTGGGATCTCGTCTCCGTGTAGCGCTCCCCGGATTGGGATCTAGA	gb|DR452197			unknown		772 gi|226509678|ref|NP_001143352.1|: hypothetical protein LOC100275975 [Zea mays] (IDPct:73.68/Score:63.93)	0	6.41954	6.36982	0	6.30195	7.10434		FALSE
Y	39078	41686	CF920066	TCTTAGGTGCACATTGTTATCATATTTGCATGTATTGCCCCACGGTCGAATATATAAGGC	gb|CF920066			unknown		434	0	6.20555	6.1639	0	6.27612	6.71425		FALSE
Y	39150	41723	TC282338	AAGAGCAAGGGGTTCCTGTCCTGCCTTCGAATCACCACAGAGGTGCTAGTATGTGTGGAT	gb|TC282338	GRMZM2G066304	hypothetical protein LOC100279220	unknown		2006 similar to UP:Q9LUF7_ARATH (Q9LUF7) Emb:CAB86899.1, partial (60%)	0	6.1334	6.18388	0	6.1127	6.79181		FALSE
Y	39045	41753	TC305863	TTGCTGAAGCAAGCTGCCCTACAAATTTTTTCCGCTGGATCAGGAGCCTTGAATATTTGT	gb|TC305863			unknown		1049 similar to UP:Q6K884_ORYSA (Q6K884) Transducin-like, partial (17%)	0	6.26115	6.24222	0	6.41616	6.85175		TRUE
Y	39204	41836	TC296409	CAGCAAGGCCATGACACTCAGGGTCCATGGGTCGTGGGTGTGGCTTGTTCAGCGCCTACT	gb|TC296409			DNA binding	transcription factor activity	753 weakly similar to UP:Q575Z8_MAIZE (Q575Z8) Alkaline alpha galactosidase 1 , partial (7%)	0	6.33807	6.29646	0	6.32193	6.61324		FALSE
Y	39227	41848	DT648371	AGGGAACCAAAGCTACACTTCATAGAGGTTATCACAGGGGGCTTTGCCAATGAACGTGAG	gb|DT648371	GRMZM2G321153	hypothetical protein LOC100276598	kinase activity		542 weakly similar to UP:Q53P17_ORYSA (Q53P17) Protein kinase domain, partial (14%)	0	6.25361	6.2114	0	6.47897	6.04221		TRUE
Y	39268	41955	TC296613	TGTTGATGGCTGGGAGTATGAGGCTGACATTCTCCAAAGTGCATTGAGGGAAGGCGTTGA	gb|TC296613	GRMZM2G160922	hypothetical protein LOC100382036	kinase activity	nucleotide binding	837 similar to PRF:NP_568041.1:18420244:NP_568041 protein kinase family protein (Arabidopsis thaliana), partial (18%)	0	6.49985	6.73606	0	6.8009	6.74012		TRUE
Y	39348	41998	CO450336	CCAGCGTCCGAGAACTTCTCGAGTGGAGGCCTTCAAAGCGTTGCTAACAGCTGCCAAAAC	gb|CO450336			kinase activity	transferase activity	657 homologue to UP:Q6YX79_ORYSA (Q6YX79) GHMP kinase-like protein, partial (13%)	0	6.17792	6.1334	0	6.60585	8.91439		TRUE
Y	39355	42002	TC297665	AGAAAAGAAGCTACTCCAACTATTCAAGATTTTCATGCAGACTCCATGCCACTTCCATGG	gb|TC297665	GRMZM2G400135	hypothetical protein LOC100383055	unknown		603 gi|186509871|ref|NP_187362.3|: EMB1974 (EMBRYO DEFECTIVE 1974) [Arabidopsis thaliana] (IDPct:42.31/Score:68.94)	0	6.22497	6.1918	0	6.54226	5.91409		TRUE
Y	39359	42004	TC304588	CCCCCGTTTTCCTTTCCCCCTGAACAGAATCCCAACCGGAGCGACCATGAAAGTTTTCTA	gb|TC304588			unknown		447 similar to UP:Q4B2H7_9BURK (Q4B2H7) Acetohydroxy acid isomeroreductase , partial (33%)	0	6.17991	6.22497	0	6.03782	6.66959		FALSE
Y	39368	42093	TC313760	ATCTGGAATAAACATAGTATGCGATTAATTGGTTCGTAATCGCTGGCTGTCCTGTCTTCG	gb|TC313760			unknown		299	0	6.18388	6.11061	0	5.93546	6.44626		FALSE
Y	39460	42142	TC281496	TTTCAGCTGGGCAATGCAACAAGTTAGTAATCACCTCGCTACTCTTCAAGTTATGTTACC	gb|TC281496	GRMZM2G006781	hypothetical protein LOC100273962	unknown		1300 similar to PRF:NP_568256.1:18416732:NP_568256 conserved oligomeric Golgi complex component-related : COG complex component-related (Arabidopsis thaliana), partial (41%)	0	6.30561	6.30743	0	6.75622	6.39575		TRUE
Y	39552	42192	CF024858	ATTGACACCTTGAAATGTAGGCATACTCTTGCTGATGGTTGGCTGCTGGATGCAAACATT	gb|CF024858			unknown		495 UP:Q8LK32_9POAL (Q8LK32) Resistance protein (Fragment), partial (10%)	0	6.20555	6.18388	0	6.08534	6.92719		FALSE
Y	39558	42195	AI834361	GTGTGTGTGCCTGTGGCCTATATAAAGGGATGCTCGGCACCCAGGACAACAGCAACCAAA	gb|AI834361			unknown		561 homologue to UP:C85A1_ORYSA (Q8GSQ1) Cytochrome P450 85A1 (C6-oxidase) (OsDWARF) (Dwarf protein) , partial (10%)	0	6.29462	6.18785	0	6.35403	6.57137		FALSE
Y	39622	42227	CO466914	TGTGTGTGTCAGTGTAGTGTGTGCATACGGACTTTTGGCCTTACGCTGAAACCGTCCGCG	gb|CO466914			DNA binding	DNA binding	832 similar to PRF:NP_188469.1:15229637:NP_188469 no apical meristem (NAM) family protein (Arabidopsis thaliana), partial (37%)	0	6.32012	6.36807	0	7.78725	6.24793		TRUE
Y	39539	42270	TC300704	AAAAGGCCCATCCAAGATGTTACGAAAGACCTAGTAGGAACGTCCATTTCTGTCAAGGTG	gb|TC300704	GRMZM2G016084	RNA binding S1	RNA binding	RNA binding	1588 similar to PRF:NP_566737.1:18403854:NP_566737 S1 RNA-binding domain-containing protein (Arabidopsis thaliana), partial (45%)	0	6.36632	6.31651	0	6.54844	6.05094		TRUE
Y	39605	42303	CD986145	ACTGGGTGGCAATTTCCTTAGTATGGGAGACATTCCTTTCTTTGTAAACTCAAATGAGTG	gb|CD986145	GRMZM2G088828	hypothetical protein LOC100383527	unknown		309 similar to PRF:NP_187374.2:22330899:NP_187374 GPI transamidase component PIG-S-related (Arabidopsis thaliana), partial (14%)	0	6.4363	6.47249	0	6.39232	6.33985		TRUE
Y	39647	42326	TC290931	ATCAACTGTAATGCTGTAGACGTCGGAGCTGAGTTCTCCCCATTCTCAAGTACTGGCCCC	gb|TC290931			unknown		525 similar to UP:Q6ALN9_DESPS (Q6ALN9) Related to terminase, small subunit, partial (7%)	0	5.95187	5.99774	0	6.14975	7.58796		FALSE
Y	39673	42341	TC283661	TGCCTGACCGACGAGACACAGGTGTTAGCCAGGTTCGAGGGCTTCCCTTCCAAGAAGCTG	gb|TC283661			unknown		824 weakly similar to PRF:NP_176303.1:15219860:NP_176303 proline-rich family protein (Arabidopsis thaliana), partial (14%)	0	6.04439	6.01569	0	6.17193	6.92837		FALSE
Y	39778	42396	TC297009	TTGGAACTGAAGCAGAAGCACAAGCTTGTCGATCAATTGCAGAAAGGGGTGTTATGCTTA	gb|TC297009	GRMZM2G162800	hypothetical protein LOC100277737	hydrolase activity	nucleotide binding	797 similar to UP:Q8YUN0_ANASP (Q8YUN0) Alr2309 protein, partial (19%)	0	6.03342	6.04876	0	6.8392	6.49665		TRUE
Y	39664	42421	TC311844	AGTCATCTTCCTCTTGCTCTCTAGTTTGTTCGGCGTATTCATCAAGTGATCCAGCAGGAA	gb|TC311844			unknown		815 weakly similar to GB:AAO63311.1:28950775:BT005247 At3g02220 (Arabidopsis thaliana), partial (60%)	0	6.1375	6.22882	0	6.40599	6.62059		TRUE
Y	39740	42460	TC288993	TTCATGGTTGAAGAGATTCATCGGGCGTGCGAAGAAGCCTGCAATGACATGGCCATTCCC	gb|TC288993	GRMZM2G131329	LOC100281660	carbohydrate binding	transferase activity	695 similar to UP:Q6TEC3_PEA (Q6TEC3) ZG10 (Fragment), partial (84%)	0	6.17991	6.27612	0	6.54535	6.1918		TRUE
Y	39761	42472	TC299857	AGCACCTGCATCTGCGACAAAATGCAGCAGCGGCATCGTCATCTCTGTGCTCTTGCCCCT	gb|TC299857			binding	molecular_function	1204 similar to UP:Q5U1G3_ORYSA (Q5U1G3) Class III peroxidase 130 precursor , partial (89%)	0	6.09592	6.16591	0	6.08958	6.48059		FALSE
Y	39843	42516	TC308256	GGCTTCATGGACATCCCTCATCCGCCTCTGGTGAATGACCCCTTTGTGTTAGTGGGATGC	gb|TC308256	GRMZM2G094792	hypothetical protein LOC100383912	unknown		637	0	6.39746	6.3837	0	6.22882	6.52669		FALSE
Y	39919	42556	TC307077	TATAATAGCATCATGAATCAGTAATGTTCCCTCACCTCCATTGTGATGCTGGCTGTTGTA	gb|TC307077			hydrolase activity	hydrolase activity	722 similar to UP:Q8L6B0_WHEAT (Q8L6B0) Triacylglycerol lipase , partial (44%)	0	6.2891	6.31651	0	5.85798	9.08108		FALSE
Y	39924	42559	DT647114	GCCACCGTCACCTTCCACGTCATCAACTTCCGCACCGATGTCGAGTTCGTGCTCTTCTCC	gb|DT647114	GRMZM2G138756	nucleotide pyrophosphatase/phosphodiesterase	hydrolase activity	hydrolase activity	697 similar to PRF:NP_172830.1:15222942:NP_172830 calcineurin-like phosphoesterase family protein (Arabidopsis thaliana), partial (8%)	0	6.34163	6.35579	0	6.05311	6.99774		FALSE
Y	39872	42615	TC295193	TGGTTTGGCATTGTTACTTCTCTTACTCCTGTTTCATGTCCCACTCTGAGGTGACCGGTG	gb|TC295193			nucleic acid binding	nucleic acid binding	1465 similar to UP:Q8LKG6_ARATH (Q8LKG6) Cleavage stimulation factor 64, partial (11%)	0	6.21335	6.22882	0	6.71425	6.44626		TRUE
Y	39990	42680	CB179178	AGTGGCTTATTTATATTGATACGCTGCACTTACCTCGTATGTCCTAGAAGTGAGTAGAGG	gb|CB179178			unknown		419	0	6.15381	6.2114	0	6.47897	6.2211		TRUE
Y	40090	42732	DR964305	GCTTTCTATGGGGTGAGTTGGAATTGCATCTGTCATCATACCTAAGTGAGGACTAACTGC	gb|DR964305	GRMZM2G009163	hypothetical protein LOC100217306	hydrolase activity	catalytic activity	791 weakly similar to UP:PROP_HUMAN (P27918) Properdin precursor (Factor P), partial (5%)	0	6.11478	6.1819	0	6.47086	5.94953		TRUE
Y	40006	42773	TC308377	CCCATCAATCTATGAGTTGCTGGCAAACCCTAACTTCCAGTGGAAAGACATCCCACTGCT	gb|TC308377	GRMZM2G007157	hypothetical protein LOC100384087	unknown		792 similar to UP:Q71LX7_LYCES (Q71LX7) Lecithine cholesterol acyltransferase-like protein, partial (41%)	0	6.37851	6.31288	0	6.84925	6.20945		TRUE
Y	40151	42853	CF035784	ATATTATAGCACTCTGCAGCCGGGATCCATGTGGCTAACCATCATAAGGTCTGAGGCAGC	gb|CF035784	GRMZM5G877316	eukaryotic initiation factor 5C CG2922-PF, isoform	binding	binding	498 similar to UP:Q53J68_ORYSA (Q53J68) Expressed protein (Fragment), partial (17%)	0	6.40429	6.29829	0	6.30743	7.25833		FALSE
Y	40278	42919	CO520385	GTTGGTTTTGGTAGTGCTGTTCTCAACGGATGCTATCTGTACTTATTTGGCGGCAAAGAC	gb|CO520385	GRMZM2G412674	kelch motif family protein	unknown		758 similar to PRF:NP_564684.1:18405298:NP_564684 kelch repeat-containing F-box family protein (Arabidopsis thaliana), partial (56%)	0	6.61618	6.72928	0	7.79831	6.03342		TRUE
Y	40140	42932	CF059777	TTCCACCAGCATTTTCCAGAGAAAGAGGGCGTGAACCTTAATGGCCCCCCTTTACACTTG	gb|CF059777			unknown		355 homologue to UP:O24400_WHEAT (O24400) Cu:Zn superoxide dismutase , partial (10%)	0	6.18587	6.20945	0	6.35931	7.28077		FALSE
Y	40187	42956	TC300712	GTGATCCACCGTCCATCTTCCGTCCTTGGCGTTCGTTCTCTTCCTCCTCTGGGACGATGC	gb|TC300712	GRMZM2G081571	mo-molybdopterin cofactor sulfurase	lipid binding	lipid binding	706 similar to UP:Q653D7_ORYSA (Q653D7) Molybdenum cofactor sulfurase protein-like, partial (46%)	0	6.52199	6.43463	0	6.70044	8.04549		TRUE
Y	40195	42960	BM075786	GCCAGCACCATTACAGTTCCCACATAGGATTTCACGCTTGCCTCCCATTTCCTTCACATT	gb|BM075786	GRMZM2G062788	bundle sheath defective2	protein binding	protein binding	499 homologue to UP:Q9XF14_MAIZE (Q9XF14) Bundle sheath defective protein 2, partial (84%)	0	6.1127	6.1334	0	6.13545	7.29002		FALSE
Y	40235	42981	CF015225	ATGATTCAGAAATTGGGCGCTTTCTCCCTTAATCTCAGTCTAGATCCCCTCCAACACTTC	gb|CF015225			unknown		454 gi|145353594|ref|NP_195281.2|: unknown protein [Arabidopsis thaliana] (IDPct:41.03/Score:63.93)	0	6.11478	6.19574	0	6.32012	6.50303		FALSE
Y	40311	43024	TC292218	AGAGGCAGAAAGTGATTCCTGCACAAGCGATATGGCTTTGTGTCCAGGAAGTAGCACTGA	gb|TC292218			hydrolase activity	transporter activity	1006 weakly similar to UP:Q6F3B5_ORYSA (Q6F3B5) Expressed protein, partial (17%)	0	6.30925	6.20359	0	6.44626	6.824		TRUE
Y	40330	43036	TC307288	AGAGCAACTCCAAGATGTTATCCGTTCACCTGGTGAGTTTCTCCTCTACATGCACCTAGC	gb|TC307288	GRMZM5G822426	hypothetical protein LOC100193843	unknown		1890 similar to UP:Q5ZDK5_ORYSA (Q5ZDK5) Tetratricopeptide repeat protein 2-like, partial (51%)	0	6.39575	6.36282	0	7.08215	6.96924		TRUE
Y	40353	43048	MAGI4_146671	CTTTCCGTACTCTTTCCTTATCTCCCACAGCTGCTCCCCAACTTCCTTCATGGTCGGCCG	gb|MAGI4_146671			kinase activity	nucleotide binding	maize MAGI4 gss assembly	0	6.20945	6.2211	0	6.20163	7.52513		FALSE
Y	40381	43065	DR806804	TCGCCCTCACCGTTGAGCTGGCGGCCTACTGGAAAGGGTGGCACTTTCAGAGGCCCAATT	gb|DR806804	GRMZM2G173759	hypothetical protein LOC100194288	unknown		794 similar to UP:Q7PC70_ORYSA (Q7PC70) Cellulose synthase-like C2, partial (15%)	0	6.41785	6.40599	0	6.66818	6.43796		TRUE
Y	40302	43104	TC294081	CCCGACGTCATGTCGCCGTCAAACCGAACGGCCAAGATCAAGTAGGACCCGGTGCAACGA	gb|TC294081	GRMZM2G060079	oxidoreductase, 2OG-Fe oxygenase family protein	catalytic activity	catalytic activity	939 similar to PRF:NP_192203.1:15236223:NP_192203 oxidoreductase, 2OG-Fe(II) oxygenase family protein (Arabidopsis thaliana), partial (8%)	0	6.08746	6.17193	0	6.41109	10.5559		TRUE
Y	40354	43133	CB278329	ACCTTTTCATCGATAAATATCTACTTGGCGGGTACCACAAAATTGCAGCCTTGCATGGTC	gb|CB278329			unknown		579 similar to UP:Q6DBI2_ARATH (Q6DBI2) At1g14590, partial (17%)	0	6.37851	6.14975	0	7.12516	7.05094		TRUE
Y	40466	43202	TC305134	GATCTGCGAGCCGTCCAAGTCCAGTACTCTTCTTTCCCTCAAGGAACTCTTGCAGCCGGC	gb|TC305134	GRMZM2G448607	low temperature-induced protein15	DNA binding		1324 UP:Q41833_MAIZE (Q41833) MLIP15 (Gmlip15 protein), complete	0	6.24603	6.20555	0	6.35755	6.44294		FALSE
Y	40478	43293	TC308656	CGCAGAGGCTAATCCAGACCGCGATGCTGCGGAGATCCTTCCCCCAGGCCTAGTTAAGGT	gb|TC308656			unknown		560 Zea mays clone EL01N0432F02.c mRNA sequence	0	6.10014	6.19771	0	6.17991	6.77215		FALSE
Y	40502	43306	TC292061	GTATCTACTGGACAGTGTTTTTCATATCTAGAAACTTTGCAAGCGGCTTGTGTAAGTGTG	gb|TC292061			unknown		485 similar to PRF:NP_191887.2:22331918:NP_191887 protein kinase family protein (Arabidopsis thaliana), partial (4%)	0	6.37678	6.26679	0	6.98185	5.89966		TRUE
Y	40566	43340	TC288148	AACTACACCTCCGGCTTCATCCACCACTGCACCCTCAGAAACCTCAAGCACGCCACCAAG	gb|TC288148	GRMZM2G077466	purple acid phosphatase	hydrolase activity	hydrolase activity	1961 similar to UP:Q84V55_ORYSA (Q84V55) Secretory acid phosphatase, partial (95%)	0	6.20945	6.27798	0	6.15987	6.73335		FALSE
Y	40598	43363	CF008932	AAGGAAGGGGAAAAGTGGTTTCTTAGAAAGTTTTGGTAGCCCCCTGCTTAACACCGAACT	gb|CF008932			unknown		494 UP:Q51K35_MAGGR (Q51K35) Predicted protein, partial (12%)	0	6.06609	6.06178	0	6.09803	6.71012		FALSE
Y	40605	43367	TC306896	CATGATCTAAATGATGCATGTAAGCTCGAGGTCACATATGATCAGGCTCCAGTCAACTCG	gb|TC306896	GRMZM2G134671	hypothetical protein LOC100383648	binding	binding	1856 similar to UP:O82112_ORYSA (O82112) Zinc finger protein, partial (61%)	0	6.29646	6.17193	0	7.03122	7.23936		TRUE
Y	40607	43368	TC306011	GGTAAAACCCCTGAAATCATCTCCAATCTTGTTAAGCCACTTCTTCGCCCCACTACAAGT	gb|TC306011	GRMZM2G105192	hypothetical protein LOC100216569	catalytic activity	nucleotide binding	1524 weakly similar to PRF:NP_850312.1:30687791:NP_850312 amino acid transporter family protein (Arabidopsis thaliana), partial (52%)	0	6.07039	6.08746	0	6.36632	6.77479		FALSE
Y	40609	43369	CO444589	CTGCCTGCAAGAAGAGGGGCCTTGACCAACCCTTAACCCTATTCGGGTTGCCCGTTGACC	gb|CO444589			hydrolase activity	protein binding	821 similar to UP:E2F3_HUMAN (O00716) Transcription factor E2F3 (E2F-3), partial (4%)	0	6.17193	6.11686	0	6.78398	6.37851		TRUE
Y	40639	43385	TC296131	CCACACCACCAAACCCGACAATGCTCAGCACGCCGGTTTTCTCCCTCTTGCCATCTTCAT	gb|TC296131			unknown		499 weakly similar to UP:Q6IEP0_ORYSA (Q6IEP0) WRKY transcription factor 41, partial (4%)	0	6.33807	6.24031	0	6.57894	7.2724		TRUE
Y	40645	43388	TC282892	GCCTCTGGAACTGGTGCATATCTGTGGAGAGAAATAACAAGCAAACCTGTGTTAAGCTCT	gb|TC282892	GRMZM2G130505	BTB/POZ domain containing protein	protein binding	structural molecule activity	1648 similar to UP:Q6Z5C8_ORYSA (Q6Z5C8) POZ domain protein family-like, complete	0	6.13955	6.20945	0	6.20359	6.84925		FALSE
Y	40595	43446	TC294128	TGACATTTTCATGCCGGCGTCTTTATTTGTGGAGACGTCGCACGTTCTGGCCCCTGTATT	gb|TC294128	GRMZM2G163683	hypothetical protein LOC100273156	catalytic activity	catalytic activity	1286 similar to UP:Q8VXP2_9ASPA (Q8VXP2) Beta-carotene hydroxylase, partial (52%)	0	6.36282	6.2384	0	6.86913	8.23649		TRUE
Y	40734	43527	BM501199	GAACCTCTTGATGTCAAAAGGCCTCGTCATGAATGGAGCTTAGTTGAGTGGGCAAAACCA	gb|BM501199	GRMZM2G700291	putative symbiosis receptor-like kinase	unknown		462 similar to UP:Q5MKK9_SESRO (Q5MKK9) Nodulation receptor kinase, partial (15%)	0	6.29278	6.36282	0	6.30195	6.79961		FALSE
Y	40792	43558	TC302258	CCTCAAATCCAGAAGCCGCTATATTGCACTCACCTTCCCCATCGCTGGACCTCATCCCCG	gb|TC302258	GRMZM2G052817	hypothetical protein LOC100192569	unknown		1487 weakly similar to UP:Q4NPG7_9DELT (Q4NPG7) PE-PGRS family protein, partial (5%)	0	6.30378	6.15178	0	6.23649	7.01903		FALSE
Y	40802	43564	CA830279	ATAAGTCCTATGCTAGTACGGCTACTTTATCTGCCTCGTTCTTTTGTTCTCCCCCTTCAG	gb|CA830279			unknown		450 1117005A04.y1 1117 - Unigene V from Maize Genome Project Zea mays cDNA, mRNA sequence.	0	6.36282	6.26866	0	6.56377	7.27426		TRUE
Y	40823	43575	TC295740	TTTCCCCCCACTTCAAGTACTCCTGTGCTTCAATCCGCTGCAGTTAGTTAGCATGGTTTC	gb|TC295740	GRMZM2G075712	hypothetical protein LOC100303821	unknown		497 gi|226505208|ref|NP_001143329.1|: hypothetical protein LOC100275925 [Zea mays] (IDPct:95.65/Score:51.22)	0	6.51254	6.30378	0	6.58946	9.28031		TRUE
Y	40733	43611	TC297475	TGTTTGGTGATGAGAGAAGCTCTTATCCTGCTAAACCGGCTGGCATCACACGCAAACTAT	gb|TC297475			unknown		782 similar to UP:Q45D64_9BURK (Q45D64) Substrate-binding region of ABC-type glycine betaine transport system precursor, partial (5%)	0	6.25927	6.27798	0	6.59246	7.35403		TRUE
Y	40921	43719	AW066217	TTCGACCTGTCAAGCAAATACCTAGATCATTAAGTGTTGGCCAAGTGATTTGGGCTCCAT	gb|AW066217	GRMZM2G071268	LOC100285393 (pco091746), mRNA	hydrolase activity	hydrolase activity	264 gi|226492718|ref|NP_001151758.1|: acylamino-acid-releasing enzyme [Zea mays] (IDPct:95.4/Score:174.1)	0	6.18388	6.26115	0	6.5157	6.01569		TRUE
Y	40923	43720	TC292224	AGCTACGGCTATAATGCTTCGAAAGGATGCCATTATCAGCAGGCTAACATACTTCACTGC	gb|TC292224			structural molecule activity	structural molecule activity	1168 UP:RL17_MAIZE (O48557) 60S ribosomal protein L17, complete	0	6.27612	6.24031	0	6.29829	6.51728		FALSE
Y	40935	43726	TC286906	ATCACGATACCTCAGGTGGTGCGACGTGCTGGGAGTAGGAGGACCACAGTGAGATTGTTG	gb|TC286906	GRMZM2G028929	coatomer protein2	protein binding	structural molecule activity	1056 UP:Q9M639_MAIZE (Q9M639) Epsilon-COP, partial (91%)	0	6.2075	6.12309	0	6.52669	6.76818		TRUE
Y	40922	43804	TC296506	AATTACTCTATGGGGAAAGACACAGTGATGGAGAGGCTCCAGTTATTCTTCGTTACTATT	gb|TC296506	GRMZM2G133421	hypothetical protein LOC100382966	transporter activity	transporter activity	552 weakly similar to UP:Q6V5H8_SISIR (Q6V5H8) Nuclear division RFT1-like protein, partial (23%)	0	6.31832	6.10434	0	6.86295	7.45286		TRUE
Y	40949	43818	TC294756	GTCCAACCGTCCAAGGATAAAAAATGAGCACGAACCTGGGAGGAGCCTCTTGCTTCGGCT	gb|TC294756	GRMZM2G047919	stress regulated protein (LOC100284893), mRNA	unknown		874 similar to UP:Q5VP08_ORYSA (Q5VP08) ATP-dependent Zn proteases-like protein, partial (66%)	0	6.3906	6.21723	0	6.31288	6.52356		FALSE
Y	41053	43881	TC309974	GGATTTGGAAAGGCGCTGTTTGATAAGAAGACAAACCCGTGTCCTGCCCATTAATTCCAC	gb|TC309974			lipid binding	transferase activity	1002 homologue to UP:Q53QX1_ORYSA (Q53QX1) Expressed protein, partial (20%)	0	6.08321	6.07895	0	6.08746	6.94017		FALSE
Y	41057	43883	TC294270	CAACCCCTGCTCTTTTCAGGAGCTATGAAAGAGCCTGTGTTGTTCCTTGGTACACTACCT	gb|TC294270	GRMZM2G139973	hypothetical protein LOC100192820	unknown		1591 Zea mays clone EL01N0529A02.c mRNA sequence	0	6.24603	6.13134	0	6.75622	6.50462		TRUE
Y	41141	43926	CF634912	GTGTGGCTTTGCTGGGTGTGTGAATAAGAGAGGCTGCACCATTGATTCTTTTGGGCAGGT	gb|CF634912			DNA binding	transcription factor activity	719 similar to UP:Q7XAA5_ORYSA (Q7XAA5) WRKY11, partial (10%)	0	6.20555	6.27053	0	6.46761	7.25172		TRUE
Y	41040	43959	TC301003	TGTAAGCATGATCTAGCGATCTGGCCGTCTTTATTTAGGCTGGAGCGAATCTATAGATTA	gb|TC301003			nucleotide binding	nucleotide binding	1404 homologue to UP:O04123_MAIZE (O04123) Calcium-dependent protein kinase , partial (26%)	0	6.14975	6.17193	0	6.60585	7.16591		TRUE
Y	41071	43975	CF637839	AGGGGAGGATGGTCCAAAAGTGTGTGGGGTAGATAAAATGTGTACTCACTAGGGTTGTAA	gb|CF637839	GRMZM2G065635	hypothetical protein LOC100191562	binding	molecular_function	516 homologue to UP:Q5CCK3_ORYSA (Q5CCK3) Cytochrome P450, partial (13%)	0	6.35931	6.45779	0	6.15785	6.21723		TRUE
Y	41188	44045	TC314225	AGAGGAAGCAAAGAAAACGAGACTTGGTGATGCCTCCACTTGTGGATGATGGCCTTCTAG	gb|TC314225	GRMZM2G062429	hypothetical protein LOC100384658	kinase activity	kinase activity	1177 similar to PRF:NP_194542.2:30687860:NP_194542 diacylglycerol kinase accessory domain-containing protein (Arabidopsis thaliana), partial (52%)	0	6.56377	6.26491	0	6.55305	7.63081		TRUE
Y	41196	44049	CA404327	TCTCGTCCTCTCAGCCTCCATTTCTTTCCCCGAAACGTCAGCCTGGTGTTAGAAGATCTG	gb|CA404327			unknown		645	0	6.03342	6.1416	0	6.14771	6.6865		FALSE
Y	41204	44053	TC288444	CGCAACCCCCACGCAATCTCACCGGAAAAACGCCTCCTCCAGTTGAGCTGAGCCTGAGCT	gb|TC288444	GRMZM2G374629	hypothetical protein LOC100277582	binding	binding	960 similar to UP:Q9M9U5_ARATH (Q9M9U5) F6A14.15 protein (At1g18740:F6A14_15), partial (21%)	0	6.36282	6.35579	0	6.25172	7.23362		FALSE
Y	41219	44061	DN233340	AGGTGTTCATGGATAGGGTCCGCAACAATCTCGATCTCCTTTGTGATATACCGCATGACC	gb|DN233340			unknown		688 weakly similar to UP:Q9SBM1_VOLCA (Q9SBM1) Hydroxyproline-rich glycoprotein DZ-HRGP precursor, partial (22%)	0	6.03782	6.14975	0	6.06178	6.50144		FALSE
Y	41229	44066	TC290271	TCACACTCACTCGCTCATAGATTGTCCTGTCCGTCCATCATCTCTAGCTAGCAGCTTCCA	gb|TC290271	GRMZM2G154735	LOC100281016	DNA binding	DNA binding	857 similar to UP:HVA22_HORVU (Q07764) HVA22 protein, partial (79%)	0	6.52356	6.31832	0	6.39232	7.28448		FALSE
Y	41195	44133	TC292011	ATAAAGCTGATTTTGGCTCTTCCATAATTTTCAGCTTCCTGCCCTTTTCCATCAGGTCCC	gb|TC292011			unknown		491	0	6.21335	6.27612	0	6.47897	7.54148		TRUE
Y	41218	44145	TC304861	TATTACAAAGAGCAGGTAACTGTTGCGAGAACTAAGCAGTTTGTACTGCTCCCAACCCTT	gb|TC304861	GRMZM2G091563	hypothetical protein LOC100191520	hydrolase activity	hydrolase activity	1070 similar to UP:Q94KI0_AVIMR (Q94KI0) Mitochondrial processing peptidase, partial (28%)	0	6.44294	6.44791	0	6.33271	6.24413		TRUE
Y	41232	44152	TC309462	CTTACGTCCTTACCTGTTGTTTTCCTCACCTCCCTTGACCCGTCGACCGTCGTCCCATGC	gb|TC309462	GRMZM2G051955	ZF-HD homeobox protein	DNA binding	receptor activity	752 similar to PRF:NP_197025.1:15242243:NP_197025 zinc finger homeobox family protein : ZF-HD homeobox family protein (Arabidopsis thaliana), partial (21%)	0	6.32553	6.25172	0	6.45121	7.2854		TRUE
Y	41362	44231	TC285230	AGATTATAAGCCAACTGTCCCATGTCTAAACATCAAGTAAATATGACTGGAGGTGGTACC	gb|TC285230	GRMZM2G128131	hypothetical protein LOC100272782	unknown		970 weakly similar to UP:STIP_SOYBN (Q43468) Heat shock protein STI (Stress inducible protein) (GmSTI), partial (14%)	0	6.23458	6.23458	0	6.46107	6.2817		TRUE
Y	41377	44239	TC306983	AACCTCATGGATCGAATTGCTGGCATCGTCTGAAGGGTGTATGACGTAGCTTCCGAGTTC	gb|TC306983	GRMZM2G090432	Cytochrome P450 CYP81A9	binding	molecular_function	955 weakly similar to UP:CP2C9_HUMAN (P11712) Cytochrome P450 2C9 ((R)-limonene 6-monooxygenase) ((S)-limonene 6-monooxygenase) ((S)-limonene 7-monooxygenase) (CYPIIC9) (P450 PB-1) (P450 MP-4:MP-8) (S-mephenytoin 4-hydroxylase) (P- , partial (7%)	0	6.46761	6.36632	0	6.38543	6.74819		FALSE
Y	41330	44298	TC283287	GAAATAGCTAACACAACACTCATGAGCGATCCACCTTCAGCCGACAAGCTTAAATCTCCG	gb|TC283287	GRMZM2G075562	hypothetical protein LOC100304421	binding	binding	1027 similar to UP:O82118_ORYSA (O82118) Zinc finger protein, partial (47%)	0	6.76421	6.38543	0	6.70874	6.02015		TRUE
Y	41351	44310	TC304762	CACAATCTTCTATGGAGGGAGTGTGCAAAGTCCTCATGTGACGTTTCCACATGGTTGGCA	gb|TC304762			unknown		1801 Zea mays clone Contig580.F mRNA sequence	0	6.02901	5.91886	0	6.43296	6.31288		TRUE
Y	41357	44313	TC302763	TCAGTACTCCAAGACAACAACTGCAGCTGTTACTAATGCTTATAGTACACAGGCCTTGGA	gb|TC302763			protein binding	protein binding	1022 similar to UP:Q6K2F0_ORYSA (Q6K2F0) Heat shock protein-like, partial (38%)	0	6.24982	6.31288	0	6.51254	5.88264		TRUE
Y	41367	44318	TC291136	GAAGGCGATGCTGTTATCAGGCGACACTTGGAAAGCTTGCCTCTGGAGACATTTGACTCT	gb|TC291136	GRMZM2G110897	Putative ion channel protein POLLUX Fragment	DNA binding	receptor activity	518 similar to GB:BAD89022.1:58430449:AB162158 POLLUX (Lotus corniculatus var. japonicus), partial (11%)	0	6.32733	6.20555	0	6.44956	7.29094		TRUE
Y	41458	44377	TC297446	CGTCTGTCGCCTCTGCGAGGAGTGACCCTTCTTCAGCTGAGCTTCCATCTGCCGTTCGCT	gb|TC297446	GRMZM2G172506	hypothetical protein LOC100280174 (LOC100280174),	protein binding	signal transducer activity	788 similar to UP:Q93Y14_ARATH (Q93Y14) Photoreceptor-interacting protein-like, partial (5%)	0	6.31832	6.24603	0	6.16189	7.9847		FALSE
Y	41505	44402	TC311104	CCCTCACCCCTGACCCTGCACTTGATAAACCTGACCTCCTCTGTGAATATTTGTCTGTTA	gb|TC311104			transporter activity	transporter activity	1886 similar to UP:POT2_ARATH (O22881) Potassium transporter 2 (AtPOT2) (AtKUP2) (AtKT2), partial (58%)	0	6.38716	6.27612	0	6.27053	7.26585		FALSE
Y	41507	44403	TC308143	CCAAACAAGCCCTTAACATGTTGTAGTTGCGTTATTCAGTTCAGTACGCATCTCCTCTCA	gb|TC308143			unknown		682 similar to PRF:NP_180177.2:30682996:NP_180177 expressed protein (Arabidopsis thaliana), partial (30%)	0	6.51885	6.12516	0	6.26491	7.24317		FALSE
Y	41509	44404	CK144370	GCCTCCTGATGTTTTGGCACAATGGATTGCAGACAGAGCACAGATCTGGACCCAGTATGT	gb|CK144370			hydrolase activity	hydrolase activity	245 weakly similar to UP:Q9FER4_MAIZE (Q9FER4) 20S proteasome alpha subunit, partial (33%)	0	6.31288	6.1918	0	7.25739	6.66959		TRUE
Y	41523	44412	TC289521	TTGGCTTCTTGCTTCTTGCTCGACGTGCGCCGTAACTAATCGACTATAAGCGTGGTGACA	gb|TC289521	GRMZM2G047637	Putative uncharacterized protein	unknown		933 similar to UP:Q6QH76_EUPES (Q6QH76) Cyclin D3-2, partial (13%)	0	6.32553	6.12722	0	6.2211	6.52042		FALSE
Y	41479	44473	DR972518	ACATGGACCGCTTCCGACAGAGCGTTGCAGACGGGATGGAGTGGCTCCGGTTGCTGTGAT	gb|DR972518	GRMZM2G387394	transferase	transferase activity		630 similar to UP:Q6K6S6_ORYSA (Q6K6S6) Anthocyanin 5-aromatic acyltransferase-like protein, partial (22%)	0	6.09381	6.16993	0	6.23458	7.04221		FALSE
Y	41481	44474	TC290073	CAGCGAGCGAACAGAACAGTAGCCAATTTGCCATCTCACAGTTGCGTTCCTCCGATTCCC	gb|TC290073	GRMZM2G052344	RING-H2 finger protein ATL2B	protein binding	RNA binding	1260 weakly similar to UP:ATL4M_ARATH (Q8GT75) RING-H2 finger protein ATL4M (NEP1-interacting protein 1), partial (74%)	0	6.02459	6.07895	0	6.58346	6.34341		TRUE
Y	41502	44485	TC299672	CAGTTCTTGTGCTGCACTACAGATGTTGTGTTGGATTGGAATTCGTCCCTCGCGACAATA	gb|TC299672			receptor activity	receptor activity	2989 similar to UP:ENAH_MOUSE (Q03173) Enabled protein homolog (NPC derived proline-rich protein 1) (NDPP-1), partial (3%)	0	6.28355	6.33985	0	6.50938	6.45943		TRUE
Y	41512	44490	TC306948	GTCCACGTCCTGCTCTTCCATGGCAGCGACATGTGGAAGCAGAGCAAGTCGGCCATGAAC	gb|TC306948	GRMZM2G421491	Glutathione transporter	catalytic activity	catalytic activity	2621 similar to GB:AAN72034.1:25083021:BT002023 isp4 like protein (Arabidopsis thaliana), partial (96%)	0	6.01346	5.99322	0	6.14364	6.5157		FALSE
Y	41516	44493	CO465994	GCCACCGTCTCATGGCCTGCTGATGAAAAAAGGAGGTGTTGGCATCACCCTCCTGAATAT	gb|CO465994			unknown		862 similar to PRF:NP_191227.1:15228989:NP_191227 expressed protein (Arabidopsis thaliana), partial (12%)	0	6.24982	6.2211	0	6.33092	6.43463		FALSE
Y	41520	44495	DN217794	TGGACGAGGTCTATGCGGCAGCTATGACAGCAAACGCTCACAACTTCATAAGGGGGCTTC	gb|DN217794	GRMZM2G025860	hypothetical protein LOC100383898	hydrolase activity	transporter activity	667 homologue to UP:Q8GU81_ORYSA (Q8GU81) MDR-like ABC transporter (MDR-like p-glycoprotein-like), partial (12%)	0	6.12102	5.96578	0	6.58045	6.01346		TRUE
Y	41676	44593	TC299002	CAAATCCCAGCAAATGTTCTTTTTCACTCGCTCACAGGTTCTTGTCCCGCTGCAGGTATT	gb|TC299002			transcription factor activity	transcription factor activity	971 similar to UP:Q6IEN5_ORYSA (Q6IEN5) WRKY transcription factor 46 (Fragment), partial (60%)	0	6.17792	6.14771	0	6.13134	6.57592		FALSE
Y	41680	44595	TC295941	AGAGCTGCAAAGAGCGTAGGTCGGGACTTCTCGACGTTCATCATGACCGACAACACCTGT	gb|TC295941	GRMZM2G027219	violaxanthin de-epoxidase	catalytic activity	catalytic activity	850 similar to UP:Q945R7_ORYSA (Q945R7) Violaxanthin de-epoxidase precursor, partial (43%)	0	6.10434	6.06609	0	6.17991	6.60288		FALSE
Y	41707	44609	CF012263	CAGCATGCTCGACAGATAATGTGACATTTGAACTGATGCGGTTCATTTTGGACGAGGCGA	gb|CF012263	GRMZM2G347645	hypothetical protein LOC100383976	unknown		695 similar to PRF:NP_176963.2:30697603:NP_176963 expressed protein (Arabidopsis thaliana), partial (28%)	0	6.15381	6.15381	0	6.33271	6.50779		FALSE
Y	41597	44635	TC301646	AGATGTTGATGCATTGATGCTGTGTTGGTGTAAATGCCAACACTTGGTGCTCTTGCAATC	gb|TC301646	GRMZM2G147814	CDK-activating kinase assembly factor MAT1 family	unknown		1107 similar to UP:O65567_ARATH (O65567) Puative protein, partial (3%)	0	6.47411	6.3837	0	6.7046	7.06178		TRUE
Y	41639	44659	TC315076	ACACCGACACGAAGAGGTTCAGCCACCGGTCTGGCACCTCCCACAGTCCCTTGGCATACA	gb|TC315076			protein binding	protein binding	1328 weakly similar to GB:CAA66613.1:1495271:ATRNAHELI RNA helicase (Arabidopsis thaliana), partial (8%)	0	6.32733	6.35579	0	6.9472	7.06717		TRUE
Y	41725	44719	CF009289	CTTGATGATGTTGTTGAACTCCACCCCCCTCAAATATGGCTTAATGTACAGTACAATTCG	gb|CF009289	GRMZM2G103382	hypothetical protein LOC100304242	hydrolase activity	hydrolase activity	635 similar to UP:Q6ZIM5_ORYSA (Q6ZIM5) Glycerophosphoryl diester phosphodiesterase 2-like protein, partial (24%)	0	6.33807	6.2724	0	6.05745	6.71973		FALSE
Y	41732	44723	TC288743	GGGAGAAGCCCATTTATTCAGATTTCCAGATTTTGTCTAGGGAAAGTGAATATGCTGCAT	gb|TC288743			unknown		1236 Zea mays clone Contig126 mRNA sequence	0	6.18982	6.14975	0	6.57894	6.32553		TRUE
Y	41741	44728	TC295526	TTTGGCAAGCAGATGCGCCTCGTATCTCCGCAGCCTCTCCTCCATTCTCGCCTTGTACGA	gb|TC295526			unknown		542 similar to PRF:NP_188480.1:15229658:NP_188480 expressed protein (Arabidopsis thaliana), partial (60%)	0	6.18587	6.24222	0	6.49025	7.63735		TRUE
Y	41745	44730	TC304090	CGACTTCATCGCAGCTGCCTTGCCCAAGAACGCCTCCAAGTCGCCATACCTCTTCGCAAC	gb|TC304090	GRMZM2G431018	hypothetical protein LOC100216747	kinase activity	nucleotide binding	886 similar to UP:Q84SG9_ORYSA (Q84SG9) Serine:threonine kinase receptor-like protein, partial (9%)	0	6.09592	6.25927	0	6.08534	7.02237		FALSE
Y	41780	44833	TC282855	AGCTGCAGGAATGTTGCACTCAGCTTGCATTGATGAAAAAGGTACTTTGTTCATATTTGG	gb|TC282855	GRMZM2G134313	hypothetical protein LOC100194342	unknown		1748 similar to PRF:NP_680156.2:30682540:NP_680156 regulator of chromosome condensation (RCC1) family protein : UVB-resistance protein-related (Arabidopsis thaliana), partial (67%)	0	6.11686	6.15987	0	6.49025	6.43129		TRUE
Y	41870	44899	CF974823	TCCAGCTCTGATTGGTAAGGAACTAAGCATGCCCCTCTCATATTTGCGTAGATGCGTTGT	gb|CF974823			unknown		650	0	6.08746	6.08534	0	6.28355	6.70598		FALSE
Y	41934	44934	TC290728	AAAGGAGGGCTATGTTGTCTTTCAGATTGATTCTTCTATGGACCTTGCCCTCCAGGAATT	gb|TC290728	GRMZM2G071518	hypothetical protein LOC100274060	unknown		919 similar to PRF:NP_850838.1:30686344:NP_850838 tubulin family protein (Arabidopsis thaliana), partial (37%)	0	6.48543	6.47735	0	6.53138	6.2555		TRUE
Y	41877	44987	BG319673	TTCCTCGGGTTGGTGGTGACGTCCACCTTGTCTGGCTTTTGTTCTTAAGCCGATCCACCC	gb|BG319673			unknown		339 weakly similar to UP:Q6T6K0_9TRYP (Q6T6K0) Argonaute-like protein 1, partial (3%)	0	6.16792	6.14364	0	6.4822	6.93899		TRUE
Y	41886	44993	TC298064	AAGTCTGTGGTGCACTGCATGCTAGCATTCAGCCAGCCGGTGTGGCTGTTGCTCTGCAGT	gb|TC298064	GRMZM2G106376	hypothetical protein LOC100193984	hydrolase activity	hydrolase activity	812 similar to UP:Q8VYU3_LYCES (Q8VYU3) GTP cyclohydrolase I , partial (33%)	0	6.32193	6.24793	0	6.43796	7.44791		TRUE
Y	41980	45150	CF035504	TTAGGAGCATTTTCGTCTAATGCAAAAGGCAACGATGGGTTAATTGTGCCTGTGGTGCTC	gb|CF035504			unknown		447 weakly similar to UP:Q9FT44_ARATH (Q9FT44) VPS13-like protein, partial (3%)	0	6.10852	6.28355	0	6.49346	6.30195		TRUE
Y	42047	45184	DR826547	TGACCCAAAAAAGGGGCACGTCCCTAGTCAATTATGTACTAATATTCCCCCCCCTTATGC	gb|DR826547			unknown		471 weakly similar to UP:Q7Y1Z2_WHEAT (Q7Y1Z2) 27K protein (Fragment), partial (31%)	0	6.16993	6.17193	0	6.57894	6.77873		TRUE
																		551

## Sheet: clstrall-8-OnOnOnOnOff
Include	ProbeUID	FeatureNum	GeneName	Sequence	Accession	ProteinID	ProteinDescript	GO_Name1	GO_Name2	EST_Description	ControlType	0.15mm	0.25mm	0.40mm	0.70mm	1.0 mm		6.4
Y	71	48	TC308684	TCGCTGTTGTTCATGTTCAGGTTTAGGATCGTAGTTTTATTGTCACTTTTTTGTGAGCCC	gb|TC308684			unknown		366	0	7.82528	7.6575	7.87283	8.23649	0		TRUE
Y	45	119	TC304452	TGCTGGAGCTGTTGATGCACCACCTAAAGGTTCCAACGCACAAGGAACATCAGCTCATGC	gb|TC304452	GRMZM2G031529	hypothetical protein LOC100279860	nucleic acid binding		882 weakly similar to PRF:NP_193696.2:22328805:NP_193696 RNA recognition motif (RRM)-containing protein (Arabidopsis thaliana), partial (8%)	0	6.84674	6.99095	6.7252	6.48543	0		TRUE
Y	176	292	DT939628	AGTTGAAGAGTGATGACACAAGCAAGGGTAATTTGCATTTGTCCGCTAGGGAGTCCAAGC	gb|DT939628			unknown		850	0	6.55919	6.82909	6.8125	6.67948	0		TRUE
Y	468	647	TC297721	GCTGTGGAGAATTCGGACTTTAAAGCCTCAAGTCTGAACCATATGTGAAGTCTGAACTGT	gb|TC297721			unknown		578	0	6.93664	6.82782	6.81121	6.67948	0		TRUE
Y	775	917	TC283822	CACCACCTAAAAAGTATGTGGCACAAAGCACATATAGGATCAAGGCTAGCCAACTTCACA	gb|TC283822			unknown		730	0	6.52042	6.66249	6.82273	6.48382	0		TRUE
Y	941	1100	TC291815	GCGCCACCATTAGGGGCTGAGATTCCAAAATCCAAACAGCAGATTAGTTTCCATTTTCCC	gb|TC291815			unknown		452 similar to PRF:NP_850358.1:30688811:NP_850358 zinc finger (C2H2 type, AN1-like) family protein (Arabidopsis thaliana), partial (5%)	0	6.3906	6.54071	6.56529	6.65535	0		TRUE
Y	958	1203	CD973789	TGGAAATGAGGAAATGCCTCAGGAATGTGACGGTTTAGAAGCTTCATCGAGTGTAGTGTG	gb|CD973789			unknown		421 weakly similar to UP:Q537F4_9VIRU (Q537F4) Protein tyrosine phosphatase, partial (7%)	0	6.40599	6.55612	6.49665	6.42626	0		TRUE
Y	974	1296	CF049976	ACACATCAACAAGTAGTTTCATTCATCTGGGCAGTGTTGACACGAATTATACCTGAGCCG	gb|CF049976	GRMZM2G167338	telomerase reverse transcriptase catalytic subunit	DNA binding		404 similar to UP:TERT_ORYSA (Q8LKW0) Telomerase reverse transcriptase (OsTERT) , partial (10%)	0	6.58496	6.58496	6.49025	6.33271	0		FALSE
Y	1174	1409	DT640569	AACACATGATATGGCATGGAAAGCTCATTACAGGGAAGTGTTCGACCATGGAATCCGAGA	gb|DT640569			unknown		847 similar to UP:Q7XUE7_ORYSA (Q7XUE7) OJ991113_30.24 protein, partial (30%)	0	6.4545	6.7761	7.02791	6.52669	0		TRUE
Y	1167	1489	CF008869	GACACGAGTATAGTCTCAAGAGGGCATGTCTTGCGCCAATCTAACATGATATGGGAGCCC	gb|CF008869			transferase activity	transferase activity	570 similar to UP:Q7XB12_ORYSA (Q7XB12) Homogentisic acid geranylgeranyl transferase, partial (23%)	0	6.29646	6.25172	6.29829	6.57289	0		TRUE
Y	1255	1544	DR796430	GCCATGGACGAGAAGAAAATGGTTGTCTTTGTCATGCAACAAGCTGTTTGGAATGTTGAC	gb|DR796430			unknown		709 similar to UP:Q8L8G5_MAIZE (Q8L8G5) Nucleosome:chromatin assembly factor group A, partial (11%)	0	6.74685	6.80607	6.67666	6.9472	0		TRUE
Y	1344	1674	TC285933	CCTTTCAATCCCGAATGGGGTTTAAGGTTTCCAAAGTAGCCCTTAGTATGTATTCTGAGC	gb|TC285933	GRMZM2G067985	hypothetical protein LOC100191561	nucleotide binding	protein binding	1779 UP:Q5XPX5_SACOF (Q5XPX5) Actin, complete	0	8.80155	8.58984	8.47452	8.5611	0		TRUE
Y	1576	1975	CF053225	ATTCCAAGGCATTCATACGGCTTATAAACTATATTCTCCATCTTGAAAGACTGCTGCTGC	gb|CF053225	GRMZM2G457178	hypothetical protein LOC100381737	unknown		390	0	6.4363	6.52042	6.46597	6.61618	0		TRUE
Y	1814	2109	TC310077	TTGGTTATTGAAAGGGCGCCCATAGCTGCAAACATAGCTGTGACCACATGATGATGACGA	gb|TC310077			unknown		978 similar to UP:O82143_ORYSA (O82143) OsS5a (26S proteasome regulatory particle non-ATPase subunit10), partial (15%)	0	7.86666	7.75087	7.7502	8.02735	0		TRUE
Y	1979	2282	CF053155	GGTGCTGGATACACTGACAAAGCAGTGGTCATAAGATGTGTCCAACGTGACCAGTCCAGT	gb|CF053155			unknown		271 gi|115482718|ref|NP_001064952.1|: Os10g0495600 [Oryza sativa (japonica cultivar-group)] (IDPct:87.78/Score:162.9)	0	6.94603	7.21432	7.06286	7.04658	0		TRUE
Y	2259	2608	CO452062	TCATTTGTTGGCATATATGTGTTGTGAACAGAACAATCTGCTCGCTGGGAATGGAGATTC	gb|CO452062			unknown		857	0	6.79572	6.6865	6.41447	6.74281	0		TRUE
Y	2411	2858	AI737083	AGTAGTAGAAGCCCGTAAGGATTAAAGCCAAGTGAATTTCTAGTTGTGATTTTGTGGTGG	gb|AI737083			unknown		611 605017E07.x2 605 - Endosperm cDNA library from Schmidt lab Zea mays cDNA, mRNA sequence.	0	8.96376	9.32553	9.68527	10.2827	0		TRUE
Y	2657	3163	TC295506	ACCGGGAAAAAGACATGGGACAAATAGAAGACATCTAAAGCTTTCCAAGGCAGATGCCTC	gb|TC295506	GRMZM5G805232	hypothetical protein LOC100279413	unknown		1710 homologue to UP:Q9FLZ6_ARATH (Q9FLZ6) Emb:CAB62594.1, partial (5%)	0	6.81378	6.853	6.99661	6.25361	0		FALSE
Y	2760	3216	TC289702	TCTTGCCACATATGCAAGAGGCAGAACCCTGGGCATGTTGAATATTTCGCGAACTATGAG	gb|TC289702	GRMZM2G456241	hypothetical protein LOC100383358	protein binding	protein binding	469 gi|115462969|ref|NP_001055084.1|: Os05g0279400 [Oryza sativa (japonica cultivar-group)] (IDPct:80.13/Score:278.9)	0	6.63081	6.74953	6.56224	6.88874	0		TRUE
Y	2879	3281	AI065522	ATCTTCACTCATATTTTGTTCGCCACAGGGGGAGAAAGTGGTTATAAGGGCTTATATTTC	gb|AI065522			unknown		480	0	7.12412	7.02126	6.55919	5.97957	0		FALSE
Y	2906	3295	TC311709	AAGAGGATGAATTCTTGAGGCCTCTTGCAGCTGAAATCCAAGTTGCCTGAAGTAAAAAAG	gb|TC311709	GRMZM2G093902	hypothetical protein LOC100194112	RNA binding	structural molecule activity	1329 similar to UP:Q9FJA6_ARATH (Q9FJA6) 40S ribosomal protein S3 (AT5g35530:MOK9_14), partial (86%)	0	10.1896	10.4694	10.512	11.0592	0		TRUE
Y	2814	3331	DR787859	AGATCGAGTTGTCTCAATTCTTTGATCAGTGCATGCGGTGAATCTGGAGCTCTGGCTCGG	gb|DR787859			unknown		732 weakly similar to PRF:NP_195209.1:15236204:NP_195209 pentatricopeptide (PPR) repeat-containing protein (Arabidopsis thaliana), partial (21%)	0	6.38716	6.39746	6.44956	6.50303	0		TRUE
Y	3057	3458	DR971768	TCGTCGGCGACAAGTCGCGCGATCAGATCGTCAATCTCAACTACATGCTCACCAAGTCCC	gb|DR971768			unknown		828 similar to PRF:NP_172519.1:15218552:NP_172519 expressed protein (Arabidopsis thaliana), partial (21%)	0	6.38024	6.46107	6.39917	6.56529	0		TRUE
Y	2968	3496	TC287966	TGGGAAGCCCATAAGAGTAAACAAGGCTTCCCAGGATAAGAAGAGCTTGGACGTTGGAGC	gb|TC287966	GRMZM2G170699	Putative uncharacterized protein	nucleic acid binding	RNA binding	1469 Zea mays clone EL01N0530C07.c mRNA sequence	0	6.67666	6.62936	6.59246	6.67243	0		TRUE
Y	2984	3505	CF057049	ATCTTGTCGAAGACGCAACGGTCCCTATGGTTCCAGATGGTCCAGAAACCAAGGATTATT	gb|CF057049			unknown		577	0	6.29646	6.46761	6.4363	6.30743	0		FALSE
Y	3163	3598	DR831192	TTGAAAGCTTCCCACAGTGCAAAATCCACAGCAGATACTGTCAAAGGATCATCATCAGCT	gb|DR831192	GRMZM2G169116	hypothetical protein LOC100193454	unknown		807 similar to UP:Q5QM94_ORYSA (Q5QM94) Rubisco subunit binding-protein beta subunit-like, partial (57%)	0	7.36019	7.78267	7.46434	7.02901	0		TRUE
Y	3203	3619	CD573030	AAAATGAAGTTGTGAACCACCCTAGAAAACTATGGGACGATGATTGCCCTTGGGCAGAGT	gb|CD573030			unknown		546 similar to PRF:NP_200659.2:22327950:NP_200659 expressed protein (Arabidopsis thaliana), partial (9%)	0	6.46271	6.70874	6.90087	6.52199	0		TRUE
Y	3340	3775	TC312817	GAAGAGGAATGTGACGGAGTTAGCACTACCTCCACATAATGGGAAGGTTGGGTTAAAGCC	gb|TC312817			unknown		1382 weakly similar to UP:Q6R130_CITSI (Q6R130) Dihydroflavonol-4-reductase, partial (8%)	0	6.96694	6.89482	7.07468	6.94603	0		TRUE
Y	3363	3871	TC291145	TAAGATACATGCTCAACTGTATTTTGAGTGTAGCACAGCAGACAATATTGGCACACTTGG	gb|TC291145	GRMZM2G044775	hypothetical protein LOC100279376	hydrolase activity	hydrolase activity	1193 similar to PRF:NP_564316.1:18396900:NP_564316 MutT:nudix family protein (Arabidopsis thaliana), partial (33%)	0	7.29186	7.38888	7.56148	7.52904	0		TRUE
Y	3536	3962	TC307877	GGACTGCAAGCTTTCCTATAACGTGGCACATCATAAGAAACATACATAACTCCAATTTCC	gb|TC307877			unknown		741 weakly similar to UP:Q5ZDR1_ORYSA (Q5ZDR1) RNA-binding protein-like, partial (9%)	0	6.62498	6.63662	6.65535	6.35755	0		FALSE
Y	3657	4111	TC282216	TTGAGGGAAACTGTGAAACGAAGTATGGACGACCATGTTGATGGGCAGGTAACACAGGGA	gb|TC282216			unknown		499 weakly similar to PRF:NP_566448.1:18399925:NP_566448 regulatory protein RecX family protein (Arabidopsis thaliana), partial (10%)	0	9.92733	9.88295	9.70788	9.72161	0		TRUE
Y	3743	4156	TC308399	AAAGGAGATGGTACAAACAACTCTGAATCTAAGCAGGAATCCAATACAGATGAAGGATGG	gb|TC308399	GRMZM2G038401	hypothetical protein LOC100278654 (LOC100278654),	hydrolase activity		1208 weakly similar to UP:AFG32_HUMAN (Q9Y4W6) AFG3-like protein 2 (Paraplegin-like protein) , partial (6%)	0	6.824	7.14568	7.0542	6.52513	0		TRUE
Y	3651	4192	TC301909	GCATTGACCGGTTAAGTTTGGTCCCTCACTCAATTTGGACCTCTAATTTGATGAACATCT	gb|TC301909			unknown		635 similar to UP:Q9M4D3_MAIZE (Q9M4D3) CMP-KDO synthetase (Fragment) , partial (8%)	0	6.24793	6.21335	6.38543	6.77742	0		TRUE
Y	3757	4248	DR818092	ATTGGGAGGTTGATGTTCAATTGGAGTTGTTTCACACAGATATAGGCGCAAATCGTCTAT	gb|DR818092			unknown		759 weakly similar to UP:Q9SXH2_IPOBA (Q9SXH2) 24 kDa vacuolar protein VP24, partial (11%)	0	6.16993	6.37156	6.30195	6.63517	0		TRUE
Y	3767	4338	TC295783	AAGGAACTGCAAGCGAATGTTGTCCATTTAAGCTTGCTAAGCAGGCACTACAAACGTGCA	gb|TC295783	GRMZM2G033828	Retinoblastoma-related protein 3 (ZmRBR3)	unknown		1480 similar to UP:Q8H252_COCNU (Q8H252) Retinoblastoma-like protein, partial (31%)	0	6.84046	7.02015	6.97613	6.41616	0		TRUE
Y	4508	4992	DR798055	TCAAACGAGGAGCGGATGGACAGAGGGGACGGAGGCTGGATGAGGCACTAGACCACTAGT	gb|DR798055	GRMZM2G120440	hypothetical protein LOC100383101	protein binding	protein binding	748 weakly similar to PRF:NP_197218.2:42567905:NP_197218 expressed protein (Arabidopsis thaliana), partial (8%)	0	6.10852	6.40088	6.56834	6.05311	0		FALSE
Y	4733	5282	TC284170	ATTCAATCACTAGCATTGCCATTAGCAATTATTAACTGGATCGGGTGACAACAAGCGTAC	gb|TC284170			unknown		1391 weakly similar to UP:Q5QPY4_MAIZE (Q5QPY4) Glycosyltransferase, partial (7%)	0	6.0917	6.19574	6.61471	6.43463	0		TRUE
Y	4740	5286	TC297180	CAGAGAGGAGAGGAACCCAAGGAAGTGTGGATATGGCTTAGTTCCGCAGAGTTCTTGGTT	gb|TC297180			unknown		1212 similar to UP:EFTS_STRAW (Q82JX8) Elongation factor Ts (EF-Ts), partial (6%)	0	6.58946	6.69905	6.90569	6.2817	0		FALSE
Y	4744	5288	BQ528171	TGAAAAAGTAGATCTTGTTGAAGTGTTAACTCGTCAAGTTGAAAATCTGCAGCGAGAGCG	gb|BQ528171			unknown		578 homologue to UP:Q75KQ9_ORYSA (Q75KQ9) Expressed protein, partial (9%)	0	6.74147	6.90328	7	6.77083	0		TRUE
Y	4889	5449	CX129488	AGCAAAGTGGTGCTAGTTCTTCATCAGTTGAGAAAACAAAGTCCATTGTTAGTCACTTGC	gb|CX129488			structural molecule activity	structural molecule activity	300 weakly similar to PRF:NP_197941.1:15239473:NP_197941 expressed protein (Arabidopsis thaliana), partial (12%)	0	6.36107	6.50779	6.58195	6.53916	0		TRUE
Y	4934	5556	CD947521	GATCTGTCGAACAACAACCTAGAAGGCGAGATACCTTCCAGTATCGATTTCTCGGATGGT	gb|CD947521			unknown		225 similar to UP:Q5S1N9_COCNU (Q5S1N9) Somatic embryogenesis receptor-like kinase (Fragment), partial (5%)	0	6.6837	7.06717	7.06393	6.55152	0		TRUE
Y	4936	5557	TC280184	CAACTGAGAAAACGGATAATGAAGAAGCGCAGAGTCAAAACTCTTTCATTTGCGATTACC	gb|TC280184			unknown		1953 weakly similar to UP:Q9FQ08_ARATH (Q9FQ08) Ku70-like protein, partial (75%)	0	6.85175	6.74551	6.70598	6.55766	0		TRUE
Y	5075	5630	TC309720	ATGAAGACAACAGGGTTTTTCAGTTGGAATTTGGGAATGACATCACATTTACCACCACAG	gb|TC309720			unknown		663 similar to GB:BAB10320.1:10177186:AB017061 mutator-like transposase-like protein (Arabidopsis thaliana), partial (4%)	0	6.20945	6.47897	6.38543	6.09592	0		FALSE
Y	5094	5640	TC291313	CAAATAATCGCAAGACTTGGATAGATTCCAAGAGTAAAGTTGCTTCTCAGGAAGTGGAAG	gb|TC291313			unknown		232	0	6.42459	6.56224	6.57894	6.35755	0		FALSE
Y	5078	5716	TC283590	TAAGAGGCAAAAGGAACATAAGGATAGAGGAGAGAAATAAACAATGGGGAAGGGAGATGT	gb|TC283590	GRMZM2G157177	transcription factor HBP-1a	DNA binding		755 similar to UP:Q41556_WHEAT (Q41556) Transcription factor HBP-1a(C14), partial (28%)	0	6.34873	6.49985	6.43463	6.17193	0		FALSE
Y	5192	5778	CD996783	TCCTGCTGGAGCTTTGAGGATTTCGGTAGGAGCTAATATTTTCAGGGGAGTTTTGTATCT	gb|CD996783			unknown		409	0	7.23745	7.16792	7.1127	6.52042	0		TRUE
Y	5264	5816	DT640236	TGCTGTTGAATGAAGGCCAGATTCACCTGTTCGAACACTGGCCTGAACCAGGTGTCGATG	gb|DT640236	GRMZM2G161493	Putative uncharacterized protein	transferase activity	transferase activity	717 similar to UP:Q5Z8Y4_ORYSA (Q5Z8Y4) UDP-N-acetylglucosamine pyrophosphorylase-like, partial (29%)	0	6.71973	6.84674	6.79961	6.54226	0		TRUE
Y	5251	5893	TC285008	TGAAACAGAAATTATTAGGCAGCGTGAAGCTAGAAGGGGTTCACCAAAGACTGAAGCCCA	gb|TC285008	GRMZM2G124321	hypothetical protein LOC100280211	unknown		768 similar to PRF:NP_178438.2:42568906:NP_178438 uvrB:uvrC motif-containing protein (Arabidopsis thaliana), partial (29%)	0	6.46761	6.34873	6.42122	6.47411	0		TRUE
Y	5360	6037	TC290252	GACACAGGTGGGCGAGATGAGTATTCTAAGGCGCTTGAGAGAACTCGGGAGAAGGAACTC	gb|TC290252			unknown		1118	0	8.34607	8.57365	7.33628	6.58796	0		TRUE
Y	5591	6157	TC309803	CTATCCACATAGGTGATGAGGAAAACCTGTCTTTTGGCGACTTGGAAGAGGATGATGTGA	gb|TC309803			unknown		710 homologue to UP:Q70KS2_ORYSA (Q70KS2) BSD protein (Fragment), partial (5%)	0	6.94486	7.07146	7.40003	7.47492	0		TRUE
Y	5833	6369	CO464199	CAACACTGCAGAAGAAAATGCCCACGAACTTCTCGATAATTTGCATGATGCTACCGGAAG	gb|CO464199			unknown		757 similar to UP:Q7UR97_RHOBA (Q7UR97) Probable 30S ribosomal protein S15, partial (18%)	0	6.43962	6.77083	6.86542	6.35579	0		FALSE
Y	5710	6388	DT639929	AGAAACAGAGGGGATTTCATTTCAAGGGACAAGAACAAACATGGCAGGACTGCAGGAGAG	gb|DT639929			unknown		759 weakly similar to PRF:NP_566273.1:18397481:NP_566273 heavy-metal-associated domain-containing protein (Arabidopsis thaliana), partial (14%)	0	6.17792	6.22882	6.50303	6.09803	0		FALSE
Y	5892	6486	TC301626	ACTAGAGCCATTATGTGACACCATGTCACGTTGTTTGATGAATTCCTTCTATCTGCCCCT	gb|TC301626	GRMZM2G155974	LOC542055	nucleotide binding	nucleotide binding	2183 UP:Q7XB40_MAIZE (Q7XB40) Glutathione synthetase , complete	0	8.41363	8.35843	8.50661	8.29094	0		TRUE
Y	5936	6508	TC291111	TATTATTTAGCTCCGGTTGATGTACAAATGTGGGTCACGTGATTCTGTACATGTACATGG	gb|TC291111			catalytic activity	nucleotide binding	567 similar to UP:Q6QJL4_FAGES (Q6QJL4) Cytokinin oxidase (Fragment), partial (14%)	0	7.19081	6.75355	7.11582	6.732	0		TRUE
Y	5869	6558	TC308271	ATGATGCTGTAAATGAAGCTGTAAGCTCTTTTAGGAATGATGACCTTGAGCTCGATTCCG	gb|TC308271			unknown		990	0	6.40088	6.49025	6.48704	6.43962	0		TRUE
Y	6043	6650	TC306658	GCACGAGGGATAAATGACAGCTACAGACCAACACTCAAACATATTGGGTCCCAATCCATG	gb|TC306658			unknown		1056 Zea mays clone Contig338 mRNA sequence	0	6.64386	6.52982	6.49346	6.33092	0		FALSE
Y	6077	6670	CO447247	CACCCCCTTCGACAGGTAAACGTGATGTTTTCTTTTGTCGGTGATGTGCTTTTGGTTGCA	gb|CO447247			unknown		844 similar to UP:Q8CBQ4_MOUSE (Q8CBQ4) Mus musculus adult male urinary bladder cDNA RIKEN full-length enriched library clone:, partial (11%)	0	6.62644	6.79051	6.88631	6.49825	0		TRUE
Y	6249	6929	TC291267	GATCTAGCTAGCTAGTGGGCTGTATGCAATGATCTAAGCAAGCGACAACCTCCGTTTTGG	gb|TC291267			transcription regulator activity	transcription regulator activity	941 similar to UP:FOXD1_HUMAN (Q16676) Forkhead box protein D1 (Forkhead-related protein FKHL8) (Forkhead-related transcription factor 4) (FREAC-4), partial (5%)	0	6.29094	7.03012	6.94953	7.26679	0		TRUE
Y	6443	7119	DT946599	GAAAGCTGTAGATGAATGTCTTGTTCAATTGTCCTAGAAAGGTCGGTGATGCTGGACCTA	gb|DT946599			binding	binding	754 similar to UP:Q6K7F3_ORYSA (Q6K7F3) Cyclin-like protein, partial (25%)	0	6.33985	6.48382	6.42962	6.16792	0		FALSE
Y	6555	7177	TC297762	ACCATGCTTGGGATAGCTTTCATCACTCTACAGAAAGTTGCAGACATGTCTAGCTGGCCA	gb|TC297762	GRMZM2G457178	hypothetical protein LOC100381737	unknown		362 gi|115451409|ref|NP_001049305.1|: Os03g0203100 [Oryza sativa (japonica cultivar-group)] (IDPct:64.49/Score:143.7)	0	6.57289	6.78136	6.64241	6.52356	0		TRUE
Y	6565	7182	TC314659	ACTGACGAGGATGCAGTTGTTGGCAACCATGAAGCATCACAGCTGCTTCCTACAAACCCA	gb|TC314659	GRMZM2G031311	hypothetical protein LOC100191391	catalytic activity	catalytic activity	847 similar to UP:RHM3_ARATH (Q9LH76) Probable rhamnose biosynthetic enzyme 3 , partial (37%)	0	6.49506	6.56529	6.63081	6.31651	0		FALSE
Y	6569	7184	TC303941	ACACGTCAGTCAACCAGGGAGCTGGCACACGTGGAGATGGCTTGGATCGCGCAGGGAGAA	gb|TC303941			unknown		692	0	6.41954	6.48543	6.53761	6.48059	0		TRUE
Y	6606	7203	CF041424	GATGGTGGTTGTGCCGGCAATTATTCCAATCTGAATCCCGAACTCGTAAGTTCTTATGTA	gb|CF041424			unknown		395	0	6.23458	6.4363	6.38024	6.43463	0		TRUE
Y	6564	7266	AI670427	GCGCGGTTGGATATAGTTGGCCTTCCGAGATTTTCGCACTAGACCTTGCAGTAGTTTCTT	gb|AI670427			unknown		658 weakly similar to UP:Q7TUL8_PROMM (Q7TUL8) NADH-Ubiquinone oxidoreductase (Complex I), chain 5 , partial (3%)	0	6.63517	6.87529	7.0607	6.61618	0		TRUE
Y	6709	7427	DR790286	CGGTGGTGGGAAGAGAGATGATAGACACAGGATGCGGCAGTACAGGTCGCAGCTCGAACA	gb|DR790286	GRMZM2G165945	hypothetical protein LOC100277484	structural molecule activity	structural molecule activity	679 similar to UP:Q5Z663_ORYSA (Q5Z663) Ternary complex factor MIP1-like, partial (8%)	0	6.32912	6.48543	6.44128	6.23074	0		FALSE
Y	6868	7514	TC300039	CCCCACATTTCCTCATCGTCACAACGCGTCCTCGAATAAAAATCCAGACGAAACCCAAAA	gb|TC300039	GRMZM2G150367	LOC100283461	transporter activity	transporter activity	1259 homologue to GB:AAU44143.1:52353577:AC093493 unknow protein (Oryza sativa (japonica cultivar-group)), partial (90%)	0	6.71425	7.0542	6.91886	6.49506	0		TRUE
Y	6880	7520	TC308997	TGCCGTTCTACAAGATCTCAGCCCCAGATATCGTGTCTGGAGTATCTGGAGGTTCTGAAG	gb|TC308997			nucleotide binding	nucleotide binding	696 weakly similar to UP:NVL_HUMAN (O15381) Nuclear valosin-containing protein-like (Nuclear VCP-like protein) (NVLp), partial (20%)	0	7.02348	7.20945	7.15178	6.76421	0		TRUE
Y	6892	7527	TC279643	CGTCGACAAGCAGGGGAGTTAGGTCTCACATGCATGCTTCATCACATTGTTGACTGCATA	gb|TC279643	GRMZM2G012806	subtilisin-chymotrypsin inhibitor CI-1B	unknown		589 similar to UP:Q8LLA7_HORVU (Q8LLA7) CI2C, partial (76%)	0	6.07253	6.2817	6.43129	5.99322	0		FALSE
Y	6835	7579	TC285077	ACTTGTCTTTTTTATAGCAAAATTCATGGTAGCAGAAATCTCTGGCATGGCAGGCTTCTC	gb|TC285077	GRMZM2G151236	Putative uncharacterized protein	kinase activity		687	0	6.27426	6.33271	6.43129	6.36282	0		FALSE
Y	6871	7600	BM340328	ACGACGGATATGACCTTCGTAATTATATTGGGCTATCAACCTTCGTCCAAGGCCCATTAT	gb|BM340328			unknown		600 similar to UP:Q6C1C1_YARLI (Q6C1C1) Yarrowia lipolytica chromosome F of strain CLIB99 of Yarrowia lipolytica, partial (5%)	0	7.41363	7.29921	6.78267	6.47411	0		TRUE
Y	6966	7652	DR791515	GCCCAATTGAAAAATGTAACATGTCGCTTTAGTGCACCAATGGATATTTGGACATCATGC	gb|DR791515			unknown		931 similar to GB:CAA29005.1:22113:ZMAC1 ORFa (Zea mays), partial (26%)	0	6.62936	6.43463	6.69209	6.25739	0		FALSE
Y	7058	7701	CF272903	GTTGCCTTCGAGGTGCCATACTTGATAAATAATGGAACTGGCAAAGCTTTTGGATCGTGT	gb|CF272903			unknown		492 similar to UP:Q9SYP1_ARATH (Q9SYP1) F9H16.5 protein, partial (3%)	0	6.32012	6.45779	6.4822	6.32012	0		FALSE
Y	7127	7824	TC304000	CAGCAGCTCTGTTTCAGCAGGAAACAAGAGAAAAACAAGTGGAAGCTCTATGGGTGCACC	gb|TC304000			unknown		1081 GB:BAB84433.1:18461236:AP003292 Myb-related transcription factor-like protein (Oryza sativa (japonica cultivar-group)), partial (6%)	0	6.6014	6.57592	6.62936	6.17592	0		FALSE
Y	7181	7853	TC309997	GTTGGATGCGTCAGTCAGACATTTTAGTTCAGCTCCATCTGCCCAGTCTGACACAACTGA	gb|TC309997	GRMZM2G108125	aminotransferase y4uB	lipid binding	transferase activity	807 similar to UP:Q84P54_LYCES (Q84P54) Gamma-aminobutyrate transaminase subunit isozyme 1 , partial (24%)	0	7.50462	7.41532	7.18289	6.87652	0		TRUE
Y	7173	7933	TC291719	ATAATGTGCCTGGAAGAACTCAGCCAATGAACCCAGCACAACCTGGATTCTCAGTTCTAA	gb|TC291719			unknown		849 similar to UP:Q84UT7_ORYSA (Q84UT7) Calreticulin interacted protein, partial (22%)	0	6.54226	6.67525	6.69488	6.14771	0		FALSE
Y	7281	7989	BG836326	ATGTACAGGTTCGCCTGAAGGCCTGAAATGCCCCAAAGTGCTCACACAGAAAACAAGAAA	gb|BG836326			kinase activity	structural molecule activity	791 gi|115464425|ref|NP_001055812.1|: Os05g0471000 [Oryza sativa (japonica cultivar-group)] (IDPct:42.59/Score:64.31)	0	6.40769	6.81506	6.56071	6.31651	0		FALSE
Y	7329	8014	CF038398	CTCTGTCATGCTTGTTTGCCAGTCCTGAAGGATGAATGTCATCACATACAGCCCAAAGAT	gb|CF038398			unknown		496	0	7.35138	7.56148	7.50224	7.20359	0		TRUE
Y	7310	8089	TC280746	ATCCTGCTCGATCGAAGAATGCTGGATCAGGCATATTGGAGGTTGCAGTAAAGGCGGTAG	gb|TC280746	GRMZM5G824920	glucan endo-1,3-beta-glucosidase 3	unknown		960 weakly similar to UP:Q94EN5_CAMSI (Q94EN5) Beta-1,3-glucanase , partial (45%)	0	6.45779	6.3345	6.44956	6.33092	0		FALSE
Y	7374	8122	TC308928	TGAACCTACAAAGTCTGAGGTCTCAGACGATAAAAGACATGTGGCTATAGTCACCACAGC	gb|TC308928	GRMZM2G092588	digalactosyldiacylglycerol synthase 1	unknown		328 similar to PRF:NP_850561.1:30681840:NP_850561 digalactosyldiacylglycerol synthase 1 (DGD1) : MGDG:MGDG galactosyltransferase : galactolipid galactosyltransferase (Arabidopsis thaliana), partial (12%)	0	6.2384	6.49665	6.40599	6.35403	0		FALSE
Y	7722	8392	DR971981	CAGCAGCAGCTAGTTCCATACAAGCTAAAGTGTGACAAAGATCCACTTAATAACAAGCTT	gb|DR971981	GRMZM5G828278	hypothetical protein LOC100383669 (LOC100383669),	unknown		654 weakly similar to UP:GRP1_PETHY (P09789) Glycine-rich cell wall structural protein 1 precursor, partial (10%)	0	6.7761	7.07788	7.13955	6.91169	0		TRUE
Y	7757	8411	TC279711	ATCATCAGGTAGGCTCGTAAGTCATCAGCTAAATATAAATATGGGTATAGCGCATGTGTG	gb|TC279711			unknown		624 weakly similar to UP:Q8L685_VOLCA (Q8L685) Pherophorin-dz1 protein precursor, partial (7%)	0	6.73877	7.32553	7.86357	7.50938	0		TRUE
Y	7663	8447	TC285113	AATTGGAATCCCAACAGAGGAATTACACCCGCTTTGGGACTTCGGAGAAGGGAATGTCGG	gb|TC285113			unknown		564 weakly similar to UP:Q94FN1_LOTJA (Q94FN1) Phosphatidylinositol transfer-like protein III, partial (21%)	0	6.47411	6.52356	6.63081	6.47735	0		TRUE
Y	7724	8478	CD981588	CTGTTCACTGTGATTGAGTGTGTGATGCATTGCATTACTTGCCATATTAGTACCTCGGCG	gb|CD981588			unknown		367	0	7.51491	7.56453	7.67807	6.98641	0		TRUE
Y	7827	8617	BG833671	TGAAACTTCTGGCACACTCAGGGATTCCTGAAGATCTGGAAGTTGGTTATGTCCCACCTA	gb|BG833671			unknown		117 similar to PRF:NP_564341.1:18397295:NP_564341 DNA-directed RNA polymerase family protein (Arabidopsis thaliana), partial (3%)	0	6.82018	6.93192	6.82782	6.67384	0		TRUE
Y	7847	8628	DT643785	TTGTTTGTCCTGTGCTCAAAATGGAGGCTAATGGAGCAGTGGATCTGGAGGTTGACATTA	gb|DT643785	GRMZM2G055657	hypothetical protein LOC100193881	unknown		789 similar to UP:Q9V3T8_DROME (Q9V3T8) SR family splicing factor SC35 (CG5442-PB, isoform B) (LD32469p), partial (7%)	0	6.91289	7.01681	6.99887	6.67948	0		TRUE
Y	8023	8807	DN206688	TGATGCTGATCCAATACCTTACAACACGCTTATACAAGGTTTTTGTGAAACTCAGGATGC	gb|DN206688	GRMZM2G165963	hypothetical protein LOC100274809	unknown		688 weakly similar to PRF:NP_173362.1:15220984:NP_173362 pentatricopeptide (PPR) repeat-containing protein (Arabidopsis thaliana), partial (4%)	0	6.30561	6.42459	6.44626	6.46434	0		TRUE
Y	8202	8901	CF035088	CGCTGTGGCCACTTAGGTCCCATCAGTTCAACAAGTGACTGTCTTCAAGCTTTTTCAAAA	gb|CF035088			unknown		701 weakly similar to PRF:NP_849809.2:42570236:NP_849809 expressed protein (Arabidopsis thaliana), partial (8%)	0	6.60733	6.8679	6.77215	6.84674	0		TRUE
Y	8120	8942	CB278340	ATCGGATGCAATGTATTCTAGGGTTTTCAAGGGATCGGTCACTCGGCAGTTTTAGCAATC	gb|CB278340			unknown		597 similar to UP:Q60DM2_ORYSA (Q60DM2) F-box domain containing protein, partial (5%)	0	6.23458	6.21335	6.38024	6.89603	0		TRUE
Y	8164	8965	CD441695	AAAGGGGAGGGTCCCAATTTTTTTGAGAAGGTTGACCAGGCCAAGCCCAGTGCAGTTTTC	gb|CD441695			unknown		469 weakly similar to UP:Q9AXM0_BRANA (Q9AXM0) Prohibitin 1-like protein, partial (16%)	0	7.0433	7.11061	6.98413	6.67807	0		TRUE
Y	8179	8973	CF054815	AACACTGTGATGTCATAATTGACCAAATAGGTCATGCTGCACCTAAAGATAACCATCAGC	gb|CF054815	GRMZM2G409224	hypothetical protein LOC100273824	unknown		533 similar to UP:Q4WE33_ASPFU (Q4WE33) PHP domain protein, partial (4%)	0	6.57592	6.70183	6.44791	6.30743	0		FALSE
Y	8273	9025	CF045358	TGCTGCTCATGAATTACAAAAGCTTTTTTAGGCCACAACATATGAAACGGCACATCTGTC	gb|CF045358	GRMZM2G068566	Putative uncharacterized protein	unknown		280 UP:Q50DR9_9DIPT (Q50DR9) Cytochrome oxidase subunit 2 (Fragment), partial (5%)	0	6.732	6.75489	6.63807	6.20163	0		FALSE
Y	8281	9029	CD443115	CAGCTCAAGCAAAGAAATGTTCTTGTCACGGTTGGAGACGATGACCAGTCATCTTCTCAG	gb|CD443115			unknown		603 similar to UP:Q9SJ40_ARATH (Q9SJ40) Expressed protein (At2g05170:F5G3.7), partial (20%)	0	6.7879	7.09276	7.23362	7.20065	0		TRUE
Y	8298	9038	DR786313	GACGACAATGGCGTCAGGTGGACGCGTGTGCTCGAAATATTTCAGCGAGATTGGATTTTG	gb|DR786313			unknown		700	0	6.47573	6.54071	6.58346	6.36807	0		FALSE
Y	8332	9056	TC294472	TTGCCTTTCCATATGACCCATTCCATTGTGGAGTCAACTCACTCACAGGCAGGCAAGCAG	gb|TC294472			catalytic activity	catalytic activity	1814 weakly similar to PRF:NP_188244.2:42564243:NP_188244 expressed protein (Arabidopsis thaliana), partial (32%)	0	7.40429	7.25077	7.23649	6.98185	0		TRUE
Y	8464	9210	DR814261	GGACTGCCCTCAGGGACTGGTTCGGGGGTTCCAAGATCCCTGGGGGAAAGCCTGTTTACA	gb|DR814261			unknown		521 weakly similar to UP:Q9LXC9_ARATH (Q9LXC9) Chloroplast inorganic pyrophosphatase , partial (32%)	0	6.56834	6.62205	6.62352	6.17592	0		FALSE
Y	8429	9277	TC314535	TCAAGGTGGAGAAGCGTACTGCCGATCTTGTTGATTATATCAACGCTAATTACATCTTGG	gb|TC314535	GRMZM2G174554	hypothetical protein LOC100192078	catalytic activity	catalytic activity	1166 weakly similar to PRF:NP_198810.2:30693520:NP_198810 expressed protein (Arabidopsis thaliana), partial (62%)	0	6.47735	6.44128	6.32912	6.29829	0		FALSE
Y	8605	9456	CF014628	TGGATTTCAAGAAATTGTTCCACTAAATGCTGGGAATATATTTGGCGCTGAAGACAACCG	gb|CF014628			unknown		272	0	6.6851	6.66818	6.36982	6.52199	0		TRUE
Y	8709	9510	AW331071	AAATAAAATTGGTTTGCTAGAGATGACTCGAGGGTGAGACAGTGTCAAAGCCGCATGATG	gb|AW331071			transferase activity	transferase activity	520 weakly similar to UP:Q67YS7_ARATH (Q67YS7) MRNA, complete cds, clone: RAFL24-10-D10, partial (11%)	0	11.1668	11.5465	11.2885	11.0626	0		TRUE
Y	8786	9551	TC295403	GAGAAATTGCATTTGTTTAAGCAGATCCTTGATCTTGTGGATAACTGTCATGCACAGGGT	gb|TC295403			kinase activity	nucleotide binding	671 gi|115465541|ref|NP_001056370.1|: Os05g0571000 [Oryza sativa (japonica cultivar-group)] (IDPct:58.04/Score:235.7)	0	7.3336	7.52669	7.56605	7.20555	0		TRUE
Y	8788	9552	DR807765	GCCACTCCACGTCCTAACAATTTTATTGAGACTCTTCGAGAACGGATGTTTAGGCCATCA	gb|DR807765	GRMZM2G133621	hypothetical protein LOC100273720 (LOC100273720),	unknown		846 weakly similar to UP:Q9FMV3_ARATH (Q9FMV3) Emb:CAB86899.1, partial (22%)	0	6.74147	6.80219	6.70598	6.38888	0		FALSE
Y	8798	9557	DR815620	TTTTTTTTGGTCCGTGCTAGTGCTTGGCGCATGGACCCCGCTAGTAGCCTGATCAGCAGC	gb|DR815620	GRMZM2G002915	hypothetical protein LOC100384387	DNA binding		517	0	6.73877	6.83668	6.86047	7.15178	0		TRUE
Y	8751	9618	DR804559	TGCACAGTTGCACTTGCCACCGTATCGACAACTGGTACGTACGAGCGACCTTGGCTAGCA	gb|DR804559	GRMZM2G378490	hypothetical protein LOC100381674 (LOC100381674),	DNA binding	DNA binding	725 similar to UP:Q6Z345_ORYSA (Q6Z345) Dof zinc finger protein, partial (26%)	0	6.51412	6.48059	6.76818	6.48864	0		TRUE
Y	9146	9912	TC296527	CAGATCGTTCTGCTGCCGAGGTCATTGATACAATGGCTATCAACTTACCAAGGCACGTTC	gb|TC296527	GRMZM2G408305	hypothetical protein LOC100383753	unknown		615 weakly similar to PRF:NP_194494.2:22328982:NP_194494 importin beta-2 subunit family protein (Arabidopsis thaliana), partial (18%)	0	6.48382	6.72656	6.64818	6.31288	0		FALSE
Y	9079	9960	TC315611	GTGCTCGACGAAAGGTCTAAACATTAGATCGTCGGTGTTTTTGCTTTTATCCGAGTCAAC	gb|TC315611			unknown		196	0	7.04002	7.10434	7.33539	7.22014	0		TRUE
Y	9187	10020	TC304222	TGACGAAGACGACGATCACCATGAGCATGACGATGTTAGTGTGGATGACATGGTGCATGG	gb|TC304222	GRMZM2G178319	hypothetical protein LOC100383511	structural molecule activity	structural molecule activity	976 similar to UP:Q5QMW2_ORYSA (Q5QMW2) BZIP protein-like, partial (26%)	0	6.19771	6.2211	6.32193	6.44626	0		TRUE
Y	9384	10215	TC292610	TGCAGCGATGCTTGTATCTGGAAACAGCCATCTTATCTTTATATACCTGCATCCCTGCTG	gb|TC292610	GRMZM2G171628	ATP synthase delta chain	hydrolase activity	transcription regulator activity	1378 similar to UP:ATP4_IPOBA (Q40089) ATP synthase delta chain, mitochondrial precursor , partial (73%)	0	6.24793	6.24413	6.37851	6.44956	0		TRUE
Y	9467	10259	T18405	ATGTTAGCAAGACTGATGCAGAGGATGGTCTTCGTAAGGAGCTAACAGGTCCTAGGCCAT	gb|T18405			unknown		272 weakly similar to UP:Q8S4Q4_SOYBN (Q8S4Q4) Nodulin 6l, partial (12%)	0	6.70736	7.1809	7.17293	7.09276	0		TRUE
Y	9533	10378	TC304190	TGGTTTTGAAATTGATTATGTGGCCAGATATATTGAAGAAGGAGGTCTTACAGGAGAGCG	gb|TC304190			unknown		527 similar to UP:Q9M8Y2_ARATH (Q9M8Y2) T6K12.12 protein, partial (19%)	0	6.85175	6.78398	6.61176	6.62498	0		TRUE
Y	9567	10480	TC296217	TTCTTCCATTTATGACTGGGGTATCTGTGTGCCTAAATAGGGGAGACATAGATCCAAAAG	gb|TC296217			unknown		1043 similar to UP:Q9LT50_ARATH (Q9LT50) Arabidopsis thaliana genomic DNA, chromosome 3, P1 clone: MOE17, partial (34%)	0	6.51412	6.57137	6.56377	6.39403	0		FALSE
Y	9586	10490	TC307262	CCATTGTTGGGGCATCGGAAAACACACTTCATGACATAGTTTCTCGATACAGTTACATGG	gb|TC307262			unknown		991 weakly similar to PRF:NP_173218.2:22329636:NP_173218 suppressor of forked protein family protein : SUF family protein (Arabidopsis thaliana), partial (9%)	0	6.58045	6.51728	6.56834	6.58946	0		TRUE
Y	9782	10592	TC282265	CAGGAGCTTGAGCATGCTTTACTCGACGATGGTGATGAGATCTTTTTTGACTTGTCAGGG	gb|TC282265			nucleotide binding	RNA binding	2317 similar to PIR:E86347:E86347 scarecrow-like 1 protein F24J8.8 (Arabidopsis thaliana), partial (39%)	0	6.96809	6.96924	6.69627	6.98413	0		TRUE
Y	9874	10809	CF039160	ACTGAAGAGAAGCACTCGTGTTTTTTCTGATGGCAAGGCAACTGTTAAAATTGATTGGCT	gb|CF039160			catalytic activity	transferase activity	593 similar to UP:Q6YV21_ORYSA (Q6YV21) Uridine kinase-like protein, partial (30%)	0	6.74819	6.74953	6.70598	6.81378	0		TRUE
Y	9900	10823	TC313939	GATATTCTTGGCACACCGTCAATGGATACAATTTCTCGGGTTTGGAATGAGAAAGCAAGA	gb|TC313939			kinase activity	signal transducer activity	1007 homologue to UP:Q5ZCI3_ORYSA (Q5ZCI3) Mitogen-activated protein kinase 7-like, partial (43%)	0	7.1639	7.26115	7.06501	6.64962	0		TRUE
Y	9967	10857	TC287897	TGTAATCTGAACATCCGTTCATGTCAGCCTGCCTGACGATGGAGGCAAAAGTTTTTTTAC	gb|TC287897	GRMZM2G319187	hypothetical protein LOC100280379	signal transducer activity	transcription regulator activity	1420 homologue to UP:Q9FRZ1_MAIZE (Q9FRZ1) Response regulator 4, partial (98%)	0	6.38543	6.34873	6.39746	6.64097	0		TRUE
Y	9985	10866	TC284007	AAAGCTTTGCAAGAGGCCTTGGTGTTGGTAAAGGTTTGGGCACGTCAAAGAACTTCAATA	gb|TC284007	GRMZM2G036019	hypothetical protein LOC100280396	DNA binding		320 weakly similar to PRF:NP_176566.2:30696898:NP_176566 nucleolar RNA-associated family protein : Nrap family protein (Arabidopsis thaliana), partial (7%)	0	6.69905	6.91528	6.92006	6.86542	0		TRUE
Y	10080	10914	TC302045	TACAATGACAAGGTACGAGTGGCATGTGTGTTCAGAAAGTTGCTAGCAGTATGAACCTAC	gb|TC302045	GRMZM2G104658	ATP binding protein	kinase activity	nucleotide binding	1685 weakly similar to PRF:NP_175344.2:30694500:NP_175344 protein kinase family protein (Arabidopsis thaliana), partial (31%)	0	6.78398	6.76288	7.06717	7.04767	0		TRUE
[truncated: 409 more rows]

## Sheet: clstrall-17-OnOnOnOffOn
Include	ProbeUID	FeatureNum	GeneName	Sequence	Accession	ProteinID	ProteinDescript	GO_Name1	GO_Name2	EST_Description	ControlType	0.15mm	0.25mm	0.40mm	0.70mm	1.0 mm		6.4
[truncated: 289 more rows]

[truncated: 1 more sheets: clstrall-21-OffOnOnOnOn]
