# Supplementary material for: Transcriptomes and Proteomes Define Gene Expression Progression in Pre-meiotic Maize Anthers
Source: G3 (Bethesda). 2014 Jun 1;4(6):993–1010. doi: 10.1534/g3.113.009738 (PMC4065268; doi:10.1534/g3.113.009738)
Supplement: Supporting Information [file supp_4.6.993_TableS8.zip › TableS8/READ_ME.txt]

Table S8
Candidate cell-type enriched transcripts as shown in Figure 7 Venn diagrams. This file contains the feature numbers, Protein IDs, and log-fold enrichment of the hundreds or thousands of transcripts demonstrated to be significantly enriched in a particular anther cell type at the 0.7 mm stage of anther development, just after the formation of the presumptive middle layer and tapetum cell types by periclinal division of the SPL. The log-fold enrichment is a quantification by microarray hybridization of tissue-specific enrichment compared to whole anthers of the 0.7 mm stage. Towards the right side of the file (column S-U) there is a key describing the comparisons that made up each list. Abbreviations: MLT, middle layer & tapetum; EE, epidermis & endothecium; AR, archesporial cells; C & V, connective tissue and vasculature. 
