# Supplementary material for: Transcriptomes and Proteomes Define Gene Expression Progression in Pre-meiotic Maize Anthers
Source: G3 (Bethesda). 2014 Jun 1;4(6):993–1010. doi: 10.1534/g3.113.009738 (PMC4065268; doi:10.1534/g3.113.009738)
Supplement: Supporting Information [file supp_4.6.993_TableS8.zip › TableS8/TableS8.xlsx]

## Sheet: Sheet1
Connective /Vasc	GRMZM #	log2 C/V:wa	AR	GRMZM #	log2 ar:wa	MLT	GRMZM #	log2 mlt:wa	EE	GRMZM #	log2 ee:wa	AR & MLT	MLT & EE	AR & EE	AR, MLT, & EE
Feature Number	Protein ID	fold change	Feature Number	Protein ID	fold change	Feature Number	Protein ID	fold change	Feature Number	Protein ID	fold change	Feature Number	Feature Number	Feature Number	Feature Number
34	GRMZM2G352274	-0.990723	21	GRMZM2G158130	0.650309	30	GRMZM2G463726	0.675053	28	GRMZM5G826801	1.60837	120	136	882	14		Count	CODE
70	GRMZM2G325623	-3.18936	37	GRMZM2G074687	0.935477	55	GRMZM2G042084	0.657228	45	GRMZM2G069773	0.994704	157	283	1046	121	add on/off -->	811	Connective / Vasc:		These are DOWN in AR vs Whole anther, DOWN in MLT vs Whole anther, and DOWN in EE vs Whole anther. So basically, down in all dissected cell types
184	GRMZM2G141818	-0.767791	72	GRMZM2G070199	0.937863	67	GRMZM2G074386	0.906808	49	GRMZM2G104501	0.810467	205	351	1840	137	to this C/V only	2045	AR:		These are UP in AR, and anything but UP in the MLT and EE… (so it could be DOWN, NC, NotSig, OffOn)
218	GRMZM2G132218	-0.781684	111		0.707835	115	GRMZM2G083176	1.35072	56	GRMZM2G134604	0.650093	219	404	2496	222	(WT present,	955	MLT:		These are UP in MLT, and anything but UP in the AR and EE… (so it could be DOWN, NC, NotSig, OffOn)
265	GRMZM2G101250	-0.631385	119	GRMZM2G031529	0.663819	145	GRMZM2G344521	0.84809	198	GRMZM2G166430	0.620982	273	435	2509	234	other layers	1075	EE:		These are UP in EE, and anything but UP in the AR and MLT… (so it could be DOWN, NC, NotSig, OffOn)
357	GRMZM2G053397	-0.889207	124	GRMZM2G030458	0.600345	152	GRMZM2G363408	1.44325	201	GRMZM2G149422	1.73876	329	519	2842	316	absent)	914	AR&MLT:		These are UP in AR and MLT, and then anything else in EE except UP
384	GRMZM2G125310	-1.40246	132	AC198518.3_FGT002	0.851293	186		1.01356	217	GRMZM2G044697	1.18317	436	521	4232	321		378	MLT&EE:		These are UP in MLT and EE, and then anything else in AR except UP
393	GRMZM2G155242	-3.28179	138	GRMZM2G078820	1.02718	268	GRMZM2G178215	0.59316	362	GRMZM2G334165	1.57758	441	635	4718	389		87	AR&EE:		These are UP in AR and EE, and then anything else in MLT except UP
453	GRMZM2G051974	-0.965737	150	GRMZM2G151903	0.7325	284	GRMZM2G098643	0.932809	363	AC198418.3_FGT005	0.879381	522	702	4989	417		1076	AR,MLT, and EE		These are UP in all three dissected cell types over Whole anther. "locule" transcripts
473	GRMZM2G116282	-0.755831	220	GRMZM5G870446	0.904874	300	GRMZM2G147623	0.978966	367	GRMZM2G315931	0.592567	531	1209	5225	484
488	GRMZM5G804783	-1.13738	295	GRMZM2G133444	0.650324	309	GRMZM2G031656	0.722874	387	GRMZM2G022413	0.878779	565	1310	5864	493		ALL numbers are Feature numbers
755		-0.796799	298	GRMZM2G012123	1.17406	373	GRMZM5G839530	0.810785	407	GRMZM2G122327	0.726717	572	1368	6037	525
814	GRMZM2G004092	-0.978693	307	GRMZM2G127632	0.730473	376		0.629982	536	GRMZM2G124026	0.673961	799	1537	6337	563
971	GRMZM2G415846	-1.139	320	GRMZM5G832378	0.907638	398	GRMZM2G169259	1.73925	579	GRMZM2G009843	0.715833	965	1539	6770	578
985	GRMZM2G053766	-0.724254	327		0.944905	637	AC210013.4_FGT008	0.634601	704	GRMZM2G081582	0.862696	1003	1677	7182	634
1059		-0.790401	382	GRMZM2G159142	0.930722	844	GRMZM2G034573	0.774209	706	AC217947.4_FGT002	0.941705	1051	1686	7373	718
1071	GRMZM2G057942	-0.779575	386	GRMZM2G031572	0.704396	1121	GRMZM2G025989	1.01167	777		0.856605	1069	1697	8032	750
1117	GRMZM2G115635	-1.00509	401		0.77184	1148	GRMZM2G009538	0.868721	883	GRMZM2G025248	0.702487	1081	1764	8822	815
1125	GRMZM2G135322	-0.725802	410	GRMZM2G122476	0.833942	1149	GRMZM2G061023	0.958951	912	GRMZM5G808624	0.636698	1097	1985	8833	830
1173	GRMZM2G405368	-0.657036	451	GRMZM5G864689	0.771908	1154	GRMZM5G809265	0.694836	920	GRMZM2G333980	1.11209	1249	2321	8934	860
1214	GRMZM2G049141	-0.684664	472	GRMZM2G124524	1.31966	1203	GRMZM2G035068	0.789118	1014	GRMZM2G026470	1.52985	1265	2434	10089	989
1250	GRMZM2G139894	-2.23659	551	GRMZM2G003734	0.665161	1292	GRMZM2G030123	0.632455	1070	GRMZM2G056388	1.48334	1295	2767	10802	1004
1305	GRMZM5G895554	-0.782629	573	GRMZM2G114888	0.617256	1309		0.647964	1090	GRMZM2G093305	1.25074	1344	2879	10812	1161
1339	AC194425.3_FGT005	-1.69681	575	GRMZM2G103287	0.7973	1426	GRMZM2G030659	0.588411	1120		0.926293	1370	2989	11062	1216
1434	GRMZM2G139617	-2.48038	656	GRMZM2G055754	0.631418	1491	GRMZM2G080746	0.585753	1178	GRMZM2G142207	0.785377	1581	3294	11666	1226
1500	GRMZM2G006474	-1.07366	662	GRMZM2G125300	0.77598	1551	GRMZM2G071100	1.19799	1220	GRMZM2G125241	1.27188	1586	3400	11677	1268
1559	GRMZM2G025340	-0.750613	695	GRMZM2G007025	1.39882	1605	GRMZM5G806257	0.804479	1251	GRMZM2G042933	0.634123	1685	3407	12183	1383
1598	GRMZM2G111138	-1.47681	714	GRMZM2G110500	1.16117	1636	GRMZM2G102802	0.690849	1291	GRMZM2G122231	1.2634	1759	3462	12810	1409
1694	GRMZM5G870932	-2.18953	725	GRMZM2G020772	0.662807	1648	GRMZM5G826911	0.607632	1322	GRMZM2G094072	0.59164	1890	3546	13000	1469
1753	GRMZM2G146472	-1.61875	808	GRMZM2G362131	1.05065	1739	GRMZM2G433800	1.31014	1427	GRMZM2G068715	0.88658	2017	3726	13136	1486
1902	GRMZM2G113775	-0.853439	823	GRMZM2G008622	1.62783	1747	GRMZM2G120076	0.658633	1482	GRMZM2G054361	2.03674	2033	4265	13657	1538
2011	GRMZM2G031827	-0.96208	857	GRMZM2G005374	1.16375	1755	GRMZM2G703415	0.59437	1606	GRMZM2G022101	0.641357	2037	4280	14334	1546
2222	GRMZM2G083763	-0.802667	861	GRMZM2G450071	1.38811	1766	GRMZM2G022318	1.20497	1679		0.926642	2119	4550	14557	1557
2228	GRMZM2G126120	-0.690537	872	GRMZM5G849959	0.622285	1835		1.06067	1760	GRMZM2G177631	0.847045	2192	4612	14614	1579
2230	GRMZM2G107116	-0.651707	875	GRMZM2G090963	0.730573	1843	AC194970.5_FGT009	0.705834	1934	GRMZM2G090338	0.838271	2320	4730	15218	1607
2277	GRMZM2G020291	-0.763631	876	GRMZM2G111566	0.813149	1911	GRMZM2G048846	0.606902	1960	GRMZM2G133764	1.02888	2452	5115	15852	1663
2283	GRMZM2G121724	-0.983834	910	GRMZM2G084525	0.620591	1930	GRMZM2G336909	0.793602	2054	GRMZM2G159110	1.32144	2461	5330	16294	1666
2344	GRMZM2G129261	-2.87912	923		1.17546	2046	GRMZM2G084513	0.610157	2227		1.64705	2487	5482	17535	1723
2713	GRMZM2G062591	-0.657651	946	GRMZM2G000622	0.657731	2057	GRMZM2G031278	0.912691	2235	GRMZM2G011401	1.00161	2559	5646	18045	1744
2772	GRMZM2G020912	-0.791914	967		0.617157	2156	GRMZM2G069085	0.630878	2289	GRMZM2G115766	0.78261	2621	5844	19069	1797
2896	GRMZM2G156765	-1.13047	993	GRMZM5G891834	0.704454	2288		0.64062	2292	GRMZM2G170201	1.09825	2646	6020	20083	1842
2924	GRMZM2G114394	-1.43716	1124	GRMZM5G893649	0.645005	2326		1.42381	2303	GRMZM2G149446	0.629349	2687	6427	20397	1979
3001	GRMZM2G703928	-0.606857	1128	GRMZM2G029055	0.815426	2512	GRMZM2G132032	1.14346	2306	GRMZM2G035405	0.619888	2723	6559	20653	1996
3127	GRMZM2G127810	-0.669964	1132	GRMZM2G129860	0.89926	2516	GRMZM2G361659	0.690016	2324	GRMZM2G089713	1.16189	2733	6960	21975	2016
3189	GRMZM2G147450	-0.690497	1164	GRMZM2G057829	1.17723	2529	GRMZM2G101707	0.743485	2388		0.940929	2854	7214	23124	2146
3280	GRMZM2G356034	-1.26358	1181	GRMZM2G360907	0.919816	2557	GRMZM2G352898	1.5692	2611	GRMZM2G119168	2.11406	2882	7254	23840	2311
3287	GRMZM2G147687	-1.6495	1213	GRMZM2G003385	1.26551	2575	GRMZM2G066101	1.25628	2680	AC166636.1_FGT007	0.924064	2919	7347	24465	2331
3311	GRMZM2G041125	-1.12039	1229	GRMZM2G088487	0.621956	2618	GRMZM2G161040	0.767327	2731	GRMZM2G127421	0.992064	2996	7364	25505	2397
3446	GRMZM2G027955	-2.78699	1236	GRMZM2G061023	0.840377	2675	GRMZM2G166674	0.610177	2778	GRMZM2G045638	1.81559	3008	7369	26311	2431
3447		-0.830456	1246	GRMZM2G122126	1.02305	2714	GRMZM2G083836	0.855918	2839	GRMZM2G075563	0.719391	3203	7727	27462	2454
3474	GRMZM2G012416	-0.595772	1252	GRMZM2G008175	0.629725	2738	GRMZM2G147603	0.87022	2843	GRMZM2G162702	0.888196	3209	7814	27717	2500
3548	GRMZM2G156158	-0.679685	1342	GRMZM2G084783	0.621878	2752	GRMZM2G104118	0.727752	2847	GRMZM2G167387	0.974241	3273	7833	29876	2573
3558	GRMZM5G836167	-0.906171	1365	GRMZM2G072861	1.0726	2788	GRMZM2G434696	0.869612	2925	GRMZM2G052650	0.63223	3293	7861	30150	2596
3633	GRMZM2G015861	-0.651302	1410	GRMZM2G110044	0.969271	2860	GRMZM2G110988	0.863958	2932	GRMZM2G087275	0.596703	3301	8135	30435	2600
3649	GRMZM2G335111	-1.1949	1452	GRMZM5G862959	0.92539	2906		0.649406	2948		0.616486	3309	8342	31117	2605
3664	GRMZM2G125294	-0.654682	1454	GRMZM2G065154	0.597975	2998		0.653069	2984	GRMZM2G022892	0.971105	3360	8533	31843	2706
3684	GRMZM2G147856	-0.767358	1471	GRMZM2G032628	1.27948	3070	GRMZM5G821139	0.830381	3011	GRMZM2G101519	0.778603	3456	8559	32318	2761
3851	GRMZM2G472171	-0.699944	1472	GRMZM5G883855	0.660009	3123	GRMZM2G105863	1.04347	3028	GRMZM2G145496	0.723296	3458	8901	32640	2814
3859	GRMZM2G038820	-1.25933	1512	GRMZM2G177654	0.904223	3216	GRMZM2G152815	0.693493	3079		2.00049	3459	9173	32925	2856
3900	GRMZM2G113592	-0.62031	1513	GRMZM5G839757	0.671031	3254	AC233865.1_FGT006	0.724389	3089	GRMZM2G493395	1.5683	3491	9174	32952	2910
3916	GRMZM2G703303	-0.593117	1524	GRMZM2G164277	0.608029	3256	GRMZM2G472428	0.693365	3094	GRMZM2G104546	0.829444	3510	9554	33257	2945
4023		-1.52856	1568	GRMZM2G134389	1.00722	3303	GRMZM2G091632	0.756714	3121	GRMZM2G108153	1.37073	3514	9557	33519	2952
4154	GRMZM2G034833	-1.15769	1577	GRMZM2G101613	1.8203	3333	GRMZM2G178014	0.821623	3227	GRMZM2G143745	1.56746	3530	9766	34178	2953
4172	GRMZM2G080450	-0.679573	1602		0.79998	3469	GRMZM2G032209	0.707065	3234	GRMZM2G359038	0.689728	3595	9927	34214	2958
4228	GRMZM2G149576	-1.21097	1609	GRMZM2G166166	0.991605	3503	GRMZM5G877336	0.715046	3305	GRMZM2G180452	0.628336	3597	9975	34303	2974
4295	GRMZM2G014180	-0.71075	1623	GRMZM2G451672	0.601916	3574	GRMZM2G136219	1.17139	3498		0.650336	3641	10005	34472	2993
4296	GRMZM2G099547	-1.11495	1627	GRMZM2G098637	0.773928	3638	GRMZM2G340756	0.681727	3512	GRMZM2G087245	0.985809	3778	10253	34522	3022
4309	GRMZM2G143205	-1.22082	1632	GRMZM5G812923	0.652392	3762		0.612315	3637	GRMZM2G016677	0.773232	3794	10259	36427	3036
4381	GRMZM2G438895	-1.88838	1672		1.14226	3781	GRMZM2G098594	0.775772	3653	GRMZM2G474929	0.67808	3887	10408	37484	3117
4447	GRMZM2G084195	-1.55433	1681	GRMZM2G474755	0.784605	3878		0.756387	3655	GRMZM2G032253	1.13182	3986	10445	37744	3152
4558	GRMZM2G058612	-0.91778	1688	GRMZM2G464382	1.12366	3912	GRMZM2G174170	0.667361	3733	GRMZM2G155502	0.626954	4011	10526	38579	3184
4634	GRMZM2G436092	-1.51621	1704	GRMZM2G331368	0.728467	3953	GRMZM5G812144	0.848616	3754	AC207628.4_FGT009	1.24317	4022	10535	38626	3249
4660	GRMZM2G398736	-0.728401	1757	GRMZM2G102985	1.60286	3955		0.886182	3793	GRMZM2G470075	0.962101	4075	10738	38848	3308
4750	GRMZM2G315199	-1.15766	1780	GRMZM2G043903	0.895745	3982	GRMZM2G047546	0.929506	3838	GRMZM2G179106	0.592483	4093	10766	38943	3312
4782	GRMZM2G340065	-0.598381	1804	GRMZM2G453001	0.955911	4050	GRMZM2G094935	0.853733	3946	GRMZM2G323558	1.22741	4133	10772	39034	3414
4871	GRMZM2G376074	-1.14693	1810	GRMZM2G073912	0.611993	4097	GRMZM2G164136	0.648121	4021	GRMZM2G467338	0.999076	4196	10930	39203	3465
5127		-1.12404	1812	GRMZM2G157207	0.728804	4113	GRMZM5G837822	1.33889	4216	GRMZM2G115566	2.12008	4237	11104	39282	3658
5187	GRMZM2G069676	-0.739126	1815	GRMZM2G080586	1.64759	4403		1.1073	4220	GRMZM2G355572	0.962456	4247	11156	39875	3698
5219	GRMZM2G000622	-0.724681	1820	GRMZM2G070863	1.10113	4437	GRMZM2G470307	0.638399	4248	GRMZM2G119411	0.797547	4312	11292	40325	3787
5239	GRMZM2G314546	-1.65511	1825	GRMZM2G047512	0.696224	4560	GRMZM2G117754	0.874954	4316	GRMZM2G147819	0.67671	4342	11296	40634	3798
5262	GRMZM2G142557	-0.978853	1851	GRMZM2G424053	0.590741	4564	GRMZM2G167966	1.13429	4353	GRMZM2G014653	1.64636	4359	11330	40735	3856
5300	GRMZM2G021233	-0.773771	1856	GRMZM5G820529	0.691552	4579		0.736643	4609	GRMZM2G393673	0.804903	4384	11619	40918	3987
5342	GRMZM2G091228	-0.953349	1866	GRMZM2G174236	0.967945	4647		0.741848	4678	GRMZM2G062552	0.63411	4430	11633	41065	3988
5577	GRMZM2G056572	-1.34919	1877	GRMZM2G170088	0.846805	4663	AC233883.1_FGT006	1.16495	4783	GRMZM2G173630	0.766773	4534	11643	41430	4035
5584	GRMZM2G179465	-1.54258	1879	GRMZM2G049429	0.609156	4722		0.888653	4814	GRMZM2G082199	1.01347	4589	11814	41746	4058
5659		-0.824681	1881	GRMZM2G050684	0.792801	4863	GRMZM2G048435	1.10443	4862		0.718954	4597	12004	41953	4095
5668	GRMZM2G472428	-0.898451	1883	GRMZM2G059325	0.696779	4881	GRMZM2G130459	1.11178	4877		0.780471	4652	12074	44280	4179
5874	GRMZM2G009940	-1.21524	1906	GRMZM2G046885	1.60097	4944	GRMZM2G074818	0.799895	4972	GRMZM2G030882	0.858319	4792	12174		4262
6027	GRMZM2G030710	-1.19347	1951	GRMZM2G491719	0.730262	4990	GRMZM2G071272	1.47397	4974	GRMZM2G423202	0.943486	4819	12366		4300
6040	GRMZM2G139329	-0.588924	2020	GRMZM2G117811	0.589972	5042	GRMZM2G100321	0.76052	5001	GRMZM2G000818	1.22958	4821	12378		4304
6086	GRMZM2G053079	-0.594524	2030	GRMZM2G144610	0.605789	5057	GRMZM2G119850	0.822401	5015	GRMZM2G025855	0.65643	4853	12547		4337
6111	GRMZM2G109977	-1.19145	2053	GRMZM2G129354	0.652347	5155	GRMZM5G892495	1.29509	5029	GRMZM2G095302	0.666267	4859	12571		4459
6208	GRMZM2G028758	-1.44804	2079	GRMZM2G086636	0.633594	5166	AC226235.2_FGT002	1.19385	5069		1.09353	4875	12815		4472
6225	GRMZM2G061043	-0.872812	2081	GRMZM2G081541	0.617289	5169	GRMZM2G113652	0.906707	5139	GRMZM2G346113	0.87494	5061	12911		4476
6251	GRMZM2G303431	-1.0667	2097		1.41129	5230	GRMZM2G149178	0.84951	5196	GRMZM2G410757	1.19432	5113	13212		4480
6599	GRMZM2G102572	-1.09883	2100	GRMZM2G054193	0.800878	5256	GRMZM2G433333	0.820583	5226	GRMZM2G043301	0.746922	5141	13368		4498
6641	GRMZM2G174776	-1.39576	2120	GRMZM2G107114	0.68643	5334	GRMZM5G853191	0.655246	5258	GRMZM2G067049	0.861439	5185	13403		4520
6667	GRMZM2G011483	-2.59901	2237	GRMZM2G165931	1.05213	5422	GRMZM2G085189	0.793787	5332	GRMZM2G394410	0.810631	5276	13676		4581
6760	GRMZM2G334041	-1.28956	2271	GRMZM2G135029	0.812687	5556	GRMZM2G048801	0.617315	5354	GRMZM2G096655	1.04784	5286	13691		4659
6875	GRMZM2G029583	-1.40776	2273	GRMZM2G009563	0.763148	5561		0.599893	5425	GRMZM2G142779	0.809984	5297	13701		4674
6942	GRMZM2G147221	-3.36	2352		0.880499	5566	GRMZM2G034276	1.08248	5518	GRMZM2G057789	1.51777	5360	13705		4688
6943	GRMZM2G158394	-3.26348	2438		1.62964	5583	GRMZM2G039746	0.76886	5520	GRMZM2G113073	0.72787	5443	13799		4723
6976	GRMZM2G333875	-0.78873	2444		0.609614	5598	GRMZM2G145662	0.703154	5552	GRMZM2G172537	0.789631	5483	13890		4732
7121		-3.54975	2469	GRMZM2G096370	0.604565	5636		0.608578	5568	GRMZM2G149272	1.01247	5574	13941		4739
7241	GRMZM2G455642	-3.43736	2474	GRMZM2G040511	0.596956	5641	GRMZM2G015073	0.626202	5571	GRMZM2G173536	1.1765	5604	14023		4742
7251		-4.50551	2497	GRMZM2G047204	1.18717	5723		0.78009	5592		1.82735	5626	14046		4780
7281	GRMZM2G051842	-0.797185	2505	GRMZM2G043275	0.672554	5746	GRMZM2G439950	0.589517	5661	GRMZM2G155593	0.765647	5670	14142		4886
7290	GRMZM2G097068	-0.641386	2580	GRMZM2G071294	0.68066	5763	GRMZM2G472023	0.809194	5684		1.08244	5823	14264		4942
7434		-0.601097	2590	GRMZM2G145449	0.732415	5827	GRMZM2G104013	0.749624	5708	GRMZM2G048497	0.634172	5958	14373		4958
7606	GRMZM2G450920	-0.917761	2633	GRMZM5G886044	0.758672	5833	GRMZM5G885529	0.624462	5709	GRMZM2G076950	1.25948	5987	14447		4978
7695	GRMZM2G069596	-0.585595	2658	GRMZM2G312944	0.613044	5843		0.89448	5754	GRMZM2G055151	1.54784	5997	14661		4981
7776		-0.955582	2660	GRMZM2G107495	0.707206	5862	GRMZM2G017237	1.80178	5916	GRMZM2G375159	0.80024	6018	14674		5065
7792	GRMZM2G153541	-1.39865	2695		1.08057	5993	GRMZM2G078279	1.80002	5944	GRMZM2G093270	1.63202	6067	14907		5100
7944	GRMZM2G049525	-0.768346	2696	GRMZM2G068714	1.70151	5996	GRMZM2G429378	0.705026	5961	GRMZM2G127080	0.724487	6112	14943		5103
8021	GRMZM2G153250	-0.866023	2697	GRMZM2G040750	0.663055	6047	GRMZM2G092232	1.25358	5989		0.704486	6121	14978		5277
8044	GRMZM2G161664	-1.24465	2699	GRMZM2G111017	0.667638	6061	GRMZM2G008862	0.925657	6032	GRMZM2G114619	0.693082	6127	15011		5320
8263	GRMZM2G060257	-0.795251	2715	GRMZM2G408242	0.662231	6083	GRMZM2G134329	0.642961	6088	GRMZM2G470075	0.678428	6150	15049		5396
8276	GRMZM2G058584	-0.721222	2747	GRMZM2G165521	0.677994	6184	GRMZM2G089948	0.802441	6095	GRMZM5G863596	0.723832	6180	15194		5420
8315		-0.838722	2773	GRMZM2G177620	0.914855	6368	GRMZM2G098078	0.614043	6110	GRMZM2G176472	0.979586	6224	15477		5436
8322		-0.72135	2841	GRMZM2G126517	1.02965	6378	GRMZM2G151826	0.684315	6164	GRMZM2G306079	0.707299	6309	15581		5465
8361	GRMZM2G148796	-0.595811	2849	GRMZM2G096051	1.06877	6401	GRMZM2G104546	0.70434	6237	GRMZM2G084812	1.21298	6521	15606		5489
8372		-1.20066	2858		0.999458	6422	GRMZM2G325783	1.41424	6242	GRMZM2G127537	0.679697	6578	15645		5494
8379	GRMZM2G152768	-0.589812	2867	GRMZM2G160523	0.691386	6426	GRMZM2G012600	0.681597	6253		1.43157	6710	15754		5560
8452	GRMZM2G051138	-0.650055	2873	GRMZM2G098696	0.806663	6647	GRMZM2G017157	0.655159	6297	GRMZM5G836886	0.643577	6749	15788		5575
8466	GRMZM2G122003	-0.971971	2875		0.855326	6691	GRMZM2G042623	0.826865	6324	GRMZM2G060210	0.948713	6797	15795		5612
8469	GRMZM2G049329	-0.627987	2894	GRMZM2G005163	0.815044	6707	GRMZM2G359670	0.721386	6345	GRMZM2G384528	1.63949	6833	16265		5622
8511	GRMZM2G433801	-0.700897	2916	GRMZM2G043602	0.836104	6848	GRMZM2G155943	0.607797	6365	GRMZM2G013811	0.818579	6879	16347		5740
8523	GRMZM2G336065	-1.63005	2926	GRMZM2G089873	0.759885	7119	GRMZM2G340342	0.777048	6386	GRMZM2G104847	0.683445	6932	16363		5753
8560	GRMZM2G032423	-0.812911	2973	GRMZM5G818514	0.839335	7153	GRMZM2G135256	0.627475	6387	GRMZM2G096962	0.668897	7023	16379		5755
8688	GRMZM2G095865	-1.4022	2991	GRMZM2G055899	0.686588	7159	GRMZM2G000177	0.703675	6413	GRMZM5G862817	0.847626	7070	16498		5803
8750	GRMZM2G310115	-1.37965	2997	GRMZM2G078756	0.723236	7167	GRMZM2G168510	0.604565	6421	GRMZM2G424582	0.781638	7076	16565		5917
8786	GRMZM2G179346	-1.07829	3016	GRMZM2G063544	0.861814	7204	GRMZM2G447857	0.802312	6448	GRMZM2G112149	0.745784	7363	17061		5925
8791	GRMZM2G350628	-1.03127	3043	GRMZM2G006069	0.883884	7249	GRMZM5G891990	0.989677	6508	GRMZM2G024476	1.04509	7388	17126		6028
8813	GRMZM2G170044	-1.31234	3044		0.589497	7252	GRMZM2G088114	0.725788	6586	GRMZM2G131340	1.25471	7469	17163		6104
8825	GRMZM2G004475	-1.10832	3045	GRMZM2G082484	1.05519	7277	GRMZM2G092586	0.733306	6644	GRMZM2G003944	0.704561	7520	17165		6115
8909	GRMZM2G164916	-0.999919	3054	AC195860.3_FGT006	0.658298	7365	GRMZM2G029113	0.953135	6670	GRMZM2G117872	0.810161	7601	17194		6149
8919	GRMZM2G550865	-1.18667	3077	GRMZM2G071208	0.894303	7416	GRMZM2G019404	0.919927	6780	GRMZM2G041415	0.988993	7624	17202		6163
8933	GRMZM2G378580	-1.7424	3083	GRMZM2G153760	1.08871	7474	GRMZM2G169642	0.771188	6825	GRMZM2G054807	1.46026	7655	17273		6200
8989	GRMZM2G162527	-3.29388	3091	GRMZM2G444692	0.588055	7478	GRMZM2G027075	0.600884	6946	GRMZM2G053140	0.819264	7671	17393		6249
9020	GRMZM2G133407	-1.3426	3097	GRMZM2G156035	0.989777	7593	GRMZM2G096717	0.747472	7006		1.04447	7678	17405		6379
9036	GRMZM2G086805	-0.814661	3104		1.72034	7623	GRMZM2G157061	0.720125	7046	GRMZM2G171394	1.01124	7737	17475		6459
9084	GRMZM5G834894	-0.616398	3295	GRMZM2G093902	1.144	7677	GRMZM2G009462	1.0308	7062	GRMZM2G439884	0.623225	7748	17516		6491
9089	GRMZM2G151122	-1.4659	3318	GRMZM2G122306	0.714842	7683	GRMZM2G005680	1.13985	7110	GRMZM2G361064	2.21882	7810	17528		6582
9148	GRMZM5G879737	-1.08033	3323	GRMZM2G010422	0.637133	7763	GRMZM2G167520	0.85424	7113	AC196475.3_FGT005	0.584967	7842	17728		6583
9153	GRMZM5G803952	-0.919932	3332	GRMZM5G833054	0.919424	7772	GRMZM2G016605	0.813076	7124	GRMZM2G332259	1.16573	7845	17790		6639
9165		-0.816605	3348		0.989612	7822	GRMZM2G174855	0.919844	7132	GRMZM2G380432	1.87309	8014	17857		6786
9249	GRMZM2G063192	-1.32251	3369	GRMZM2G479340	0.781242	7926	GRMZM2G300135	0.674429	7145	GRMZM2G003368	0.709084	8057	17859		6837
9349	GRMZM2G031827	-1.94275	3390	GRMZM2G093347	1.12771	7951	GRMZM2G400470	0.990923	7176	GRMZM2G382569	0.786331	8075	18017		6884
9385	GRMZM2G315072	-0.810427	3399	GRMZM2G025366	1.1652	7978	GRMZM2G143878	0.692517	7207	GRMZM2G130854	0.606868	8090	18072		6957
9387	GRMZM2G168760	-0.778103	3403		0.621294	8028	GRMZM2G027209	0.590989	7397	GRMZM2G001724	0.755514	8167	18168		6985
9390	GRMZM2G131473	-0.825908	3412		0.608987	8109	GRMZM2G068657	0.613013	7399	GRMZM2G046101	1.29658	8381	18172		7030
9392	GRMZM2G097282	-1.00739	3422	GRMZM2G140443	0.599096	8113	GRMZM2G383623	0.594376	7541	GRMZM2G449094	1.3109	8385	18663		7049
9425	GRMZM2G059865	-0.986317	3424	AC166636.1_FGT008	0.620132	8215	GRMZM2G127309	0.742106	7549		0.588771	8648	18745		7082
9454	GRMZM2G179429	-0.872883	3434	GRMZM2G174444	0.778887	8224	GRMZM2G071907	1.35697	7564	GRMZM2G141219	0.805378	8673	18835		7276
9514		-0.830914	3443	GRMZM2G140559	0.822553	8242	GRMZM2G172647	0.762876	7604		0.739733	8681	18925		7307
9542	GRMZM2G171921	-0.640469	3495	GRMZM2G094123	0.609935	8287	GRMZM2G171372	0.596279	7633		0.686971	8765	18940		7370
9582	GRMZM2G119703	-1.43148	3521	GRMZM2G135866	0.614455	8320	GRMZM2G088874	1.25559	7672		1.14367	8819	19008		7384
9588	GRMZM2G122750	-1.16718	3578	GRMZM2G091717	0.767398	8326	GRMZM5G885529	0.657683	7732	GRMZM2G178182	0.878213	8820	19018		7453
9626	GRMZM2G078826	-1.27994	3589	GRMZM2G110258	0.89822	8352	AC209242.3_FGT003	0.899129	7784	GRMZM2G104504	0.790715	8914	19056		7490
9641	GRMZM2G070422	-0.60789	3598	GRMZM2G169116	1.1193	8392	GRMZM5G828278	0.978569	7963	GRMZM2G447785	1.46083	9029	19091		7533
9657	GRMZM2G151041	-0.968926	3629	GRMZM2G341957	0.739645	8474	GRMZM2G369703	0.9137	7982		1.10956	9088	19118		7600
9663	GRMZM2G130746	-2.10473	3654	GRMZM2G174286	0.883753	8490	GRMZM2G168249	1.18352	7989	GRMZM2G084819	0.646386	9099	19121		7666
9689	GRMZM2G366150	-1.39289	3675	GRMZM2G026085	0.849542	8517	GRMZM2G145662	1.44778	8118	GRMZM2G393671	0.695656	9107	19285		7690
9706	GRMZM2G323754	-0.929091	3695	GRMZM5G868875	0.760285	8536	GRMZM2G070178	0.601497	8133	GRMZM5G838098	0.763032	9193	19386		7711
9722	GRMZM2G055141	-0.721345	3696	GRMZM2G139018	0.979282	8550	GRMZM5G890976	1.37452	8230	GRMZM5G828488	0.679414	9433	19501		7850
9752	GRMZM2G055619	-0.639524	3702		0.72484	8556		0.878164	8235	GRMZM2G433162	0.778975	9455	19538		7878
9762	GRMZM2G065276	-0.925935	3748	GRMZM2G125175	0.957435	8601	GRMZM2G021270	1.3419	8272	GRMZM2G025159	0.640847	9496	19541		7930
9782	GRMZM2G031917	-1.3382	3779		1.23481	8620	GRMZM2G100473	1.44	8304	GRMZM2G038365	0.596433	9616	19694		7935
9852	GRMZM2G104017	-0.657379	3780		0.675699	8623	GRMZM2G471186	0.65035	8380	GRMZM2G044143	0.602884	9620	19727		7965
9864	GRMZM2G076630	-0.626704	3783	GRMZM2G540538	0.992578	8628	GRMZM2G055657	0.702052	8386	GRMZM2G068984	1.00561	9628	19937		7968
9868	AC206259.3_FGT003	-1.01139	3784	GRMZM2G100478	0.676769	8683	GRMZM2G131334	0.795232	8412	GRMZM2G399136	1.7606	9680	19990		7983
9908	GRMZM2G436226	-0.844227	3799	GRMZM2G075719	0.810821	8903	GRMZM2G056608	0.826514	8481		0.65927	9738	20024		7988
9971	GRMZM2G030280	-0.633158	3872	GRMZM2G055255	1.19759	8972	GRMZM2G149698	0.648604	8496	GRMZM2G055585	0.678828	9751	20049		8076
9993	GRMZM2G019260	-0.996772	3894	GRMZM5G808610	0.730361	9001	GRMZM2G352898	1.02689	8501		1.51503	9767	20195		8082
10178	GRMZM2G343543	-1.68873	3911	GRMZM2G343445	0.923284	9004	GRMZM2G051738	0.755589	8521	GRMZM2G047867	0.619515	9857	20229		8104
10328	GRMZM2G107696	-0.992254	3920	GRMZM2G574858	0.649674	9014	GRMZM2G029323	1.54042	8557	GRMZM2G014770	0.939206	9912	20274		8106
10349	GRMZM2G054136	-1.07556	3927	GRMZM2G022313	0.697451	9019	GRMZM5G868679	1.33399	8606	GRMZM2G315401	0.847658	9925	20304		8107
10441	GRMZM2G178916	-0.661227	3942	GRMZM2G306741	0.595809	9072	GRMZM2G113409	0.614377	8609	GRMZM2G089448	0.62702	9931	20415		8190
10453	GRMZM2G034122	-1.43425	4033	GRMZM2G124417	1.15138	9087	GRMZM2G058913	0.651602	8632		0.66599	10048	20561		8318
10460		-1.21716	4067	GRMZM5G843141	1.3107	9128	GRMZM2G108384	0.784483	8638	GRMZM2G017110	1.15741	10070	20625		8323
10501		-1.13212	4090	AC195587.4_FGT004	0.806484	9135	GRMZM2G142383	1.11816	8653	GRMZM2G088524	0.716416	10219	20637		8401
10534	GRMZM2G117746	-0.691651	4106	GRMZM2G055025	0.617047	9156	GRMZM2G038791	0.949955	8744	GRMZM2G020940	0.894189	10316	20750		8465
10606	GRMZM5G823484	-0.87881	4116	GRMZM2G032003	1.03515	9157	GRMZM2G006452	0.869098	8760	GRMZM2G088819	1.0858	10399	20824		8473
10671	GRMZM2G040968	-0.586631	4118	GRMZM2G040090	0.644305	9168		0.735556	8809	GRMZM2G377855	0.840765	10448	20854		8484
10703	GRMZM2G025236	-0.752243	4134	GRMZM2G059018	0.975093	9211	GRMZM2G088140	1.05199	8812	GRMZM2G143205	0.708493	10452	20860		8487
10759	GRMZM2G553314	-0.70891	4185	GRMZM2G086003	0.834642	9222		1.04332	8880	GRMZM2G012276	0.829704	10500	20870		8492
10786		-1.16985	4198	GRMZM2G164358	0.904357	9238	GRMZM5G849149	1.02954	8893	GRMZM2G028568	0.68312	10510	20877		8527
10824	GRMZM2G060987	-0.822151	4219	GRMZM2G128016	0.607386	9298	GRMZM2G090935	0.648135	8923	GRMZM2G123986	0.946048	10530	20900		8552
11080		-0.664104	4238	GRMZM2G011253	1.21256	9302	GRMZM2G056916	0.711195	8997	GRMZM2G105787	0.975982	10561	20969		8588
11130	GRMZM2G032409	-0.796598	4244		0.746658	9321	GRMZM2G025812	0.587795	9031	GRMZM5G882527	0.678849	10600	21151		8593
11131		-0.967108	4255	GRMZM2G043383	0.800954	9396	GRMZM2G030768	0.935109	9069	GRMZM5G842695	0.968833	10627	21232		8713
11154	GRMZM2G484880	-1.0387	4258	GRMZM5G896145	1.11339	9422		0.60476	9071	GRMZM2G077316	0.725527	10716	21272		8714
11200	GRMZM2G160370	-0.587293	4266		0.693097	9447	AC235535.1_FGT001	1.20109	9073	GRMZM2G012501	0.943451	10717	21370		8737
11554	GRMZM2G082174	-1.04657	4288	GRMZM2G368799	2.09085	9478	GRMZM2G148323	0.594576	9196		0.996477	10730	21514		8740
11567	GRMZM5G881296	-0.891188	4352	GRMZM2G001803	0.992678	9486	GRMZM2G160619	0.632175	9220	GRMZM2G096546	0.739011	10742	21516		8953
11581	GRMZM2G046005	-2.07613	4354	GRMZM2G065970	0.687323	9490	GRMZM5G868062	0.790394	9247	GRMZM2G118063	0.874057	10848	21805		8979
11630	GRMZM5G829955	-0.942101	4364	GRMZM2G174196	0.595827	9597	GRMZM2G025037	0.641564	9257	GRMZM2G131756	0.594352	10874	21895		8983
11639	GRMZM2G098884	-1.20773	4368	GRMZM2G079538	1.37934	9639	GRMZM2G133716	1.21087	9259		1.31433	10899	21996		9028
11674	GRMZM2G046293	-0.891475	4391	GRMZM2G122631	0.94321	9684	GRMZM2G098174	0.591305	9261	GRMZM2G071223	0.958135	10963	22046		9053
11864	AC198361.3_FGT004	-1.31753	4397	GRMZM2G169462	0.860671	9720	GRMZM2G133716	0.869225	9275	GRMZM2G085646	1.09429	11022	22068		9111
11894	GRMZM2G301071	-0.669983	4427		0.595846	9805		1.07124	9276	GRMZM2G044724	0.871737	11134	22082		9114
11995	GRMZM2G001541	-0.819734	4442		1.34015	9854	GRMZM2G139407	0.934741	9299	GRMZM2G130558	1.2989	11165	22121		9142
12035	GRMZM5G800598	-0.842593	4458	GRMZM2G083394	0.608462	9871		0.607761	9426	GRMZM2G032219	0.602768	11174	22123		9237
12063	GRMZM2G074024	-0.888198	4499	GRMZM2G055807	1.30575	9891	GRMZM2G028335	1.05471	9440	GRMZM2G086030	1.02877	11175	22134		9264
12176	GRMZM2G163813	-1.39906	4503	GRMZM2G069772	0.993189	9919	GRMZM2G022213	1.30775	9460	GRMZM2G141219	0.650405	11189	22151		9272
12188	GRMZM2G147857	-1.58566	4530	GRMZM2G170299	0.613934	9932	GRMZM2G089850	1.49777	9477	GRMZM2G127635	0.781321	11298	22351		9313
12193		-1.00563	4531	GRMZM2G427468	1.08882	9987		0.988729	9503	GRMZM2G159996	0.645517	11305	22550		9421
12213	GRMZM2G036134	-1.75801	4539	GRMZM2G178663	0.612427	10050	GRMZM2G372200	0.971168	9555	GRMZM2G329069	1.11032	11366	22651		9451
12363	GRMZM5G862540	-0.851517	4546	GRMZM2G074759	0.637861	10113	GRMZM5G839512	1.26345	9568	GRMZM2G008593	1.41779	11399	22678		9471
12387	GRMZM2G095921	-1.4685	4588	GRMZM2G069008	1.19067	10124	GRMZM2G099305	1.90894	9654	GRMZM2G132958	1.52647	11579	22846		9573
12399		-1.99079	4603	GRMZM2G099207	0.629802	10147	GRMZM2G023220	0.628206	9686	GRMZM2G155281	0.8291	11634	23194		9660
12558	GRMZM2G701689	-1.22444	4654	GRMZM2G047434	0.815865	10181	GRMZM2G150876	0.853216	9771	GRMZM2G043921	1.05076	11721	23276		9664
12605	GRMZM2G170137	-0.787454	4669	GRMZM2G010991	0.700793	10216	GRMZM2G056903	1.13017	9808	GRMZM2G032910	0.71101	11728	23612		9682
12697	GRMZM2G377341	-2.58695	4676	GRMZM2G373175	0.737943	10221	GRMZM5G866423	0.926054	9840	GRMZM2G135970	0.636039	11823	23743		9708
12705	GRMZM2G409430	-1.57811	4683	GRMZM2G181542	0.72825	10249	GRMZM2G069095	0.72032	9877	GRMZM2G020016	1.01996	11939	23867		9716
12750	GRMZM5G806358	-1.34781	4705	GRMZM2G097434	0.592909	10292	GRMZM2G155512	0.767559	9897	GRMZM2G057412	0.981554	12037	23995		9735
12791	GRMZM2G313867	-0.970909	4743	GRMZM5G849959	1.21423	10431	GRMZM2G042371	0.710129	9904	GRMZM2G463904	0.814168	12039	24013		9756
12811	GRMZM2G487629	-1.05491	4754	GRMZM2G005990	1.05825	10481	GRMZM2G471733	0.652834	9948	GRMZM2G375064	0.704407	12058	24073		9758
12826	GRMZM2G161435	-2.3138	4773	GRMZM2G059037	1.3768	10486	GRMZM2G310944	0.586182	10001	GRMZM2G168665	0.60508	12114	24074		9795
12829	GRMZM5G862882	-1.0799	4818	GRMZM2G159849	0.996775	10506	GRMZM2G070494	1.65415	10101	GRMZM2G144196	0.703833	12122	24190		9834
12867	GRMZM2G327394	-0.785829	4895	GRMZM2G008710	0.792677	10562	GRMZM2G079219	0.74813	10126	GRMZM5G837018	0.964095	12154	24196		9875
12884	GRMZM2G481843	-1.97418	4898	GRMZM2G007120	0.634317	10637	GRMZM2G074267	1.54424	10161	GRMZM2G158835	0.857559	12342	24345		9935
12914	GRMZM2G139073	-1.83445	4902	GRMZM2G100152	0.732189	10638	GRMZM5G870752	0.685192	10214	GRMZM2G060918	0.86652	12462	24820		9965
12955	GRMZM2G480171	-0.590573	4911	GRMZM2G359365	0.80935	10694	GRMZM2G137118	0.780636	10218	GRMZM2G012724	1.88282	12502	24899		9973
12962	GRMZM5G800925	-0.747638	4924	GRMZM2G434317	0.785975	10720	GRMZM2G058039	0.985467	10277	GRMZM5G882986	2.48288	12513	25092		10054
12975	GRMZM2G307823	-0.636428	4928		0.618279	10736	GRMZM2G138190	0.806938	10278	GRMZM2G113794	1.12855	12520	25196		10149
12994	GRMZM2G105283	-1.21994	4935	GRMZM2G110185	0.64735	10762	GRMZM2G181231	1.00765	10331	GRMZM2G153792	0.618696	12522	25318		10169
13092	GRMZM2G121840	-0.828825	4940	GRMZM2G046472	0.759435	10780	GRMZM5G831102	0.593722	10365	GRMZM2G009968	0.863921	12551	25659		10268
13129	GRMZM5G835213	-1.05552	4941		1.68057	10823	GRMZM2G063144	0.67296	10413	GRMZM2G017386	0.598072	12570	25799		10297
13130		-1.32922	4998	GRMZM2G039094	1.19253	10869	GRMZM2G042398	0.622413	10552	GRMZM2G122053	1.12181	12652	25835		10301
13159	GRMZM2G039919	-1.2878	5019		1.00235	10870		0.628942	10605	GRMZM2G009869	1.0218	12733	25861		10357
13216	GRMZM2G451483	-0.833431	5048	GRMZM2G058954	1.16032	10901	GRMZM2G107805	0.598794	10706	GRMZM2G121960	1.24683	12771	25983		10361
13315	GRMZM2G064268	-0.680711	5058	GRMZM2G467992	0.678153	10910	GRMZM2G158609	0.734041	10821	GRMZM2G086714	0.94475	12831	26052		10380
13342	GRMZM2G027835	-0.801963	5067	GRMZM2G461936	0.954973	10926	GRMZM2G091235	0.678033	10884	GRMZM2G377887	0.685593	12851	26163		10386
13404	GRMZM2G518751	-1.06619	5090	GRMZM2G040382	0.639449	11024	GRMZM2G056916	0.589527	10941	GRMZM2G076225	1.16635	12901	26295		10428
13444	GRMZM2G053140	-1.88422	5117	GRMZM2G059033	0.607598	11036	GRMZM2G356894	0.836573	11023		0.677961	12902	26327		10582
13455	GRMZM2G027043	-0.831851	5138	GRMZM2G154328	0.744473	11057	GRMZM2G096458	1.43426	11083	GRMZM2G056424	1.0088	12905	26336		10593
13522	GRMZM2G028286	-1.39041	5146	GRMZM2G472827	1.57811	11112	GRMZM5G857087	0.585942	11227	GRMZM2G083195	0.814849	12927	26545		10602
13624	GRMZM2G028039	-0.81659	5190	GRMZM2G162968	0.999207	11120	GRMZM2G351304	1.08438	11245	GRMZM2G181081	0.690229	12986	26687		10614
13729	GRMZM2G064005	-0.728967	5246		0.984964	11151	GRMZM2G092214	0.635626	11276	GRMZM2G080107	0.771511	12988	26833		10619
13758	GRMZM2G110158	-0.706375	5263	GRMZM5G834354	0.713303	11162	GRMZM2G007146	0.631994	11281		0.69012	13030	26854		10652
13760	GRMZM2G168888	-0.97067	5272	GRMZM2G014854	0.863347	11188		0.606212	11423	GRMZM2G051403	0.915709	13067	26908		10692
13777	GRMZM2G054056	-0.592725	5279	GRMZM2G412234	0.641599	11251		0.594031	11437	GRMZM2G423129	1.15392	13111	27100		10698
13807	GRMZM2G077307	-1.23319	5312	GRMZM2G101181	0.601737	11258	GRMZM5G891159	0.594567	11446	GRMZM2G155962	1.23901	13169	27155		10700
13813	AC198169.4_FGT004	-0.919919	5323		0.998931	11287	GRMZM2G112524	0.836258	11471	GRMZM2G073351	0.68571	13238	27308		10774
13838	GRMZM2G075744	-0.876676	5366	GRMZM2G048363	0.593228	11318	GRMZM2G028014	0.72844	11506	GRMZM2G360517	1.45391	13267	27358		10843
13904	GRMZM5G882418	-1.26777	5387	GRMZM2G011078	1.17625	11405	GRMZM2G173119	0.779427	11667	GRMZM2G108609	0.587197	13312	27493		10852
13965	GRMZM2G139372	-2.59165	5389	GRMZM2G083437	0.861119	11451	GRMZM2G033785	0.819221	11799	GRMZM2G143883	0.843309	13326	27678		10873
13981	GRMZM2G126691	-0.792151	5390	GRMZM2G011219	0.675591	11534	GRMZM2G139614	0.610932	11821		0.700184	13352	27832		10876
13984	GRMZM2G056661	-0.651465	5399	GRMZM2G053019	1.06194	11542		0.589794	11873		0.587448	13363	27965		10935
13989	GRMZM2G065105	-1.09736	5406	GRMZM2G029356	0.65126	11609	GRMZM2G141948	0.831923	11891	GRMZM2G046480	0.876838	13399	28033		10968
14060	GRMZM2G574782	-0.619286	5423	GRMZM5G890163	1.0378	11616		0.629304	11898	GRMZM2G079440	1.68534	13456	28234		10975
14062	GRMZM2G111818	-0.694591	5432	GRMZM2G019695	0.785921	11740	GRMZM2G024697	0.641775	11905	GRMZM2G132486	0.70091	13502	28270		10987
14130	GRMZM2G106427	-0.655605	5459	GRMZM2G376731	0.672674	11745	GRMZM2G317262	1.03962	11916	GRMZM2G082670	0.836639	13529	28386		10994
14143	GRMZM2G049785	-1.14209	5479	GRMZM2G133121	0.790116	11760	GRMZM2G444029	0.610801	12066	GRMZM2G144028	0.801788	13576	29068		11017
14231	GRMZM2G064133	-0.966636	5484	GRMZM2G000339	1.04263	11842	GRMZM2G080542	1.02205	12089	GRMZM2G029400	1.50855	13627	29295		11113
14266		-2.1287	5499	GRMZM2G010937	1.30487	11881	GRMZM2G118690	0.698964	12108	GRMZM2G126386	0.876922	13649	29312		11114
14331	GRMZM2G119300	-0.694072	5500	GRMZM2G094742	0.963046	11906	GRMZM2G060253	1.06223	12136		1.37422	13651	29685		11122
14456	GRMZM5G808756	-1.24064	5511	GRMZM2G079458	0.732455	11910	GRMZM2G133819	0.617689	12235	GRMZM2G402092	1.07251	13663	29954		11159
14514	GRMZM2G145854	-1.33931	5536		1.42731	11951	GRMZM2G050590	0.992538	12324	GRMZM2G169911	0.869725	13740	30100		11213
14593	GRMZM2G000371	-0.680857	5573	GRMZM2G015005	0.676985	11996	GRMZM5G873586	0.889052	12350	GRMZM2G130889	0.923861	13829	30467		11218
14610	GRMZM2G026639	-0.612247	5579	GRMZM2G100043	0.883921	12012	GRMZM2G117796	0.705401	12354	GRMZM2G167794	0.733767	13881	30527		11235
14619	GRMZM2G023625	-0.991638	5588	GRMZM2G064640	0.818582	12206	GRMZM2G066274	1.21347	12362	GRMZM2G157825	0.84771	13888	30823		11259
14649	GRMZM2G007907	-0.890326	5618	GRMZM2G169580	0.675078	12210	GRMZM2G139894	1.48074	12395	GRMZM2G130790	0.750636	13895	30866		11267
14676	GRMZM2G148194	-1.10197	5619		1.19849	12214	GRMZM2G155546	0.925628	12431	GRMZM2G036351	2.29038	13936	30887		11291
14730	GRMZM2G164735	-0.789512	5630		0.671615	12296	GRMZM2G157354	1.11573	12539	GRMZM2G149751	0.624468	14000	31187		11315
14768	GRMZM2G180422	-0.641021	5631	GRMZM2G138964	0.895552	12312		0.603356	12583	GRMZM2G480516	0.770855	14075	31246		11353
14864	GRMZM2G382104	-1.41898	5645	AC217358.3_FGT005	1.42698	12316	GRMZM2G096693	0.712918	12599	GRMZM2G167613	0.933396	14077	31266		11418
14874	GRMZM2G124321	-0.72241	5729	GRMZM2G035651	1.14645	12360	GRMZM2G017536	0.685426	12629	GRMZM2G436947	1.57019	14089	31714		11459
14968		-0.984591	5731	GRMZM2G155949	0.885334	12371	GRMZM2G098714	1.60702	12782	GRMZM2G448174	1.71988	14166	31745		11498
14973	GRMZM2G081060	-0.811948	5745	GRMZM2G314656	1.01509	12388	GRMZM2G030636	0.696622	12784	GRMZM2G113863	0.654962	14174	32040		11571
15014	GRMZM2G095931	-1.13525	5817	GRMZM2G145816	0.722534	12409	GRMZM2G383303	0.739008	12824	GRMZM2G425427	0.731954	14182	32054		11583
15035	GRMZM2G066362	-0.838896	5825	GRMZM2G138814	0.734225	12481	GRMZM2G074094	1.77649	12908	GRMZM2G167164	0.881946	14528	32136		11585
15232	GRMZM2G126253	-0.645531	5840		0.768315	12492	GRMZM2G039254	0.990557	12997	GRMZM2G152059	0.675061	14543	32163		11592
15236	GRMZM2G341271	-1.1372	5865	GRMZM2G010555	0.901821	12494		0.627023	13031	GRMZM2G095798	0.820501	14617	32222		11628
15341	GRMZM2G112596	-1.06514	5880	GRMZM2G086763	0.862251	12611	GRMZM2G448104	1.20636	13069		1.00346	14669	32690		11629
15390	GRMZM2G010406	-1.08941	5894	GRMZM2G060611	0.781333	12655	GRMZM2G066101	1.86084	13110	GRMZM2G041344	0.987344	14686	32698		11637
15450	GRMZM2G114861	-1.08653	5903	GRMZM2G477200	0.680648	12685	GRMZM2G081977	0.672939	13177	GRMZM2G170400	1.62824	14706	32765		11655
15465	GRMZM5G852502	-0.731294	5908	GRMZM2G448258	0.631932	12747	GRMZM2G081857	0.601652	13220	GRMZM2G169695	1.31238	14715	32904		11855
15499	GRMZM2G043980	-0.655999	5910	GRMZM2G049031	1.48079	12772	GRMZM2G136250	0.793998	13467	GRMZM2G079127	0.757568	14719	33021		11856
15526	GRMZM2G049895	-1.99972	5942	GRMZM2G048804	0.777309	12946		1.45578	13488		1.28759	14755	33203		11860
15538		-0.697677	5952	GRMZM2G052178	1.09747	12961	GRMZM2G023836	0.680037	13509	GRMZM2G170798	0.646238	14757	33434		11880
15587	GRMZM2G381138	-1.96741	5988	GRMZM2G113873	0.847632	13003	GRMZM2G108267	0.628487	13636	GRMZM2G070138	1.18338	14835	33454		11903
15702	GRMZM2G021439	-0.591522	6016	GRMZM2G140614	0.647279	13087	GRMZM2G020976	0.64755	13673		0.96194	15004	33521		11913
15778	GRMZM2G061624	-0.704172	6035	GRMZM2G368861	0.775848	13120		1.0437	13688	GRMZM2G109244	0.810361	15096	33592		11919
15855	GRMZM2G177324	-1.57299	6051	GRMZM2G034975	0.599699	13153		0.816572	13733		0.795208	15122	33593		11970
15940	GRMZM2G098298	-1.26973	6053	AC210013.4_FGT019	0.619223	13179	GRMZM2G026918	0.649883	13806		1.25772	15141	33643		11990
16090	GRMZM2G348675	-1.63136	6119	GRMZM2G337068	0.609242	13191	GRMZM2G108032	0.755965	13869	GRMZM5G898684	1.01299	15184	33989		12022
16113	GRMZM2G118597	-0.939971	6126	GRMZM2G169645	0.960127	13229		0.976519	13880	GRMZM2G165633	1.28974	15189	34013		12028
16162	GRMZM2G116273	-1.74053	6143	GRMZM5G804814	0.611152	13237	GRMZM2G057251	0.615964	13918	GRMZM2G321239	1.05338	15211	34306		12029
16233	GRMZM2G095534	-0.743618	6148	GRMZM2G131708	0.821299	13239		0.623659	14014	GRMZM2G121151	0.795056	15243	34329		12087
16236	GRMZM2G022820	-0.731725	6165	GRMZM2G477741	0.647295	13398	GRMZM2G050268	1.2992	14064	GRMZM2G087206	0.589424	15252	34650		12152
16237	GRMZM2G146286	-1.55875	6173	GRMZM2G063676	0.959206	13421	GRMZM2G367206	0.839785	14099	GRMZM2G068917	0.773562	15281	34785		12153
16296	GRMZM2G121166	-1.0872	6176	GRMZM2G116638	0.660266	13438	GRMZM2G074818	0.627056	14119		1.18158	15338	34838		12212
16330	GRMZM2G461569	-0.915024	6188	GRMZM2G178576	0.739936	13512	GRMZM2G100242	0.600321	14125	GRMZM2G055999	0.92146	15380	34873		12254
16428	GRMZM2G079471	-0.988085	6221	GRMZM2G162426	0.960769	13513	GRMZM2G439339	0.700592	14175		0.851296	15431	35161		12269
16519	GRMZM2G129806	-0.898399	6255	GRMZM2G116427	1.15043	13550	GRMZM5G897976	0.853455	14225	GRMZM2G124744	0.963822	15444	35326		12289
16554	GRMZM2G115674	-1.82055	6258	GRMZM2G165709	0.933274	13600	GRMZM2G311220	1.42977	14233	GRMZM2G038279	0.720233	15496	35676		12308
16643		-0.827682	6267	GRMZM2G169516	1.73298	13603	GRMZM2G149442	0.761846	14272	AC211276.4_FGT008	0.82113	15597	35678		12389
16653	GRMZM2G469111	-0.886087	6279	GRMZM2G399212	0.720326	13659	GRMZM2G118979	1.42547	14283	GRMZM2G165099	1.57797	15603	35763		12414
16677	GRMZM2G102471	-0.621379	6283	GRMZM2G010596	1.14604	13665	GRMZM2G146267	0.714137	14335	GRMZM2G176647	0.674992	15609	35879		12527
16720		-0.731066	6287	GRMZM2G041561	0.686029	13704	GRMZM2G154267	0.684444	14367	GRMZM2G068967	1.86454	15671	36163		12543
16731	GRMZM2G022188	-1.28852	6462		1.03808	13753	GRMZM2G330024	0.649013	14375	GRMZM2G427451	0.670449	15815	36175		12561
16810	GRMZM2G095851	-0.723837	6464	GRMZM2G382106	0.709341	13820	GRMZM2G022061	0.835719	14425	GRMZM2G129288	0.81597	15849	36207		12649
16825	GRMZM2G022777	-0.639055	6488		0.711006	13828	GRMZM2G114650	0.95516	14443	GRMZM2G131055	1.94396	15899	36222		12659
16882	GRMZM2G057450	-0.903245	6489	GRMZM2G027023	1.00275	13943	GRMZM5G819452	0.882653	14449	GRMZM2G141214	0.916138	15901	36266		12716
16921	GRMZM2G001272	-2.23668	6499	GRMZM2G477609	0.857648	14028		0.61769	14487	GRMZM2G310368	1.2388	15934	36328		12721
16989	GRMZM2G444692	-0.821541	6539	AC209858.4_FGT002	1.06284	14086	GRMZM2G125054	0.645484	14492	GRMZM2G042179	0.789903	15973	36334		12726
17000		-0.821316	6544	GRMZM2G438239	1.28925	14139	GRMZM2G151955	0.699978	14605	GRMZM2G008263	0.798335	15987	36377		12800
17076		-1.09634	6550	GRMZM2G151252	1.36328	14140		0.818481	14632		0.635704	16040	36508		12900
17100	GRMZM2G088218	-1.13966	6567	GRMZM5G896883	0.598063	14144	GRMZM2G149184	1.66865	14688	GRMZM2G097706	0.619811	16131	36544		12913
17359	GRMZM2G427337	-1.29505	6601	GRMZM2G068982	0.59392	14164		0.797316	14702	GRMZM2G091478	0.929953	16149	36676		12977
17429		-0.73022	6613	GRMZM2G057535	1.19808	14215	GRMZM2G179336	0.665331	14717	GRMZM2G087207	1.20341	16165	36860		12995
17465	GRMZM2G143008	-1.42949	6678		1.43767	14237		0.625075	14747		0.902495	16188	36879		13055
17484	GRMZM2G443814	-2.21422	6692	GRMZM2G163514	1.94689	14249	GRMZM2G058252	0.641355	14801	GRMZM2G071450	1.10203	16226	37123		13085
17487	GRMZM5G814310	-0.832765	6699	GRMZM2G159013	0.869528	14269	GRMZM2G111846	0.615421	14810	GRMZM2G042008	0.704237	16276	37225		13127
17600	GRMZM2G076272	-2.18858	6785	GRMZM2G120530	0.717834	14314	GRMZM2G071645	0.649243	14812	GRMZM2G027958	0.617083	16306	37363		13133
17830	GRMZM2G054468	-0.878618	6790		0.844443	14365	GRMZM2G363474	1.00192	14857	GRMZM2G469828	0.759469	16309	37379		13189
17870	GRMZM2G036902	-0.706147	6793	GRMZM2G116087	0.924856	14418		1.16604	14891		1.31588	16442	37534		13193
17944	GRMZM2G157034	-0.790814	6796	GRMZM2G039238	0.617909	14460		0.659092	15020	GRMZM2G363893	0.625327	16451	37544		13202
17998	GRMZM2G152686	-0.881416	6842	GRMZM2G132032	0.923983	14483	GRMZM2G703231	0.589552	15067	GRMZM2G138425	0.614885	16577	37601		13280
18047	GRMZM2G082214	-0.614742	6869	GRMZM2G439201	1.07444	14518	GRMZM2G073671	1.41281	15075	GRMZM2G169384	1.45997	16682	37655		13295
18064	GRMZM2G462261	-0.676854	6899	GRMZM2G302245	0.640799	14538		0.814476	15077	GRMZM2G138268	1.34283	16695	37754		13298
18145	GRMZM2G091494	-0.850975	6903	GRMZM2G039106	0.766002	14550	GRMZM2G152143	0.609456	15214	GRMZM2G035584	1.03393	16733	37789		13311
18165	GRMZM5G868757	-0.829163	6913	GRMZM2G135526	1.77291	14634	GRMZM2G094123	0.738623	15280	GRMZM2G414915	0.934677	16750	37855		13354
18187		-2.53285	6917	GRMZM2G064050	1.01798	14711	GRMZM2G046729	1.19081	15320	GRMZM2G456512	0.587169	16811	38016		13490
18281	GRMZM2G431306	-1.1045	6922	GRMZM2G014387	0.815923	14733	GRMZM5G801436	0.694267	15350	GRMZM2G079583	1.03545	16840	38026		13597
18300	GRMZM2G074377	-1.24038	6969		0.832653	14761		0.60636	15354	GRMZM2G047422	0.649134	16875	38283		13712
18304	GRMZM2G161337	-1.92482	6971	GRMZM2G077823	1.0022	14913	GRMZM2G703415	0.81974	15382	GRMZM2G178038	0.609131	16876	38332		13719
18357	GRMZM2G100858	-1.04907	6983	GRMZM2G116693	0.635488	14920	GRMZM2G463493	0.781496	15402	GRMZM2G003869	0.851597	16910	38369		13725
18430	GRMZM5G850019	-1.68662	7002	GRMZM2G055107	0.773356	14969	GRMZM2G094990	0.761995	15405	GRMZM2G085854	0.826944	17018	38451		13732
18492	GRMZM2G164160	-1.23913	7034	GRMZM2G060824	0.709781	15121	GRMZM2G176604	0.606026	15429		0.620904	17046	38576		13853
18515	GRMZM2G158562	-1.46972	7072	GRMZM2G037461	0.607632	15178	GRMZM2G081774	0.588078	15441	GRMZM2G004012	0.706302	17062	38596		13930
18619	GRMZM5G834734	-0.598114	7080	GRMZM2G427672	0.616551	15202		0.893103	15448		0.801616	17065	38722		13938
18625	GRMZM2G106790	-1.10257	7115	GRMZM2G168629	0.747066	15209	GRMZM2G354621	0.688797	15548		0.722508	17115	38826		14053
18684	GRMZM2G157197	-0.747643	7120	GRMZM2G111172	0.706555	15339	GRMZM2G076484	0.727858	15551	GRMZM2G378604	0.940907	17153	39127		14096
18695	GRMZM2G113899	-0.766917	7141	GRMZM2G346701	1.01325	15379	GRMZM2G118467	0.619553	15586	GRMZM2G095039	0.739689	17209	39684		14256
18758	AC215260.3_FGT004	-0.91536	7168	GRMZM2G089163	0.685347	15419	GRMZM2G138676	1.50243	15613	GRMZM2G039089	1.69029	17263	39775		14286
18780	GRMZM2G384327	-0.61054	7169	GRMZM2G060564	0.879452	15437	GRMZM2G156517	0.634227	15617	GRMZM2G423456	0.974947	17314	39791		14291
18950	GRMZM2G417089	-0.987127	7179	GRMZM2G047512	0.694251	15468	GRMZM2G331154	0.919073	15631	GRMZM5G818631	0.861511	17330	39820		14339
18979	GRMZM2G050166	-0.834036	7189	GRMZM2G122810	1.0188	15629	GRMZM2G042797	0.593829	15673	GRMZM2G357112	1.86725	17357	39897		14345
19054	GRMZM2G085301	-0.979773	7231	GRMZM2G341404	0.75078	15662	GRMZM2G030284	0.892897	15699	GRMZM5G805382	1.14275	17379	39926		14363
19073	GRMZM2G043147	-0.730278	7257		0.693018	15688	GRMZM5G812921	0.647879	15708	GRMZM2G368398	0.971268	17420	39987		14364
19094	GRMZM5G803433	-0.653264	7299	GRMZM2G097878	1.52779	15751	GRMZM2G020081	0.741766	15710	GRMZM2G071970	0.605987	17421	40003		14377
19109	GRMZM2G142019	-1.10282	7340	GRMZM2G119623	0.65423	15753	GRMZM2G104199	0.742119	15850	GRMZM2G173630	1.10706	17451	40259		14415
19180	GRMZM2G022088	-1.01879	7403		1.09161	15756	GRMZM2G349651	0.600078	15856		0.771873	17452	40315		14670
19184	GRMZM2G393433	-0.991258	7418	GRMZM2G130121	0.609576	15794	GRMZM2G095727	0.855536	15913	GRMZM2G037189	2.09176	17489	40355		14687
19263	GRMZM2G167856	-1.52213	7438		0.693589	15814	GRMZM2G473906	0.672278	15933	GRMZM2G082249	0.786837	17494	40451		14704
19288		-1.0486	7444	GRMZM2G079468	0.809748	15857	GRMZM2G054332	0.989719	15974	GRMZM2G012021	0.794999	17499	40539		14731
19307	GRMZM2G145794	-0.619822	7448		0.795198	15883	GRMZM2G168269	0.708499	16014	GRMZM2G153523	1.23767	17511	40542		14736
19328	GRMZM2G106730	-0.670332	7458	GRMZM2G145085	1.56407	15903	GRMZM2G117401	0.973957	16058	GRMZM2G006977	1.06099	17617	40626		14750
19408	GRMZM2G001334	-0.699218	7482	GRMZM2G131699	0.744649	15962		0.692331	16159	GRMZM5G894619	1.21458	17622	40796		14759
19511	GRMZM2G172891	-0.925458	7491	GRMZM2G162968	1.41236	15971		0.593742	16189	GRMZM2G141707	0.967622	17670	41068		14815
19838	GRMZM2G167686	-0.875787	7495	GRMZM2G077991	0.918341	15981	GRMZM2G005844	0.665679	16239	GRMZM2G086587	0.731591	17676	41292		14818
19950		-1.45316	7502	GRMZM2G173649	0.725531	15982	GRMZM2G076276	0.603492	16392	GRMZM2G325650	1.33395	17711	41404		14855
20003	GRMZM2G163406	-4.59018	7513	GRMZM2G141399	0.668987	15989		0.641273	16443	GRMZM2G427729	0.925237	17918	41412		14897
20030	GRMZM2G136665	-1.62658	7514	GRMZM2G150367	0.973251	15993	GRMZM2G151826	0.873878	16491	GRMZM2G156861	1.77813	17965	41427		14902
20102	GRMZM2G446872	-1.30596	7536	GRMZM2G428184	1.59294	15998	GRMZM2G110897	0.817205	16509	GRMZM5G844562	0.663572	18037	41461		14904
20308	GRMZM2G043030	-0.917881	7538	GRMZM2G409104	0.78972	16016	GRMZM2G099101	1.2177	16516		1.15769	18139	41465		14931
20416	GRMZM2G178839	-3.41467	7542	GRMZM5G805585	1.31678	16096	GRMZM2G369182	0.904029	16596	GRMZM2G114575	0.590823	18225	41503		14953
20536		-3.82165	7565	GRMZM2G071015	0.591551	16123	GRMZM2G073312	1.19021	16660	GRMZM2G148904	1.86082	18248	41632		15003
20584	GRMZM2G163658	-0.656815	7568	GRMZM2G133959	0.706961	16137	GRMZM2G080314	1.34451	16674	GRMZM2G108149	0.847734	18260	41944		15017
20700	GRMZM2G338259	-1.83454	7578		1.46885	16199	GRMZM2G056079	0.896674	16716	GRMZM2G076810	0.838976	18338	42280		15052
20735	GRMZM2G093139	-1.25719	7588		1.02518	16256	GRMZM2G015126	0.686018	16743	GRMZM2G060943	1.04111	18423	42490		15055
20790	GRMZM2G045392	-0.980299	7622	GRMZM2G423956	1.28088	16300	GRMZM2G034362	0.66461	16759	GRMZM2G318843	0.779437	18454	43132		15070
20828	GRMZM2G077227	-2.4544	7640	GRMZM5G880102	0.8915	16355	GRMZM2G178919	0.629613	16899	GRMZM5G822895	0.982748	18484	43196		15127
20830	GRMZM5G895064	-0.686172	7656	GRMZM2G005024	1.15955	16449	GRMZM2G101515	0.810735	16983	GRMZM2G034985	0.620525	18489	43240		15172
20835	GRMZM2G075676	-1.48553	7661	GRMZM2G176307	2.341	16461	GRMZM2G401869	0.724612	16993	GRMZM2G046618	0.803416	18494	43625		15195
20919	GRMZM5G814700	-1.39443	7681	GRMZM2G004847	0.816916	16495	GRMZM2G702026	1.00933	17011	GRMZM2G319947	0.75577	18523	43657		15289
20978	GRMZM2G079823	-1.17467	7689	GRMZM2G177617	0.713766	16532		0.660999	17026	GRMZM2G123029	0.750549	18590	43757		15315
21042	GRMZM2G039600	-0.841574	7697		0.994831	16606	GRMZM2G092091	2.0724	17047	GRMZM2G082640	0.731954	18607	43765		15325
21117	GRMZM2G172330	-1.86263	7700	GRMZM2G090020	0.665397	16633	GRMZM5G877336	0.786572	17056		0.677211	18627	43785		15349
21181	GRMZM2G449083	-1.06804	7726	GRMZM2G313944	0.77058	16641	GRMZM2G067675	1.40637	17102	GRMZM2G486933	1.90025	18683	43824		15364
21186	GRMZM2G152561	-0.760991	7738	GRMZM2G034122	0.738604	16655	GRMZM2G108865	1.95257	17133	GRMZM2G042582	0.718277	18742	43993		15365
21191	GRMZM2G353822	-0.752562	7747	GRMZM2G147856	0.891158	16683	GRMZM2G040920	0.625801	17136	GRMZM2G137954	1.24951	18844	44044		15392
21293	GRMZM2G058374	-0.91261	7782		0.815328	16789	GRMZM2G150859	0.719397	17166	GRMZM2G322672	0.678158	18845	44134		15413
21334	GRMZM2G095219	-0.804503	7798	GRMZM2G460025	1.30837	16823	GRMZM2G087406	1.31307	17205	GRMZM2G139565	0.694748	18850	44416		15446
21359		-1.27262	7805	GRMZM2G133675	0.864519	16848		0.639041	17210	AC234157.1_FGT002	0.728088	18890	44598		15492
21394	GRMZM2G569855	-0.69865	7840	GRMZM2G003720	0.960712	16862		0.705075	17232	GRMZM2G110063	0.648161	18913			15560
21408	GRMZM2G059887	-1.61435	7854	GRMZM2G006416	1.098	16898	GRMZM2G466270	0.821637	17254	GRMZM2G030606	1.55069	19020			15582
21457		-0.810813	7859		0.884245	16913		0.630356	17298	GRMZM2G451975	1.01141	19025			15594
21571		-1.39823	7862	GRMZM2G048012	1.66709	16944	GRMZM2G073888	0.990598	17384	GRMZM2G002976	0.701419	19044			15612
21721	GRMZM2G096184	-1.18471	7876	GRMZM2G152958	1.09097	16980	GRMZM2G152466	1.06988	17496	GRMZM2G147422	1.01715	19126			15663
21862	GRMZM2G472770	-0.680791	7925	GRMZM2G704053	0.590381	17006		1.0054	17506	GRMZM2G134334	1.43581	19131			15675
21864		-1.01436	7933		0.815687	17147	GRMZM2G457381	0.891709	17530	GRMZM2G066197	0.652614	19218			15709
21900	GRMZM2G404426	-0.92014	7939	GRMZM5G898314	1.16764	17179		0.719721	17533	GRMZM2G702490	0.641244	19224			15829
21908	GRMZM2G347402	-0.750659	7946	GRMZM2G059981	0.735892	17196	GRMZM2G470307	1.18458	17582	GRMZM2G060898	1.68112	19375			15936
21984	GRMZM2G007486	-0.600809	7972	GRMZM2G159724	0.780868	17203	GRMZM2G111657	1.12531	17616	GRMZM2G157564	1.17028	19419			15949
21998	GRMZM2G060919	-1.40564	7979	GRMZM2G167872	0.704695	17213	GRMZM2G118467	0.68889	17618	GRMZM2G023711	0.765129	19434			15965
22015	AC192451.3_FGT001	-0.713111	7991	GRMZM2G106680	0.796799	17261	GRMZM2G135132	0.706787	17649	GRMZM2G404603	0.706843	19448			16009
22092	GRMZM2G033619	-0.763246	7996	GRMZM2G078458	0.626551	17270	GRMZM2G011588	0.63968	17695	GRMZM2G421857	0.65857	19482			16018
22140	GRMZM2G103721	-1.0646	8016	GRMZM2G387569	0.656589	17282	GRMZM2G017081	1.24855	17725	GRMZM2G007385	0.625917	19490			16044
22185	GRMZM5G816356	-0.638992	8043	GRMZM2G077942	1.6222	17323	GRMZM2G096171	1.5778	17739	GRMZM2G323719	0.972032	19537			16055
22212	GRMZM2G022945	-0.825252	8048	GRMZM2G118037	0.684372	17345		0.777461	17791	GRMZM5G828487	0.85853	19600			16092
22309	GRMZM5G851026	-1.18858	8051	GRMZM2G173863	0.859475	17351	GRMZM2G399073	0.887069	17877	GRMZM5G882986	1.72409	19629			16184
22432		-1.13519	8060	GRMZM2G133885	1.06812	17375	GRMZM2G442000	0.949056	17882	GRMZM2G437912	1.29322	19632			16197
22463	GRMZM2G123709	-0.813519	8092	GRMZM2G082390	1.41774	17383		0.722999	17909	GRMZM2G103771	0.981488	19660			16214
22604	GRMZM5G874612	-1.03835	8105	GRMZM2G466229	1.87447	17438	GRMZM2G111846	0.790368	18013		0.644717	19669			16420
22679	GRMZM2G331374	-1.38104	8125	GRMZM2G180815	0.688076	17468	GRMZM2G085236	1.89331	18018	GRMZM2G081949	0.961441	19788			16447
22719	GRMZM2G043862	-1.09612	8161	AC199782.5_FGT003	0.671131	17474	GRMZM2G029058	1.0055	18029	GRMZM2G463904	0.949233	19842			16493
22765	GRMZM2G116258	-0.62904	8176	GRMZM5G805134	1.06343	17478	GRMZM2G126048	0.934433	18054		0.726644	19880			16502
22773	GRMZM2G033348	-0.719061	8192	GRMZM2G094581	0.611162	17508	GRMZM2G180065	0.630666	18089	GRMZM2G169201	0.598967	19904			16625
22851	GRMZM2G084429	-0.664546	8207	GRMZM2G087201	0.978769	17514	GRMZM2G300945	0.606269	18128	GRMZM2G148930	1.10477	19914			16648
23057	GRMZM2G037335	-0.721533	8231	GRMZM2G010348	0.959107	17555	GRMZM2G398055	1.10864	18150	GRMZM2G056093	0.78506	20057			16681
23062	GRMZM2G397948	-0.61584	8259		0.868488	17566	GRMZM2G009849	0.630026	18171	GRMZM2G154523	1.67848	20163			16684
23093	GRMZM2G130905	-1.06614	8280	GRMZM2G147288	0.610965	17591	GRMZM2G004694	1.46433	18191	GRMZM2G019183	1.19965	20169			16764
23123	GRMZM2G025024	-0.625889	8290	GRMZM2G114888	0.9284	17623		0.655147	18202	GRMZM2G112428	0.843187	20199			16785
23205	GRMZM2G062638	-1.02995	8309	GRMZM2G154532	0.92596	17665		0.623911	18223	GRMZM2G114184	0.670748	20221			16829
23252	GRMZM5G866100	-1.6391	8339	GRMZM2G128092	1.10807	17684	GRMZM2G114394	0.769303	18339		1.18142	20280			16880
23384	GRMZM2G110304	-0.88868	8365	GRMZM2G318346	1.13396	17805	GRMZM2G078178	1.6809	18413	GRMZM2G156861	1.92034	20281			16909
23421	GRMZM2G397247	-1.70277	8394	GRMZM2G142437	1.61082	17894	GRMZM2G141819	0.639328	18414	GRMZM2G150266	1.15683	20375			17050
23464	GRMZM2G117615	-0.823528	8402		1.00502	18101	GRMZM2G022679	0.839545	18442	GRMZM5G800586	1.14161	20406			17075
23544	GRMZM5G864319	-1.12424	8409	GRMZM2G124136	0.626503	18157	GRMZM2G017337	1.09408	18451	GRMZM2G118737	0.786264	20490			17109
23561	GRMZM2G026991	-1.48895	8432	GRMZM2G063244	1.0676	18183	GRMZM2G336975	2.23495	18641	GRMZM2G048450	0.73247	20493			17190
23577	GRMZM2G078839	-0.79337	8443	GRMZM2G149946	0.725207	18194	GRMZM2G355523	0.74217	18733	GRMZM2G423972	0.745744	20524			17217
23663	GRMZM2G153887	-0.810546	8450	GRMZM2G052323	0.864978	18214	GRMZM2G477694	0.930987	18743	GRMZM2G367834	0.624531	20650			17268
23673	GRMZM2G027756	-0.687553	8507	GRMZM2G080120	0.774449	18272	GRMZM2G359217	0.768686	18842	GRMZM2G129208	1.03479	20656			17278
23687	GRMZM2G308083	-0.650132	8540	GRMZM2G410710	1.93822	18278	GRMZM2G086069	0.7014	18917	GRMZM5G871520	0.810203	20730			17310
23715	GRMZM2G018103	-1.20248	8544	GRMZM2G085038	1.00139	18310	GRMZM2G335359	0.610329	18935	GRMZM5G808402	0.774853	20911			17370
23868	GRMZM2G015610	-0.948339	8568	GRMZM2G527387	1.1116	18355		0.691346	19057	GRMZM2G059392	1.31685	21020			17377
23976	GRMZM2G479885	-3.23354	8574	GRMZM5G806784	1.17857	18363		0.712367	19159	GRMZM2G115518	0.633364	21075			17398
24012	GRMZM2G407996	-1.12981	8605	GRMZM2G143714	0.701165	18474	GRMZM2G018951	1.02569	19290		0.612894	21079			17669
24153	GRMZM2G423337	-1.67478	8611	GRMZM2G068566	0.738712	18475	GRMZM2G012654	0.944231	19300	AC234203.1_FGT004	0.866011	21081			17732
24174	GRMZM2G117298	-1.11036	8639		0.820053	18496	GRMZM2G171365	0.853422	19310	GRMZM2G451716	0.704629	21330			17759
24186	GRMZM2G101446	-0.73265	8640	GRMZM5G873015	0.883568	18514	GRMZM2G042047	1.39504	19334	GRMZM2G062024	0.79477	21425			17788
24436	GRMZM5G812926	-1.0555	8676	GRMZM2G140432	0.881508	18543	GRMZM5G807602	0.658558	19338	GRMZM2G155532	0.856837	21519			17906
24505		-0.863878	8685	GRMZM2G085153	0.911685	18554	GRMZM2G087662	1.44067	19528	GRMZM2G379005	0.944796	21558			17938
24528	GRMZM2G042047	-1.29317	8691	GRMZM2G020146	0.965493	18586	GRMZM2G305027	0.70528	19560	GRMZM5G839518	0.941862	21588			18134
24650	GRMZM2G007915	-0.833386	8726	GRMZM2G161566	1.46849	18652	GRMZM2G376957	0.630436	19586		0.921559	21630			18141
24715		-0.698233	8732	GRMZM2G574858	1.00045	18779	GRMZM2G149051	0.666693	19628	GRMZM2G077233	0.86059	21741			18186
24818		-1.2133	8741	GRMZM2G076029	2.1121	18855	GRMZM2G101872	0.69719	19648		0.597833	21771			18205
24852	GRMZM2G487328	-0.69216	8798	GRMZM2G142660	0.672396	18864	GRMZM2G139300	2.08379	19757	GRMZM2G121851	0.627698	21775			18206
24857	GRMZM5G872442	-1.59016	8827	GRMZM2G158188	1.64104	18939	GRMZM2G019317	1.21784	19777	GRMZM2G126572	1.42531	21780			18398
24876	GRMZM2G141136	-1.19205	8867	GRMZM2G303465	0.835056	18968	GRMZM2G340527	0.625699	19797	GRMZM2G098088	0.629404	21845			18399
24934	GRMZM2G053047	-1.22643	8875	GRMZM2G034013	1.11579	18989	GRMZM2G303157	0.740275	19975	GRMZM2G025531	0.69709	21851			18418
24948	GRMZM2G031545	-0.825873	8892	AC217358.3_FGT011	0.690117	19004	GRMZM2G066400	0.667085	20160	GRMZM2G303530	0.728268	21893			18448
25002	GRMZM2G174221	-1.37512	8920	GRMZM2G157310	1.03062	19046	GRMZM5G812774	0.742629	20162	GRMZM2G051541	0.586229	21898			18460
25069		-1.63323	8956	GRMZM2G102927	0.749622	19050	GRMZM2G018775	0.713241	20213	AC203535.4_FGT002	1.3559	21914			18519
25109	GRMZM2G080775	-0.898922	8978	GRMZM2G094712	1.73266	19052	GRMZM2G036007	0.76912	20227	GRMZM2G081915	0.623673	21940			18530
25122	GRMZM2G319169	-0.596133	9038	GRMZM2G136268	0.632776	19058	GRMZM2G178120	0.805146	20246	GRMZM2G476933	0.633921	21990			18559
25123	GRMZM2G337616	-0.609244	9091	GRMZM2G070259	0.814104	19133		0.708178	20259		0.713587	22007			18668
25138		-0.940399	9136	GRMZM5G835704	0.587642	19183	GRMZM2G168222	0.626606	20282	GRMZM2G094017	1.95488	22012			18677
25198	GRMZM2G325643	-1.07021	9179	GRMZM2G052336	1.66875	19211	GRMZM2G124239	1.32511	20289	GRMZM2G082034	1.48884	22029			18680
25286		-0.799045	9183	GRMZM2G126821	1.02133	19293	GRMZM2G180555	0.589906	20315	GRMZM2G130442	1.0162	22095			18712
25287	GRMZM2G078832	-0.751916	9229	GRMZM2G012126	0.862954	19495	GRMZM2G005350	0.651594	20379		0.638477	22190			18714
25314	GRMZM2G033724	-2.72931	9255	GRMZM2G121034	1.72334	19535		0.855681	20482	GRMZM2G097674	0.72045	22234			18732
25341	GRMZM2G069856	-1.08532	9284	GRMZM2G009888	0.860555	19577	GRMZM2G113592	0.812217	20599	GRMZM2G117412	1.50602	22353			18782
25344	GRMZM2G042027	-0.63252	9292	GRMZM2G174596	1.1741	19594	GRMZM2G373914	0.752634	20608	GRMZM5G877838	0.630971	22372			18818
25411	GRMZM2G064732	-1.10813	9353	AC204530.4_FGT002	0.755411	19622	GRMZM2G392477	0.611672	20624	GRMZM2G146246	0.66582	22560			18837
25460	GRMZM2G075900	-1.46256	9371	GRMZM2G063676	0.935503	19729		0.697141	20643	GRMZM5G868222	0.813487	22619			18856
25462	GRMZM2G101711	-0.648905	9414	GRMZM2G170457	1.19051	19769		0.62201	20645	GRMZM2G137710	0.59123	22660			18875
25524		-2.01314	9418	GRMZM2G107136	0.682754	19781		0.639371	20724	GRMZM2G150302	0.851457	22698			18881
25574	GRMZM2G139815	-3.43626	9457	GRMZM2G044744	0.662476	19815	GRMZM2G164854	0.587736	20736	GRMZM2G468756	1.26957	22701			18895
25582	GRMZM2G102596	-1.82689	9491	GRMZM2G124791	0.873141	19962	GRMZM2G302701	0.663747	20781		0.761989	22746			18923
25594	GRMZM2G432722	-0.756066	9499	GRMZM2G074792	0.830739	19964	GRMZM2G098227	0.613835	20836	GRMZM2G137286	0.586325	22753			18965
25617	GRMZM2G111720	-0.79417	9529	GRMZM2G121074	0.750769	20008	GRMZM2G058197	1.02936	20929	GRMZM2G414387	1.24009	22764			18980
25653	AC226373.2_FGT010	-0.762188	9552	GRMZM2G133621	0.764396	20022	GRMZM2G082384	1.58201	20937	GRMZM2G166445	1.0752	22777			18984
25655	GRMZM2G011070	-1.73138	9586	GRMZM2G116785	0.618001	20081	GRMZM2G067019	0.866771	21019	GRMZM2G010702	1.28155	22817			18996
25682	GRMZM2G073950	-0.727705	9614	AC233922.1_FGT005	0.89286	20185		0.937814	21101	GRMZM2G118951	0.946746	22892			19093
25706	GRMZM2G038848	-1.20484	9642		0.67606	20207	GRMZM2G145756	1.14971	21150		1.04062	22986			19096
25714		-1.29372	9644	GRMZM2G158998	0.616095	20345	GRMZM2G090086	0.625731	21157	GRMZM2G387360	0.725572	23059			19111
25775	GRMZM2G078092	-1.03533	9679	GRMZM2G003607	0.821251	20360	GRMZM2G123972	0.909881	21343	AC205419.3_FGT001	0.679046	23113			19154
25821	GRMZM2G115812	-1.99804	9698	GRMZM2G406074	1.66304	20364	GRMZM2G063880	0.832261	21381	GRMZM2G113512	0.685271	23145			19230
25831	GRMZM5G878044	-0.798707	9731		0.717571	20382		0.71091	21390	GRMZM2G415433	1.19572	23216			19255
25838	GRMZM2G027875	-0.623257	9734	AC197705.4_FGT007	0.847578	20393	GRMZM2G056598	1.54306	21438	GRMZM2G171444	0.593472	23241			19274
25847	GRMZM2G159475	-1.40512	9763	GRMZM2G174137	0.623872	20407	GRMZM2G029922	1.02551	21446	GRMZM2G003715	1.01368	23379			19320
25927	GRMZM2G133213	-1.67802	9806	GRMZM2G090262	0.980407	20486		0.649101	21456	GRMZM2G043857	1.36165	23385			19336
26059	GRMZM2G157836	-1.20957	9823	GRMZM2G449177	0.628538	20502	GRMZM5G861064	0.669994	21462	GRMZM2G443881	0.636621	23398			19436
26155	GRMZM2G118497	-0.84358	9836	GRMZM2G337190	0.74977	20505		0.62971	21476	GRMZM5G843302	0.839184	23412			19486
26208	GRMZM2G311051	-0.823901	9858	GRMZM2G102243	0.700143	20512	GRMZM2G145909	0.60129	21509	GRMZM2G099619	1.53844	23423			19520
26217	GRMZM2G529859	-2.20541	9901	GRMZM2G146818	1.07657	20580	GRMZM2G424181	0.801559	21551	GRMZM2G086030	0.832489	23562			19553
26237	GRMZM2G157820	-1.34501	10006	GRMZM2G044684	0.816663	20709	GRMZM2G035922	0.908527	21556	GRMZM2G469409	0.871131	23585			19593
26320	GRMZM2G045818	-0.823925	10014	GRMZM2G171468	1.72818	20752	GRMZM2G019317	1.32412	21570	GRMZM2G380088	0.844383	23616			19616
26324	GRMZM2G377615	-1.07038	10023	GRMZM2G014240	1.05706	20754	GRMZM2G040320	0.607422	21623	GRMZM2G118737	0.620164	23657			19633
26335	GRMZM2G130085	-0.638681	10052	GRMZM2G441489	0.892386	20757	GRMZM2G125669	0.664073	21624	GRMZM5G815453	1.41266	23679			19682
26365	GRMZM2G105750	-0.670283	10084	GRMZM2G021422	0.772228	20779	GRMZM2G703575	0.654931	21654	GRMZM2G143870	0.958651	23706			19707
26375	GRMZM2G083572	-1.43838	10170	GRMZM2G170276	1.04484	20817	GRMZM2G168614	0.878244	21661	GRMZM2G044697	1.35591	23728			19715
26382	GRMZM2G116750	-1.0374	10246	GRMZM2G140339	1.24014	20829	GRMZM2G139963	1.27268	21673	GRMZM2G006229	0.648286	23744			19738
26388	GRMZM2G158734	-1.17166	10294	GRMZM2G124540	1.06085	20855	GRMZM2G406674	0.754282	21699	GRMZM2G167786	1.30676	23774			19850
26399	GRMZM2G047894	-0.594511	10327	GRMZM2G178859	0.598729	20884	GRMZM2G022242	1.2992	21711	AC210204.3_FGT002	0.597986	23877			19885
26438		-1.71676	10336		0.655309	21063	GRMZM2G010306	0.926984	21759	GRMZM2G136158	1.61375	23896			19899
26475	GRMZM2G050939	-1.46839	10451	GRMZM2G092284	1.08022	21129		0.776398	21777	GRMZM2G141299	1.15541	23914			19998
26501	GRMZM2G074262	-0.858327	10468	GRMZM2G104632	0.885286	21148	GRMZM2G337532	0.598202	21779		0.735626	23930			20026
26510	GRMZM2G042250	-0.86046	10518	GRMZM5G898740	0.687523	21173	GRMZM2G105466	0.667413	21879	GRMZM5G819464	1.55715	23932			20201
26569	GRMZM2G161335	-2.16657	10521	GRMZM2G038487	1.34101	21216	GRMZM2G129311	0.752922	21923		1.65411	23935			20203
26578	GRMZM2G093254	-1.63919	10632	GRMZM2G318592	1.16806	21266	GRMZM2G119248	0.686224	21925		0.891601	23964			20251
26638	GRMZM2G097605	-0.706218	10655	GRMZM2G315726	0.630799	21274	GRMZM2G436981	1.61295	21944	GRMZM2G021885	0.70962	24014			20263
26666	GRMZM2G013657	-1.18893	10664	GRMZM2G170262	1.32598	21333		1.16959	21995	GRMZM2G158629	1.46329	24021			20388
26672		-1.58989	10699		0.639557	21365	GRMZM2G171051	0.933469	22021	GRMZM5G852704	0.832221	24065			20413
26690	GRMZM2G180430	-1.06802	10702	GRMZM2G072909	1.54641	21380	GRMZM2G036092	1.79635	22051	GRMZM2G039961	0.9826	24105			20651
26787	GRMZM2G392649	-0.69082	10711	GRMZM2G045971	1.2369	21429		0.614314	22119	GRMZM2G018275	0.800173	24147			20698
26800	GRMZM2G108149	-2.23525	10781	GRMZM2G064163	1.18896	21447	GRMZM2G402584	0.846966	22170	GRMZM2G087451	1.21061	24170			20737
26839	GRMZM2G098622	-0.63418	10801	GRMZM2G008497	0.837911	21450	GRMZM2G177273	0.718716	22224	GRMZM2G019353	0.603513	24224			20777
26851	GRMZM2G121022	-1.01075	10815	GRMZM2G074085	0.957984	21486		0.6092	22274	AC155610.2_FGT007	0.886619	24263			20810
26876	GRMZM5G840560	-2.68807	10820		0.610426	21522	GRMZM2G138886	0.800744	22281		0.653897	24266			20818
26884	GRMZM2G040441	-0.682588	10825	GRMZM2G074053	1.06363	21524		1.35915	22337	GRMZM2G151536	0.930766	24351			20819
26947	GRMZM2G474236	-0.699906	10836	GRMZM2G002606	0.679833	21614	GRMZM2G002874	0.74718	22386	GRMZM2G355316	1.22464	24380			20883
27007	GRMZM2G024145	-2.04258	10857	GRMZM2G319187	0.932695	21640	GRMZM2G123587	0.721208	22391	GRMZM2G008216	1.36033	24392			20916
27014	GRMZM2G123887	-1.44438	10866	GRMZM2G036019	0.690348	21662	GRMZM2G150485	0.814309	22397	GRMZM2G132509	0.829764	24407			20958
27020	GRMZM2G058039	-1.01947	10904	GRMZM2G004356	0.729009	21667	GRMZM2G103896	0.58521	22456	GRMZM2G164965	0.660474	24418			20982
27118	GRMZM2G013794	-0.738304	10909	GRMZM2G106216	0.704117	21693	GRMZM2G037185	0.738788	22472	GRMZM2G077809	1.04909	24419			20997
27124		-1.69164	10915	GRMZM2G369956	1.54881	21945	GRMZM2G478709	0.587341	22542	GRMZM2G069923	1.32989	24429			21013
27176		-1.29713	10918	GRMZM2G021816	0.943402	22050	GRMZM2G101634	1.01764	22544	GRMZM2G041809	1.05172	24434			21036
27218	GRMZM2G323470	-0.813569	10936	GRMZM2G342807	0.618758	22099	GRMZM2G017016	0.629764	22556		0.699058	24524			21038
27226		-2.92323	10985	GRMZM2G390889	1.08945	22110	GRMZM2G000741	0.6769	22572		0.805844	24557			21073
27255	GRMZM2G118316	-1.44744	11071		0.848823	22124	GRMZM2G305027	0.668219	22598	GRMZM2G028665	1.11657	24621			21245
27375	GRMZM2G396846	-1.81338	11161	GRMZM2G012064	0.734107	22219	GRMZM5G871419	0.628533	22620	GRMZM2G024799	0.643837	24784			21297
27380	GRMZM2G137965	-0.744922	11198	AC197699.3_FGT003	0.66754	22240	GRMZM2G172936	1.17167	22685	GRMZM2G043182	0.737068	24793			21304
27403	GRMZM2G088014	-1.45743	11199	GRMZM2G009323	1.0744	22249		0.58759	22749	GRMZM2G427729	0.796151	24815			21316
27414	GRMZM2G110983	-1.17018	11211	GRMZM2G157878	0.79087	22271	GRMZM2G181484	1.42867	22807	GRMZM5G893444	0.723859	24915			21364
27491	GRMZM2G096946	-1.07721	11214	GRMZM2G058300	0.760233	22282	GRMZM2G101250	1.07027	22855	GRMZM2G333049	2.17081	24951			21384
27499	GRMZM2G103805	-0.591446	11217	GRMZM2G129147	0.857473	22336	GRMZM2G065276	0.655408	22861	GRMZM2G174315	0.830564	25015			21490
27568	GRMZM2G177165	-1.26147	11230	GRMZM2G171111	0.832851	22343	GRMZM2G059891	0.794105	22867	GRMZM2G003715	0.625376	25201			21530
27656	GRMZM2G470740	-0.716026	11241	GRMZM2G069656	0.798073	22421		0.887705	22937	GRMZM2G171254	0.726487	25217			21550
27779	GRMZM2G006806	-0.902386	11253	GRMZM2G068112	0.675861	22479	GRMZM2G017368	0.758785	22950	GRMZM2G046861	0.753429	25300			21598
27811	GRMZM2G019183	-2.23086	11299	GRMZM2G086052	0.744387	22506	GRMZM2G079956	0.67689	22978	GRMZM2G063503	0.605944	25304			21692
27839	GRMZM2G168476	-0.778793	11391	GRMZM2G015067	0.667453	22520	GRMZM2G138178	0.901944	22998	GRMZM2G055180	2.42815	25312			21736
27906	GRMZM2G176665	-0.673233	11476	GRMZM2G162086	0.803103	22536	GRMZM2G090869	0.737987	23033	GRMZM2G082264	0.81279	25372			21749
27961	GRMZM2G041472	-0.627727	11543	AC195154.3_FGT004	0.707909	22540	GRMZM2G320689	0.618852	23069	GRMZM5G834952	1.0638	25443			21755
27991	GRMZM2G176063	-1.67631	11623	GRMZM5G874840	0.632546	22652	GRMZM2G034503	0.686007	23074	GRMZM2G392918	0.630323	25447			21763
28018	GRMZM2G121303	-1.3615	11653	GRMZM2G469969	1.07804	22695	AC194965.4_FGT004	0.608524	23101	GRMZM2G045330	0.87811	25473			21767
28039	GRMZM2G055699	-0.793743	11670	GRMZM2G051896	0.975437	22756	GRMZM2G023051	0.780399	23167	AC203535.4_FGT004	0.870272	25490			21790
28113	GRMZM2G362883	-0.749833	11671	GRMZM2G067242	0.721359	22772		0.633414	23171	GRMZM2G361064	0.690962	25587			21823
28158	GRMZM2G478709	-1.23996	11684	GRMZM2G060611	0.808656	22939	GRMZM2G025414	0.927518	23200	GRMZM2G450512	1.01648	25615			21849
28258		-2.77567	11694	GRMZM2G394827	0.764681	22958	GRMZM2G092749	0.943869	23207		1.46803	25619			21892
28292	AC189879.3_FGT003	-2.66906	11711		0.716204	23031	GRMZM2G133716	1.55165	23219	GRMZM2G353444	1.25429	25639			21911
28378	GRMZM2G306859	-0.748153	11846	GRMZM2G034598	1.56325	23103		0.627165	23257	GRMZM2G045748	0.907378	25694			22047
28519	GRMZM2G178650	-1.22156	11896	GRMZM2G049487	0.729632	23135		0.750429	23277	GRMZM2G003501	0.743956	25726			22079
28592	GRMZM2G167548	-1.2401	11949	GRMZM2G171478	0.938793	23142	GRMZM2G017089	1.09097	23278	AC149829.2_FGT004	0.745708	25780			22088
28602	GRMZM2G006377	-1.38157	11962	GRMZM2G322661	1.01576	23313		0.650353	23316	GRMZM2G121649	0.828676	25790			22096
28606	GRMZM5G858094	-1.04587	11967	GRMZM2G160458	0.687601	23376	GRMZM2G026147	0.603369	23339		0.609829	25792			22100
28719		-0.829001	11968	GRMZM2G015364	0.912837	23400	GRMZM2G049536	0.66005	23445	GRMZM2G001426	0.917616	25823			22120
28732	GRMZM2G483779	-0.6651	11974	GRMZM2G140998	1.19385	23468		0.585034	23495	GRMZM2G388420	0.655075	25926			22214
28742	GRMZM2G075117	-0.83996	11984	GRMZM2G068952	0.621147	23530		0.873665	23578	GRMZM2G092588	0.611261	25942			22275
28781		-0.5982	11998	GRMZM2G027495	0.66072	23603		0.597826	23640		0.615724	25972			22384
28812	GRMZM2G132000	-0.792128	12001	GRMZM2G024612	0.932157	23632	GRMZM2G332809	0.802772	23650	GRMZM2G132875	0.897071	25996			22388
28851	GRMZM2G351716	-1.17849	12059	GRMZM2G464295	1.00716	23700	GRMZM2G155767	1.34484	23667	GRMZM2G119411	0.983004	26087			22443
28865	GRMZM2G050394	-1.68009	12073	GRMZM2G089357	0.706219	23712	GRMZM2G038050	1.00978	23696		0.655225	26120			22445
28992	GRMZM2G057186	-1.26784	12088	GRMZM2G375762	0.839373	23767	GRMZM2G130625	0.597911	23714	GRMZM2G074517	0.813465	26171			22596
29075	GRMZM2G067624	-1.98844	12101	GRMZM2G349996	1.34408	23834	GRMZM2G138936	0.768606	23764		0.779871	26222			22622
29085	GRMZM2G110932	-0.916901	12127	GRMZM2G125617	1.05665	23854	GRMZM2G423643	0.643097	23835	GRMZM2G447347	1.68557	26229			22624
29138	GRMZM2G113779	-3.72486	12132	GRMZM2G142693	1.37828	23925	GRMZM2G152028	0.853179	23871	AC234203.1_FGT004	0.931049	26258			22642
29139	GRMZM2G096972	-1.79797	12135	GRMZM2G169365	0.680434	23933	GRMZM2G462261	0.655955	23910		1.3968	26370			22671
29151	AC207347.3_FGT005	-0.956398	12167	GRMZM2G123499	0.855187	23934	GRMZM2G096184	1.5909	23931	GRMZM2G157068	0.937828	26374			22804
29235	GRMZM2G086971	-1.01389	12178	GRMZM2G106245	0.603264	23952	GRMZM2G129781	1.11248	23974	GRMZM2G403620	1.17109	26384			22828
29272	GRMZM2G024823	-0.60926	12192	GRMZM2G134045	1.01624	23984	GRMZM2G100497	0.592026	24041		0.834357	26477			22876
29292	GRMZM2G050939	-0.936728	12219	GRMZM5G841619	0.880011	23991	GRMZM2G337532	0.813137	24043		0.619684	26522			22887
29304	GRMZM2G060886	-0.837077	12232	GRMZM2G011085	1.28272	24008	GRMZM2G162251	0.626209	24132	GRMZM2G181251	0.882895	26557			22895
29388	GRMZM2G090573	-1.59665	12239	GRMZM2G078238	0.980475	24038	GRMZM5G865576	0.667772	24198	GRMZM2G074017	1.24475	26566			22919
29428		-1.19169	12243	GRMZM2G081892	1.06055	24071	GRMZM2G096389	0.744973	24242	GRMZM2G104843	1.1887	26699			22953
29465	GRMZM2G143591	-1.4641	12265	GRMZM2G105307	0.714553	24109	GRMZM2G134625	0.975791	24300	GRMZM2G083173	0.628539	26744			23026
29472	GRMZM2G042006	-1.56317	12273	GRMZM2G048672	1.28555	24138	GRMZM5G854045	0.59456	24319	GRMZM2G049675	1.25838	26753			23150
29475	GRMZM2G347623	-0.997398	12326	GRMZM2G140095	0.630889	24211	GRMZM2G083538	0.896632	24375	GRMZM2G074262	0.858859	26767			23163
29525	GRMZM5G829738	-0.880562	12327	GRMZM2G024159	0.598314	24260	GRMZM2G086887	0.697043	24437	GRMZM2G145346	2.67803	26772			23208
29538	GRMZM2G145029	-0.645019	12331	GRMZM5G897604	0.617716	24291	GRMZM2G060817	0.669401	24477	GRMZM2G053720	1.01167	26806			23229
29644	GRMZM2G121612	-1.19382	12337		0.846927	24317	GRMZM2G396640	0.773682	24504	GRMZM2G062318	1.63508	26911			23233
29654	GRMZM2G113325	-0.957646	12344	GRMZM2G036086	1.38452	24464	GRMZM2G126507	0.589461	24556	GRMZM2G145444	0.951424	26959			23259
29666	GRMZM2G085602	-0.722437	12461	GRMZM2G070343	0.744794	24469	GRMZM2G076617	0.715296	24584	GRMZM2G012966	0.749751	27061			23264
29707	GRMZM2G005848	-1.13317	12464	GRMZM2G074245	0.824829	24482	GRMZM2G100067	0.65974	24648	GRMZM2G133653	0.710595	27079			23301
29727	GRMZM2G051879	-2.53885	12473	GRMZM2G125635	1.21777	24529	GRMZM2G323754	0.635919	24664	GRMZM2G002075	0.702224	27105			23345
29732		-0.819509	12491	GRMZM2G134716	1.15539	24534	GRMZM2G114706	0.688593	24701	GRMZM2G052206	0.719266	27129			23367
29733	GRMZM2G141636	-0.822909	12511	GRMZM2G112681	0.960083	24558	GRMZM2G069865	0.92617	24707	GRMZM2G040121	1.08181	27146			23369
29819	GRMZM2G034065	-0.969371	12560	GRMZM5G834874	0.671943	24622	GRMZM2G701206	0.692055	24709	GRMZM5G800211	0.618085	27190			23459
29842	GRMZM2G064767	-0.58685	12572		0.681942	24766	GRMZM2G091916	0.795025	24714	GRMZM5G869788	0.723731	27215			23500
29977	GRMZM2G062841	-0.939992	12581	GRMZM2G125304	0.9309	24942		0.649673	24808	GRMZM2G310947	0.692755	27254			23506
29983	GRMZM2G144873	-1.1611	12602		0.760597	24975	GRMZM5G832300	1.32708	24898	GRMZM2G011523	1.13276	27416			23512
29987	GRMZM2G082205	-0.749247	12612	GRMZM2G172132	0.658158	25019	GRMZM2G416684	0.762964	24980	GRMZM2G075594	0.720102	27573			23537
30019	AC233870.1_FGT006	-1.29061	12628	GRMZM2G131939	0.733144	25027	GRMZM2G152555	1.06265	25003		0.834213	27634			23573
30123	GRMZM2G004741	-0.936501	12651		0.655691	25108		0.627046	25052	GRMZM2G078754	0.719722	27665			23599
30131	GRMZM2G158091	-0.865327	12662		0.657991	25199	GRMZM2G163724	0.679823	25057	GRMZM2G030850	1.01904	27720			23602
30164	GRMZM2G033930	-1.9593	12695	GRMZM2G138255	0.891933	25260	GRMZM2G055334	1.23831	25077	GRMZM2G034197	0.589497	27797			23686
30214	GRMZM2G007283	-2.27183	12698		1.19994	25289	GRMZM2G335126	0.776504	25106	GRMZM2G305446	0.754656	27810			23708
30259	GRMZM2G042981	-0.793049	12741	GRMZM2G059308	1.02146	25307	GRMZM2G023988	0.593958	25220	GRMZM2G055982	0.925597	27816			23716
30337	GRMZM2G128146	-0.848269	12743	GRMZM2G120302	0.783928	25324	GRMZM5G863229	0.729814	25226	GRMZM2G404126	0.666496	27856			23732
30359	GRMZM2G019919	-0.992462	12745	GRMZM2G163717	0.880293	25326	GRMZM2G091397	0.626299	25239	GRMZM2G050570	0.697196	27871			23811
30374	GRMZM2G052650	-0.882172	12799	GRMZM2G478664	1.28654	25475	GRMZM2G099005	0.900206	25299	GRMZM2G145527	0.751081	27881			23833
30452	GRMZM2G177974	-1.16502	12803	GRMZM2G145816	0.613018	25496	GRMZM2G032071	1.09827	25327	GRMZM2G172900	0.625499	27927			23858
30479		-0.861375	12842	GRMZM2G142693	0.756398	25569	GRMZM2G324999	1.46499	25432	GRMZM2G010555	1.22499	27963			23900
30616	GRMZM2G469795	-1.12262	12894	GRMZM5G884325	0.590238	25628	GRMZM2G464011	0.823543	25482	GRMZM2G128564	0.641061	27966			23926
30687	GRMZM2G058479	-0.881463	12898	GRMZM2G007867	0.613807	25760	GRMZM2G013790	0.773153	25485	GRMZM5G818058	0.675404	27992			23960
30793	GRMZM2G006942	-1.35537	12899	GRMZM2G113355	0.607465	25765	GRMZM2G385543	0.963939	25581	GRMZM2G168519	0.691369	28073			23967
30808	GRMZM2G356579	-0.87356	12936	GRMZM2G005562	0.93688	25870		0.691414	25630	GRMZM2G062974	0.778515	28212			23977
30861	GRMZM2G149132	-0.830187	12943	AC191251.3_FGT005	1.72498	25887	GRMZM2G130459	0.674643	25635		1.64191	28277			24007
30868	GRMZM2G035785	-0.624419	12965	GRMZM2G057983	0.811265	25930	GRMZM2G125259	0.621838	25681		0.628835	28285			24084
30870	GRMZM2G342327	-1.18643	12966	GRMZM2G043903	0.719387	26005		1.18525	25732	GRMZM2G013430	0.805111	28393			24091
30913	GRMZM2G033117	-1.57192	12971	GRMZM2G017419	0.647145	26109	GRMZM2G098800	0.808719	25759	GRMZM2G051219	0.761752	28505			24228
30967	GRMZM2G146862	-0.716611	12992	GRMZM2G331833	1.01096	26165	GRMZM2G015100	0.622757	25805	GRMZM2G029048	1.34741	28559			24328
31065		-0.894952	13010		2.4315	26168	GRMZM2G016323	0.805521	25947	GRMZM2G001289	1.24615	28665			24338
31083	GRMZM2G060109	-0.823732	13048	GRMZM2G075039	0.675687	26173	GRMZM2G171410	0.626192	25981	GRMZM2G107414	0.648469	28691			24405
31094	GRMZM2G181148	-0.690821	13070	GRMZM2G078412	0.805796	26278		0.922862	26024	GRMZM2G041518	0.852843	28731			24472
31109	GRMZM5G851266	-2.93945	13094	GRMZM2G061099	1.1602	26282		0.820276	26029	AC211652.4_FGT001	0.813287	28762			24519
31150	GRMZM2G037308	-0.97422	13102		1.09652	26333		0.595003	26090	GRMZM2G098520	1.30837	28894			24552
31165		-2.09228	13107	GRMZM2G055857	0.767573	26338	GRMZM2G158575	0.642423	26099	GRMZM2G383735	1.88031	28898			24605
31206	GRMZM5G866954	-0.827735	13117	AC213600.3_FGT002	0.704054	26341	GRMZM2G093323	0.739345	26128	GRMZM2G088409	0.614066	28916			24666
31273	GRMZM2G320689	-1.25644	13139	GRMZM2G130356	0.814136	26371	GRMZM2G344521	0.66257	26175	GRMZM2G060045	0.606589	28922			24683
31348	GRMZM2G027995	-0.681902	13204	GRMZM2G010044	1.21096	26418		0.587539	26178	GRMZM2G052821	0.65951	28994			24689
31387	GRMZM2G114998	-1.15614	13207	GRMZM2G154499	0.95617	26506	GRMZM2G361391	1.22301	26353	AC212728.3_FGT001	0.862703	29014			24693
31407	GRMZM2G005849	-0.975404	13242	AC233910.1_FGT004	1.12665	26567	GRMZM2G319573	1.21748	26363	GRMZM2G130927	0.737563	29042			24706
31413	GRMZM2G318849	-2.12202	13263		0.968607	26660	GRMZM2G086489	0.696134	26373	GRMZM2G138152	0.725891	29086			24761
31434		-1.05564	13309	GRMZM2G105571	0.989093	26683	GRMZM2G175661	0.650051	26380		0.738107	29130			24767
31464	GRMZM2G169293	-0.646239	13316		0.900126	26707		0.646312	26426		0.783865	29135			24783
31491	GRMZM2G154641	-2.79394	13353	GRMZM2G158496	0.593474	26745	GRMZM2G041881	0.598577	26536	GRMZM2G102760	0.64388	29161			24869
31524	GRMZM2G023438	-0.884549	13356	GRMZM2G069405	1.33882	26810	GRMZM2G037644	0.714768	26654	GRMZM2G011923	0.61157	29166			24908
31584		-1.85204	13369	GRMZM2G147809	0.856096	26834	GRMZM2G456644	0.598651	26662		1.08726	29215			24913
31651	GRMZM2G018607	-0.654849	13385	GRMZM2G134134	1.1626	26895	GRMZM2G155096	0.691556	26668	GRMZM2G181362	1.40481	29230			25018
31689	GRMZM5G800598	-1.13259	13408	GRMZM2G140917	0.981064	26928	GRMZM2G133169	0.818661	26782	GRMZM2G122943	0.676956	29257			25044
31772	GRMZM2G365888	-0.791148	13413	GRMZM2G050842	0.778491	27080	GRMZM5G817651	1.29565	26922	GRMZM2G324467	0.758989	29266			25088
31785		-0.939173	13439	GRMZM2G159013	0.974962	27087	GRMZM2G077842	1.34345	27085	GRMZM2G143392	0.670666	29285			25100
31836	GRMZM2G092447	-2.4367	13446	GRMZM2G034724	1.48173	27196	GRMZM2G017193	0.699933	27262	GRMZM2G110881	0.620965	29335			25152
32018	GRMZM2G088627	-0.9757	13475	GRMZM2G113056	0.632476	27207	GRMZM2G073630	0.601822	27266		1.10545	29476			25253
32072	GRMZM5G814159	-1.01056	13501	GRMZM2G412207	2.17037	27227	GRMZM2G305580	0.595679	27273	AC208031.3_FGT002	1.19056	29585			25393
32083	GRMZM2G032104	-0.878903	13617	GRMZM2G026174	0.973875	27290	GRMZM2G109624	1.04317	27278	GRMZM2G338333	0.828218	29587			25458
32176	GRMZM2G378907	-0.836018	13629	GRMZM2G030144	0.708355	27314	GRMZM2G083964	1.35354	27288		0.989188	29616			25500
32211	GRMZM2G127299	-0.745553	13668	GRMZM2G012178	0.853406	27315	GRMZM2G077253	0.66058	27336	GRMZM2G381404	0.829488	29718			25571
32218	GRMZM2G100242	-0.847327	13682	GRMZM2G131961	0.96476	27391	GRMZM2G136219	1.22858	27339	AC195785.3_FGT004	0.598262	29778			25606
32234	GRMZM2G457415	-0.663972	13703	GRMZM2G050467	1.06187	27413		1.06504	27341	GRMZM2G151913	0.831553	29860			25620
32250	GRMZM2G180971	-0.586724	13711		1.62729	27515	GRMZM2G090500	1.16847	27343		1.58482	29861			25624
32273	GRMZM2G029536	-0.933515	13723	GRMZM2G038195	0.694105	27588	GRMZM2G466394	0.804627	27387	GRMZM2G120320	2.90731	29872			25634
32336	GRMZM2G480480	-0.881327	13763	GRMZM2G079257	0.668625	27595	GRMZM2G051355	0.72557	27417	GRMZM2G064562	0.664882	29884			25660
32375	GRMZM2G141873	-0.784816	13781	GRMZM2G569948	1.17726	27644	GRMZM2G022987	0.675135	27419	GRMZM2G420715	1.93057	29913			25672
32424	GRMZM2G170798	-1.44445	13842	GRMZM2G077279	0.876378	27650	GRMZM2G040743	0.629244	27435	GRMZM2G166459	0.634279	29914			25673
32474	GRMZM2G060485	-1.26424	13856	GRMZM5G848768	1.59954	27703	GRMZM2G076034	0.630183	27441	GRMZM2G544469	1.1822	29917			25686
32545	GRMZM5G831993	-1.21504	13863	GRMZM2G131012	0.707094	27713	GRMZM2G012761	0.649354	27498	GRMZM2G138067	0.850832	30034			25696
32591	GRMZM2G173852	-0.945018	13866	GRMZM2G043764	0.711655	27739	GRMZM2G064630	0.939675	27576	GRMZM2G155086	1.70955	30040			25697
32642	GRMZM2G125239	-0.617275	13873	GRMZM2G083402	0.810539	27780	GRMZM2G128080	0.665875	27602		0.64374	30153			25707
32656	GRMZM2G029113	-0.821966	13901	GRMZM2G372180	1.75749	27799	GRMZM2G007229	0.63529	27685	GRMZM2G098813	0.689247	30167			25756
32733	GRMZM2G168337	-1.02791	13919	GRMZM2G078941	0.801571	27867	GRMZM2G055334	1.17474	27710	GRMZM2G116658	1.54759	30263			25764
32797	GRMZM2G137724	-1.00797	13952	GRMZM2G123776	0.600008	27909	GRMZM2G080034	0.961574	27771	GRMZM2G099097	0.86123	30288			25824
32827	GRMZM5G820401	-1.39558	13971	GRMZM2G143627	0.898558	27931	AC234154.1_FGT007	0.656757	27826	GRMZM2G149809	0.979855	30412			25845
32846	GRMZM2G401147	-1.8485	13979	GRMZM2G053284	1.70556	28046	GRMZM2G053210	0.591605	27837	GRMZM2G150450	1.45551	30417			25864
32864	GRMZM5G893764	-0.936506	13985	GRMZM2G024733	0.597578	28091	GRMZM2G432335	0.606525	27854	GRMZM2G180283	0.918979	30491			25920
32914	GRMZM2G412911	-0.880587	14017	GRMZM2G005195	0.8049	28119		1.0765	27887	GRMZM2G025154	0.817978	30628			25925
33015		-1.32259	14018	GRMZM2G179976	0.906216	28132	GRMZM2G374385	0.724634	27907	GRMZM2G132547	1.38921	30679			26007
33150	GRMZM2G394410	-0.883685	14019	GRMZM2G180982	0.594211	28159	GRMZM2G329144	0.726004	27944	GRMZM2G152105	0.822281	30690			26017
33177	GRMZM2G042371	-1.07161	14031	GRMZM2G078569	0.695271	28170	GRMZM2G360949	0.896048	28013	GRMZM2G085111	0.590513	30714			26018
33231	GRMZM2G362850	-1.21414	14040	GRMZM2G352891	0.602962	28257	GRMZM2G138676	0.838594	28065	GRMZM2G052667	0.640773	30757			26075
33435	GRMZM2G318475	-0.818538	14048		0.585294	28372	GRMZM2G025340	1.21675	28135	GRMZM2G014193	0.670561	30763			26103
33470	GRMZM2G495626	-1.47047	14068	GRMZM2G302245	0.663221	28374	GRMZM2G136158	0.687883	28143		1.40558	30771			26110
33480	GRMZM2G422651	-1.39369	14073	AC148167.6_FGT001	0.660355	28410	GRMZM2G097739	0.62187	28282		1.02334	30821			26119
33516	GRMZM5G840946	-0.932314	14098	GRMZM2G537291	0.919734	28468	GRMZM2G108219	0.906426	28330	GRMZM2G080516	1.429	30916			26151
33576	AC215244.3_FGT002	-1.04108	14117	GRMZM2G157758	1.05591	28482	GRMZM2G001160	0.622953	28350	GRMZM2G142667	1.03999	30944			26157
33680	GRMZM2G157836	-1.46244	14123	GRMZM2G031893	1.31667	28512	GRMZM5G862799	0.684349	28355	GRMZM5G879178	1.23884	30969			26189
33714	GRMZM2G031827	-1.74227	14189	AC233910.1_FGT001	1.25775	28526	GRMZM5G805732	1.43361	28452	GRMZM2G163138	0.71326	31012			26199
33890	GRMZM2G030768	-1.76299	14196	GRMZM2G031941	0.734775	28535	GRMZM5G829304	0.750435	28464	GRMZM2G404603	0.801826	31057			26218
33917	GRMZM2G014116	-1.07746	14229	GRMZM2G034430	0.99146	28544		0.809637	28525	GRMZM2G144504	1.01975	31079			26233
33955	GRMZM2G000909	-1.13316	14275	GRMZM2G076524	0.89976	28571	GRMZM2G339151	0.618846	28574	GRMZM2G046952	0.973449	31285			26304
34010	GRMZM5G879749	-1.94443	14279	GRMZM2G036050	0.611917	28617	GRMZM2G098784	0.703897	28687	AC215201.3_FGT005	0.799638	31309			26340
34015		-1.43006	14295	GRMZM5G807823	0.956035	28621	GRMZM2G361398	0.893493	28705	GRMZM2G410991	0.886374	31317			26413
34058		-0.727765	14297		0.935333	28696	GRMZM2G084477	0.618078	28723	GRMZM2G141382	0.618458	31343			26427
34059	GRMZM2G176217	-1.16479	14316	GRMZM2G133226	0.698577	28738	GRMZM2G126691	0.861211	28802	GRMZM2G121565	0.703293	31362			26439
34072	GRMZM2G123519	-0.953136	14448	GRMZM2G061980	0.614248	28758	GRMZM2G010105	1.45719	28843	GRMZM5G859526	0.772871	31382			26467
34168	GRMZM2G118697	-1.27449	14463	GRMZM2G587327	0.917599	28790	GRMZM2G452026	0.907408	28848	GRMZM5G832380	0.666316	31501			26629
34196	GRMZM2G118003	-1.12791	14495	GRMZM2G053008	0.588377	29050	GRMZM2G180922	0.58802	28857	GRMZM2G156296	0.818033	31549			26658
34251	GRMZM2G082346	-1.64309	14496	GRMZM5G850015	1.65286	29053	GRMZM2G403562	0.86559	28867	GRMZM2G399383	0.938193	31643			26912
34253		-0.623756	14502		1.51896	29167		0.706749	28870	GRMZM2G378452	0.743473	31687			26946
34292	GRMZM2G015875	-1.91973	14508		0.834754	29220	GRMZM2G157616	0.611392	28878		0.940681	31715			26948
34381	GRMZM2G049888	-0.901283	14521	GRMZM2G135029	1.6687	29234	GRMZM2G417229	0.668582	28879	GRMZM2G004523	0.991167	31967			26982
34457	GRMZM2G034362	-0.96593	14540	GRMZM2G154156	0.626526	29264	GRMZM5G844309	0.813699	28958	GRMZM2G055331	0.688093	31985			27048
34476	GRMZM2G059225	-1.53508	14549	GRMZM2G171476	0.812516	29275	GRMZM2G016323	0.893701	28966	GRMZM2G130927	0.830823	31998			27107
34491	GRMZM2G324705	-1.86149	14570	GRMZM2G077215	0.631871	29303	GRMZM5G832805	1.05318	28972	GRMZM2G042865	0.893389	32012			27220
34524		-1.2211	14624	GRMZM2G145133	0.664428	29333	GRMZM5G881996	0.585983	29026		0.648203	32042			27231
34533	GRMZM2G151414	-0.586904	14667	GRMZM2G103287	0.995558	29359	GRMZM2G058292	0.70466	29044		1.09568	32099			27293
34541	GRMZM2G360339	-1.29842	14675	GRMZM2G030138	0.72679	29382	AC217811.3_FGT002	0.804634	29071	GRMZM2G122479	0.673568	32160			27299
34590	GRMZM2G142806	-0.963023	14677	GRMZM2G076885	0.722145	29484	GRMZM2G087267	0.894822	29096		0.634572	32373			27361
34735	GRMZM2G104400	-0.944174	14709	GRMZM2G054537	1.10464	29492	GRMZM2G033478	0.828493	29101	GRMZM2G344911	0.668274	32390			27381
34783	GRMZM2G350447	-1.01426	14738	GRMZM5G823750	0.61489	29493	GRMZM2G151237	0.889048	29102		1.19314	32408			27412
34810	GRMZM2G001084	-1.11062	14752	GRMZM2G043198	1.24353	29506	GRMZM2G131638	0.643645	29170	GRMZM2G001869	1.20498	32554			27428
34837	GRMZM2G121210	-1.7616	14756	GRMZM2G128358	0.824516	29550	GRMZM2G032711	0.659346	29184	GRMZM2G090177	1.32064	32573			27434
34841	GRMZM2G114899	-1.73732	14805	GRMZM2G011085	0.680945	29583	GRMZM2G100473	0.646615	29259	GRMZM2G114681	0.667009	32677			27492
34843	GRMZM2G082271	-1.29787	14814	GRMZM2G024348	0.852108	29656	GRMZM2G139691	0.757819	29293	GRMZM2G445634	1.36552	32782			27572
34857		-1.28657	14837	GRMZM2G472693	0.664647	29780	GRMZM2G009928	0.595297	29308	GRMZM2G134113	1.38022	33023			27606
34969	GRMZM2G148370	-0.885345	14847	GRMZM5G897546	0.64806	29822	GRMZM2G067053	1.02227	29361	GRMZM2G039454	0.730538	33046			27620
35089	GRMZM2G421899	-0.69934	14903	GRMZM2G041797	1.03424	29887	GRMZM2G167280	0.609836	29371	GRMZM2G450424	0.650178	33063			27632
35191	GRMZM2G107309	-0.597477	14937	GRMZM2G131597	0.884152	30032	GRMZM2G150608	0.85161	29432	GRMZM2G083526	0.587315	33155			27649
35285	GRMZM5G883601	-0.753117	14938	GRMZM2G072690	0.977881	30147	GRMZM2G067019	0.688278	29453	GRMZM2G443668	0.611743	33183			27725
35412		-1.63957	14940	GRMZM2G458122	1.22129	30210		0.931462	29540	GRMZM2G164084	0.878555	33284			27728
35425	GRMZM2G144547	-1.1813	14961	GRMZM2G398500	0.658555	30218	GRMZM2G134625	0.895886	29554	GRMZM2G149024	1.83434	33343			27809
35621	GRMZM2G176407	-0.80714	14964	GRMZM2G044011	0.620229	30245	GRMZM2G057973	0.592939	29557	GRMZM2G024973	0.883659	33349			27821
35697	GRMZM2G464000	-0.903934	14998	GRMZM2G176677	0.603243	30292	GRMZM2G083812	0.853977	29571	GRMZM2G001930	0.750638	33391			27987
35720	GRMZM2G516387	-1.19616	15045	GRMZM2G006468	1.06354	30316	AC213099.3_FGT002	1.00707	29614	GRMZM2G041328	0.719202	33620			28012
35737	GRMZM2G096759	-1.09358	15063	GRMZM2G083284	1.28968	30327	GRMZM2G341747	0.74195	29623	GRMZM2G466281	0.742998	33625			28130
35741	GRMZM5G879527	-0.873776	15100	GRMZM2G081652	0.876467	30383	GRMZM2G021303	0.689967	29645	GRMZM2G060842	0.630528	33633			28182
35742	GRMZM2G121776	-0.939495	15110	GRMZM2G309970	1.19334	30391	GRMZM2G113196	0.782129	29657	GRMZM2G136486	0.898232	33707			28186
35776	GRMZM2G404377	-1.01306	15132	GRMZM2G120971	0.795336	30459	GRMZM2G045433	0.604127	29769	GRMZM2G074270	0.898543	33713			28191
36204	GRMZM2G053927	-1.28149	15154	GRMZM2G162497	1.34797	30576	GRMZM2G064145	0.692781	29806	GRMZM5G835542	1.17612	33756			28215
36317	GRMZM2G074567	-1.01597	15190	GRMZM2G021549	0.601279	30742	GRMZM2G092232	0.941508	29904		0.79433	33791			28262
36363	GRMZM2G078297	-0.768388	15242	GRMZM2G124540	1.78097	30786	GRMZM2G070562	0.766683	29982	GRMZM2G066219	0.966439	33802			28328
36398	GRMZM2G108277	-0.614117	15247		1.43505	30907	GRMZM5G848182	0.787636	30003		0.774283	33831			28331
36469	GRMZM5G800734	-0.863453	15258	GRMZM2G041181	0.698958	30968	GRMZM2G057394	0.647276	30060	GRMZM2G040424	1.8416	33903			28338
36553	GRMZM2G058866	-1.48529	15273	GRMZM2G065292	1.36716	30982	GRMZM2G014276	0.835806	30191		0.773473	33906			28497
36593	GRMZM2G109560	-1.20038	15307	GRMZM2G178074	0.7886	31026	GRMZM5G806387	0.873027	30233	GRMZM2G371210	0.814903	33935			28603
36606	GRMZM2G031802	-0.8724	15309	GRMZM2G010494	0.960524	31140	GRMZM2G006452	0.877966	30269	GRMZM2G123977	1.15836	33974			28658
36656	GRMZM2G083580	-0.632487	15317	GRMZM2G043348	0.588891	31147	GRMZM2G399844	0.673152	30298	GRMZM2G158232	1.4246	33982			28745
36742	GRMZM2G177621	-0.766074	15318	GRMZM2G099080	0.776283	31171		1.01441	30314	GRMZM2G036448	0.693902	33999			28777
36837	GRMZM2G090480	-0.987491	15395	GRMZM2G057237	0.957796	31183		0.642545	30319	GRMZM2G064083	0.769813	34112			28841
37024	GRMZM2G158526	-0.796228	15408	GRMZM2G094051	0.600623	31203	GRMZM2G044862	0.692991	30446	GRMZM2G107076	1.2117	34118			28895
37108	GRMZM2G140612	-1.10864	15525	GRMZM2G303244	0.714932	31283	GRMZM2G127687	0.784347	30505	GRMZM2G037452	0.865506	34281			28929
37322	GRMZM2G118490	-2.17189	15628	GRMZM2G119104	1.11434	31365	GRMZM2G049541	0.733566	30546	GRMZM2G099729	0.586752	34290			29016
37380	GRMZM2G084881	-1.65348	15650	GRMZM2G073460	0.802411	31443		0.772523	30553	GRMZM2G012030	0.660091	34308			29040
37499	GRMZM5G824831	-0.62169	15651	GRMZM2G032003	0.784286	31482	GRMZM2G009030	0.627191	30630	GRMZM2G130728	0.62931	34324			29091
37502		-0.888331	15668	GRMZM2G056103	0.655796	31573	GRMZM2G437859	0.653083	30644	GRMZM2G029632	0.712087	34382			29128
37513		-2.74991	15692	GRMZM2G139296	1.51427	31691	GRMZM2G148796	0.809357	30705		0.741951	34415			29158
37520	GRMZM5G871262	-1.66498	15730	GRMZM2G160752	0.791425	31695	GRMZM2G069830	0.816931	30721	GRMZM5G889719	0.954175	34430			29212
37521	GRMZM2G052507	-2.87977	15742		1.19543	31775	GRMZM2G137582	0.685519	30722	GRMZM2G163671	1.75693	34489			29262
37666	GRMZM2G013761	-1.07884	15785		1.31037	31822	GRMZM2G119802	0.863595	30728	GRMZM5G858887	0.654587	34508			29355
37680	GRMZM2G173943	-1.20042	15797	GRMZM2G160428	0.790575	31857	GRMZM2G348909	0.908823	30752	GRMZM2G145236	0.936685	34553			29431
37894	GRMZM2G020920	-1.16372	15822		0.742444	32028	GRMZM2G030463	0.63807	30774	GRMZM2G151997	0.625111	34588			29436
37930	GRMZM2G389173	-0.665431	15854	GRMZM2G124573	0.887275	32077	AC149475.2_FGT002	0.696309	30801	GRMZM2G093849	0.852245	34589			29460
37957	GRMZM2G100242	-1.02487	15858		1.03698	32095	GRMZM2G110220	0.638446	30803	GRMZM2G053977	0.918805	34659			29467
38020	GRMZM2G097421	-1.55536	15874	GRMZM2G075027	1.44868	32112	GRMZM2G158153	0.68632	30910	GRMZM2G003738	1.43254	34660			29603
38046	GRMZM2G443953	-1.46553	15879	GRMZM2G167986	0.830613	32134	GRMZM2G074818	0.835458	30941	GRMZM2G476538	0.994589	34663			29620
38057	GRMZM2G103955	-1.16429	15893	GRMZM2G146337	1.15947	32167	GRMZM2G542994	1.02564	30951	GRMZM2G112284	1.71108	34669			29631
38062	GRMZM2G300955	-0.715909	15943	GRMZM2G160069	1.35017	32270	GRMZM2G176375	0.697235	30956	GRMZM2G081682	0.804905	34777			29640
38128		-0.619122	15972	GRMZM2G055880	0.829278	32284	GRMZM2G027627	1.00618	30977	GRMZM2G089698	1.00794	34911			29650
38314	GRMZM2G320013	-0.753365	16042	GRMZM2G132431	0.958074	32292	GRMZM2G137593	0.643063	30985	GRMZM2G027860	0.639178	34928			29888
38340	AC209819.3_FGT012	-1.13114	16067	GRMZM2G078360	0.675954	32296		1.74821	31121	GRMZM5G817182	0.78964	34931			29905
38348	GRMZM2G036169	-0.594803	16112	GRMZM2G349988	0.768976	32354	GRMZM2G003530	0.669128	31129	GRMZM2G070605	0.727018	34995			29908
38868	GRMZM2G039454	-1.49404	16225	GRMZM2G047404	0.656205	32444	GRMZM2G356204	0.672072	31172	AC210003.2_FGT015	0.898194	35172			29939
38897	GRMZM2G033478	-1.24088	16319	GRMZM2G479423	0.745396	32518	GRMZM2G329040	0.61069	31211	GRMZM2G330024	0.689011	35252			29957
38915	GRMZM5G832135	-1.10353	16323	GRMZM2G102912	0.909929	32531	GRMZM2G032267	0.593757	31274	GRMZM2G089501	0.589726	35254			30037
39066	GRMZM2G413853	-1.10662	16348	GRMZM2G040094	0.803579	32614	GRMZM2G041310	0.743731	31370	GRMZM2G053766	0.98439	35348			30120
39090	GRMZM2G029478	-1.27558	16353	GRMZM2G178254	0.59987	32659		0.588076	31391	GRMZM2G009335	0.606821	35442			30128
39202	AC206968.3_FGT003	-1.44632	16386	GRMZM5G813007	0.746454	32661		1.11955	31402	GRMZM2G093119	0.645913	35462			30186
39233	GRMZM2G083253	-0.914958	16542	GRMZM5G881803	1.32384	32708	GRMZM2G439339	0.829726	31494	GRMZM2G392700	0.640561	35534			30208
39251		-0.691192	16551	GRMZM2G105598	0.877823	32714	GRMZM2G149808	0.897444	31525	GRMZM2G041127	0.659498	35538			30242
39276	GRMZM2G070807	-0.836626	16558	GRMZM2G181206	0.700179	32734	GRMZM2G096107	0.622198	31540	GRMZM2G009406	1.14755	35628			30244
39299	GRMZM2G061096	-0.735404	16568	GRMZM2G157749	1.26393	32739	GRMZM2G156910	0.594566	31585		0.796168	35869			30273
39312		-0.861713	16572	GRMZM2G099598	0.696317	32811	GRMZM2G390432	0.636366	31635	GRMZM2G018070	1.34561	35871			30284
39404	GRMZM2G110843	-0.865087	16599	GRMZM2G131539	0.834294	32834	GRMZM2G143588	1.18866	31670	GRMZM2G166695	0.661129	36034			30339
39431	GRMZM2G173137	-0.888799	16608	GRMZM2G022248	1.36785	32869	GRMZM2G065641	0.722188	31731	GRMZM2G025854	0.735185	36102			30353
39476	GRMZM2G125867	-0.72216	16609	GRMZM2G105250	2.07081	32955		0.629086	31740		1.14882	36130			30390
39490	GRMZM2G084881	-0.848443	16640	GRMZM2G080992	0.646953	33018	GRMZM2G157061	0.974339	31774	GRMZM2G136895	1.17965	36227			30453
39492	GRMZM2G069518	-0.60105	16647	GRMZM2G162968	1.07232	33032	GRMZM2G394962	1.35312	31812	GRMZM2G312661	1.00046	36242			30519
39660	GRMZM2G117100	-1.33567	16651	GRMZM5G863596	2.01905	33069	GRMZM2G012761	0.689515	31852	GRMZM2G401511	1.08453	36252			30537
39703	GRMZM2G106133	-2.31003	16662	GRMZM2G388823	0.590406	33127	GRMZM2G323679	0.704794	31858	GRMZM2G031138	0.629733	36366			30539
39757	GRMZM2G005281	-0.845933	16687	GRMZM2G112079	0.927577	33227	GRMZM2G462613	0.610757	31899	GRMZM2G165944	1.05487	36554			30574
39812	GRMZM5G876898	-0.748348	16717	GRMZM2G020255	0.751335	33268	GRMZM2G131334	0.636241	31917	GRMZM2G006130	1.26863	36617			30647
39908	GRMZM2G467717	-0.615281	16727	GRMZM2G176677	0.608378	33269	GRMZM2G099187	0.804668	31948	AC194970.5_FGT001	0.674871	36634			30769
40104	GRMZM2G155312	-1.19735	16729	GRMZM2G331833	0.660926	33296	GRMZM2G039826	0.883717	32021	GRMZM2G171367	0.687358	36674			30788
40139	GRMZM2G028054	-0.871396	16740	GRMZM2G026371	0.635086	33328	GRMZM2G449165	0.771337	32049	GRMZM2G001755	0.649269	36685			30796
40198	GRMZM2G095782	-0.730593	16746	GRMZM2G018177	0.603678	33329		0.984539	32057	GRMZM5G875732	0.682033	36696			30840
40207	GRMZM2G047223	-0.891311	16831	GRMZM5G878139	1.0117	33350	GRMZM2G147544	0.589595	32066	GRMZM2G159427	0.789471	36763			30914
40272	GRMZM2G119691	-1.10852	16891		0.688575	33406	GRMZM2G103070	0.841763	32084	GRMZM2G035933	0.881443	36904			31011
40369	GRMZM2G057305	-0.658024	16892	GRMZM2G162992	0.631315	33420	GRMZM2G435592	1.17774	32108		1.26285	36964			31013
40555	GRMZM2G052823	-0.76166	16903	GRMZM2G114793	0.679984	33451	GRMZM2G154165	0.614233	32119	GRMZM2G028521	1.1225	37041			31017
40675	GRMZM2G166082	-2.41869	16906		0.822955	33616		0.656825	32170	GRMZM5G856777	1.7372	37149			31054
40696	GRMZM2G069095	-1.13357	16915		1.16222	33656	GRMZM2G440916	1.04954	32239	GRMZM2G165919	1.09755	37224			31066
40702	GRMZM2G361398	-1.17002	16935	GRMZM2G130055	1.2876	33660	GRMZM2G084647	0.714845	32260	GRMZM2G056407	1.15886	37261			31143
40738	GRMZM2G161291	-1.02679	16937	GRMZM2G122816	1.30012	33717	GRMZM2G032132	0.776735	32286	GRMZM2G176558	0.785978	37297			31176
40807	GRMZM2G374812	-1.4973	16953	GRMZM2G111713	0.772649	33779	GRMZM2G102583	0.759541	32301	GRMZM2G327189	0.586312	37300			31284
40809	GRMZM2G073003	-1.31476	16956	GRMZM2G139920	0.727403	33811	GRMZM2G070562	0.618173	32376	GRMZM2G433557	0.731682	37311			31408
40850	GRMZM2G087105	-1.09358	16988	GRMZM2G124791	0.614971	33815	GRMZM2G117108	0.626397	32382	GRMZM2G083972	0.637393	37349			31456
40927	GRMZM2G324390	-1.83922	17019	GRMZM2G168299	0.907738	33830	GRMZM2G158197	0.668455	32415	GRMZM2G123486	0.677772	37375			31458
40928	GRMZM2G010909	-3.03297	17134	GRMZM2G067265	0.938881	33852	GRMZM2G038848	0.623199	32445	GRMZM2G446170	1.41309	37394			31468
40938	GRMZM2G106766	-0.618552	17148	GRMZM2G028763	0.597494	33901	GRMZM2G141288	1.00829	32449	GRMZM5G860810	0.921543	37422			31529
41114	GRMZM2G171556	-0.866891	17152	GRMZM2G076017	0.67887	33924		0.814888	32480	GRMZM5G850455	0.722876	37458			31558
41136	GRMZM2G118800	-1.22217	17168		0.688848	34014	GRMZM2G034005	0.653819	32502	GRMZM2G181104	0.697887	37689			31608
41158	GRMZM2G048411	-0.780009	17195	GRMZM2G085547	0.869135	34094		0.86924	32503	GRMZM2G406603	1.46405	37695			31613
41204	GRMZM2G069687	-1.89255	17211	GRMZM2G409407	1.07977	34100	GRMZM2G100242	0.615016	32540	GRMZM2G100391	0.979685	37696			31639
41364	GRMZM2G034868	-0.606269	17212	GRMZM5G800112	0.741615	34165	GRMZM2G076435	1.19168	32549	GRMZM2G106600	0.759791	37716			31642
41464	GRMZM2G032505	-1.22164	17242	GRMZM2G044862	0.874767	34170		0.733199	32555	GRMZM2G123140	1.94912	37719			31658
41477		-0.636828	17249		0.591809	34234		1.42888	32596	GRMZM2G023791	0.79623	37737			31690
41537	GRMZM2G065757	-0.805209	17251	GRMZM2G099434	0.733298	34242	GRMZM5G881464	0.835394	32679	GRMZM2G046952	0.886579	37771			31694
41555	GRMZM2G038281	-1.56274	17281	GRMZM2G346037	0.618404	34269	GRMZM5G820996	0.639996	32711	GRMZM2G134251	0.592786	37784			31703
41575	GRMZM2G097289	-1.34245	17309		0.836421	34286		0.602274	32748	GRMZM2G087804	0.939553	37816			31709
41583	GRMZM2G130095	-1.39638	17317	GRMZM2G164242	0.790905	34335	GRMZM2G120975	0.654096	32793		0.706234	37830			31735
41597	GRMZM2G112074	-1.7395	17325	GRMZM5G832772	0.908676	34358	GRMZM2G119850	0.917748	32805	GRMZM2G157247	0.615153	37833			31736
41625	GRMZM2G035807	-1.01464	17347	GRMZM2G156486	0.587398	34449	GRMZM2G063258	0.841906	32937	GRMZM2G012566	1.52149	37904			31889
41931	GRMZM5G856943	-1.03609	17356	GRMZM2G083262	1.21357	34451	GRMZM2G100403	0.633928	33016	AC208110.2_FGT007	1.19317	37985			31913
42023	GRMZM2G104081	-1.04556	17368	GRMZM5G846140	0.921212	34490	GRMZM2G065210	1.26786	33084		0.695883	38024			31945
42122	GRMZM5G813206	-0.724043	17387	GRMZM5G866884	1.2093	34515	GRMZM2G015972	0.97293	33090	GRMZM2G073465	1.00928	38056			31953
42165	GRMZM2G101859	-0.754047	17389	GRMZM2G069678	1.49665	34535	GRMZM2G052893	1.06702	33099	GRMZM2G127478	0.59415	38086			31963
42359	GRMZM2G125522	-1.37105	17397	GRMZM5G883149	0.596813	34580	GRMZM2G014836	0.607761	33135		1.64677	38172			31978
42370	GRMZM2G066996	-0.977607	17404	GRMZM5G847615	0.592585	34594	AC205362.4_FGT002	1.50765	33146	GRMZM2G091478	0.864863	38223			31994
42404	GRMZM2G071034	-1.19884	17435	GRMZM2G064005	0.869885	34711	GRMZM2G169820	0.957678	33212	GRMZM2G154036	1.14432	38248			32044
42407	GRMZM2G173341	-0.790079	17446	GRMZM2G105184	1.00432	34725	GRMZM2G333433	0.715051	33239	GRMZM2G009478	0.609103	38304			32082
42522	GRMZM2G134480	-0.603935	17453	GRMZM2G462422	0.898948	34863	GRMZM2G060355	0.629049	33242	GRMZM2G029048	1.18171	38442			32086
42851	GRMZM2G085189	-1.44467	17473	GRMZM2G006363	0.675445	34936		0.717782	33254	GRMZM2G103755	0.938147	38529			32098
42862	GRMZM2G118243	-2.23326	17505	GRMZM2G155437	0.863417	34939	GRMZM2G046297	0.666463	33294	GRMZM2G324903	0.931778	38639			32106
42935	GRMZM2G110869	-0.708886	17518	GRMZM2G081144	0.725206	34983	GRMZM2G041356	0.88867	33307	GRMZM5G898684	0.912647	38695			32110
42951	GRMZM2G110140	-0.686016	17520	GRMZM2G451483	0.694629	35029	GRMZM2G163658	0.935169	33334		0.595481	38705			32242
43045	GRMZM2G050186	-0.830845	17529	GRMZM2G072088	1.03378	35075	GRMZM2G011980	0.820341	33375		0.752663	38728			32281
43135	GRMZM2G082998	-0.664445	17547	GRMZM2G135960	1.63127	35118	AC234520.1_FGT003	1.65131	33437	GRMZM2G016939	0.617809	38785			32347
43214	GRMZM2G109785	-0.994035	17571	GRMZM2G107654	0.912065	35174	GRMZM2G003718	0.865897	33442	GRMZM2G019777	0.732571	38862			32349
43395	GRMZM2G013114	-0.911438	17585	GRMZM2G134844	1.10498	35245	GRMZM2G053507	1.09065	33489	GRMZM2G177878	0.736656	38899			32350
43429	GRMZM2G020920	-0.85779	17586	GRMZM2G322413	1.04269	35363	GRMZM2G019317	1.63928	33520	GRMZM2G344388	2.05303	38911			32438
43468	GRMZM2G021069	-1.82644	17589	GRMZM2G075023	1.41624	35415	GRMZM2G090500	1.20291	33562	GRMZM2G000453	1.40902	38982			32483
43569	GRMZM2G092258	-1.01376	17620	GRMZM2G012088	0.715971	35435	GRMZM2G069687	0.998567	33662	GRMZM2G010855	0.980304	39093			32546
43585	GRMZM2G447447	-2.27641	17630	GRMZM2G060394	0.749341	35449	GRMZM2G121905	1.29542	33687	GRMZM2G005840	1.04257	39102			32556
43709	GRMZM2G034572	-2.37822	17633	GRMZM2G011436	1.38485	35506	GRMZM2G062230	1.18889	33723	GRMZM2G139828	1.12145	39104			32558
43817	GRMZM2G443814	-1.35281	17660	GRMZM2G063882	0.731842	35514		0.86878	33731	GRMZM2G055052	0.624702	39122			32589
43852	GRMZM2G108874	-0.977049	17681	GRMZM2G081322	0.789844	35619	GRMZM5G890976	0.605574	33774	GRMZM2G128078	0.960243	39182			32680
44036	GRMZM2G012220	-0.97598	17713	GRMZM2G067265	0.636916	35736	GRMZM2G098577	0.969638	33785		0.895042	39217			32809
44042	GRMZM2G306806	-1.83944	17726	GRMZM2G060511	0.803781	35757	GRMZM2G093217	0.65066	33800	GRMZM2G108273	1.08173	39232			32852
44060	GRMZM2G480002	-0.623454	17743	GRMZM2G135444	0.904668	35764	GRMZM2G094900	1.56483	33804	GRMZM2G028885	1.87625	39267			33059
44110	GRMZM2G487328	-1.01601	17782	GRMZM2G146358	0.912275	35780	GRMZM2G098129	1.04564	33833	GRMZM2G056629	1.22831	39270			33062
44137	GRMZM2G058675	-0.630151	17801	GRMZM2G028313	0.669784	35796	GRMZM5G872204	0.901327	33837	GRMZM2G081955	0.896848	39295			33065
44162	GRMZM2G146111	-0.622074	17827	GRMZM2G011030	0.683859	35802	GRMZM2G394941	1.1494	33847	GRMZM2G163988	0.636427	39441			33145
44229	GRMZM2G054380	-0.719146	17833	GRMZM2G128491	0.678712	35842	GRMZM2G041381	0.913078	33855	GRMZM2G058870	0.781919	39530			33163
44245	GRMZM2G038588	-1.0848	17839	GRMZM5G829778	1.25875	35881	GRMZM2G015073	1.01665	33892	GRMZM2G093736	0.838962	39550			33189
44263		-1.99901	17883	GRMZM2G031461	0.720391	35900	GRMZM2G150984	0.899712	33895	GRMZM2G000489	1.38673	39608			33258
44481	GRMZM5G814700	-0.971002	17910	GRMZM2G310321	1.04851	35997	GRMZM2G076303	0.633332	33950		1.46622	39651			33286
44549	GRMZM2G067985	-1.64809	17931	GRMZM2G096682	0.80578	36117	GRMZM2G066103	0.859393	33995	GRMZM2G044697	0.629212	39658			33344
44563		-0.591176	17935	GRMZM5G813217	0.940806	36125	GRMZM2G542994	0.732168	34020	GRMZM2G020938	0.839335	39802			33347
44584	GRMZM2G415012	-0.676019	17984	GRMZM2G162177	0.637391	36178		1.24458	34160	GRMZM2G416632	0.729785	39872			33363
44824		-0.875147	17987	GRMZM2G382341	1.25379	36220	AC209877.3_FGT002	0.874016	34195	GRMZM2G045421	0.630255	39898			33365
44911	GRMZM2G068862	-0.708409	18003		1.1177	36248	GRMZM5G894234	0.627337	34239	GRMZM5G816314	1.22839	39911			33374
45020	GRMZM2G122810	-0.588713	18015	GRMZM2G058910	2.01017	36268		0.973761	34250	GRMZM5G871520	0.588655	39984			33380
45095	GRMZM2G074323	-0.736614	18027	GRMZM2G336761	0.951908	36282	GRMZM2G023220	0.707413	34285	GRMZM2G048651	1.60405	40044			33510
45116	GRMZM2G040689	-5.44369	18052	GRMZM2G100794	0.718517	36355	GRMZM2G174537	1.05537	34325	GRMZM2G104942	1.20432	40053			33538
45197	GRMZM2G070239	-0.951135	18096	GRMZM2G358279	0.63973	36418	GRMZM2G003662	0.617405	34334	GRMZM2G124335	0.952686	40054			33554
			18114	GRMZM2G108457	0.82039	36425	GRMZM2G012413	0.64654	34348	GRMZM2G026767	0.928743	40090			33564
			18121	GRMZM2G017789	0.751379	36494	GRMZM2G128268	1.0788	34362	GRMZM2G145690	0.927988	40128			33598
			18127	GRMZM2G129357	0.672337	36514	GRMZM2G153162	0.658743	34392	GRMZM2G074262	0.798355	40233			33601
			18144	GRMZM2G119890	0.654083	36779	GRMZM2G114184	0.6835	34438	GRMZM2G087827	2.62303	40511			33607
			18158	GRMZM2G026180	1.00039	36821	GRMZM5G871419	0.638443	34444	GRMZM2G399218	0.975303	40545			33699
			18167	GRMZM2G147809	0.75193	36883	GRMZM2G508530	0.92993	34446	GRMZM2G123815	0.932117	40614			33703
			18179	GRMZM2G054152	0.886291	36933	GRMZM2G007130	0.882299	34485		0.705872	40687			33725
			18181	GRMZM2G159899	0.72493	37025	GRMZM2G028444	1.77881	34486	GRMZM2G113098	0.952774	40689			33735
			18193	GRMZM2G108285	0.72893	37069	GRMZM2G015073	1.22146	34565	GRMZM2G396856	1.09675	40744			33738
			18249	GRMZM2G089021	0.812744	37147	GRMZM2G134183	1.06711	34566	GRMZM2G153358	1.00062	40812			33740
			18264	GRMZM2G063775	0.696372	37232	GRMZM2G023285	1.19466	34599	GRMZM2G050885	0.616157	40844			33753
			18291	GRMZM2G158462	0.806565	37244	GRMZM2G053987	0.962323	34628	GRMZM2G107815	0.609204	41003			33822
			18314	GRMZM2G064725	0.747047	37251	GRMZM2G445057	0.912586	34655	GRMZM2G092311	0.819357	41013			33854
			18326	GRMZM2G307992	0.858186	37320	GRMZM2G179424	1.2815	34667	GRMZM2G035520	1.21191	41029			33871
			18329	GRMZM5G834697	1.0742	37465	GRMZM2G002147	1.02268	34694	GRMZM2G052357	0.984975	41066			33885
			18405		0.987165	37488	GRMZM2G178741	0.596022	34758	GRMZM2G133053	0.65177	41072			33957
			18441	GRMZM2G102421	0.701037	37584		1.16683	34760		1.20428	41192			34041
			18463	GRMZM2G010460	1.26967	37818	GRMZM2G339994	0.602332	34776	GRMZM2G170400	1.50106	41284			34063
			18581	GRMZM2G099363	0.626883	37883	GRMZM2G041247	0.865518	34791	GRMZM2G078500	0.71753	41311			34120
			18611	GRMZM2G107867	1.04961	37942	GRMZM2G012970	1.47784	34823	GRMZM2G018375	1.36249	41319			34146
			18624	GRMZM5G873015	0.720634	37951		0.674017	34842	GRMZM2G009368	0.608545	41425			34147
			18629	GRMZM5G803308	0.659401	38066		1.04054	34869	GRMZM2G167892	0.630961	41466			34236
			18659	GRMZM2G106703	0.702893	38164	GRMZM2G313553	0.880921	34872		1.52207	41530			34252
			18662	GRMZM2G036464	1.02928	38276	GRMZM5G819452	1.12195	34889	GRMZM2G047298	0.65079	41535			34255
			18664	GRMZM2G139462	0.662117	38330	GRMZM2G142119	0.704246	34959	GRMZM2G418689	0.938395	41562			34279
			18672	GRMZM2G107196	0.683639	38331	GRMZM2G132367	0.655101	34962	GRMZM2G051806	1.65586	41578			34297
			18706	GRMZM2G319215	1.43845	38386	GRMZM2G073750	0.769704	35008	GRMZM2G101875	1.66852	41582			34298
			18726	GRMZM2G072088	0.88229	38416	AC234164.1_FGT004	1.58167	35072	GRMZM5G832166	0.857391	41667			34326
			18768	GRMZM2G134107	1.20814	38421	GRMZM2G059010	0.792213	35134	GRMZM2G099987	0.681575	41706			34360
			18772	GRMZM2G028945	1.09502	38474	GRMZM2G100242	0.867229	35162	GRMZM2G455128	0.636592	41815			34376
			18775	GRMZM2G302712	1.22869	38542	GRMZM2G007057	0.710669	35208	GRMZM2G460078	1.00774	41875			34434
			18792		0.961675	38578	GRMZM2G124288	1.06425	35269	GRMZM2G369742	1.24634	41955			34473
			18795	GRMZM2G075628	0.590506	38692	GRMZM2G380195	0.875078	35281	GRMZM2G149636	2.44555	42009			34483
			18849	GRMZM2G436199	0.600534	38779	GRMZM2G305124	0.74537	35282	GRMZM2G113158	1.61938	42070			34520
			18876	GRMZM2G051675	0.655124	38837	GRMZM2G055309	0.670135	35289	GRMZM2G391936	1.21359	42080			34642
			18976	GRMZM2G412075	2.09402	38851		0.84957	35327	GRMZM2G325575	0.993449	42100			34747
			19014		0.885137	38860	GRMZM5G848516	0.599956	35353	GRMZM2G129585	0.785901	42209			34885
			19042	GRMZM2G064042	1.43672	39173	GRMZM2G375172	0.641397	35399	GRMZM2G156459	1.12302	42283			34887
			19059		0.700347	39191	GRMZM2G396640	1.11819	35406	GRMZM2G059314	0.944378	42286			34941
			19061	GRMZM2G106141	0.858606	39234		0.651131	35448	GRMZM2G148555	0.717029	42355			35016
			19064	GRMZM5G832108	0.726717	39334	GRMZM2G025078	0.870171	35450	GRMZM5G825759	0.642064	42358			35027
			19080	GRMZM2G070639	0.672458	39384	GRMZM2G434696	0.606638	35502		0.666164	42439			35031
			19089	GRMZM2G077863	0.951379	39388	GRMZM2G071087	1.04159	35565		0.590912	42462			35054
			19092	GRMZM2G180720	1.2224	39410	GRMZM2G145063	0.757498	35591	GRMZM2G006977	0.586622	42487			35055
			19099	GRMZM2G118731	0.761675	39489		1.04982	35599	GRMZM2G025531	0.714837	42535			35110
			19140	GRMZM2G329710	0.940031	39514	GRMZM2G110681	0.905397	35608	GRMZM2G013465	0.621525	42575			35112
			19160	GRMZM2G105801	0.605895	39557	GRMZM2G067373	0.850034	35617	AC233864.1_FGT002	0.99574	42630			35129
			19167	GRMZM2G094255	0.806017	39571	GRMZM2G007681	0.97041	35639	GRMZM2G027272	1.36043	42640			35145
			19206		0.682728	39736	GRMZM2G040263	0.759734	35790	GRMZM5G844309	0.776174	42668			35158
			19215	GRMZM2G341732	0.627521	39814	GRMZM2G033785	0.651731	35850	GRMZM2G002536	0.789165	42710			35217
			19256	GRMZM2G383833	0.791163	39846	GRMZM2G542994	0.874613	35882		0.652939	42768			35243
			19268	GRMZM2G058407	0.880009	39895	GRMZM2G039855	1.18562	35988	GRMZM2G132903	0.998292	42778			35271
			19286	GRMZM2G468682	0.630441	40012	GRMZM5G873431	0.752506	36023	GRMZM2G041159	0.889002	42787			35286
			19299	GRMZM2G003076	0.845278	40105	GRMZM2G086123	1.02357	36093	GRMZM2G358827	0.733875	42836			35294
			19314	GRMZM2G163157	0.609118	40126	GRMZM2G023625	0.768669	36131	GRMZM2G356545	0.700627	42853			35295
			19373	GRMZM2G447987	1.33433	40186	GRMZM2G175313	0.686003	36135	GRMZM2G043453	0.690484	42898			35355
			19374	GRMZM2G383540	0.712198	40271	GRMZM2G129569	0.608433	36166	GRMZM2G366150	0.943476	42917			35368
			19380	GRMZM2G070885	0.763517	40314	GRMZM2G411940	0.662894	36193	GRMZM2G322917	0.751562	42996			35386
			19398	GRMZM2G138342	0.761179	40357	GRMZM2G321753	0.594766	36224	GRMZM2G053722	1.50954	43016			35528
			19429		0.618596	40394	GRMZM2G041770	0.844085	36234		0.740194	43017			35631
			19430	GRMZM2G127546	1.29761	40399	GRMZM2G355450	0.909357	36275	GRMZM2G159477	0.620503	43028			35657
			19453	GRMZM2G092719	0.61879	40415	GRMZM2G027867	1.04329	36302	GRMZM2G316789	1.14952	43104			35664
			19492	GRMZM2G046191	0.752302	40902	GRMZM5G808775	0.90507	36311		0.82613	43112			35718
			19518		0.66071	40934	GRMZM2G066528	0.625928	36371	GRMZM5G840928	0.903513	43129			35724
			19525	GRMZM2G066496	0.665697	40996	GRMZM2G018926	0.770012	36466	GRMZM2G128466	0.863879	43156			35739
			19532	GRMZM2G305060	0.719006	41038		1.53811	36516	GRMZM5G882427	1.05207	43228			35833
			19545	GRMZM2G017804	1.20071	41105	GRMZM2G463464	0.634383	36530	GRMZM2G056598	0.603863	43249			35938
			19552		0.595303	41110		0.691552	36533	GRMZM2G469898	0.785808	43254			35943
			19563	GRMZM2G027750	1.13219	41170		1.3659	36535	GRMZM2G017636	0.588274	43256			35967
			19583	GRMZM5G832772	0.905619	41193	GRMZM2G025459	0.587146	36575		1.29731	43281			36013
			19599	GRMZM2G071378	0.896575	41300	GRMZM2G179325	0.633597	36582	GRMZM2G119357	0.798839	43330			36041
			19609	GRMZM2G068177	1.04757	41378		0.797061	36714	GRMZM2G046274	0.681919	43372			36045
			19626	GRMZM2G090241	1.41764	41400	GRMZM2G101062	0.834777	36725	GRMZM2G180916	0.639735	43394			36079
			19657	GRMZM5G884912	0.934207	41445	GRMZM2G016503	0.754233	36744	GRMZM2G069523	1.35911	43399			36112
			19693		0.800144	41459	AC208897.3_FGT004	0.682357	36896	GRMZM2G026868	0.743168	43415			36167
			19703	GRMZM2G062357	0.655349	41543	GRMZM2G177169	0.743916	36963	GRMZM2G125557	0.742423	43432			36232
			19798	GRMZM2G027059	1.16724	41655	GRMZM5G836167	0.627004	37012	GRMZM2G346133	1.03572	43465			36279
			19806	GRMZM2G141704	0.864357	41695	GRMZM2G086403	0.774051	37043	GRMZM2G171600	1.15486	43494			36287
			19814	AC217358.3_FGT003	0.665834	41699	GRMZM2G073310	0.661621	37180	GRMZM2G176977	0.625256	43525			36308
			19822	GRMZM2G051103	1.32738	41716	GRMZM5G880268	0.814807	37223	GRMZM5G846152	0.921528	43530			36343
			19832	GRMZM2G112228	1.42474	41781	GRMZM5G814700	0.870655	37258	GRMZM2G449681	1.9153	43597			36380
			19840	GRMZM2G172930	0.777688	41798	GRMZM2G012964	0.7606	37308	GRMZM2G142315	0.865789	43631			36384
			19845	GRMZM2G044581	0.714734	41821	GRMZM2G158197	0.909781	37328	GRMZM2G015709	1.85392	43745			36477
			19855		0.64325	41850	GRMZM2G433801	0.81885	37416	GRMZM2G075002	1.81296	43793			36515
			19857		0.874914	41872		0.803447	37518	GRMZM2G006977	1.36995	43866			36591
			19874	GRMZM2G128189	0.650656	41890	GRMZM2G470438	0.693557	37550	GRMZM2G118014	0.948931	43872			36618
			19897	GRMZM2G301803	1.44227	41913		1.55247	37580	GRMZM2G400784	0.802857	43918			36622
			19901	GRMZM2G007201	0.757834	41942	GRMZM5G821828	0.754962	37625	GRMZM2G030099	2.08386	44100			36646
			19909		1.07908	42042	GRMZM2G060726	0.855248	37627	GRMZM2G060544	0.828496	44101			36755
			19965	GRMZM2G056056	1.16349	42140	GRMZM2G103070	0.742898	37634	GRMZM2G154648	1.06674	44140			36785
			19970	GRMZM2G071883	1.53925	42253	GRMZM2G027867	0.608896	37644	GRMZM2G040924	1.02908	44179			36798
			19996	GRMZM2G047178	1.09421	42272	GRMZM2G173186	0.695439	37676	GRMZM2G072569	0.613012	44293			36810
			19997	GRMZM2G138566	0.68925	42282	GRMZM2G066528	0.885346	37724	GRMZM2G179024	0.665622	44309			36846
			20002	GRMZM2G168190	0.764458	42450	GRMZM2G152328	0.889598	37885		1.54163	44325			36892
			20015		0.889789	42531	GRMZM2G472625	0.619021	37898	GRMZM2G316635	0.942773	44568			36949
			20115	GRMZM2G313672	0.677689	42603	AC233870.1_FGT003	0.685532	37960	GRMZM2G144407	1.05322	44603			36965
			20137		0.655304	42690	GRMZM2G009837	0.824398	37988	GRMZM2G408967	0.994423	44677			36981
			20143	GRMZM2G322661	0.721527	42749	GRMZM2G178945	0.908449	38070	GRMZM2G003682	1.24778	44735			37032
			20183	GRMZM2G053434	0.632949	42838	GRMZM2G054418	1.46192	38080	GRMZM2G301663	1.39497	44767			37140
			20200	GRMZM2G008728	0.680821	42913	GRMZM2G066225	0.722786	38102	GRMZM2G100873	0.70093	44867			37143
			20226	GRMZM2G173428	1.06746	42982	GRMZM2G114861	0.880815	38154	GRMZM2G317584	1.11226	44916			37162
			20244	GRMZM2G044553	0.800292	43076	GRMZM2G049269	0.625989	38170	GRMZM2G076584	1.30215	44919			37192
			20267	GRMZM2G002578	0.904929	43090	GRMZM2G005486	0.733211	38191	GRMZM2G011483	0.707993	45198			37211
			20270	GRMZM2G369652	0.674472	43128	GRMZM2G049547	0.771243	38202		0.857338				37268
			20294	GRMZM2G087870	1.86299	43141	GRMZM2G410393	1.20208	38255	GRMZM5G816457	0.650152				37273
			20302	AC234199.1_FGT003	0.599533	43160	GRMZM2G035574	0.636716	38338	GRMZM2G091201	1.41462				37301
			20307	GRMZM2G038640	1.02521	43229	GRMZM2G165815	1.05105	38381	GRMZM2G091540	1.40211				37372
			20405	GRMZM2G145972	0.636742	43275	GRMZM5G851026	0.611198	38434	GRMZM2G075655	1.63163				37374
			20453	GRMZM2G055527	0.718379	43326	GRMZM2G095104	1.06298	38437	GRMZM2G033644	1.1324				37493
			20458	GRMZM2G157505	1.96833	43419	GRMZM2G107336	0.698564	38444	GRMZM2G175812	1.06456				37519
			20501	GRMZM2G013936	0.677309	43442	GRMZM2G086236	0.792199	38453	GRMZM5G809546	0.608193				37562
			20527	GRMZM2G423169	0.655006	43461	GRMZM2G125044	0.715684	38458		1.07414				37583
			20555	GRMZM2G415343	0.681859	43463	GRMZM2G588223	0.597759	38477	GRMZM2G137151	0.651766				37590
			20556	GRMZM2G312970	0.794918	43501		0.595653	38544	GRMZM2G087955	0.593672				37599
			20571	GRMZM2G121075	0.782668	43505	GRMZM2G104078	1.08729	38620	GRMZM2G067915	0.92819				37618
			20583		1.59947	43651		0.620252	38627	GRMZM2G143640	2.08249				37648
			20595	GRMZM2G008287	0.791338	43652	GRMZM2G449909	0.900754	38634	GRMZM2G128179	0.608871				37659
			20597	GRMZM2G149115	0.775234	43654	GRMZM5G891282	1.30278	38636	GRMZM2G173809	1.37964				37661
			20661	GRMZM2G058432	0.682169	43752	GRMZM2G461447	0.743497	38679	GRMZM2G138425	1.02513				37682
			20664	GRMZM2G136455	1.46935	43770	GRMZM2G088114	0.762824	38769	GRMZM2G136341	0.752904				37702
			20683	GRMZM2G058496	1.25183	43868	GRMZM2G142088	1.10175	38838	GRMZM2G465771	0.667167				37801
			20693	GRMZM2G181505	1.4324	44041	GRMZM2G319022	0.729873	38888	GRMZM2G083725	1.20285				37806
			20706		0.662645	44077	GRMZM2G044681	0.596464	38893	GRMZM2G139803	0.607639				37888
			20751	GRMZM2G078174	0.858646	44086	GRMZM2G137451	0.945166	38925	GRMZM2G158316	1.83388				37956
			20755	GRMZM2G131539	0.624618	44131	GRMZM2G139369	0.824418	38987	GRMZM2G099481	0.746025				37974
			20823		0.770602	44169	GRMZM2G131723	1.12103	39018	GRMZM2G172021	0.715531				38010
			20840	GRMZM2G084868	1.16927	44180	GRMZM2G066820	0.731526	39138	GRMZM2G043396	1.01131				38081
			20872	GRMZM2G060373	1.06209	44228	GRMZM2G153754	0.68612	39148	GRMZM5G834596	1.20782				38152
			20913	GRMZM5G878823	0.634534	44238	GRMZM2G006370	0.809767	39204	GRMZM2G080724	0.727276				38166
			20914	GRMZM2G093032	1.05158	44243	GRMZM2G363535	0.592087	39245	GRMZM2G149553	0.640706				38227
			20917	GRMZM5G819212	1.11103	44305	GRMZM2G406099	1.43196	39306	GRMZM2G110027	1.08264				38234
			20921	GRMZM2G440902	0.915986	44346	GRMZM2G013794	0.748691	39432	GRMZM2G145412	2.71325				38354
			20926	GRMZM2G077361	0.808737	44347	GRMZM2G036902	0.833745	39438	GRMZM2G123140	0.9569				38404
			20987	GRMZM2G029135	1.03361	44349	GRMZM2G094900	1.46345	39510	AC225718.2_FGT006	1.46417				38423
			20990	GRMZM2G028369	1.17205	44359	GRMZM2G063647	1.42501	39570	GRMZM2G455124	0.70006				38432
			21007	GRMZM2G092468	0.654559	44426	GRMZM2G116557	1.30323	39579	GRMZM2G061545	0.648138				38459
			21033	GRMZM2G076826	0.589642	44509	GRMZM2G129304	1.79316	39602		0.873353				38472
			21089		0.981592	44555	GRMZM2G049109	1.10921	39609	GRMZM2G084819	1.59534				38510
			21102	GRMZM2G173354	1.01907	44578	GRMZM2G129913	0.746821	39610	GRMZM2G309327	1.48035				38525
			21107	GRMZM2G160279	1.42756	44638	GRMZM2G018926	0.727364	39619	GRMZM2G139250	0.955637				38535
			21125		0.687612	44672		0.747944	39738		0.667856				38538
			21140	GRMZM2G093789	0.829678	44685	GRMZM2G126774	1.20135	39752	GRMZM2G116812	1.11364				38551
			21144	GRMZM2G044805	0.858188	44756	GRMZM2G055089	0.760299	39767	GRMZM2G380457	1.16762				38563
			21175	GRMZM2G156459	0.86968	45175	AC218457.2_FGT013	0.618433	39805	GRMZM2G512113	0.71903				38566
			21182	GRMZM2G143767	0.791851				39806	GRMZM2G141473	0.87833				38588
			21190	GRMZM2G040561	0.843196				39847	GRMZM2G180519	1.65983				38608
			21210	GRMZM2G126795	0.802562				39985	GRMZM2G092817	1.06609				38641
			21217		1.15265				40022	GRMZM2G005170	0.59967				38715
			21227	GRMZM2G151616	0.643566				40091	GRMZM2G085577	0.978735				38723
			21247	GRMZM2G125310	0.620312				40100	GRMZM2G401026	0.716251				38765
			21276		0.591868				40368	GRMZM2G069018	0.889342				38778
			21301	GRMZM2G003930	0.960272				40383	GRMZM2G099754	0.762237				38827
			21329	AC213600.3_FGT002	0.605688				40416	GRMZM2G160730	0.608902				38878
			21352	GRMZM2G165209	0.874521				40436	GRMZM2G019958	0.601015				38901
			21376	GRMZM2G089400	1.23152				40447	GRMZM2G144581	0.639565				38934
			21396		1.50512				40468	GRMZM2G060798	0.710195				38956
			21399	GRMZM2G428391	1.95484				40507	GRMZM2G137046	0.791718				39008
			21455		0.867311				40544	GRMZM2G129140	1.14562				39017
			21481	GRMZM2G085078	1.83788				40582	GRMZM2G118610	1.13862				39024
			21521	GRMZM2G070305	1.00345				40627	GRMZM2G122712	0.633038				39063
			21529	GRMZM2G338702	0.664742				40638	GRMZM2G136296	1.24753				39073
			21557		0.630592				40705	GRMZM2G004396	0.935139				39161
			21626	GRMZM2G450424	0.642446				40753	GRMZM2G091226	1.25635				39218
			21639	GRMZM2G164475	0.682214				40754	GRMZM2G406014	0.954654				39263
			21642	GRMZM2G071015	0.952001				40768	GRMZM2G060837	0.755509				39300
			21660	GRMZM2G022662	0.764848				40779	GRMZM5G826838	0.766174				39320
			21680		1.26108				40794	GRMZM2G070252	0.639512				39337
			21682	GRMZM5G862663	0.667253				40800	GRMZM2G016462	1.67639				39350
			21700	GRMZM2G181206	1.08259				40813	GRMZM2G075255	0.647175				39378
			21701	GRMZM2G059037	1.45411				40826	GRMZM2G545336	1.11054				39397
			21765	GRMZM2G067546	0.699516				40849		0.653099				39455
			21795	GRMZM2G043509	1.1497				40870	GRMZM2G093951	1.37676				39542
			21824	GRMZM2G049346	0.754779				40891		0.654312				39543
			21836	GRMZM5G842645	1.52743				40892	GRMZM2G167438	0.7993				39555
			21878	GRMZM2G138176	0.914965				40893	GRMZM2G093826	1.03456				39578
			21903	GRMZM2G117240	1.11554				40976	GRMZM2G099413	0.821864				39665
			21931	GRMZM2G006953	0.6872				41009	GRMZM2G381576	1.05581				39769
			21937	GRMZM2G159034	0.677612				41010	GRMZM2G038677	1.48479				39781
			21941	GRMZM2G148881	0.640175				41037		0.676337				39794
			21991	GRMZM2G048740	0.659657				41087		0.716273				39905
			22009	GRMZM2G584876	1.48031				41159	GRMZM2G061932	1.10445				39914
			22034	GRMZM2G014419	0.679881				41212	GRMZM2G470882	1.46001				40009
			22105		1.02833				41213		0.710251				40034
			22113	GRMZM2G109221	0.65853				41240	GRMZM2G093195	0.648119				40051
			22128	GRMZM2G087186	1.3433				41277	GRMZM2G046407	1.55575				40087
			22136	GRMZM2G469901	1.42934				41330		0.598813				40093
			22150	GRMZM2G139296	1.00737				41357	GRMZM2G106950	0.929336				40136
			22157	GRMZM2G161302	1.09631				41388	GRMZM2G131756	0.610532				40160
			22164	GRMZM2G141735	0.962789				41426	GRMZM2G417229	0.83051				40184
			22166	GRMZM2G019325	0.769562				41436	GRMZM2G456512	0.638451				40217
			22173	GRMZM2G080519	0.604979				41472	GRMZM2G042664	0.698384				40249
			22184	GRMZM2G149824	0.815146				41529	GRMZM2G088753	0.9611				40328
			22188	GRMZM2G170595	1.23422				41531	GRMZM2G173596	2.53796				40387
			22273	GRMZM2G461808	1.11138				41553	GRMZM2G026459	0.606065				40407
			22295	GRMZM2G181000	1.74975				41557	GRMZM2G101245	1.5594				40476
			22345	GRMZM2G151521	0.919264				41719	GRMZM2G164405	0.906788				40478
			22382	GRMZM2G003033	0.885295				41731	GRMZM2G099481	0.817648				40596
			22422		1.01865				41762	GRMZM2G163159	0.75492				40681
			22440	GRMZM2G350711	0.790333				41775	GRMZM2G451314	0.665023				40720
			22483	GRMZM2G077404	0.773375				41788	GRMZM2G031447	1.93709				40759
			22489	GRMZM2G104676	0.618156				41855	GRMZM2G119705	3.01442				40825
			22519	GRMZM2G362413	1.24229				41858	GRMZM2G070034	0.624032				40845
			22526	GRMZM2G163297	0.789708				41927		0.83674				40890
			22530	AC208897.3_FGT003	0.818963				41949	GRMZM2G163200	0.759431				40908
			22545	GRMZM2G083518	0.730115				41987	GRMZM2G042867	0.726201				40943
			22561	GRMZM2G156158	0.733797				42007	GRMZM2G043291	0.653808				41060
			22632	GRMZM2G123714	0.617315				42057	GRMZM2G041549	0.86364				41146
			22637	GRMZM2G093503	1.15915				42067	GRMZM2G108133	0.671252				41178
			22640	GRMZM2G143457	1.48839				42167	GRMZM2G446515	0.941946				41196
			22643	GRMZM2G381933	1.568				42169	GRMZM2G141386	0.795351				41205
			22646	GRMZM2G083975	1.56063				42231	GRMZM2G101926	0.941722				41206
			22668	GRMZM5G858310	1.15199				42237		0.942034				41315
			22676	GRMZM2G356938	1.14148				42323	GRMZM2G156174	0.853815				41326
			22710	GRMZM2G109720	0.648842				42325	GRMZM2G343916	1.00551				41383
			22718	GRMZM2G028535	1.17064				42326	GRMZM2G452026	0.976179				41522
			22722	GRMZM2G072146	1.17179				42399		1.24073				41563
			22726	GRMZM2G150616	0.654135				42410	GRMZM2G163905	1.07384				41571
			22734	GRMZM2G012216	0.85652				42411	GRMZM2G026639	0.914827				41594
			22809	GRMZM2G173428	2.23113				42412	GRMZM2G096585	0.877371				41608
			22825	GRMZM2G073571	0.942265				42478	GRMZM2G099328	0.665388				41894
			22836	GRMZM5G812538	1.49999				42480	GRMZM2G015419	0.963287				41922
			22859		0.634204				42506		0.94524				41929
			22916	GRMZM2G075051	0.781536				42525	GRMZM2G096100	1.18034				41970
			22920	GRMZM2G133757	0.615159				42584	GRMZM2G144982	1.1508				42022
			22963	GRMZM5G865999	0.638186				42643	GRMZM2G347056	1.00833				42113
			22970	GRMZM2G046583	1.12536				42656	GRMZM2G061469	0.608581				42155
			23037		0.738792				42855	GRMZM2G115131	0.920994				42185
			23055	GRMZM2G006871	0.598806				42914	GRMZM2G127949	0.703672				42193
			23078	GRMZM2G088121	0.597422				42936	GRMZM2G106819	1.89925				42223
			23087	GRMZM2G071347	0.626508				42941	GRMZM2G051619	2.36678				42233
			23112	GRMZM2G058511	0.756745				42968	GRMZM2G414540	1.72467				42245
			23121		1.29952				43059	GRMZM2G384339	1.43798				42298
			23149	GRMZM2G399313	0.795732				43062	GRMZM2G424348	1.08277				42346
			23179	GRMZM2G303752	0.691454				43070	GRMZM2G020054	2.34182				42475
			23201	GRMZM2G361693	0.97749				43114	GRMZM2G167892	0.610518				42489
			23213	GRMZM2G359735	0.732843				43242	GRMZM2G020938	0.62919				42517
			23228		0.908788				43272	GRMZM2G443785	1.06208				42571
			23258	GRMZM2G432566	0.587683				43303	GRMZM2G076263	1.11409				42753
			23272	GRMZM2G347645	0.702164				43312	GRMZM2G553687	0.650968				42811
			23314	GRMZM2G102786	0.868945				43443	GRMZM5G871910	0.661217				42903
			23330	GRMZM2G000973	0.746979				43451	GRMZM2G110558	0.951063				42948
			23353	GRMZM2G411764	1.18426				43532	GRMZM2G028521	0.723552				43322
			23366	GRMZM2G012999	0.749407				43590	GRMZM2G076905	0.763156				43462
			23387	GRMZM2G002903	0.724204				43639	GRMZM2G177631	0.820618				43546
			23397	GRMZM2G039886	1.51486				43807	GRMZM2G131155	1.64022				43592
			23405	GRMZM2G048703	0.672578				43842	GRMZM2G020912	1.63953				43614
			23413	GRMZM2G057823	1.12084				43871		0.950556				43624
			23414	GRMZM2G125243	1.20777				43924	GRMZM2G085381	1.26618				43792
			23424	GRMZM2G031028	1.10789				43941	GRMZM2G005954	1.51721				43878
			23432	GRMZM2G049549	1.08694				43986	GRMZM2G004160	1.31892				43968
			23434	GRMZM2G072671	0.769451				44292	GRMZM2G049811	0.863315				44065
			23436	GRMZM2G142661	0.844419				44381	GRMZM2G013811	0.854529				44150
			23452	GRMZM2G159388	1.70707				44384	GRMZM2G115070	1.78974				44248
			23462	GRMZM2G072315	0.618893				44385	GRMZM2G171073	0.817497				44300
			23478	GRMZM2G166441	1.38535				44399	GRMZM2G017170	2.17912				44324
			23515	GRMZM2G032047	1.48753				44419	GRMZM2G111998	0.627778				44335
			23532	GRMZM2G002910	0.929659				44479	GRMZM2G364178	0.79608				44353
			23539		0.930862				44510	GRMZM2G470075	1.52592				44401
			23552	GRMZM5G849971	1.00926				44517	GRMZM5G826389	1.28291				44434
			23594	GRMZM2G139441	0.85029				44599	GRMZM2G055698	1.30261				44647
			23645	GRMZM2G035017	0.89963				44783	GRMZM2G146108	1.21861				44700
			23685	GRMZM2G139855	0.663504				45012		0.611048				44758
			23695	GRMZM2G085932	1.0372				45013	GRMZM2G084958	0.587483				44782
			23718	GRMZM2G334791	0.612833				45120	GRMZM2G071705	0.825187				45174
			23735	GRMZM2G060561	1.32535										45183
			23736	GRMZM2G300944	1.07223
			23753		1.05298
			23759	GRMZM2G107629	0.72679
			23762	GRMZM2G102502	0.688446
			23768	GRMZM2G072231	0.696914
			23785	GRMZM2G141776	0.982508
			23787	GRMZM2G061446	0.859828
			23789	GRMZM2G172342	0.943732
			23796	GRMZM2G106960	0.790737
			23800	GRMZM2G145504	0.810079
			23818	GRMZM2G148229	0.658785
			23826	GRMZM2G026900	1.37626
			23885	GRMZM2G084576	0.972168
			23893	GRMZM2G123537	1.09985
			23989		0.691571
			23993	GRMZM2G155317	0.768949
			23999		0.613439
			24020	GRMZM2G423956	0.895566
			24029	GRMZM2G438938	0.691531
			24057	GRMZM2G030578	0.979342
			24070	TC306103	0.665238
			24088	GRMZM2G057402	0.895066
			24104	GRMZM2G135073	1.05747
			24111	GRMZM2G018251	0.741872
			24127	GRMZM2G127893	0.880777
			24142		0.592711
			24177	GRMZM2G019744	1.09297
			24218	GRMZM2G098084	0.7675
			24251	GRMZM2G127893	1.66479
			24252	GRMZM2G163059	0.933061
			24284	GRMZM2G019596	0.726328
			24313	GRMZM5G860152	0.673126
			24321		0.906513
			24347	GRMZM2G083016	0.690864
			24355	GRMZM2G410357	0.599865
			24364	GRMZM2G431314	0.863286
			24368	GRMZM2G125838	1.52439
			24371	GRMZM2G173910	0.726177
			24379	GRMZM2G050166	0.671602
			24427	GRMZM2G168909	0.696683
			24484	GRMZM2G067424	0.697127
			24498	GRMZM2G171476	1.1242
			24500	GRMZM2G142150	0.684846
			24506	GRMZM2G047564	1.33012
			24515	GRMZM2G105250	1.04098
			24526	GRMZM2G393897	0.970166
			24530	GRMZM2G103721	0.879568
			24579	GRMZM2G174574	1.39421
			24583	GRMZM2G067546	0.90715
			24586	GRMZM2G057044	0.952297
			24590	GRMZM2G135038	0.619818
			24609	GRMZM2G157675	0.806227
			24635	GRMZM2G459291	0.764127
			24674	GRMZM2G081924	0.822104
			24720	GRMZM2G054012	0.623597
			24751	GRMZM2G138178	0.588619
			24765	GRMZM2G086876	1.14005
			24826	GRMZM2G164018	0.727497
			24827	GRMZM2G136523	0.963467
			24833	GRMZM2G048013	0.817159
			24837	GRMZM2G135354	0.608641
			24840	GRMZM2G008728	0.776336
			24862		0.936884
			24878	GRMZM2G063316	1.41906
			24900	GRMZM2G072091	0.921128
			24910		2.04477
			24959	GRMZM5G807639	0.970618
			24966	GRMZM2G143568	1.34118
			24972	GRMZM2G065532	0.616636
			24983	GRMZM2G060079	0.874533
			24989	GRMZM2G167651	0.708003
			24990	GRMZM2G061156	1.16025
			24999		1.88911
			25013	GRMZM2G149323	0.608491
			25021	GRMZM2G165746	1.2907
			25029	GRMZM2G311233	1.69928
			25046	GRMZM2G068789	1.13543
			25055	GRMZM2G162954	0.586071
			25065		0.658772
			25082	GRMZM5G894932	0.665643
			25094	GRMZM2G168968	0.630667
			25099	GRMZM2G132301	1.20616
			25113	GRMZM2G329306	0.609435
			25120	GRMZM2G156803	0.619802
			25126	GRMZM2G106683	0.948692
			25140	GRMZM2G384070	1.1095
			25166	GRMZM2G033493	0.846184
			25168	AC204530.4_FGT003	1.04315
			25176	GRMZM2G099474	1.05541
			25200	GRMZM2G073979	0.735314
			25203	GRMZM2G136662	0.67309
			25207	GRMZM2G077711	0.807337
			25242	GRMZM2G167103	1.38712
			25284	GRMZM2G000623	0.684828
			25330		0.65393
			25334	GRMZM2G059893	0.729783
			25348	GRMZM2G081519	0.633766
			25358	GRMZM2G100454	0.718545
			25377	GRMZM2G028379	0.655133
			25379		0.819189
			25399	GRMZM2G004696	1.267
			25404		1.01459
			25417		0.897717
			25452	GRMZM2G456690	0.692101
			25457	GRMZM2G386714	0.797191
			25474	GRMZM2G149841	0.672534
			25480	GRMZM2G108546	0.663997
			25523	GRMZM2G003852	0.710733
			25528		1.15109
			25612	GRMZM2G478664	0.936806
			25674	GRMZM2G142645	0.760189
			25739	GRMZM2G407044	1.21323
			25745	GRMZM2G014826	0.661447
			25748	GRMZM2G153815	1.01253
			25750	GRMZM2G157855	1.5131
			25836	GRMZM2G081883	1.29494
			25879	GRMZM2G030138	0.640477
			25891	GRMZM5G863645	1.83544
			25922	GRMZM2G011998	1.03261
			25956	GRMZM2G432128	1.39579
			25969	GRMZM5G841101	0.963209
			25980	GRMZM2G105387	0.912653
			25993	GRMZM2G064136	0.617787
			26002	GRMZM2G358467	0.615245
			26047		0.722437
			26064	GRMZM2G149216	0.918835
			26084	GRMZM2G134385	0.699533
			26093	GRMZM2G130764	0.915741
			26108	GRMZM2G155086	1.51859
			26111	GRMZM2G096370	1.22807
			26158	GRMZM2G348921	0.586242
			26161	GRMZM2G126664	0.639576
			26177	GRMZM2G163843	0.629808
			26239		0.702358
			26283	GRMZM2G113017	0.863673
			26298		0.80265
			26305	GRMZM2G069422	1.0567
			26322	GRMZM2G068710	1.08012
			26344	GRMZM2G113796	1.46903
			26350	GRMZM2G382077	0.78105
			26377	GRMZM5G896568	0.958796
			26393	GRMZM2G149587	0.699927
			26396		0.628976
			26424	GRMZM2G173309	1.15382
			26433	GRMZM2G053767	0.695499
			26451	GRMZM2G028535	2.19546
			26452	GRMZM2G047949	0.625396
			26454	GRMZM2G315806	0.669892
			26457	GRMZM2G071630	0.954278
			26462	AC206642.4_FGT001	1.33074
			26485	GRMZM5G862131	0.893522
			26500	GRMZM2G159741	0.617509
			26528	GRMZM2G174048	0.783701
			26591	GRMZM2G134502	1.57871
			26663	GRMZM2G085038	1.30514
			26670	GRMZM2G062354	0.795146
			26685		0.63955
			26688	GRMZM2G040871	0.687945
			26694	GRMZM2G005187	1.39457
			26709	GRMZM2G082581	1.14952
			26712	GRMZM2G096123	1.01716
			26726	GRMZM2G134027	0.700403
			26739	GRMZM2G051103	1.81212
			26815	GRMZM2G459391	0.877367
			26835	GRMZM2G107540	1.01267
			26904	GRMZM2G150608	0.689656
			26933	GRMZM2G107498	1.37512
			26995	GRMZM2G041831	0.908488
			27003	GRMZM2G109472	0.828389
			27032	GRMZM2G007151	1.19715
			27055	GRMZM2G059015	0.678055
			27062	GRMZM2G061900	1.23815
			27113	GRMZM2G135283	0.860092
			27121	GRMZM2G153058	1.69545
			27137	GRMZM2G115504	1.86881
			27219	GRMZM2G178398	0.635868
			27225	GRMZM5G815369	0.704738
			27245	GRMZM2G019596	0.634266
			27247	GRMZM2G069092	0.631401
			27260	GRMZM2G094558	0.787676
			27261	GRMZM2G053925	0.681402
			27305	GRMZM2G056419	0.876923
			27312	GRMZM2G115828	1.27233
			27319	GRMZM2G353905	1.15115
			27340	GRMZM2G053514	0.651725
			27371	GRMZM2G073150	0.755623
			27383	GRMZM2G300786	1.21209
			27451	GRMZM2G055489	0.881566
			27457	GRMZM2G108766	0.755878
			27463	GRMZM2G053934	0.730867
			27477	GRMZM2G140150	0.59544
			27485		0.711364
			27497	GRMZM2G178960	1.76947
			27501	GRMZM2G113216	0.922431
			27503	GRMZM2G028159	0.798149
			27505	GRMZM2G106042	0.853115
			27526	GRMZM2G085078	1.77747
			27529	GRMZM2G058491	1.56733
			27530	GRMZM2G165815	1.05759
			27601	GRMZM2G150901	0.592366
			27627	GRMZM2G168959	0.624522
			27683	GRMZM2G017266	0.771485
			27706	GRMZM2G574383	0.636979
			27732	GRMZM2G143071	1.40732
			27747	GRMZM2G146589	1.1239
			27749	GRMZM2G058531	0.663256
			27753	GRMZM2G028929	0.737415
			27764	GRMZM2G135085	0.598794
			27775	AC217050.4_FGT004	0.600863
			27777	GRMZM2G058276	0.702851
			27781	GRMZM2G032190	0.674839
			27824	GRMZM2G107106	0.893333
			27861		0.592636
			27900	GRMZM2G127453	0.815552
			27933	GRMZM2G053898	0.915212
			27957	GRMZM2G067350	0.726294
			27996	GRMZM2G032528	1.76063
			28011	AC218972.3_FGT007	1.63147
			28016	GRMZM2G096480	0.588169
			28023	GRMZM2G083262	0.81138
			28028	GRMZM2G312944	1.0113
			28044	GRMZM2G058138	1.36523
			28090	GRMZM2G048561	0.763642
			28092	AC214648.3_FGT003	1.08617
			28100	GRMZM2G302405	0.607224
			28161		0.639724
			28171		1.02886
			28174		0.992446
			28185	GRMZM5G816517	0.879994
			28189	GRMZM2G589579	1.04784
			28246	GRMZM2G149289	1.1947
			28252	GRMZM2G331833	0.593943
			28255	GRMZM2G138997	0.784216
			28268	GRMZM2G329144	0.61606
			28276	GRMZM2G022632	1.03494
			28284	GRMZM2G140179	0.770793
			28305	GRMZM2G037624	0.680552
			28312	GRMZM2G149662	0.63561
			28320	GRMZM2G164470	2.01328
			28323	GRMZM2G011404	0.585246
			28345	GRMZM2G144615	0.770335
			28376	GRMZM2G009843	0.803035
			28413	GRMZM2G119916	0.697385
			28461	GRMZM2G060947	0.682997
			28466	GRMZM2G077253	0.67813
			28473	GRMZM2G019284	1.04142
			28533	GRMZM2G128215	0.74624
			28547	GRMZM2G129681	0.7227
			28586	GRMZM2G063544	0.742508
			28593	GRMZM2G320307	1.02715
			28601	GRMZM2G116243	1.00953
			28614	GRMZM2G028640	1.17186
			28639	GRMZM2G400489	0.593326
			28663	GRMZM2G335287	0.652989
			28684	GRMZM2G077278	0.627497
			28730		1.73857
			28763	GRMZM2G133021	0.837821
			28774	GRMZM2G111491	0.889427
			28792		1.01351
			28826		0.722722
			28924	GRMZM2G113821	0.666332
			28940	GRMZM2G001116	0.904714
			28944		1.55646
			28947	GRMZM2G153969	0.701124
			28952	GRMZM5G824405	1.11073
			28969	GRMZM2G155021	0.849866
			28970	GRMZM2G081380	0.799425
			28988	GRMZM2G039889	0.799027
			29007	GRMZM2G023347	0.967419
			29030	GRMZM2G162605	0.642977
			29038	GRMZM2G097959	0.614579
			29058	GRMZM2G110309	0.666325
			29094	GRMZM2G144890	1.18049
			29116	GRMZM2G088847	0.601175
			29134	GRMZM2G063851	0.672935
			29203	GRMZM2G030731	0.612747
			29213	GRMZM2G101282	0.78708
			29247	GRMZM2G179281	0.660246
			29263		0.635909
			29326		1.24076
			29352	GRMZM2G074549	0.721541
			29356	GRMZM2G174343	1.22832
			29358	GRMZM2G038032	1.10141
			29389	GRMZM2G124455	1.06223
			29397	GRMZM2G010604	1.23844
			29405	GRMZM2G081322	1.12717
			29463		0.96094
			29469		1.09319
			29501	GRMZM2G061542	0.67083
			29526	GRMZM2G319357	0.784076
			29573	GRMZM2G160279	1.30416
			29605	GRMZM2G108509	0.647527
			29660	GRMZM2G116584	0.620974
			29661	GRMZM2G138583	1.00158
			29678	GRMZM2G049609	0.95865
			29699		0.789724
			29763	GRMZM5G870592	1.74946
			29814	GRMZM2G088313	0.705911
			29892		0.632917
			29899	AC233895.1_FGT001	1.73518
			29929	GRMZM2G124365	1.50453
			29933	GRMZM2G129777	0.694692
			29953	GRMZM2G034896	0.944227
			29959	GRMZM5G816432	0.853184
			29979	GRMZM2G108135	0.634631
			30027	GRMZM2G432566	0.59786
			30029	GRMZM2G430685	0.70675
			30036	GRMZM2G106141	0.882964
			30066		0.971157
			30084	GRMZM2G103900	0.591705
			30093	GRMZM2G057402	1.25706
			30105	GRMZM2G334791	1.11182
			30127		1.24446
			30206	GRMZM2G063961	1.53786
			30213	GRMZM2G306374	0.710792
			30217	GRMZM2G000397	0.948984
			30251	GRMZM2G161680	1.21947
			30268	GRMZM2G161913	0.873893
			30303	GRMZM2G024260	0.775818
			30324	GRMZM2G344476	0.618124
			30328	GRMZM2G040094	1.50538
			30340	GRMZM2G072806	1.07062
			30360	GRMZM5G864335	1.51923
			30361	GRMZM2G378906	0.655004
			30401	GRMZM2G021110	0.638487
			30403		1.18882
			30409	GRMZM2G056039	1.02838
			30445	GRMZM2G056975	0.7501
			30513	GRMZM2G074645	0.803544
			30518	GRMZM2G042412	1.41889
			30582		1.20783
			30632	GRMZM2G453424	0.791487
			30667	GRMZM2G069594	1.49207
			30698	GRMZM2G031981	0.778612
			30707	GRMZM5G824405	0.824777
			30749	GRMZM2G065950	0.935497
			30775	GRMZM2G066225	1.41255
			30777	GRMZM2G147579	0.953012
			30785	GRMZM2G477236	2.24308
			30792	AF466202.2_FGT008	1.08477
			30811	GRMZM2G144362	0.585927
			30813	GRMZM2G456626	1.22764
			30816	GRMZM2G007675	0.597552
			30817		0.706685
			30838	GRMZM2G119513	0.585914
			30845	GRMZM2G099463	1.12745
			30849	AY542798.1_FGT003	0.612629
			30852	GRMZM2G134149	0.843962
			30888		0.949613
			30895	GRMZM5G893913	0.841218
			30936	GRMZM2G170299	0.603529
			30942	AC194914.3_FGT002	0.766533
			30953	GRMZM2G352891	0.774572
			31022	GRMZM5G849149	0.652851
			31035	GRMZM2G105302	0.903866
			31041	GRMZM2G079143	0.684071
			31087	GRMZM2G113127	0.866078
			31106	AC234199.1_FGT003	0.899959
			31114	GRMZM2G117193	0.654184
			31133	GRMZM2G009655	1.39367
			31139	GRMZM2G112429	0.741628
			31153	GRMZM2G135470	1.37446
			31162	GRMZM2G136293	0.685874
			31168	GRMZM2G118385	0.960993
			31170	GRMZM2G111228	0.677834
			31186	GRMZM2G108686	0.909238
			31196		0.608644
			31208	GRMZM2G023798	0.657518
			31265	GRMZM2G087714	1.09117
			31287		0.676315
			31337	GRMZM2G013695	0.864977
			31340	GRMZM2G532387	1.10675
			31358	GRMZM2G086801	0.781864
			31415	GRMZM2G133006	0.587148
			31424	GRMZM2G124820	1.59089
			31425	GRMZM2G318860	0.642304
			31433	GRMZM2G015238	0.82379
			31457	GRMZM2G050329	1.31874
			31460	GRMZM2G422045	1.30709
			31461	GRMZM2G177461	0.900175
			31473	GRMZM2G073912	0.994979
			31487	GRMZM2G007871	0.934684
			31500	GRMZM2G074805	0.89909
			31508	GRMZM2G033630	1.3268
			31527	GRMZM2G042032	0.597361
			31564	GRMZM2G091921	0.828312
			31587	GRMZM5G836674	1.23422
			31618		0.828147
			31647	GRMZM2G170612	1.11993
			31673		0.750186
			31696		0.590001
			31712	GRMZM2G141222	0.989313
			31752	GRMZM2G018923	1.75837
			31773	GRMZM2G007695	0.801216
			31799	GRMZM2G426108	2.04691
			31802		0.72743
			31844	GRMZM2G145578	1.31496
			31854		1.27449
			31883	GRMZM5G802801	0.822689
			31906	GRMZM2G014618	0.586419
			31909	GRMZM2G139512	1.0201
			31910	GRMZM2G037792	0.643453
			31969	GRMZM2G153263	1.24742
			31981	GRMZM2G144716	0.633533
			31983	GRMZM2G153899	0.652551
			32068		0.939795
			32114	GRMZM2G427672	1.14085
			32137	GRMZM2G171942	1.8263
			32172	GRMZM5G897604	0.612764
			32175	GRMZM2G134708	1.70798
			32199	GRMZM2G044096	0.618269
			32215	GRMZM2G078275	0.776566
			32329	GRMZM2G164249	0.634189
			32340	GRMZM2G108546	0.659446
			32363	GRMZM2G054224	1.53562
			32397	GRMZM2G012174	0.665954
			32419	GRMZM2G069093	0.631491
			32422	GRMZM2G064473	1.60123
			32432		0.892302
			32489	GRMZM2G122965	0.825393
			32490	GRMZM2G097898	0.877625
			32599	GRMZM2G452580	0.929771
			32615		0.674577
			32669	GRMZM2G089421	0.998048
			32817	GRMZM2G084968	0.780973
			32821	GRMZM2G315726	0.831964
			32823	GRMZM2G009653	0.694778
			32842	GRMZM2G390374	1.67416
			32851	GRMZM2G129554	0.858257
			32883	GRMZM2G140885	0.838749
			32903	GRMZM2G162697	1.11811
			32936	GRMZM2G175867	0.694298
			32939	GRMZM2G363545	0.864209
			32943	GRMZM2G045779	0.805357
			33017	GRMZM2G111022	0.758403
			33047	GRMZM2G146486	0.847683
			33076	GRMZM2G104347	1.00191
			33077	GRMZM2G145599	0.746612
			33106	GRMZM2G018238	0.909792
			33125	GRMZM2G076544	0.727569
			33129	GRMZM2G155849	0.684324
			33160	GRMZM5G878530	0.710608
			33187	AC229993.1_FGT009	0.811346
			33190	GRMZM2G021704	1.04513
			33224	GRMZM5G858165	0.587886
			33235	GRMZM2G163396	0.615714
			33274		0.67041
			33276	GRMZM2G084757	1.15932
			33293	GRMZM2G026180	0.960472
			33303	GRMZM2G176397	1.08224
			33322	GRMZM2G017411	1.39974
			33325	GRMZM2G147882	0.666787
			33327	GRMZM2G014833	0.597739
			33353	GRMZM2G081622	0.801457
			33387	GRMZM2G101412	1.00495
			33397	GRMZM2G097738	0.778275
			33401	GRMZM2G154394	0.63184
			33414	GRMZM2G331015	1.09248
			33422	GRMZM2G054233	0.855651
			33425	GRMZM2G016457	1.13906
			33450	GRMZM2G167492	0.717498
			33485	GRMZM2G004523	0.715345
			33500	GRMZM2G106164	0.864616
			33559	GRMZM2G110726	1.17037
			33572	GRMZM2G065956	0.735185
			33580	GRMZM2G019050	0.625464
			33590	GRMZM2G453001	0.846121
			33631		0.586208
			33632	GRMZM2G024693	0.626192
			33696	GRMZM2G171664	0.890091
			33798	GRMZM2G096604	0.73675
			33844	GRMZM2G144606	0.756505
			33856		0.681141
			33913	GRMZM2G125935	0.769176
			33914		0.836793
			33926	GRMZM2G126946	0.885019
			33973	GRMZM2G364597	0.728996
			34021		1.09919
			34102	GRMZM2G131467	0.902714
			34108	GRMZM2G054300	0.651176
			34115	GRMZM5G873295	0.702401
			34129	GRMZM2G148200	0.661608
			34148	GRMZM2G147587	1.06368
			34156	GRMZM2G006042	0.679723
			34187	GRMZM2G111204	1.01941
			34201	GRMZM2G126603	1.16004
			34208	GRMZM2G061428	0.639524
			34221	GRMZM2G157269	1.12024
			34248	GRMZM2G116517	0.946172
			34313	GRMZM2G062416	0.585457
			34355	GRMZM2G049623	1.59154
			34385	GRMZM2G119256	0.837508
			34389	GRMZM2G422045	1.12075
			34410	GRMZM2G120857	1.13635
			34441	AC187157.4_FGT002	0.614207
			34447	GRMZM2G048740	0.599009
			34456	GRMZM2G089803	0.628468
			34470	GRMZM2G032628	0.874363
			34500	GRMZM5G806358	0.833821
			34558	GRMZM2G022052	0.818545
			34559	GRMZM5G840909	0.665061
			34562		0.799097
			34570	GRMZM2G007914	1.27334
			34622	GRMZM2G575809	0.832743
			34631	GRMZM2G107082	0.709758
			34661	GRMZM2G399073	0.759405
			34665	GRMZM2G430710	0.71604
			34676	GRMZM5G803490	0.992467
			34679	GRMZM2G073634	1.04117
			34709	GRMZM5G844195	0.738309
			34714	GRMZM2G087172	0.690135
			34740	GRMZM2G096106	1.15956
			34769	GRMZM2G082131	0.598021
			34795	GRMZM2G122780	1.13163
			34803	GRMZM2G037015	0.757397
			34831	GRMZM2G053531	0.66021
			34853	GRMZM2G137968	1.18246
			34888	GRMZM2G086136	1.54692
			34893	GRMZM2G030341	0.836863
			34897	GRMZM2G014382	0.79861
			34907	GRMZM2G146599	0.872848
			34913		0.652024
			34917	GRMZM2G092198	0.935753
			34940	GRMZM2G122443	0.681884
			34951	GRMZM2G436199	0.609998
			35010	GRMZM2G032350	0.60257
			35041	GRMZM2G042040	1.74294
			35043		1.81208
			35049	GRMZM2G109496	2.53144
			35053	GRMZM2G457544	0.852524
			35064	GRMZM2G138450	0.939024
			35081	GRMZM2G029385	1.87835
			35104	GRMZM2G178801	1.12895
			35111	GRMZM2G035477	0.763363
			35117	GRMZM2G058138	0.771933
			35125	GRMZM2G018417	1.46164
			35128	GRMZM5G868168	0.900208
			35179	GRMZM2G018950	0.829784
			35181	GRMZM2G409104	1.0235
			35239	GRMZM2G366392	0.586771
			35258	GRMZM2G030312	1.16705
			35279		0.897962
			35300	GRMZM5G851698	1.30729
			35345	GRMZM2G160005	0.73379
			35352	GRMZM2G051276	0.653573
			35367	GRMZM2G133738	0.942142
			35401	GRMZM2G001530	0.672948
			35407	CF049586	1.19312
			35414	GRMZM2G059021	0.996758
			35554	GRMZM2G113216	0.82337
			35560	GRMZM2G407249	1.27613
			35606	GRMZM2G122476	0.826006
			35615	GRMZM2G094705	1.18636
			35623	GRMZM2G010927	1.07782
			35743	GRMZM2G130109	0.847608
			35744	GRMZM2G357923	0.712809
			35753	GRMZM2G087787	0.665937
			35777	GRMZM5G895991	0.997373
			35809		0.701679
			35814	GRMZM2G014427	0.697792
			35905	GRMZM2G054193	0.603057
			35908		0.977621
			35940	GRMZM2G078272	0.710653
			35973	GRMZM2G074589	0.920348
			36073	GRMZM2G096367	1.13408
			36136		0.73901
			36142	GRMZM2G112865	0.733278
			36152	GRMZM2G005562	1.07666
			36172	GRMZM2G151195	0.621462
			36186	GRMZM2G028535	0.957025
			36197	GRMZM2G125812	0.68266
			36291	GRMZM2G453349	0.683283
			36309	GRMZM2G400489	1.16735
			36402	GRMZM2G130358	1.0796
			36419	AC209784.3_FGT007	1.42013
			36470	GRMZM5G825226	1.8003
			36491	GRMZM2G326235	0.636524
			36503	GRMZM2G107968	0.585331
			36512	GRMZM5G827440	0.849029
			36561	GRMZM2G040401	1.16713
			36590	GRMZM2G109217	0.853626
			36602	AC205376.4_FGT008	0.871004
			36611	GRMZM2G347717	0.711288
			36643	GRMZM2G157269	1.1547
			36683	GRMZM2G174971	0.672028
			36702	GRMZM2G089743	1.72443
			36733	GRMZM2G547542	0.800529
			36735	GRMZM2G015648	1.84474
			36736	GRMZM2G141731	0.624559
			36739		1.00451
			36780		1.02965
			36787	GRMZM2G069772	0.635119
			36813	GRMZM2G100146	0.698167
			36829	GRMZM2G409213	0.620619
			36870	GRMZM2G310739	0.759284
			36910	GRMZM2G155868	0.683813
			36919	GRMZM2G467134	0.907037
			36922	GRMZM5G865811	0.587288
			36923	GRMZM2G163468	0.668951
			36962	GRMZM2G152438	0.636809
			36970	GRMZM2G128444	0.914887
			36977	GRMZM2G308615	1.17207
			36985	GRMZM2G039106	1.18321
			37002	GRMZM2G133082	0.631412
			37011	GRMZM2G135470	0.68569
			37021	GRMZM2G053239	0.876178
			37045	GRMZM2G061156	1.03569
			37093	GRMZM2G056143	0.936792
			37105	GRMZM2G164759	0.71221
			37129	GRMZM2G351810	0.62521
			37135	GRMZM2G100103	1.15017
			37154	GRMZM2G025214	0.877648
			37159	GRMZM2G144021	1.26738
			37161	GRMZM2G080519	0.595821
			37166	GRMZM5G873277	0.970458
			37174	GRMZM2G151977	0.875193
			37209	GRMZM2G130278	0.731026
			37239	GRMZM2G161658	1.04995
			37247	GRMZM2G106881	0.598613
			37309	GRMZM2G023667	1.33621
			37314	AC204712.3_FGT002	1.01215
			37316	GRMZM2G173563	0.592734
			37317	GRMZM2G144008	0.862077
			37348	GRMZM2G176028	0.589397
			37351	GRMZM2G103843	0.88377
			37357	GRMZM2G046576	1.22896
			37382	GRMZM5G813111	0.631496
			37442	GRMZM2G071638	0.604663
			37450	GRMZM2G034225	0.736549
			37451	GRMZM5G895991	0.693852
			37472	GRMZM2G076006	1.47642
			37509	GRMZM2G111475	0.977027
			37515	GRMZM2G386228	0.601222
			37525	GRMZM5G876379	0.658583
			37545	GRMZM2G047214	0.6233
			37572	GRMZM2G063420	0.603229
			37587	GRMZM2G039954	0.835713
			37613	GRMZM2G153119	0.669715
			37662	GRMZM2G009845	0.696761
			37663	GRMZM2G103546	0.782563
			37711	GRMZM2G128114	0.907136
			37715	GRMZM2G390374	1.14429
			37799	GRMZM2G000749	0.676347
			37805	GRMZM2G046186	1.728
			37850	GRMZM2G083716	1.46423
			37862		1.1248
			37892	GRMZM2G388778	0.693487
			37914	GRMZM5G854731	2.29559
			37931	GRMZM2G028379	0.847038
			37946	GRMZM2G020484	1.04675
			37994	GRMZM5G850966	1.4286
			38005	GRMZM2G169320	0.908232
			38032	GRMZM2G315199	0.703244
			38043		0.687199
			38049	GRMZM2G330945	0.619538
			38073	GRMZM2G309660	0.642016
			38097	GRMZM2G120942	0.672419
			38137	GRMZM2G064437	1.90457
			38138	GRMZM2G097109	0.8673
			38160	GRMZM2G393334	0.653497
			38161	GRMZM2G123807	0.625055
			38165	GRMZM2G176546	0.693761
			38186	GRMZM2G020040	1.04633
			38187	GRMZM2G131467	1.38895
			38207	GRMZM5G864239	0.948075
			38285	GRMZM2G153275	0.641967
			38319	GRMZM2G138258	1.60606
			38337	GRMZM2G110298	1.2607
			38339	GRMZM2G178955	0.674525
			38376		0.808615
			38431	GRMZM2G047095	0.758512
			38469	GRMZM2G067520	1.86868
			38486	GRMZM2G061492	0.662478
			38512	GRMZM2G071071	0.772413
			38513	GRMZM2G128986	1.59418
			38531	GRMZM2G069405	1.40324
			38536	GRMZM2G415579	1.74649
			38575		0.951291
			38590	GRMZM2G126956	0.59695
			38625	GRMZM2G086992	1.01613
			38709	GRMZM2G116243	0.690534
			38727	GRMZM2G032648	0.835111
			38772	GRMZM2G107205	0.589316
			38823	GRMZM5G861268	2.28619
			38852		1.24338
			38858	GRMZM2G100403	0.601029
			38861	GRMZM2G103166	0.797457
			38881	GRMZM2G034768	0.726315
			38908	GRMZM2G437097	0.929869
			38980	GRMZM5G827575	0.98627
			38984	GRMZM5G890472	0.670486
			39002	GRMZM2G131939	0.78955
			39057	GRMZM2G033829	1.26109
			39064	GRMZM2G052740	0.851745
			39111	GRMZM2G053946	0.653962
			39120	GRMZM2G129554	1.02852
			39128		0.784655
			39147	GRMZM2G089743	0.77149
			39219	GRMZM2G084586	1.10907
			39228	GRMZM2G010146	0.608171
			39266	GRMZM2G113056	0.978047
			39294	GRMZM2G322328	0.74233
			39339	GRMZM2G099366	1.07978
			39341		1.24307
			39365	GRMZM2G110381	0.61641
			39417		0.656213
			39448	GRMZM2G061938	0.615838
			39467	GRMZM2G140116	0.748314
			39483	GRMZM2G336815	0.58932
			39485	GRMZM2G107639	1.72527
			39511	GRMZM2G081536	0.712543
			39546	GRMZM2G012479	0.66331
			39556	GRMZM2G064759	0.683895
			39580	GRMZM2G055717	1.38453
			39595	GRMZM2G098153	1.40427
			39607	GRMZM2G133746	0.894079
			39646	GRMZM2G002361	0.628132
			39671	AC233910.1_FGT004	1.20251
			39694	GRMZM2G063163	0.796283
			39696	GRMZM2G037150	1.01457
			39718	GRMZM2G360873	0.670722
			39808	GRMZM2G029692	1.05845
			39810	GRMZM2G049390	0.701643
			39823	GRMZM2G177942	1.28067
			39850	GRMZM2G102779	0.625621
			39852	GRMZM2G165483	1.52781
			39871	GRMZM2G171501	0.807777
			39882	GRMZM2G158304	0.78883
			39885	GRMZM2G092923	0.936164
			39888	GRMZM2G376542	0.641331
			39892	GRMZM2G313649	0.997572
			39901		0.668567
			39932	GRMZM2G331368	0.590013
			39942	GRMZM2G392798	0.638672
			39951	GRMZM2G024647	0.688946
			39961	GRMZM5G868168	0.907804
			39971	GRMZM2G085336	0.617393
			39977	GRMZM2G404647	0.854357
			40001	GRMZM2G105531	0.881309
			40004	GRMZM2G035445	0.72945
			40028	GRMZM2G139650	0.74308
			40033	GRMZM2G064988	0.698832
			40037	GRMZM2G386088	0.764879
			40057	GRMZM2G090152	0.647847
			40097	GRMZM2G343688	0.834213
			40132		0.610576
			40133		1.04327
			40146	GRMZM2G123362	1.18599
			40178	GRMZM2G058954	1.15341
			40209	GRMZM2G124593	1.84345
			40267	GRMZM2G375504	0.819892
			40276	GRMZM2G044862	0.721367
			40279		0.783939
			40292	GRMZM2G003875	0.905869
			40308	GRMZM2G022997	1.31242
			40337		0.816297
			40341	GRMZM2G131815	0.624186
			40378	GRMZM2G011662	0.672629
			40391	GRMZM5G898915	0.824134
			40393	GRMZM2G146677	1.21558
			40413		0.788886
			40437	GRMZM2G006673	0.591572
			40572	GRMZM5G896756	0.632288
			40588	GRMZM2G023194	1.07125
			40624	GRMZM2G365374	0.620424
			40625	GRMZM5G887716	1.1006
			40649	GRMZM2G010460	1.49999
			40653	GRMZM2G702059	1.14645
			40660	GRMZM5G861756	0.782796
			40680		0.922076
			40688	GRMZM2G043183	0.759381
			40708	GRMZM2G431885	1.09586
			40761	GRMZM2G314656	1.25426
			40777	GRMZM2G161212	0.777633
			40793	GRMZM2G119175	0.617778
			40930	GRMZM2G083012	0.590586
			40939	GRMZM2G088313	0.629438
			40983	GRMZM2G161969	1.58258
			41015	GRMZM2G023068	1.06239
			41019	GRMZM2G094884	0.585591
			41028	GRMZM2G071871	0.746197
			41045	GRMZM2G031326	0.693737
			41047	GRMZM2G104769	0.670005
			41053	GRMZM2G156543	0.736918
			41089	GRMZM2G051208	1.18869
			41093	GRMZM2G156099	0.803656
			41101		1.11148
			41125	GRMZM5G876003	1.0584
			41126	GRMZM2G138995	0.732583
			41128	GRMZM2G127393	1.64831
			41137	GRMZM2G143168	0.682808
			41147	GRMZM2G159013	0.751262
			41175	GRMZM2G022019	0.596382
			41189	GRMZM2G324886	0.741752
			41201	GRMZM2G050842	1.00419
			41218	GRMZM2G052434	0.818263
			41220		0.813607
			41225	GRMZM2G012926	1.11617
			41256	GRMZM2G083418	1.01488
			41263	GRMZM2G113414	0.979146
			41278	GRMZM2G147579	0.969863
			41291	GRMZM2G152127	1.16056
			41293	GRMZM2G163374	0.633159
			41313		0.861604
			41339		0.619926
			41353	GRMZM2G150762	0.94677
			41391	GRMZM2G050800	1.07264
			41406	GRMZM2G359070	0.644063
			41458		0.892073
			41519	GRMZM2G357040	0.845259
			41524	AC231745.1_FGT004	0.627273
			41544	GRMZM2G009320	0.734413
			41547	GRMZM2G036685	0.627528
			41599	GRMZM2G067303	0.736878
			41600	GRMZM2G423636	1.15842
			41602	GRMZM2G368388	1.8531
			41612		0.801518
			41614	GRMZM2G125452	1.4823
			41616	GRMZM2G085078	2.07733
			41623	GRMZM2G147450	1.01509
			41641	GRMZM2G117222	0.774434
			41649	GRMZM2G072292	0.593858
			41672	GRMZM2G146818	0.88346
			41708	GRMZM2G173128	1.45473
			41711	GRMZM2G329909	0.603712
			41717	GRMZM2G138881	0.833041
			41740	GRMZM2G041561	0.590533
			41741	GRMZM2G040164	1.02645
			41742	GRMZM2G132748	0.937594
			41748	GRMZM2G156490	0.836437
			41777	GRMZM2G181453	0.618649
			41780	GRMZM2G048008	1.02543
			41786	GRMZM5G813206	0.633437
			41811	GRMZM2G166537	0.596608
			41820	GRMZM2G059825	1.11914
			41824	GRMZM2G055575	1.29847
			41853	GRMZM2G077757	0.668615
			41880	GRMZM2G026969	0.693939
			41883	GRMZM2G047347	1.21383
			41886	GRMZM5G842071	0.924367
			41915	GRMZM5G872068	1.40185
			41952	GRMZM2G016930	1.35633
			41998		0.754009
			42005		0.79912
			42012	GRMZM2G051005	1.0395
			42015		1.16964
			42048	GRMZM2G079817	0.814875
			42060	GRMZM2G066672	0.719045
			42094	GRMZM2G026223	0.711943
			42109	GRMZM2G078985	0.839159
			42148		1.91214
			42151	GRMZM2G047431	0.828641
			42152	GRMZM2G481529	0.663831
			42172		0.801819
			42187	GRMZM2G097249	0.595179
			42197	GRMZM2G060355	0.715962
			42235		0.611287
			42262	GRMZM2G054115	0.832714
			42273	GRMZM2G363052	1.54088
			42279	GRMZM2G152373	0.607755
			42296	GRMZM2G150697	0.676704
			42309	GRMZM2G079397	0.727732
			42432	GRMZM2G102156	0.686649
			42463	GRMZM2G041418	1.09843
			42476	GRMZM2G114954	1.16174
			42479		0.953552
			42485		0.656645
			42494	GRMZM2G143817	0.823802
			42511	GRMZM2G077711	0.735313
			42526	GRMZM2G159678	0.643506
			42529	GRMZM2G168416	0.798714
			42534	GRMZM2G374385	0.589252
			42538	GRMZM2G701193	1.20705
			42545	GRMZM2G129209	0.908207
			42560	GRMZM2G100511	1.04376
			42569	GRMZM2G096123	1.03256
			42580	GRMZM2G074572	0.793167
			42595	GRMZM5G877884	0.813441
			42614	GRMZM2G074805	0.923831
			42628	GRMZM2G095657	0.672819
			42682	GRMZM2G032409	0.605661
			42694	GRMZM2G171622	0.940658
			42707	GRMZM2G147459	0.784263
			42708	GRMZM2G318860	0.787961
			42715	GRMZM2G128121	1.28096
			42741	GRMZM2G075027	0.715372
			42784	GRMZM2G153332	0.825665
			42796	AC208201.3_FGT001	1.03131
			42815	GRMZM2G071025	0.672908
			42856	GRMZM2G462118	1.18695
			42885		1.83562
			42890	GRMZM2G081380	1.05932
			42945	GRMZM2G070542	0.934984
			42954		1.20574
			42969	GRMZM5G877708	0.699956
			42980	GRMZM2G007146	0.683673
			42998	GRMZM2G032562	1.49869
			43018	GRMZM5G856598	0.696871
			43031	GRMZM2G146378	0.854011
			43040	GRMZM2G361605	1.65417
			43055	GRMZM2G032003	1.73996
			43056	GRMZM2G103840	1.00827
			43122	GRMZM2G069762	0.835431
			43123	GRMZM2G007489	1.18116
			43152	GRMZM2G139680	1.54965
			43206		0.93426
			43248	GRMZM2G179049	1.33271
			43290	GRMZM2G095898	0.938406
			43327	GRMZM2G103847	0.888011
			43374	GRMZM5G895188	1.16721
			43407		1.21392
			43430	GRMZM5G891373	0.615909
			43440		1.21049
			43441	GRMZM2G146206	1.40586
			43490	GRMZM2G303007	0.641498
			43514	GRMZM2G117779	1.05035
			43515	AC217975.3_FGT001	1.90717
			43548	GRMZM2G037694	0.721998
			43572	AC233910.1_FGT001	1.74554
			43602	GRMZM2G093441	0.824456
			43632	GRMZM2G480171	0.649455
			43636	GRMZM2G152370	0.732579
[truncated: 47 more rows]
