# Supplementary material for: Transcriptomes and Proteomes Define Gene Expression Progression in Pre-meiotic Maize Anthers
Source: G3 (Bethesda). 2014 Jun 1;4(6):993–1010. doi: 10.1534/g3.113.009738 (PMC4065268; doi:10.1534/g3.113.009738)
Supplement: Supporting Information [file supp_4.6.993_TableS9.zip › TableS9/READ_ME.txt]

Table S9   
Pluripotency markers. Transcripts rapidly quenched after the primordium stage (DOWN in 0.25 mm compared to 0.15mm, and DOWN again in 0.4 mm compared to 0.25 mm) were assigned as pluripotency markers if they were also upregulated in 0.4 mm mac1 anthers. The logic is that pluripotency markers should have elevated expression in 0.4 mm mac1 compared to 0.4 mm wild type because there are some remnant pluripotent L2-d cells in 0.4 mm mac1 anthers that are absent in wild type, because all L2-d cells now have acquired a specific cell fate. 
