# Supplementary material for: Transcriptomes and Proteomes Define Gene Expression Progression in Pre-meiotic Maize Anthers
Source: G3 (Bethesda). 2014 Jun 1;4(6):993–1010. doi: 10.1534/g3.113.009738 (PMC4065268; doi:10.1534/g3.113.009738)
Supplement: Supporting Information [file supp_4.6.993_TableS9.zip › TableS9/TableS9.xlsx]

## Sheet: Sheet1
Feature ID	Protein ID	Annotation	0.25 vs 0.15	0.4 mac1 vs. WT	0.4 vs 0.15	0.4 vs 0.25	0.15 mm WT	0.25 mm WT	0.4 mm WT	0.7 mm WT	0.4 mm mac1	AVG
3752	GRMZM2G052476	ternary complex factor MIP1	Down	NotSig	Down	Down	1272.5	633.5	341	299.7	429.8	595.3
3974	GRMZM2G022934	methyl esterase 1	Down	NotSig	Down	Down	2521.3	870.1	574.5	78.2	538.5	916.52
8770	GRMZM2G114552	BBTI8 - Bowman-Birk type trypsin / serine protease inhibitor	Down	NotSig	Down	Down	1512.3	645.7	436.4	228.5	324.2	629.42
9733	GRMZM5G804575	nodulin-like protein 5NG4 rice (LOC100283745)	Down	Up	Down	Down	1459.3	649.2	281.9	216.6	505.1	622.42
12193	TC314925	unknown function	Down	Up	Down	Down	1992.6	1250.5	443	243.8	717.9	929.56
12358	GRMZM2G074543	yabby TF	Down	NotSig	Down	Down	269.9	99.1	84.9	96.7	97.3	129.58
18720	GRMZM2G166413	LRR-RLK receptor like protein 29	Down	NotSig	Down	Down	206.6	103.9	63.2	56.6	62.8	98.62
18803	GRMZM2G030744	bHLH TF	Down	Up	Down	Down	1496.4	859.4	528.2	455.4	1005	868.88
20551	GRMZM2G014844	beta-glucosidase 13	Down	Up	Down	Down	2151.3	790.3	604	79.2	1314.7	987.9
21183	GRMZM2G070442	unknown function	Down	Up	Down	Down	1045	553.3	267.8	182.7	589.3	527.62
24070	TC306103	unknown function	Down	Up	Down	Down	1155.7	593.8	281.8	203.2	619.8	570.86
26217	GRMZM2G529859	yabby TF	Down	NotSig	Down	Down	3232.4	878.8	383.5	555.4	575.6	1125.14
33399	GRMZM2G019686	flowering promoting factor 1 (FPF1) (gibberellin signaling)	Down	NC	Down	Down	242.9	121.3	86.1	82.2	112.5	129
34766	GRMZM2G109130	lipoxygenase 1; PLAT/LH2 domain-containing lipoxygenase	Down	NotSig	Down	Down	899.1	475.5	317.9	260.7	412.3	473.1
36061	GRMZM2G129413	auxin transporter, tissue organization	Down	Up	Down	Down	1344.6	859.4	434.8	322.1	631.5	718.48
37165	GRMZM2G019260	GHMP kinase, phosphomevalonate kinase	Down	NotSig	Down	Down	2001.6	1241.1	607	233.9	1194.7	1055.66
37322	GRMZM2G118490	unknown function	Down	Up	Down	Down	3497.8	1498.7	745.9	496	1004.3	1448.54
38168	GRMZM2G008834	Galactose oxidase/kelch repeat superfamily protein	Down	Up	Down	Down	309.4	146.9	96.9	73.9	166.4	158.7
39268	GRMZM2G071846	adenine phosphoribosyltransferase 2	Down	NotSig	Down	Down	2194.6	843.1	535	355.2	840.6	953.7
39790	GRMZM2G113332	CCH copper chaperone	Down	Up	Down	Down	5340.4	2520.5	1004.5	796.6	2689.5	2470.3
40447	GRMZM2G144581	Nodulin MtN3 (sugar efflux transporter - intracellular exchange)	Down	NotSig	Down	Down	1423.3	939.4	591.1	280.1	662.3	779.24
