# Supplementary material for: Transcriptomes and Proteomes Define Gene Expression Progression in Pre-meiotic Maize Anthers
Source: G3 (Bethesda). 2014 Jun 1;4(6):993–1010. doi: 10.1534/g3.113.009738 (PMC4065268; doi:10.1534/g3.113.009738)
Supplement: Supporting Information [file supp_4.6.993_TableS10.zip › TableS10/READ_ME.txt]

Table S10   
Transcripts enriched in or specific to wild type over mac1 at 0.2 mm. At the 0.2 mm stage, the AR are just starting to secrete the MAC1 protein ligand into the surrounding L2-d cells, triggering a periclinal division forming presumptive SPL and EN cell types while at the same time repressing AR proliferation. MAC1 suppression of AR proliferation could be a direct action of this protein on AR cells or an indirect consequence of L2-d specification initiated by MAC1. This list contains the early set of genes that are downregulated in the mac1 mutant, potentially representing early markers for EN and SPL cell type identity or factors responsible for somatic niche construction. 
