# Supplementary material for: Transcriptomes and Proteomes Define Gene Expression Progression in Pre-meiotic Maize Anthers
Source: G3 (Bethesda). 2014 Jun 1;4(6):993–1010. doi: 10.1534/g3.113.009738 (PMC4065268; doi:10.1534/g3.113.009738)
Supplement: Supporting Information [file supp_4.6.993_TableS10.zip › TableS10/TableS10.xlsx]

## Sheet: 109 DOWN or oFF mac1 0.2
Feature ID	Protein ID	Annotation	Fold Change 0.2 mm mac1/WT	pvalue 0.2 mm mac1/WT	MAC1 0.2mm	WT 0.2mm	UP/DOWN AR:WA	UP/DOWN EE:WA	UP/DOWN TAP:WA
757	GRMZM2G048635	Serine/threonine protein kinase-related	-0.731687	0.00325897	61.9704	92.3639
1933	GRMZM2G468693	hypothetical protein LOC100193915	-0.692091	0.00779926	475.721	1019.82
2196	GRMZM2G161168		On-Off	On-Off	0	105.307
2320	GRMZM2G008651	Putative uncharacterized protein	-0.613878	0.0154508	353.46	544.698	Up		Up
2706	AC155434.2_FGT006		-0.593138	0.0137854	172.195	286.776	Up	Up	Up
2989	GRMZM2G134476	Heat shock protein DnaJ, N-terminal	-0.926346	0.026427	479.737	778.414		Up	Up
3127	GRMZM2G127810	Protein of unknown function DUF676, hydrolase-like	-0.58834	0.0112995	375.641	636.639	Down	Down	Down
3694			-0.698544	0.00219975	687.689	1168.31		Down
3742	GRMZM2G092669	Protein of unknown function DUF239, plant	-1.23915	0.00162467	2990.57	3208.46	Down
4238	GRMZM2G011253	Ribosomal protein L31e	-0.598731	0.0116812	3861.73	6206.45	Up	Down
4255	GRMZM2G043383	Chaperone, tailless complex polypeptide 1	-0.761211	0.00240931	2261.83	3205.18	Up
4884	GRMZM2G149894	Tubulin, conserved site	-0.812577	0.000535397	309.831	566.481			Down
4910	GRMZM2G150004		-0.680409	0.00242364	465.725	873.324
4990	GRMZM2G071272	ATPase, AAA-type, core	-0.585752	0.0309556	549.878	841.751			Up
5026			-1.33556	0.0266914	86.0307	240.852	Down
5127			-0.699278	0.0109235	298.29	571.921	Down	Down	Down
5282			-0.693162	0.0146254	58.5041	69.6423
5291	GRMZM2G444748	Basic leucine zipper	-0.684485	0.00828829	56.4647	77.6056
5484	GRMZM2G000339	Putative uncharacterized protein	-2.26283	7.77199e-07	558.247	2959.55	Up
6035	GRMZM2G368861	Defensin-like protein 2 (Gamma-zeathionin-2)	-1.14969	0.000304466	252.273	585.682	Up
6170	GRMZM2G101480	Multiprotein bridging factor 1, N-terminal	-0.799697	0.0404686	24575.7	24253.3		Down	Down
6816			On-Off	On-Off	0	87.2662
7019	GRMZM2G009681	Male sterility, NAD-binding	-0.871742	0.000848046	64.352	140.886
7685	GRMZM2G135165	Protein of unknown function DUF1218	-0.764118	0.0142962	59.9614	78.2928
8079	GRMZM2G043737		-0.708083	0.012473	7253.06	11774.4		Down
8148	GRMZM2G086474	Basic helix-loop-helix dimerisation region bHLH	-0.629935	0.00765716	90.8185	135.866
8459	GRMZM2G061408	DNA-binding WRKY	-0.645285	0.00902567	71.2447	91.8483
8581	GRMZM2G119116	hypothetical protein LOC100272887	-1.4895	0.000204318	112.35	353.026			Down
8830	GRMZM2G107499	hypothetical protein LOC100276227 (LOC100276227),	-0.768661	0.00611067	137.58	251.876		Down
8850	GRMZM2G176472	Calmodulin binding protein-like	-0.809736	0.0279647	89.0895	142.401
9151	GRMZM2G087824		-0.83781	0.00186171	47.5755	79.5948
9438	GRMZM2G061447	Serine/threonine protein kinase, active site	-0.626242	0.0126267	125.395	187.758
10336			On-Off	On-Off	0	141.694	Up
10561	GRMZM2G459645	Protein of unknown function DUF640	-0.80763	0.00210299	724.253	1324.56	Up		Up
11902	GRMZM2G116675	TTN10	-0.691273	0.00596016	70.8054	100.585
12221			-1.30607	0.000525846	260.239	629.648			Down
12404	GRMZM2G101900	Aspartate carbamoyltransferase, eukaryotic	-4.19328	5.95405e-08	86.0256	1959.92	Down
13041	GRMZM2G102858		-0.744944	0.00319821	442.263	689.804		Down
13240	GRMZM2G042502	Pyrophosphate-dependent phosphofructokinase PfpB	-0.707646	0.0406669	9788.68	13401		Down
13718	GRMZM2G071478	Peptidoglycan-binding Lysin subgroup	-1.28022	0.00525917	64.6291	97.9891
13769	GRMZM2G136344	Forkhead-associated	-0.616061	0.00601083	115.502	205.912			Down
13931			-1.42439	0.0395906	140.525	257.167
14068	GRMZM2G302245	Regulator of chromosome condensation, RCC1	-0.829106	0.0461545	505.949	932.295	Up	Down
14336	GRMZM2G040803	Zinc finger, RING-type	-1.00551	0.0131418	189.414	364.584
14550	GRMZM2G152143	hypothetical protein LOC100194146	-1.5771	0.000463523	147.378	472.656	Down	Down	Up
14576	GRMZM2G022054	hypothetical protein LOC100217031	-0.656133	0.00585273	1099.72	1462.4
15254	AC204711.3_FGT002		-0.745294	0.00253732	56.4012	95.6317
16087	GRMZM2G058612	Leucine-rich repeat, cysteine-containing subtype	-1.03364	0.000115662	167.591	338.337
16489	GRMZM2G458581	hypothetical protein LOC100274691	-0.79134	0.00393263	98.4297	170.301
16823	GRMZM2G087406		-0.600423	0.0188921	235.189	349.579			Up
17591	GRMZM2G004694	Major facilitator superfamily, general substrate t	-1.03152	0.0104228	50.5716	195.752	Down		Up
17771			-0.771522	0.0159448	73.7095	137.272
18432	GRMZM2G446201	hypothetical protein LOC100274970	-0.726824	0.0165671	65.3048	67.0064
19024	GRMZM2G017087	Homeotic protein knotted-1	-0.823182	0.000474333	264.377	359.17
19456	GRMZM2G001904	5-formyltetrahydrofolate cyclo-ligase	-1.36964	0.0042351	161.069	416.419
20055		Ribosomal protein L35	-0.713574	0.0118288	57.0545	74.1046
20512	GRMZM2G145909	Helix-loop-helix DNA-binding	-1.12268	0.0159289	382.881	964.787	Down	Down	Up
20616	GRMZM2G157936		-1.40749	0.00312953	0	133.596
20616	GRMZM2G157936	heme oxygenase	On-Off	On-Off	0	133.596
20835	GRMZM2G075676	hypothetical protein LOC100216996	-1.51293	0.0035883	135.429	506.43	Down	Down	Down
21129			On-Off	On-Off	0	242.005			Up
21183	GRMZM2G070442	Protein of unknown function DUF966	-0.597042	0.0313196	1265.75	1594.53		Down	Down
21527	GRMZM2G122276	Glycine rich	-0.849059	0.0187424	61.7772	74.2216
21722	GRMZM2G703821		-1.58277	0.000742624	61.7943	99.2545
21723	GRMZM2G136884	hypothetical protein LOC100272542	On-Off	On-Off	0	80.0949
22082	GRMZM2G458581	hypothetical protein LOC100274691	-0.58164	0.0170875	113.166	175.29		Up	Up
22276	GRMZM2G429237	Antifreeze protein, type I	-0.599944	0.0241605	475.495	774.358	Down
22807	GRMZM5G893444		-0.833212	0.00863711	498.733	898.544	Down	Up	Down
23906	AC218972.3_FGT002		On-Off	On-Off	0	90.2031
23927	GRMZM2G025867	2OG-Fe(II) oxygenase	-0.706761	0.0229037	244.497	324.231	Down
24177	GRMZM2G019744		-1.07524	0.00372762	112.795	239.507	Up
24579	GRMZM2G174574	hypothetical protein LOC100280100	-0.649781	0.0337015	188.609	318.393	Up
24671	GRMZM2G114356	proline-rich protein	-0.645096	0.0449097	109.657	172.759
24715			-1.26644	0.0458569	0	160.043	Down	Down	Down
24715			On-Off	On-Off	0	160.043	Down	Down	Down
24804	GRMZM5G857936		-2.25808	0.000199479	48.3414	222.781			NC
25205	GRMZM2G083347	No apical meristem (NAM) protein	-0.640136	0.002029	112.556	170.088	Down	Down
25226	GRMZM2G404126	hypothetical protein LOC100274946	-0.664996	0.0434713	1241.93	1686.61		Up
25389	GRMZM2G151738	Leucine-rich repeat	-0.757106	0.000495637	266.648	314.173	Down		Down
26977	GRMZM2G181227	Carbohydrate-binding-like fold	-1.9877	0.000431673	52.6839	164.48
27204	GRMZM2G174799	Orphan nuclear receptor, HMR type	-0.94223	0.00209408	148.451	293.524
27628	GRMZM2G019689	Pentatricopeptide repeat	-0.933057	0.00281747	194.368	387.522
27812	GRMZM2G093096	hypothetical protein LOC100276005	-0.940255	0.0247865	1390.17	3366.77	Down
27973	GRMZM2G075461		-0.878247	0.0170472	0	562.3
27973	GRMZM2G075461		On-Off	On-Off	0	562.3
28826			-0.64423	0.00908167	152.1	222.933	Up
29326			-0.583053	0.00544567	622.314	850.757	Up		Down
29502	GRMZM2G162531	Tyrosine protein kinase	-2.01941	0.000220795	0	199.814
29502	GRMZM2G162531	strubbelig-receptor family protein, protein tyrosine kinase	On-Off	On-Off	0	199.814
30632	GRMZM2G453424	HRDC-like	-0.815616	0.02033	307.543	453.73	Up
30738			-1.51311	1.62864e-05	96.3652	254.377
31275	GRMZM2G159218		-0.6655	0.0416307	146.525	220.823		Down
32108		Protein kinase-like	-0.709676	0.0157758	31296.2	24904.2		Up
32129	GRMZM2G063827	Flagellar L-ring protein	-0.906653	0.0183345	248.496	644.691
32494	GRMZM2G056145	hypothetical protein LOC100279216	On-Off	On-Off	0	102.888
32679	GRMZM2G046952	FIP1	-0.652512	0.0195276	0	112.502		Up
32679	GRMZM2G046952	FIP1: GEM, ABA responsive	On-Off	On-Off	0	112.502		Up
33015			-1.04068	0.00116221	306.79	502.065	Down	Down	Down
33187	AC229993.1_FGT009		-1.28144	0.00145479	98.2221	100.661	Up
33397	GRMZM2G097738	hypothetical protein LOC100275574	-0.735251	0.00272974	815.832	1190.29	Up
33454	GRMZM2G093096	hypothetical protein LOC100276005	-0.709343	0.0199862	197.935	290.917		Up	Up
33922	GRMZM2G154397		-0.656522	0.00786106	316.353	545.123
34346	GRMZM2G075250	mpv17 protein	On-Off	On-Off	0	3578.13
34487			On-Off	On-Off	0	120.785		Down
35006	GRMZM2G450163	Phosphofructokinase	-0.739851	0.0411398	191.419	234.833
35188	GRMZM5G886006	hypothetical protein LOC100383675	-2.14403	0.00972072	98.2805	488.751		Down	Down
35407	CF049586		-0.790438	0.0410405	183.558	316.237	Up	Down
35868			-0.80427	0.0249954	179.394	255.625
35874	GRMZM2G400175		-1.41771	0.000356365	66.6638	219.476		Down
35935	GRMZM2G169617	RNA recognition motif, RNP-1	-0.640128	0.0240604	231.067	226.112			Down
36744	GRMZM2G069523	Insect alcohol dehydrogenase family	-0.726063	0.00703025	289.759	429.105	Down	Up	Down
38093	TC293146	Acyl-CoA N-acyltransferase	-1.6592	0.00021742	88.9757	309.606			Down
38380	GRMZM2G370999		-1.25259	0.005641	77.7399	80.7747
38744		Peptidase S26A, signal peptidase I	-0.659805	0.00380105	60.4339	93.3524
39408			-0.619388	0.0416655	93.0162	108.179
40186	GRMZM2G175313		-0.984376	0.000903425	338.543	583.013	Down		Up
41019	GRMZM2G094884	Protein of unknown function DUF1639	-0.626565	0.0360434	80.5972	127.782	Up
42169	GRMZM2G141386	RNA recognition motif, RNP-1	-0.872919	0.00624695	468.162	726.401	Down	Up	Down
42668	GRMZM5G824534	hypothetical protein LOC100276448	On-Off	On-Off	0	338.607	Up		Up
42854	GRMZM2G173209	Adenylate kinase, zinc-finger lid region	-2.53001	5.16067e-07	112.858	738.582
43600	GRMZM5G813627		On-Off	On-Off	0	134.091
44569			-0.667807	0.0265925	103.223	126.914
45012		Protein of unknown function DUF623, plant	-0.600874	0.0203884	132.124	155.706		Up
45116	GRMZM2G040689	Plant lipid transfer protein/seed storage/trypsin-	-1.48886	0.0184071	4837.11	11879.1	Down	Down	Down
