# Supplementary material for: Transcriptomes and Proteomes Define Gene Expression Progression in Pre-meiotic Maize Anthers
Source: G3 (Bethesda). 2014 Jun 1;4(6):993–1010. doi: 10.1534/g3.113.009738 (PMC4065268; doi:10.1534/g3.113.009738)
Supplement: Supporting Information [file supp_4.6.993_TableS11.zip › TableS11/READ_ME.txt]

Table S11   
Transcripts enriched in or specific to mac1 over wild type at 0.2 mm. This list contains the first upregulated (or �de-repressed�) genes in the mac1 mutant when compared to wild type anthers of the same stage. Genes in this list may relate to L2-d pluripotency, which would normally be repressed upon construction of the SPL and EN. 
