# Supplementary material for: Transcriptomes and Proteomes Define Gene Expression Progression in Pre-meiotic Maize Anthers
Source: G3 (Bethesda). 2014 Jun 1;4(6):993–1010. doi: 10.1534/g3.113.009738 (PMC4065268; doi:10.1534/g3.113.009738)
Supplement: Supporting Information [file supp_4.6.993_TableS11.zip › TableS11/TableS11.xlsx]

## Sheet: UP or ON mac1 0.2
Feature ID	Protein ID	Annotation	Fold change mac1/WT	pvalue mac1/WT	MAC1 0.2mm	WT 0.2mm	UP/DOWN AR:WA	UP/DOWN EE:WA	UP/DOWN TAP:WA
312	GRMZM2G096753	phosphoenolpyruvate carboxylase kinase 3	1.07297	0.000183819	1203.66	1360.75
350	GRMZM2G109668	Putative uncharacterized protein	2.14093	0.0186971	1733.29	349.303
462	GRMZM2G170692	Phenylalanine/histidine ammonia-lyase	1.17322	0.0251088	197.762	135.536
603	GRMZM2G049790	Molluscan rhodopsin C-terminal tail	1.49006	0.0124544	677.944	606.328	Down		Down
1070	GRMZM2G056388	Glutathione S-transferase, C-terminal	0.788823	0.0474349	15171	12593.6	Down	Up
1452	GRMZM5G862959	hypothetical protein LOC100273149	0.609542	0.00117883	633.422	502.994	Up
1482	GRMZM2G054361	Aminotransferases, class-I, pyridoxal-phosphate-bi	1.51864	0.00853312	920.145	723.389		Up
1642	GRMZM2G164974	Very-long-chain 3-ketoacyl-CoA synthase	1.08638	0.0174472	1399.72	1319.85			Down
1681	GRMZM2G474755	EF hand	0.853824	0.0192248	1326.51	1268.15	Up
2374	GRMZM2G312201	No apical meristem (NAM) protein	1.49214	0.00389464	3199.16	2209.16
2748			0.594113	0.00310376	221.583	140.727
2778	GRMZM2G045638	hypothetical protein LOC100276952	1.23339	0.0182843	684.681	554.902		Up
3547	GRMZM2G335618	Glutathione S-transferase, C-terminal	0.703929	0.00389544	297.474	254.479		Down	Down
4042	GRMZM2G071832	Protein of unknown function DUF247, plant	0.741101	0.0049849	86.5886	106.288			Down
4342	AC231747.1_FGT001		0.674544	0.000648722	299.106	197.613	Up		Up
4736	GRMZM2G172230	ATPase associated with various cellular activities	0.656258	0.0148831	270.82	244.764
4796	GRMZM2G018820	PLC-like phosphodiesterase, TIM beta/alpha-barrel	2.11009	3.78676e-05	921.997	532.703	Down		Down
5001	GRMZM2G000818	Myb, DNA-binding	0.849365	0.000811213	386.143	288.568	Down	Up	Down
5331	GRMZM2G171518	Lupus La protein	0.64097	0.0010745	16063.4	11896.9		Down
5512	GRMZM2G063342	Heavy metal transport/detoxification protein	0.718273	0.0194067	229.02	226.715	Down
5690	TC289319		2.97024	8.18672e-06	776.408	98.632
5808		Prefoldin	0.608502	0.0135178	150.19	110.975
6024	GRMZM2G061704	Zinc finger, RING-type	0.607417	0.00344921	226.584	216.754		Down	Down
6095	GRMZM5G863596		0.630538	0.0339956	218.856	172.746		Up
6503	GRMZM2G057113	hypothetical protein LOC100277589	0.662401	0.040239	1032.39	878.639
6622	GRMZM2G167338	Telomere reverse transcriptase	0.632864	0.0152167	768.995	715.592		Down
6868	GRMZM2G099522	Transcription factor, MADS-box	0.77542	0.0190966	9570.12	7358.16
7281	GRMZM2G051842	Carbohydrate/purine kinase	0.607521	0.0120178	665.274	654.866	Down	Down	Down
7861	GRMZM5G801949	sugar carrier protein C	1.33425	0.00279127	782.019	593.17		Up	Up
8573	GRMZM2G009348	Chalcone/stilbene synthase, N-terminal	0.610371	0.0309133	122.688	119.907
8827	GRMZM2G158188	hypothetical protein LOC100382504	0.808454	0.00872078	1483.89	1668.18	Up	Down	Down
9247	GRMZM2G118063	Homeodomain-like	0.636313	0.00192541	2778.4	2309.04	Down	Up	Down
9275	GRMZM2G085646	Photosystem I reaction centre protein PsaF, subuni	0.813569	0.00130184	1050.56	905.223	Down	Up	Down
10034	GRMZM2G118047	Heat shock factor (HSF)-type, DNA-binding	0.860463	0.000817913	209.166	131.384
10123	GRMZM2G018820	PLC-like phosphodiesterase, TIM beta/alpha-barrel	1.20207	0.00806096	567.493	412.161
10285			0.617203	0.00908564	152.128	129.628
10335	GRMZM2G045303	26S proteasome regulatory complex, non-ATPase subc	0.601786	0.0125358	311.293	269.733
10526	GRMZM2G159500	No apical meristem (NAM) protein	1.05542	0.0466715	2175.23	1443.22		Up	Up
10679	GRMZM2G150906	Glycoside hydrolase, catalytic core	0.86417	0.000565347	161.224	93.6606
10826	GRMZM2G425863	Protein of unknown function DUF607	0.589587	0.00173408	266.188	223.112	Down
11197	GRMZM2G477503	Glycosyl transferase, group 1	1.73036	0.00105451	2229.58	1454.5
11296	GRMZM2G084694		1.10048	0.00221171	1072.61	1129.31		Up	Up
11437	GRMZM2G423129	EF hand	1.47785	0.0164545	1591.16	1096.95		Up	Down
11965	GRMZM2G027298	nucleic acid binding protein	1.55064	1.90644e-05	441.856	155.599
12379	GRMZM2G110287	Phosphatidic acid phosphatase type 2/haloperoxidas	0.640239	0.00445417	268.424	239.926
12599	GRMZM2G167613	NAD(P)-binding	1.03834	0.0118437	243.41	183.069		Up	Down
12951	GRMZM2G005256	Bacterial Fmu (Sun)/eukaryotic nucleolar NOL1/Nop2	0.880443	0.00897543	402.157	336.042
13636	GRMZM2G070138	WD40 repeat	0.629932	0.0350615	664.22	733.904		Up
13673		Anthranilate synthase component I, N-terminal	0.765793	0.0362424	369.035	286.051	Down	Up	Down
13688	GRMZM2G109244	Protein of unknown function DUF2485	0.8466	0.0122708	1219.43	921.312	Down	Up	Down
13965	GRMZM2G139372	hypothetical protein LOC100274330	0.603986	0.00202753	547.135	411.862	Down	Down	Down
14414	GRMZM2G181192	Glyoxalase I	1.06324	0.00422366	15112.2	8757.5		Down	Down
14445	GRMZM2G068973	No apical meristem (NAM) protein	1.02602	0.00898602	1171.65	918.223
14553	GRMZM2G014844	Glycoside hydrolase, catalytic core	On-Off	On-Off	118.904	0
14594	GRMZM2G159119	Homeodomain-like	0.841425	0.0134254	72.45	64.7086
15023	GRMZM2G093101	Metallophosphoesterase	0.59327	0.00624759	456.599	329.603		Down
15083	GRMZM2G365298	hypothetical protein LOC100278841	1.33557	0.00150708	269.638	196.719
15204			0.797285	0.0034819	77.4548	77.0203
15665	GRMZM2G383699	ABA/WDS induced protein	1.0557	0.0145227	230.212	217.549
15745	GRMZM2G122437	Heavy metal transport/detoxification protein	1.09681	0.00481327	570.564	234.373			Down
15796	GRMZM2G146207	Tetratricopeptide region	0.62059	0.0197024	306.574	269.54		Down
15850	GRMZM2G173630	Alpha/beta hydrolase fold-3	0.629801	0.0223756	2228.11	1831.12	Down	Up
16255	GRMZM2G099522		0.763878	0.0308963	800.676	505.088		Down	Down
16491	GRMZM2G156861	Lipase/lipooxygenase, PLAT/LH2	0.642068	0.0185565	520.595	485.286		Up	Down
16660	GRMZM2G148904	embryonic abundant protein-like	1.34075	0.00200888	365.472	289.984		Up
17391	GRMZM2G174896	Tyrosine protein kinase	0.622079	0.0145241	704.29	581.303			Down
17618	GRMZM2G023711	Thioredoxin-like fold	0.675091	0.00295588	149.119	99.3163		Up
17890			0.587692	0.00353625	80.8674	62.1091
18242	GRMZM5G836174	hypothetical protein LOC100191227	2.39223	0.000599516	17922.5	9445.04
18493	GRMZM2G166692	Protein of unknown function DUF581	0.705817	0.0212585	311.629	313.878		Down
18526	GRMZM2G005996		0.783942	0.00822748	163.37	132.017
18662	GRMZM2G036464	Glutamine synthetase, catalytic region	0.875155	0.000345541	252.482	290.398	Up		Down
18663			0.789242	0.00479297	673.165	864.803	Down	Up	Up
18914	GRMZM2G152777	Lipase, GDSL	0.606809	0.01613	91.3416	78.1085
19057	GRMZM2G059392	Conserved hypothetical protein CHP00730	0.949197	0.00404906	1517.02	1311.36	Down	Up
19281	GRMZM2G132069	Phosphofructokinase	0.739231	0.00918685	819.651	638.719
19334	GRMZM2G062024	Major facilitator superfamily MFS-1	0.949479	0.0313949	156.313	115.334		Up
19362	GRMZM2G373522	dehydrin	0.609464	0.0237423	108.345	86.1867
19504	GRMZM2G328500	hypothetical protein LOC100279549	1.40725	0.0180081	453.354	254.162			Down
19564	GRMZM2G117971	Barwin	0.623564	0.0233499	111.215	83.8939
19591	GRMZM2G147845	Vinculin/alpha-catenin	1.02505	0.0294879	269.497	202.249
19761	GRMZM5G895554	hypothetical protein LOC100276991	1.15915	0.0265813	298.027	173.323
19846	GRMZM5G807767	hypothetical protein LOC100279779	1.38851	0.0305455	188.057	89.2249
20093	GRMZM2G023946	hypothetical protein LOC100193923	0.588878	0.0159345	414.544	309.187
20186	GRMZM2G051330	Glycoside hydrolase, catalytic core	1.2304	0.0438585	125.691	64.1111
20289	GRMZM2G082034	beta-amylase	1.56874	0.00554077	1712.76	809.347	Down	Up
20364	GRMZM2G063880	DNA-binding WRKY	0.700128	0.0078598	162.24	146.004			Up
20398	GRMZM2G102161	Transcription factor, K-box	0.784324	0.021174	3609.91	2523.44
20458	GRMZM2G157505	EGG APPARATUS-1 protein	0.908351	0.000564203	201.698	124.955	Up	Down
20536			0.804448	0.0148125	11239.3	8037.74	Down	Down	Down
20551	GRMZM2G014844	Glycoside hydrolase, catalytic core	2.67444	6.4727e-06	3558.59	574.313
20599	GRMZM2G117412	Chlorophyll A-B binding protein	0.692483	0.0107373	96.1502	72.7082	Down	Up
20725	GRMZM2G389567	Helix-loop-helix DNA-binding	0.795174	0.00109497	285.532	199.402			Down
20782	GRMZM2G049538	terpene synthase1	0.936565	0.0051173	166.427	140.373
21446	GRMZM2G003715	hypothetical protein LOC100383037	0.844285	0.0494894	723.913	663.039		Up
21523	GRMZM2G318652	Antifreeze protein, type I	0.876169	0.0332468	207.916	165.893
21624	GRMZM5G815453	Ribulose bisphosphate carboxylase large chain Prec	0.59828	0.0174062	11870	7967.23	Down	Up	Down
21902	GRMZM2G149923	EPS15 homology (EH)	1.12251	0.0285292	325.091	248.014
21995	GRMZM2G158629		1.91462	0.0279697	547.997	204.271		Up
22046	GRMZM2G168375	Haloacid dehalogenase-like hydrolase	0.671046	0.0267947	371.515	312.295		Up	Up
22391	GRMZM2G008216	APOBEC/CMP deaminase, zinc-binding	1.41504	0.0165962	2780.19	1315.86	Down	Up
22508	GRMZM2G475380		0.669282	0.0318333	129.523	108.822
22519	GRMZM2G362413	Isochorismatase hydrolase	1.06107	0.0206748	310.594	224.602	Up
22579			1.28923	0.00182092	875.319	427.427
22750	GRMZM2G114036	Patatin	1.15984	0.0228759	1330.74	887.669	Down		Down
22855	GRMZM2G333049	VQ	0.956354	0.0142108	2792.26	1936.92	Down	Up	Down
23080	GRMZM2G373522	dehydrin	0.873467	0.0473369	888.293	833.266
24070	TC306103		0.676427	0.00272031	2480.8	1964.02	Up		Down
24161	GRMZM2G134054	Metallophosphoesterase	0.816159	0.000868384	152.46	121.14		Down
24477	GRMZM2G053720	Proline dehydrogenase	0.781108	0.0154341	5231.09	4789.97	Down	Up	Down
24966	GRMZM2G143568	Putative uncharacterized protein	0.88178	0.000600426	230.815	94.9819	Up
25099	GRMZM2G132301	CHCH	0.995251	0.00700988	492.564	209.119	Up
25537	GRMZM2G095826	2Fe-2S ferredoxin, iron-sulphur binding site	On-Off	On-Off	5358.02	0
25574	GRMZM2G139815	DNA-binding WRKY	0.661842	0.0261696	2321.77	1617.71	Down	Down	Down
25599	GRMZM2G083716		On-Off	On-Off	2127.36	0
25866	GRMZM2G117851	cAMP response element binding (CREB) protein	0.589824	0.0319607	120.648	81.6081
25873	GRMZM2G080940	LOC100285827	0.946217	0.0158693	3794.48	2042.47	Down
25892	GRMZM2G180716	Ricin B lectin	0.972362	0.000354313	159.255	68.7707
26182	GRMZM2G158097	Protein of unknown function DUF482	1.20308	0.003313	326.976	123.746
26202			0.600324	0.0283329	131.18	99.1192
26309	GRMZM2G089982	Haem peroxidase, plant/fungal/bacterial	0.587578	0.0151408	95.2239	74.6369
26466	CF046875		On-Off	On-Off	268.022	0
26747	GRMZM2G005622	hypothetical protein LOC100192530	0.795678	0.00313218	623.583	313.773	Down
27141	GRMZM2G117865		0.754668	0.00295908	106.903	84.1167
27148	GRMZM2G118047	Heat shock factor (HSF)-type, DNA-binding	1.098	0.0233896	743.684	291.601
27288			0.816434	0.0107484	1020.33	1007.19	Down	Up	Down
27771	GRMZM2G099097	Fatty acid hydroxylase	0.706606	0.0360416	854.727	489.315		Up	Down
27996	GRMZM2G032528	hypothetical protein LOC100193906	1.39929	0.00474074	368.24	225.228	Up	Down
28042	GRMZM5G822237	cylicin-1	1.28296	0.0278014	2607.48	1876.23
28843	GRMZM5G859526	hypothetical protein LOC100192476	0.742747	0.0152384	491.099	454.854	Down	Up	Down
29083	GRMZM2G124307	Lipocalin-like	1.47551	0.0027691	6489.96	6329.85	Down		Down
29184	GRMZM2G090177	C2 calcium/lipid-binding region, CaLB	0.586546	0.00163274	359.902	302.726	Down	Up
29190	GRMZM2G123667	No apical meristem (NAM) protein	0.764516	0.00493822	153.318	96.2371
29590	GRMZM2G045243	Auxin responsive SAUR protein	1.0013	0.0200727	554.441	290.737	Down		Down
30003			0.741871	0.0454017	2059.63	1724.82	Down	Up	Down
30139	GRMZM2G338928	Kinesin, motor region	1.16804	0.00323967	181.176	113.868
30345	GRMZM2G166976	Major facilitator superfamily MFS-1	0.722802	0.0145435	111.009	106.346
30414	GRMZM2G338928	Kinesin, motor region	1.03212	0.000828481	115.116	69.2653
30501	GRMZM2G005938	Pentatricopeptide repeat	1.31457	1.74178e-05	335.295	113.754
30505	GRMZM2G037452	Putative uncharacterized protein	1.29711	0.011194	440.084	238.161		Up
30544	GRMZM2G106622	GRAM	1.63292	0.00958498	379.167	230.306
30977	GRMZM2G089698	Transferase	0.735093	0.0199425	2643.06	1616.01	Down	Up	Down
31070		Uncharacterised protein family UPF0057	0.71622	0.0447956	361.435	248.382
31109	GRMZM5G851266		3.2681	8.65412e-07	2368.33	329.004	Down	Down	Down
31230	GRMZM2G035579		0.953811	0.00804778	3108.92	1742.48
31540	GRMZM2G009406	Antifreeze protein, type I	0.66122	0.0334046	1518.96	2015.96	Down	Up
31644	GRMZM2G031138	UDP-glucuronosyl/UDP-glucosyltransferase	0.863956	0.0110467	136.76	106.86
31674	GRMZM5G829946	hypothetical protein LOC100383215	0.994061	5.84995e-05	165.908	92.6467
31680			On-Off	On-Off	98.5352	0
31858	GRMZM2G031138	UDP-glucuronosyl/UDP-glucosyltransferase	0.755695	0.00108111	84.9513	62.9309		Up
32125	GRMZM2G153206		0.851195	0.000854574	294.929	161.512
32239	GRMZM2G165919	Glycosyl transferase, family 8	0.791464	0.00248133	107.882	76.9726		Up
32498	GRMZM2G005080	Proteasome alpha-subunit, conserved site	0.763995	0.0291779	24717	25755.4		Down	Down
32595	GRMZM2G110306		0.788433	0.00119101	149.296	82.1964
33409	GRMZM2G060183	5-Hydroxytryptamine 6 receptor	1.31695	7.22799e-05	132.793	63.1028
34042	GRMZM2G024680	CCT domain-like	0.804297	0.0330719	251.282	179.77
34325	GRMZM2G104942	Major facilitator superfamily MFS-1	1.27665	0.00223355	2483.04	1286.94		Up
34615	GRMZM2G010095		On-Off	On-Off	291.047	0
34983	GRMZM2G041356	Aldose 1-epimerase	0.873268	0.00464898	251.054	155.054	Down		Up
35072	GRMZM5G832166		0.621033	0.0471731	2388.64	1764.66	Down	Up	Down
36133	GRMZM2G165044	Zinc finger, RING-CH-type	0.602341	0.0418057	232.441	182.107
36302	GRMZM2G316789	NAD(P)-binding	0.86192	0.00305296	81.565	93.3274	Down	Up
36342	GRMZM2G171423	SPX, N-terminal	1.63708	7.47109e-05	1769.23	2200.39
36526			On-Off	On-Off	310.428	0
36577	GRMZM2G103662	Peptidase aspartic, catalytic	0.74186	0.00580494	358.463	221.133			Down
36910	GRMZM2G155868	Globin-like	0.611046	0.0104133	1831.38	1182.17	Up		Down
37012	GRMZM2G346133	Dynein light chain, type 1 and 2	0.635341	0.00449538	371.571	272.253		Up
37253			0.643955	0.041474	153.039	107.627
37505	TC303824		On-Off	On-Off	313.618	0
37544	GRMZM2G068701	GH3 auxin-responsive promoter	1.02992	0.0396488	3587.2	2530.57		Up	Up
37754	GRMZM2G144024		1.44355	0.00241286	375.737	291.783	Down	Up	Up
37885			1.12223	0.00139356	128.066	133.586		Up
38170	GRMZM2G076584	Glycoside hydrolase, catalytic core	1.03466	0.0116967	428.834	340.266		Up
38338	GRMZM2G091201	SANT, DNA-binding	1.41066	0.0139773	519.521	262.114		Up
38458			0.580746	0.0216209	136.33	137.521	Down	Up
38528	GRMZM2G120539	AMP-dependent synthetase and ligase	0.846801	0.0180831	3773.87	2531.85			Down
38775	GRMZM2G008216	putative cytidine deaminase	0.616992	0.0215675	113.38	77.1874
38925	GRMZM2G158316		1.28131	0.00501682	133.391	189.07		Up	Down
39299	GRMZM2G061096	Major facilitator superfamily, general substrate t	0.907109	0.00349814	435.372	190.151	Down	Down	Down
39638			1.00504	0.000728162	1076.98	566.031
39697	GRMZM2G119823	Basic helix-loop-helix dimerisation region bHLH	On-Off	On-Off	5127.45	0
40078	GRMZM2G149534	hypothetical protein LOC100275988 (LOC100275988),	On-Off	On-Off	123.889	0
40507	GRMZM2G137046	Basic leucine zipper	0.645203	0.0028761	80.7536	68.1956		Up
40762	GRMZM2G006083	Bromodomain	0.610914	0.00197718	143.956	97.0452
40912	GRMZM2G020523	Pectinacetylesterase	0.672586	0.049948	111.876	81.5476
40928	GRMZM2G010909	Wound-induced protein, Wun1	0.745011	0.0209801	2096.39	2466.59	Down	Down	Down
41183	GRMZM2G330635	Thioredoxin-like fold	1.07819	0.00530021	293.972	227.41
41193	GRMZM2G025459	5-AMP-activated protein kinase, beta subunit, comp	0.664187	0.00210502	189.229	144.742			Up
41357	GRMZM2G106950	Ribulose-phosphate binding barrel	0.978215	0.0228063	165.656	129.235		Up
41563	GRMZM2G167560	Zinc finger, B-box	1.09634	0.0108181	313.14	216.989	Up	Up	Up
41738	GRMZM2G092363	Zinc finger, B-box	1.22582	2.17441e-05	398.586	229.943			Down
41748	GRMZM2G156490	hypothetical protein LOC100382083	On-Off	On-Off	134.815	0	Up
41788	GRMZM2G031447	Alpha/beta hydrolase fold-3	0.682176	0.029816	1301.57	903.17		Up
41852			On-Off	On-Off	110.489	0
41855	GRMZM2G119705	Neuropeptide Y2 receptor	0.809759	0.00122968	169.178	120.903		Up	Down
41982			0.733729	0.0016066	112.111	99.4899
42007	GRMZM2G043291	Glutathione S-transferase, C-terminal-like	0.94215	0.0171727	486.838	361.078		Up
42569	GRMZM2G096123	ATP binding protein	0.730801	0.0070595	115.763	63.2985	Up
42734	GRMZM2G030831	Cytochrome P450	0.731346	0.041097	199.593	132.602		Down	Down
43220	GRMZM5G834518	glycerol 3-phosphate permease	0.860243	0.00222137	251.062	184.224			Down
43327	GRMZM2G103847		0.741252	0.00778134	138.162	82.5961	Up
43404	GRMZM5G851266		On-Off	On-Off	209.006	0
43457	GRMZM2G169005	Short-chain dehydrogenase/reductase SDR	On-Off	On-Off	123.231	0
44080	GRMZM2G031125	EF hand	0.903883	0.00459989	995.129	939.739	Down		Down
44239	GRMZM2G090432	Cytochrome P450	0.800799	0.00730379	119.359	79.1236
44341	GRMZM2G156490	hypothetical protein LOC100382083	0.627946	0.00590601	100.933	57.0049
44599	GRMZM2G055698	Peptidase S54, rhomboid	1.46863	0.0139728	778.088	411.387		Up	Down
