# Supplementary material for: Transcriptomes and Proteomes Define Gene Expression Progression in Pre-meiotic Maize Anthers
Source: G3 (Bethesda). 2014 Jun 1;4(6):993–1010. doi: 10.1534/g3.113.009738 (PMC4065268; doi:10.1534/g3.113.009738)
Supplement: Supporting Information [file supp_4.6.993_TableS12.zip]

Archive with 2 entries (2 files):
- TableS12/READ_ME.txt
- TableS12/TableS12.xlsx
