# Supplementary material for: Transcriptomes and Proteomes Define Gene Expression Progression in Pre-meiotic Maize Anthers
Source: G3 (Bethesda). 2014 Jun 1;4(6):993–1010. doi: 10.1534/g3.113.009738 (PMC4065268; doi:10.1534/g3.113.009738)
Supplement: Supporting Information [file supp_4.6.993_TableS12.zip › TableS12/READ_ME.txt]

Table S12   
Transcripts enriched in or specific to wild type over mac1 at 0.4 mm. At 0.4 mm in mac1, there is still no somatic bilayer formed � no SPL or EN cell types � rather a single layer of pluripotent L2-d remain uncommitted to a particular cellular fate. In addition, the AR population has doubled its size compared to wild type. This list contains the transcripts downregulated or missing in mac1 mutant anthers at this stage, which may represent SPL or EN markers or genes normally turned off in AR cells to prevent their overproliferation. 
