# Supplementary material for: Transcriptomes and Proteomes Define Gene Expression Progression in Pre-meiotic Maize Anthers
Source: G3 (Bethesda). 2014 Jun 1;4(6):993–1010. doi: 10.1534/g3.113.009738 (PMC4065268; doi:10.1534/g3.113.009738)
Supplement: Supporting Information [file supp_4.6.993_TableS12.zip › TableS12/TableS12.xlsx]

## Sheet: 1012 DOWN or OFF mac1 0.4
Feature ID	Protein ID	Annotation	Fold Change 0.4 mm MAC1 : WT	pvalue 0.4 mm MAC1 :WT	0.4 mm MAC1	0.4 mm WT	UP/DOWN EE:WA	UP/DOWN AR:WA	UP/DOWN TAP:WA
38			Off-On	Off-On	0	50.7	OffOn	NotSig	OffOn
45	GRMZM2G069773	polyketide cyclase / dehydratase	-2.34456	0.000547499	1617.7	3554.3	Up	Down	NotSig
56	GRMZM2G134604	unknown function	-0.669207	0.0346556	691.2	711.5	Up	NotSig	NC
198	GRMZM2G166430	unknown function	-0.607458	0.025016	564.8	680.9	Up	Down	Down
201	GRMZM2G149422	phosphate-induced protein	-2.48257	0.00140678	1273.8	2277.6	Up	Down	Down
271	GRMZM2G058404	Putative geranylgeranyl pyrophosphate synthase 3	Off-On	Off-On	0	62.7	NotSig	OffOn	OffOn
303			Off-On	Off-On	0	49.6	OffOn	OffOn	OffOn
352	GRMZM2G149935	LOC100280586	Off-On	Off-On	0	47.2	OffOn	OffOn	NC
362	GRMZM2G334165	protein tyrosine kinase	-1.99373	0.00234197	592.4	860.4	Up	Down	Down
369	GRMZM2G157334	LOC100282843	Off-On	Off-On	0	49.5	NotSig	NotSig	NotSig
398	GRMZM2G169259	hypothetical protein LOC100191633	-1.04216	0.021822	251.7	436.4	NotSig	Down	Up
461	GRMZM2G344991		Off-On	Off-On	0	49.2	OffOn	OffOn	OffOn
642			Off-On	Off-On	0	51.2	OffOn	OffOn	OffOn
696	GRMZM2G057975		Off-On	Off-On	0	54.6	OffOn	OffOn	OffOn
704	GRMZM2G081582	phenylalanine ammonia-lyase	-0.854691	0.0106359	625.6	1046.4	Up	Down	Down
712	GRMZM2G011806	hypothetical protein LOC100381406	-1.14572	3.67633e-05	361.6	596.9	NC	Down	NC
740	GRMZM2G136453	hypothetical protein LOC100191759	-0.601038	0.0115503	212.4	252.7	NC	Down	Down
844	GRMZM2G034573	hypothetical protein LOC100277217	-0.715796	3.7358e-06	921.9	1474.9	NotSig	NotSig	Up
868	GRMZM2G402564	EC protein homolog (Zinc metallothionein class II)	-1.43203	0.00093046	115.2	119.4	NC	NotSig	NotSig
896	GRMZM2G126988	starch synthase IIc precursor	Off-On	Off-On	0	55	OffOn	OffOn	OffOn
901	GRMZM2G376085		-0.675207	0.00173295	74.7	111.1	Down	NC	Down
920	GRMZM2G333980	polygalacturonase inhibiting protein	-1.3449	0.000267518	1131.5	1480.1	Up	Down	Down
944			-0.899948	9.45861e-06	64.4	82.2	NC	OffOn	OffOn
994	GRMZM2G009633	hypothetical protein LOC100279972 (LOC100279972),	Off-On	Off-On	0	70	OffOn	OffOn	OffOn
1014	GRMZM2G026470	pyrophosphorylase 3	-1.32045	0.00258935	68.6	100.1	Up	OffOn	NotSig
1065			Off-On	Off-On	0	82	NotSig	OffOn	NotSig
1209	GRMZM2G101499	squamosa promoter binding protein	-1.62526	3.8183e-08	126.2	411.3	Up	NotSig	Up
1256	GRMZM2G061702	Putative uncharacterized protein	-0.82824	0.000109368	84.3	144.9	NotSig	Down	NC
1291	GRMZM2G122231	trehalose phosphatase synthase	-1.31896	0.000522623	576.3	859.6	Up	NotSig	NC
1293	GRMZM2G391272	cortical cell-delineating protein	Off-On	Off-On	0	61	NotSig	OffOn	OffOn
1304	GRMZM2G149975	60S ribosomal protein L29	-0.7146	0.0182256	598.8	1481.7	NotSig	OffOn	OffOn
1316	GRMZM2G393002		Off-On	Off-On	0	66.7	OffOn	OffOn	OffOn
1339	AC194425.3_FGT005		-1.18592	0.000778739	183.6	338.5	Down	Down	Down
1455			Off-On	Off-On	0	48.6	OffOn	OffOn	NotSig
1470	GRMZM2G098214	hypothetical protein LOC100273802	-0.627943	0.0179602	526.1	588.1	NC	NotSig	NotSig
35667	GRMZM2G181551	hypothetical protein LOC100272662	-2.21574	0.000356134	22425.9	34285.7	NotSig	Down	Down
1551	GRMZM2G071100	hypothetical protein LOC100216594	-0.781718	0.000951363	171.7	257.8	NC	Down	Up
1577	GRMZM2G101613	cyclin-dependent kinase inhibitor 2	-0.716332	0.000339058	58.2	96.5	Down	Up	NotSig
1606	GRMZM2G022101	indole-3-acetate beta-glucosyltransferase	-0.917387	0.010123	73.6	109.4	Up	NotSig	NotSig
1627	GRMZM2G098637	hypothetical protein LOC100191926	-1.47981	0.000580574	115.2	147	NotSig	Up	NotSig
1643	GRMZM2G094510	hypothetical protein LOC100278059	Off-On	Off-On	0	57.7	NotSig	OffOn	NotSig
1681	GRMZM2G474755	polcalcin Jun o 2	-1.228	0.0129131	473.6	549.7	NotSig	Up	NotSig
1739	GRMZM2G433800		-0.777143	0.000273541	64.9	98.9	NC	NotSig	Up
1760	GRMZM2G177631	cellulose synthase8	-0.797957	0.00941122	465.9	575.6	Up	Down	Down
1796	GRMZM5G836674	hypothetical protein LOC100275200	-0.70405	0.00434571	55.6	65.8	NotSig	NotSig	NotSig
1840	GRMZM2G040397	NAD(P)-binding Rossmann-fold superfamily protein	-0.934224	0.00358185	402	508.4	Up	Up	NotSig
1847	GRMZM2G380732		Off-On	Off-On	0	47.9	NotSig	OffOn	OffOn
1933	GRMZM2G468693	tRNA-dihydrouridine synthase, Aldolase-type TIM barrel family protein	-0.736399	0.000181499	275.1	290.2	NC	NC	NC
2054	GRMZM2G159110	thaumatin-like protein	-0.819325	0.0150093	1013.7	1259.5	Up	Down	Down
10629	GRMZM2G357631	LOC100285353	-2.41401	0.0477337	17314.6	26161.7	NotSig	Down	NotSig
2103	GRMZM2G326933	Putative uncharacterized protein	-1.64924	5.40092e-05	132.4	280.3	NotSig	OffOn	OffOn
2146	GRMZM2G400714	ZOS3-19 C2H2 zinc finger protein	-1.07721	3.68293e-05	143.8	212.6	Up	Up	Up
2196	GRMZM2G161168		Off-On	Off-On	0	54.9	NotSig	NotSig	NotSig
2227			-1.15156	0.00135438	95.6	142.8	Up	NotSig	NotSig
2262	GRMZM2G367026	hypothetical protein LOC100382013	-0.588039	0.040238	48.6	67.5	NC	OffOn	OffOn
2353	GRMZM2G455476	hypothetical protein LOC100194100	Off-On	Off-On	0	57.8	NotSig	OffOn	OffOn
2374	GRMZM2G312201	no apical meristem protein; PPR repeat	-3.51562	4.73516e-05	285.3	849.4	NotSig	NotSig	NotSig
2388			-1.51694	0.000346193	173.1	222.4	Up	NotSig	NotSig
2778	GRMZM2G045638	hypothetical protein LOC100276952	-2.25357	0.000793316	95.8	182.8	Up	OffOn	NotSig
2547	GRMZM2G007729	low molecular weight heat shock protein precursor	-0.753018	0.0100791	179.9	367.4	Down	NotSig	Down
2566	GRMZM2G132032	hypothetical protein LOC100304357 (LOC100304357),	-0.66054	0.000519902	90.5	188.9	Down	Down	NotSig
2611	GRMZM2G119168	DNA-binding protein	-2.78339	0.00207399	259.2	453.7	Up	OffOn	NotSig
2639	GRMZM2G079034	hypothetical protein LOC100277961	Off-On	Off-On	0	45.7	OffOn	OffOn	OffOn
4796	GRMZM2G018820	hypothetical protein LOC100191201	-2.15361	0.0116204	224.4	880.2	NotSig	Down	Down
2762	AC220972.3_FGT001		Off-On	Off-On	0	61	OffOn	OffOn	OffOn
2784	GRMZM2G146020	hypothetical protein LOC100193330	-0.742363	0.00231855	310.9	349.9	NC	NC	NotSig
6503	GRMZM2G057113	hypothetical protein LOC100277589	-1.81802	0.00118946	358.3	604.2	NotSig	NotSig	NotSig
2820	GRMZM2G085198	hypothetical protein LOC100216632	-0.805972	0.007304	762.7	1249.9	Down	Down	NotSig
2847	GRMZM2G167387	hypothetical protein LOC100216892	-1.21167	1.06037e-05	92.5	145.4	Up	OffOn	NC
16156	GRMZM2G316925		Off-On	Off-On	0	56.5	OffOff	OffOff	OffOff
2977			Off-On	Off-On	0	47.5	OffOn	OffOn	OffOn
2980	GRMZM2G325623	hypothetical protein LOC100192711	-0.909776	8.92583e-06	372.9	719.6	Down	Down	NC
3002	GRMZM2G068682	L-ascorbate oxidase	Off-On	Off-On	0	48.1	NC	OffOn	OffOn
40613	GRMZM2G145518	hypothetical protein LOC100280135 (LOC100280135),	Off-On	Off-On	0	50.8	OffOn	OffOn	OffOn
3076	GRMZM2G415229	hypothetical protein LOC100384464	-0.626363	0.00783535	299.1	356.8	NotSig	NC	Down
3079			-1.65358	1.45527e-05	103.7	266.9	Up	OffOn	OffOn
3089	GRMZM2G493395	1-deoxy-D-xylulose 5-phosphate synthase	-2.56866	0.000792556	211.4	664	Up	OffOn	OffOn
3173	GRMZM2G036708	hypothetical protein LOC100216722	-0.755107	0.000225953	46.6	67.7	NotSig	OffOn	OffOn
33191	GRMZM2G010745	hypothetical protein LOC100193650	Off-On	Off-On	0	52.5	NotSig	NotSig	OffOn
3245			Off-On	Off-On	0	51.2	OffOn	OffOn	NotSig
20880	GRMZM2G180080	mitochondrial protein	Off-On	Off-On	0	57.2	OffOn	OffOn	OffOn
3259	GRMZM2G104542	hypothetical protein LOC100191680	-0.601765	0.0146624	88	120.4	NotSig	NC	Down
3279	GRMZM5G882378	40S ribosomal protein S14	Off-On	Off-On	0	55.8	OffOn	OffOn	OffOn
32437	GRMZM2G011789	leafy cotyledon	Off-On	Off-On	0	57.7	OffOn	OffOn	OffOn
3338	GRMZM2G180372	hypothetical protein LOC100274189 (LOC100274189),	Off-On	Off-On	0	46.2	OffOff	OffOff	OffOff
3361			Off-On	Off-On	0	48.1	OffOff	OffOff	OffOff
3408	GRMZM5G801949	sugar carrier protein C	-1.3973	0.000159979	100.9	153.4	NotSig	NotSig	NotSig
3582	GRMZM2G096622		-0.702752	0.0363387	306.4	248.7	NotSig	NC	Down
3723	GRMZM2G036826		-0.69623	0.000560715	50.3	67.2	NC	NotSig	NotSig
3743	GRMZM2G163813	hypothetical protein LOC100193507	-0.656612	0.0357653	120.7	135.3	NotSig	NotSig	NotSig
3910	GRMZM2G119517		-0.710338	0.00234333	115.1	125.4	NotSig	OffOn	OffOn
3942	GRMZM2G306741	hypothetical protein LOC100275345	-0.791248	0.000461372	52.9	80.9	OffOn	Up	NotSig
3945			Off-On	Off-On	0	47.6	OffOff	OffOff	OffOff
3946	GRMZM2G323558	LOC100283356	-0.780691	0.0130126	133.5	167.5	Up	NotSig	NC
3975	GRMZM2G375307		-0.725434	0.0264205	172.6	205.7	NC	Down	NotSig
3976	GRMZM2G140726	hypothetical protein LOC100191147	-0.903364	0.000151933	84.1	116.2	NotSig	NotSig	NC
4023			-0.663529	0.00157229	488.9	633.9	Down	Down	Down
4033	GRMZM2G124417	proteasome subunit beta type 1	-0.677803	0.00356988	90.1	165.8	Down	Up	Down
38536	GRMZM2G415579	NAD(P)H-dependent oxidoreductase	-0.645441	0.000103171	65	107.3	NC	Up	NotSig
4137	GRMZM2G032594	plasma membrane associated protein	Off-On	Off-On	0	58.9	OffOn	OffOn	OffOn
4220	GRMZM2G355572	LOC100280483	-2.00201	0.00458773	4332.5	4874.2	Up	Down	Down
4277	GRMZM2G426046		-3.39308	0.0194546	895.6	898.4	NotSig	OffOn	OffOn
4284	GRMZM2G378442	hypothetical protein LOC100280416	-1.90146	4.3636e-05	545.5	211	NotSig	OffOn	NotSig
4286	GRMZM2G324248	hypothetical protein LOC100274790	-1.17259	0.0054743	459.9	495.7	NotSig	NotSig	Down
7861	GRMZM5G801949	sugar carrier protein C	-1.60795	0.0120673	192.6	308.3	Up	NotSig	Up
4353	GRMZM2G014653	NAC domain-containing protein 48	-2.07723	0.00195736	212.5	546.4	Up	Down	NotSig
4356	GRMZM2G035134	LOC100281893	-0.936935	0.000234265	165.7	243.6	NC	Down	Down
4385			Off-On	Off-On	0	75.8	OffOff	OffOff	OffOff
4465	GRMZM5G864784	Putative uncharacterized protein	Off-On	Off-On	0	51	OffOn	OffOn	OffOn
4471	GRMZM2G112855		Off-On	Off-On	0	61.1	OffOn	OffOn	OffOn
4560	GRMZM2G117754	alpha-L-fucosidase 2	-0.6344	0.0107182	163.8	207.2	NC	NotSig	Up
4575			-1.86811	8.13263e-06	96.4	167.3	NC	OffOn	NotSig
4693	GRMZM2G178892	LOC100281388	-0.60248	0.00459597	54.2	81.9	NotSig	OffOn	NotSig
4778	GRMZM2G399073		-0.75022	0.0124339	87.6	109.2	NotSig	NotSig	NotSig
4783	GRMZM2G173630		-0.992507	0.00356221	442.6	626.7	Up	NotSig	NotSig
4814	GRMZM2G082199	elicitor-responsive protein 1	-1.83423	0.00234328	158.6	274.5	Up	NotSig	NotSig
4822	GRMZM2G081822	hypothetical protein LOC100383047	Off-On	Off-On	0	50.5	OffOn	OffOn	OffOn
4927	GRMZM2G069146		-1.87368	0.00284755	230.1	335.7	NotSig	NotSig	Down
35093	GRMZM2G180328	hypothetical protein LOC100216773	-0.714011	0.0068262	45.8	68.2	NotSig	NotSig	NotSig
5023			-0.653581	6.78138e-05	100.2	124.3	NotSig	NotSig	NotSig
5160	GRMZM2G153602	hypothetical protein LOC100275792	-0.781861	0.00743441	103.8	158.4	NotSig	NotSig	NotSig
33776	GRMZM2G022054		Off-On	Off-On	0	59	OffOn	OffOn	OffOn
5230	GRMZM2G149178	Histone H4	Off-On	Off-On	0	49.2	NC	NC	Up
5289	GRMZM2G168386	hypothetical protein LOC100280185	Off-On	Off-On	0	227.2	OffOff	OffOff	OffOff
9275	GRMZM2G085646		-0.661468	0.0499225	1143.8	1014.9	Up	Down	Down
5332	GRMZM2G394410	hypothetical protein LOC100193661	-0.911669	0.00151712	240	353.8	Up	NotSig	NotSig
5435	GRMZM2G042323	hypothetical protein LOC100383490	-0.938505	0.00163799	87	152.1	NotSig	NC	NotSig
5482	GRMZM2G447447		-0.784976	0.000378228	115.6	223.2	Up	NotSig	Up
5484	GRMZM2G000339	unknown function	-1.16192	8.95245e-09	399.4	784.1	NC	Up	NC
5518	GRMZM2G057789	hypothetical protein LOC100382012	-3.17881	0.000247086	149.3	653.8	Up	NotSig	NotSig
5575	GRMZM2G376085		-1.0372	7.79938e-05	123.1	170.5	Up	Up	Up
5600			Off-On	Off-On	0	48.8	OffOn	OffOn	OffOn
5632	GRMZM2G306741	hypothetical protein LOC100275345	Off-On	Off-On	0	48.2	OffOn	NotSig	OffOn
10123	GRMZM2G018820	hypothetical protein LOC100191201	-1.84652	0.04239	312.1	800.1	NotSig	NotSig	NotSig
5714	GRMZM2G065655	hypothetical protein LOC100192804	-0.885411	0.000337397	124.4	181.4	NotSig	OffOn	NC
5853	GRMZM2G102923	hypothetical protein LOC100279352	-1.03483	0.000100884	84	128.1	NC	NotSig	NC
5862	GRMZM2G017237	hypothetical protein LOC100381588	-0.799865	0.00120687	101.3	185.3	NotSig	NC	Up
5882	GRMZM2G168707	LOC100282180	-0.59716	0.00483532	587.2	863.8	NotSig	NC	NotSig
5916	GRMZM2G375159	hypothetical protein LOC100382417	-1.60595	0.00305709	1490.3	1945.6	Up	NotSig	Down
5927	GRMZM2G061487	LOC542569	-0.972635	0.000663935	73.5	101.5	NC	NotSig	NC
5993	GRMZM2G078279	beta-expansin 3	-1.1003	1.99686e-06	251.2	512.5	NC	Down	Up
6064	GRMZM2G117935	superal1	Off-On	Off-On	0	58.4	OffOn	OffOn	OffOn
6068	GRMZM2G050734	LOC100281409	-0.728918	9.85665e-05	68.8	78	NotSig	NotSig	NotSig
10526	GRMZM2G159500	GRAB2 protein	-2.28564	0.0382145	463	1482.2	Up	NotSig	Up
6110	GRMZM2G176472	hypothetical protein LOC100382268	-1.9081	1.18918e-05	183.7	279.8	Up	OffOn	NotSig
6121			-0.683922	0.0242846	1351.1	777.7	NotSig	Up	Up
6152			-0.689297	0.000580224	56.2	77.6	NotSig	NC	NC
6171	GRMZM2G070520		-0.666149	0.00467559	694.8	1180.7	NotSig	Down	NC
6297	GRMZM5G836886	hypothetical protein LOC100382797 (LOC100382797),	-0.695074	0.00156055	276.5	284.2	Up	NotSig	NotSig
6376	GRMZM2G164134	carboxylic ester hydrolase	-0.915587	0.000477817	56.8	95	NotSig	OffOn	OffOn
43848	GRMZM2G128876	hypothetical protein LOC100191238	Off-On	Off-On	0	77.7	NotSig	OffOn	OffOn
6485	GRMZM2G085467	helix-loop-helix DNA-binding domain containing pro	-0.823854	6.56723e-05	79.4	129.2	NC	Down	NC
6508	GRMZM2G024476		-1.86562	0.000113063	72.4	168.2	Up	OffOn	NotSig
6558			Off-On	Off-On	0	61.1	NotSig	NotSig	NotSig
6586	GRMZM2G131340		-1.26494	0.0033047	1157.5	1495.6	Up	Down	Down
6657			-0.683343	0.00114205	163.1	188.2	NC	NotSig	NotSig
6692	GRMZM2G163514		-0.605698	0.0112524	219.9	326.8	Down	Up	NotSig
6757	GRMZM2G123667	Putative uncharacterized protein	Off-On	Off-On	0	51.9	OffOn	OffOn	OffOn
6820	GRMZM2G117193	hypothetical protein LOC100274073 (LOC100274073),	-0.765895	0.0313854	272.8	515	Down	NotSig	NotSig
6825	GRMZM2G054807	hypothetical protein LOC100191889	-2.55695	0.00186595	513.1	690.8	Up	NotSig	NotSig
6850	GRMZM2G112377	inorganic phosphate transporter 3	-2.54923	0.002209	133.5	526.1	NotSig	NotSig	NotSig
6851	GRMZM2G029912	hypothetical protein LOC100192547	-0.694036	0.0102868	68.4	81.1	NotSig	OffOn	OffOn
11197	GRMZM2G477503		-1.74989	0.0272988	554.2	1934.6	NotSig	NotSig	NotSig
7003	GRMZM2G346263		Off-On	Off-On	0	50.6	OffOn	OffOn	OffOn
7013	GRMZM2G081554	anther ear1	-0.840856	4.33744e-05	66.1	135.5	Down	Down	NotSig
7043	GRMZM2G337229	Oleosin Zm-I (Oleosin 16 kDa)(Lipid body-associate	Off-On	Off-On	0	49.7	NotSig	OffOn	OffOn
7063	GRMZM2G079323		-0.724797	0.0101996	95.1	98.2	NC	NotSig	OffOn
41200	GRMZM2G440925		Off-On	Off-On	0	59.9	OffOn	OffOn	OffOn
7110	GRMZM2G361064	alpha-expansin 5	-1.5986	0.000888522	251.6	378.6	Up	OffOn	Down
7113	AC196475.3_FGT005		-0.637957	0.0111167	844.2	902.8	Up	NotSig	NotSig
7127			Off-On	Off-On	0	46.1	OffOn	OffOn	OffOn
7132	GRMZM2G380432	phi-1-like phosphate-induced protein (LOC100281252	-2.46146	0.00152474	1180.6	2034.6	Up	Down	Down
7181	GRMZM2G409722	hypothetical protein LOC100278020	Off-On	Off-On	0	53.9	OffOn	OffOn	OffOn
7268			Off-On	Off-On	0	48.9	OffOn	OffOn	OffOn
11296	GRMZM2G084694		-1.54327	0.000582205	346.4	667.8	Up	NotSig	Up
7369	GRMZM2G086287		-0.622959	0.0311498	107.1	116.9	Up	NotSig	Up
7399	GRMZM2G046101	glucan endo-1,3-beta-glucosidase 7	-0.782034	0.0284391	646.1	533.3	Up	Down	Down
7416	GRMZM2G019404	plasma-membrane H+ATPase2	-1.24925	1.42884e-05	99	170.4	NC	NotSig	Up
7483	GRMZM2G169020	hypothetical protein LOC100194403	-0.946382	1.73346e-05	80.3	91.4	NotSig	OffOn	OffOn
7541	GRMZM2G449094	hypothetical protein LOC100384448	-2.02155	0.000574808	160	350.7	Up	OffOn	Down
7685	GRMZM2G135165	unknown function	Off-On	Off-On	0	48.4	OffOn	OffOn	OffOn
7785	GRMZM2G020150		-0.960394	0.0130687	288	377.6	NotSig	NotSig	NotSig
7813	GRMZM2G123394		-0.633684	0.00421351	77.5	84	NotSig	OffOn	OffOn
7847	GRMZM2G127416		-0.627367	0.000781353	197.7	225.6	NotSig	NotSig	NotSig
11437	GRMZM2G423129	LOC100281922	-2.03109	0.000107687	548.7	442.1	Up	OffOn	Down
7887	GRMZM2G441541	LOC100136880 isoform 2	Off-On	Off-On	0	53.2	NotSig	OffOn	OffOn
7928	GRMZM2G169020	hypothetical protein LOC100194403	-1.65622	0.000108131	301.5	393.8	NotSig	Down	Down
7951	GRMZM2G400470	hypothetical protein LOC100194322	-0.837573	0.000248024	244.6	359.3	NotSig	NC	Up
7956			-1.10169	0.000981192	120.8	174.7	NotSig	OffOn	Down
7965	GRMZM2G311220	calcium-dependent protein kinase, isoform AK1	-0.632764	0.000909297	284.8	405.9	Up	Up	Up
7966	GRMZM2G496991		Off-On	Off-On	0	60.1	NotSig	OffOn	OffOn
7977	GRMZM2G037422	hypothetical protein LOC100191487	-2.0044	0.00162812	232.4	321	NotSig	NotSig	NotSig
7982			-1.13853	0.0454852	287.7	507.1	Up	Down	Down
8079	GRMZM2G043737	RNA binding / plectin S10 domain (small ribosomal subunit)	-0.937031	8.28958e-05	3310.7	4048.9	Down	NotSig	NotSig
8133	GRMZM5G838098		-1.38641	9.54352e-05	66.2	114.6	Up	NotSig	NC
8230	GRMZM5G828488	ids4-like protein	-1.02509	0.0170069	87.1	186.9	Up	OffOn	NotSig
8257	GRMZM2G180918		Off-On	Off-On	0	54.6	OffOn	OffOn	OffOn
8318	GRMZM2G574758		-0.618623	0.0449744	194.7	244.9	Up	Up	Up
8331	GRMZM2G010944	hypothetical protein LOC100277472	-1.00035	0.00121903	98.3	93.3	NotSig	OffOn	OffOn
8412	GRMZM2G399136	chaperone protein dnaJ 11	-1.75738	0.0392354	160.4	378.8	Up	Down	NotSig
8415	GRMZM5G802115	protein kinase KIPK	-0.812586	0.00011376	221.5	326.3	NC	OffOn	NC
8474	GRMZM2G369703		-1.23716	2.68405e-09	80.5	195.7	NC	NC	Up
8484	GRMZM2G467370	Putative uncharacterized protein	-1.71425	2.52255e-06	419.3	525.7	Up	Up	Up
8550	GRMZM5G890976		-0.778052	0.0188493	96.8	264	NotSig	NotSig	Up
8556			-0.753117	5.27182e-05	67.7	102.5	NotSig	NotSig	Up
8557	GRMZM2G014770	transferase, transferring glycosyl groups	-0.645288	0.00616568	859	888.6	Up	NotSig	NC
8581	GRMZM2G119116	1-aminocyclopropane-1-carboxylate oxidase homolog 2	-0.84269	4.08017e-06	98.8	182.8	NC	NotSig	Down
8599	GRMZM2G012724	WRKY53 - superfamily of TFs having WRKY and zinc f	Off-On	Off-On	0	53.3	OffOn	OffOn	OffOn
8665	GRMZM2G542272	Putative uncharacterized protein	-0.861414	0.0134817	225.8	301.5	NotSig	NotSig	Down
8680	GRMZM2G111269	hypothetical protein LOC100274496	-0.659502	0.000306712	333.8	417.4	NotSig	NotSig	NotSig
8682	GRMZM2G093951	hypothetical protein LOC100383182	-1.42383	2.06859e-05	90.3	98.6	OffOn	OffOn	OffOn
8694	GRMZM2G147266	hypothetical protein LOC100278892	-0.922058	0.0363876	550.7	1415.3	NotSig	NotSig	NotSig
31586	GRMZM2G069773	hypothetical protein LOC100382153	Off-On	Off-On	0	52	NC	OffOn	OffOn
8720	GRMZM2G001606	Putative uncharacterized protein	Off-On	Off-On	0	49.8	OffOn	OffOn	OffOn
8746	GRMZM2G032160	hypothetical protein LOC100216714	-1.77098	0.000779016	899.7	1309.2	NotSig	NotSig	NotSig
8760	GRMZM2G088819	LOC100284831	-3.99047	3.83296e-06	266.9	722.8	Up	NotSig	NotSig
7439	GRMZM2G016756		Off-On	Off-On	0	45.7	OffOn	OffOn	OffOn
8850	GRMZM2G176472	calmodulin binding protein	Off-On	Off-On	0	49.1	OffOn	OffOn	OffOn
9001	GRMZM2G352898		-1.18929	1.67823e-08	52	130.3	Down	Down	Up
9018	GRMZM2G421791		-0.58689	0.0188586	161.8	147.1	NC	NotSig	NotSig
9020	GRMZM2G133407	hypothetical protein LOC100191966	-1.57552	0.00614929	143	192.1	Down	Down	Down
9129	GRMZM2G488346		Off-On	Off-On	0	46.5	NotSig	OffOn	OffOn
9135	GRMZM2G142383		-0.644047	0.000153615	59.8	93.4	NC	NC	Up
9179	GRMZM2G052336	hypothetical protein LOC100193772	-0.593352	0.0243936	128.7	215.6	Down	Up	NotSig
9188			-0.594484	0.0042724	257.9	234.9	NC	NotSig	NC
9222			-1.49384	6.97465e-05	217.3	905.6	NotSig	Down	Up
9321	GRMZM2G025812	LOC100280864	-1.15212	9.88116e-06	1158.4	1534.4	NC	NotSig	Up
9342	GRMZM2G024099		Off-On	Off-On	0	50.1	OffOn	OffOn	OffOn
9370	GRMZM2G174458	hypothetical protein LOC100384035	Off-On	Off-On	0	51.6	OffOn	OffOn	NotSig
9376	GRMZM2G701511		Off-On	Off-On	0	49.4	OffOn	OffOn	NotSig
9438	GRMZM2G061447	putative Pti1-like kinase	-0.758973	0.00587367	98.2	96	OffOn	NotSig	OffOn
28521	GRMZM2G344634	LOC100281027	Off-On	Off-On	0	56.9	NC	NC	NC
9503	GRMZM2G159996	hypothetical protein LOC100194129	-0.864567	0.0386612	181.9	195.5	Up	Down	NotSig
9555	GRMZM2G329069	hypothetical protein LOC100279141 (LOC100279141),	-1.40804	0.000291482	73.7	100.8	Up	NotSig	OffOn
9621			Off-On	Off-On	0	57	OffOn	OffOn	OffOn
9654	GRMZM2G132958	hypothetical protein LOC100277671	-2.08662	0.00223445	80.9	158.5	Up	OffOn	OffOn
9688	GRMZM2G129019	Putative uncharacterized protein	Off-On	Off-On	0	53.2	OffOn	OffOn	OffOn
9769			Off-On	Off-On	0	49.4	NotSig	OffOn	OffOn
30138	GRMZM2G005954	hypothetical protein LOC100191257	Off-On	Off-On	0	48.5	NotSig	OffOn	OffOn
9932	GRMZM2G089850	Putative uncharacterized protein	-0.906611	0.00230803	160	286.3	NC	Down	Up
13636	GRMZM2G070138	protein CYPRO4	-1.6095	0.000264235	332.8	349.8	Up	NotSig	NotSig
13673			-0.92976	0.0382118	157.3	268.2	Up	Down	Down
10124	GRMZM2G099305	hypothetical protein LOC100384002	-0.617074	0.000233733	53.9	90.7	NotSig	NotSig	Up
10137	GRMZM2G061906	hypothetical protein LOC100193990 (LOC100193990),	-0.780753	0.00489042	2073.7	2160.6	NC	NotSig	Down
16512	GRMZM2G148904	embryonic abundant protein-like	-1.01624	0.000138061	46.9	75.7	OffOn	OffOn	OffOn
17222	GRMZM2G069773	hypothetical protein LOC100382153	Off-On	Off-On	0	56.1	NotSig	OffOn	OffOn
10197	GRMZM5G808787		-0.853281	0.000976525	253	305.3	Down	Down	NC
10218	GRMZM2G012724	WRKY53 - superfamily of TFs having WRKY and zinc f	-3.3666	0.00339099	1504.3	2582.9	Up	Down	NotSig
10249	GRMZM2G069095	vacuolar proton pump homolog1	Off-On	Off-On	0	55.3	NotSig	NC	Up
10277	GRMZM5G882986	hypothetical protein LOC100273896	-2.39863	0.00742452	395.6	636.9	Up	NotSig	NotSig
13688	GRMZM2G109244	hypothetical protein LOC100277720	-1.39135	0.000299023	397	576.4	Up	Down	Down
10297	GRMZM5G887922	hypothetical protein LOC100279269	-0.655837	0.014972	312.8	355.6	Up	Up	Up
10365	GRMZM2G009968	electron transporter	-0.773012	0.0235898	682.6	723.5	Up	NotSig	NotSig
10408	GRMZM2G169654	DNA-binding protein RAV1	-1.70408	0.00182063	255.7	419.4	Up	NotSig	Up
10460			-0.616348	0.00378927	170.4	222.1	Down	Down	Down
10472	GRMZM2G078274	hypothetical protein LOC100384328	-1.1021	0.000328799	433.2	514.8	NotSig	NotSig	NC
10567	GRMZM5G806638	Putative uncharacterized protein	Off-On	Off-On	0	49.8	OffOn	OffOn	OffOn
10601	GRMZM2G109070	hypothetical protein LOC100274126	-0.614699	0.00583057	72.6	86.4	NotSig	NotSig	NotSig
10637	GRMZM2G074267	Putative auxin efflux carrier	-0.999296	7.88817e-07	56.8	99.5	NC	NC	Up
10674	GRMZM2G305901	Putative uncharacterized protein	Off-On	Off-On	0	54.5	NC	NotSig	NC
14445	GRMZM2G068973	hypothetical protein LOC100381829	-2.75145	0.000681844	140.9	451.8	NotSig	NotSig	NotSig
10782	GRMZM2G347043	NAC1 transcription factor	-1.05499	0.000323551	60.6	99.1	NotSig	OffOn	OffOn
10898	AC233910.1_FGT010		-0.746973	0.00043693	132.7	203.5	Down	NC	NotSig
10987	GRMZM2G003715	hypothetical protein LOC100383037	-0.779874	0.00287341	115.1	121.7	Up	Up	Up
11102	GRMZM2G162739	hypothetical protein LOC100280247	-2.1772	0.0129335	1913.7	3628.3	NotSig	NotSig	NotSig
11217	GRMZM2G129147	putative growth-regulating factor 5	-0.636593	0.00480806	1535	1888.8	NotSig	Up	Down
11221	GRMZM2G140032	hypothetical protein LOC100383606	-0.758897	0.0134881	208.1	300.6	NC	NC	NotSig
11348	GRMZM2G081175	hypothetical protein LOC100191434	Off-On	Off-On	0	53.7	NC	NotSig	NotSig
11352	GRMZM2G014071		-0.6285	0.00215697	86.4	103.1	NC	NC	Down
11440	GRMZM2G115357	IAA24 - auxin-responsive Aux/IAA family member	-0.734157	0.000625041	113.2	136.5	NC	NotSig	NC
11501	GRMZM2G027976	hypothetical protein LOC100272663	Off-On	Off-On	0	52.3	OffOn	OffOn	OffOn
11506	GRMZM2G360517	hypothetical protein LOC100381721	-0.729888	0.00668344	179.6	244.9	Up	NotSig	NotSig
11626	GRMZM2G153536	branched-chain-amino-acid aminotransferase	Off-On	Off-On	0	45.8	NotSig	OffOn	OffOn
11667	GRMZM2G108609	Putative uncharacterized protein	-1.22783	0.000893807	77	172.5	Up	OffOn	OffOn
11682	GRMZM2G477139		-1.03414	0.000987694	2633	3722.7	NotSig	Down	NotSig
11697	GRMZM2G119521	hypothetical protein LOC100383582	Off-On	Off-On	0	53.4	NotSig	OffOn	NC
11783	GRMZM2G067371		-0.81352	0.00120869	864	1586.9	NotSig	Down	NC
11831	GRMZM2G065423	hypothetical protein LOC100279236	-0.673224	0.0285832	1091.4	1877.1	Down	Down	NotSig
11849	GRMZM2G448834	Secondary cell wall-related glycosyltransferase fa	Off-On	Off-On	0	50.4	OffOn	OffOn	OffOn
11891	GRMZM2G046480	LOC100286108	-0.790147	0.000370024	370.3	423.1	Up	NC	NotSig
12031	GRMZM2G114772	hypothetical protein LOC100280284	-0.866727	0.00064856	93.3	122.5	NotSig	Down	NC
12108	GRMZM2G126386	hypothetical protein LOC100304114	-1.2241	0.00356705	1164.2	1821.1	Up	Down	Down
44816			Off-On	Off-On	0	49.1	OffOn	OffOn	OffOn
12319	GRMZM2G046909	hypothetical protein LOC100274590	-1.54282	0.000450264	219.5	374.6	NotSig	NotSig	NotSig
12355	GRMZM2G117993	hypothetical protein LOC100278684	-1.43154	6.82775e-07	644.4	1197.5	NC	NotSig	NotSig
12368	GRMZM2G070312	hypothetical protein LOC100273722	-1.13783	0.0128689	208.8	111.7	NotSig	NotSig	NotSig
15665	GRMZM2G383699		-1.88	5.0948e-05	97.9	135	NotSig	OffOn	OffOn
12404	GRMZM2G101900	aspartate carbamoyltransferase	-3.16884	6.87797e-15	55.7	463.5	NC	Down	NC
12481	GRMZM2G074094		-0.733458	0.00217137	128.2	208.9	NC	NotSig	Up
12521	GRMZM2G177599	catalytic/ oxidoreductase, acting on NADH or NADPH	Off-On	Off-On	0	50.5	OffOff	OffOff	OffOff
12522	GRMZM2G168002	hypothetical protein LOC100304352 (LOC100304352),	-1.20616	0.000276425	166.1	404.4	NotSig	Up	Up
12548	GRMZM2G154090	phosphate transporter protein2	-1.12514	0.0155778	62.4	63.6	OffOn	OffOn	OffOn
12559	GRMZM5G842961		-1.48294	0.001037	217	306	NotSig	OffOn	Down
12591	GRMZM2G346263		-1.00138	0.000506144	89.4	110.9	NotSig	OffOn	Down
12597	GRMZM2G135530	hypothetical protein LOC100277300	Off-On	Off-On	0	54	OffOn	OffOn	OffOn
12629	GRMZM2G436947	EF hand family protein	-1.07541	0.00101096	70.4	111	Up	OffOn	NC
3939	GRMZM2G011006		Off-On	Off-On	0	48.1	NC	OffOn	OffOn
43697			Off-On	Off-On	0	52.9	NC	OffOn	OffOn
12916	GRMZM2G094168	hypothetical protein LOC100216682	Off-On	Off-On	0	56.2	NotSig	NotSig	NotSig
13110	GRMZM2G041344		-1.58765	0.0155841	195.4	161.2	Up	NotSig	NotSig
13188	GRMZM2G343588	hypothetical protein LOC100272416	Off-On	Off-On	0	46.1	OffOn	OffOn	OffOn
13248			Off-On	Off-On	0	51.8	NC	NC	NC
13266	GRMZM2G361518		-0.693332	0.00125696	3530	5727	Down	Down	NC
13349	GRMZM2G354909	hypothetical protein LOC100280419	Off-On	Off-On	0	65.5	NotSig	OffOn	OffOn
13467	GRMZM2G079127	hypothetical protein LOC100273132	-1.07858	0.0196402	259.5	539.7	Up	OffOn	Down
13488			-0.806276	0.00674502	98.2	98.6	Up	NotSig	NotSig
13501	GRMZM2G412207	hypothetical protein LOC100273705	-0.778702	0.00558309	114.1	187.6	NC	Up	NotSig
13522	GRMZM2G028286		-0.685036	0.014288	440.9	562.9	Down	Down	Down
13600	GRMZM2G311220	calcium-dependent protein kinase, isoform AK1	-0.586805	0.00339094	97	127.5	NC	NC	Up
15850	GRMZM2G173630	Putative GID1-like gibberellin receptor	-1.08543	0.00528899	1199.9	1576.2	Up	Down	NotSig
13659	GRMZM2G118979	hypothetical protein LOC100274584	-0.772292	0.000153883	314.3	463.1	NotSig	NC	Up
13701	GRMZM2G116614	hypothetical protein LOC100384222 (LOC100384222),	-1.21867	0.0143056	174.2	302.2	Up	NotSig	Up
13755	GRMZM2G095588		-0.911571	0.0172438	239	255.4	NC	NotSig	NotSig
13781	GRMZM2G569948	fatty acid elongase	-1.74733	0.0288338	2129.4	1677.7	NotSig	Up	NotSig
13786	GRMZM2G063733	glyoxal oxidase	-0.630011	0.010758	103.2	78.4	NC	OffOn	OffOn
13799	GRMZM2G099452	hypothetical protein LOC100274487	-0.641597	0.0415663	381.3	393.3	Up	NC	Up
13918	GRMZM2G321239	CDPK protein	-0.872348	0.00450361	197.2	224.9	Up	Down	NotSig
16660	GRMZM2G148904	embryonic abundant protein-like	-4.35427	5.5368e-07	92.9	1148.7	Up	OffOn	NotSig
14015			Off-On	Off-On	0	47.5	OffOff	OffOff	OffOff
14050			-0.695659	0.000445335	63.2	73.5	NotSig	OffOn	NC
14119			-1.33345	7.27965e-05	72.1	139.5	Up	Down	Down
26836	GRMZM2G146745	hypothetical protein LOC100304349 (LOC100304349),	Off-On	Off-On	0	48.2	OffOff	OffOff	OffOff
14144	GRMZM2G149184	Putative auxin efflux carrier	-0.938292	0.00209241	92	152.2	NotSig	NotSig	Up
14248	GRMZM2G043530	hypothetical protein LOC100384243 (LOC100384243),	Off-On	Off-On	0	56.1	OffOn	NotSig	NotSig
14258	GRMZM2G040920		Off-On	Off-On	0	54.1	NotSig	NotSig	OffOn
14270	GRMZM2G165044		-1.00806	0.00624836	81.1	126.2	NotSig	NotSig	NotSig
14283	GRMZM2G165099	NPK1-related protein kinase-like protein Fragment	-2.21007	0.0271488	1029.7	2162.4	Up	NotSig	NotSig
14367	GRMZM2G068967		-2.29913	0.00778981	1308.3	678.5	Up	NotSig	NotSig
14423			-1.03431	0.00594188	67.9	115.2	NotSig	NotSig	OffOn
14443	GRMZM2G131055	hypothetical protein LOC100279381	-3.20509	0.00336081	622.4	893.3	Up	NotSig	NotSig
14550	GRMZM2G152143	unknown function	-0.763988	0.00658035	129.3	257.2	Down	Down	Up
14583	GRMZM2G144997		-2.21633	0.0139602	595.1	581	NotSig	NotSig	NotSig
17890			Off-On	Off-On	0	51.2	NotSig	NotSig	OffOn
14654			Off-On	Off-On	0	46.8	OffOn	OffOn	OffOn
14697			Off-On	Off-On	0	86.8	NotSig	NotSig	NotSig
14812	GRMZM2G027958	hypothetical protein LOC100274364	-1.80786	8.7667e-05	88.6	241.7	Up	OffOn	NotSig
14904	GRMZM2G044834	hypothetical protein LOC100272275	-0.733633	0.000586367	141.5	153.9	Up	Up	Up
14914	GRMZM2G010196	hypothetical protein LOC100193255	-0.794712	0.00133158	91.2	83.5	OffOn	OffOn	OffOn
14957	GRMZM2G477340	hypothetical protein LOC100191625	-1.04998	1.53345e-05	81	142.3	NC	NC	NotSig
35489	GRMZM2G390150	hypothetical protein LOC100277984	Off-On	Off-On	0	66.4	OffOn	NotSig	OffOn
15044	GRMZM2G150594	hypothetical protein LOC100193815	Off-On	Off-On	0	46.5	OffOn	OffOn	OffOn
15049	GRMZM2G128971	fatty acid desaturase7	-1.69447	6.68592e-05	165.9	227.1	Up	NotSig	Up
15054	GRMZM2G113060	hypothetical protein LOC100274117	-1.00667	0.000536949	117.6	131	NotSig	NotSig	NC
15132	GRMZM2G120971	hypothetical protein LOC100384760	-1.1172	0.000763766	142.5	236.5	NotSig	Up	NotSig
15247			-1.11171	3.64963e-05	67.2	94.6	NotSig	Up	NC
15297	GRMZM2G181566	hypothetical protein LOC100279419	-0.640351	0.000720294	376.6	506.9	NC	Down	NC
15307	GRMZM2G178074	calcium-dependent protein kinase, isoform AK1	-1.16355	0.00714682	924.6	2342.7	NotSig	Up	NotSig
15354	GRMZM2G047422		-1.625	0.000244306	403.5	371.4	Up	Down	Down
15400	GRMZM2G119583		-0.666393	0.000294385	616.9	653.3	NotSig	NotSig	NC
15419	GRMZM2G138676	hypothetical protein LOC542518	-0.832501	0.000589526	102.6	159.8	NotSig	NotSig	Up
15426	GRMZM2G075333	LOC542166	-1.95224	8.05802e-05	48.4	135.8	NotSig	OffOn	NotSig
15518	GRMZM2G150187	hypothetical protein LOC100191527	-0.881488	0.00130533	125.2	152.4	NC	NC	NotSig
42132	GRMZM2G122708	endochitinase A	Off-On	Off-On	0	50.3	OffOn	OffOn	OffOn
15564	GRMZM2G052067		-1.57683	3.70526e-05	85.4	130.4	OffOn	OffOn	OffOn
15578			-3.49689	0.00472064	1771.9	2543.2	NotSig	NotSig	NotSig
15604	GRMZM2G061723	hypothetical protein LOC100279877	-0.660123	0.000638866	192	237.4	NC	NC	NC
15673	GRMZM2G357112		-2.58849	0.0104675	710.3	1099.3	Up	Down	Down
18663			-1.03644	0.0222783	1141	1150.8	Up	Down	Up
15794	GRMZM2G095727	hypothetical protein LOC100280240	-0.632027	0.000846097	105.8	127.7	NC	NC	Up
19057	GRMZM2G059392	carboxylyase	-1.95233	4.49512e-05	372.2	856.9	Up	Down	NotSig
15887	GRMZM2G173425	zinc finger protein LSD2	-0.884288	0.0352322	311.1	354.9	NotSig	NotSig	Down
15913	GRMZM2G037189	LOC100282334	-1.5167	0.000617633	154.6	229.2	Up	Down	NotSig
15933	GRMZM2G082249	cytokinin-O-glucosyltransferase 3	-0.684952	0.000256025	130.4	163.1	Up	NC	NC
15991			Off-On	Off-On	0	46.7	OffOn	OffOn	OffOn
16014	GRMZM2G153523	hypothetical protein LOC100279644 (LOC100279644),	-1.61668	0.028303	347.4	326.2	Up	NotSig	NotSig
16047	GRMZM2G006964	gibberellin 2-beta-dioxygenase 7	Off-On	Off-On	0	47.1	OffOn	OffOn	OffOn
16058	GRMZM2G006977	hypothetical protein LOC100383926	-2.26826	0.00382492	1380.9	1847.1	Up	Down	Down
16062	GRMZM5G821024	transcription factor RF2b	-0.880741	0.00927455	423.9	536.8	NotSig	Down	NC
16088	GRMZM2G123277	hypothetical protein LOC100272531	-0.815411	0.000993597	292.3	466.6	NotSig	NotSig	NC
2423			Off-On	Off-On	0	48.9	OffOff	OffOff	OffOff
16159	GRMZM5G894619	1-aminocyclopropane-1-carboxylate synthase7	Off-On	Off-On	0	99.8	Up	OffOn	NotSig
16180			-1.03004	1.02835e-05	56.2	87.2	OffOn	OffOn	OffOn
16217	GRMZM2G039622		Off-On	Off-On	0	48.5	NotSig	NotSig	OffOn
16229	GRMZM2G061723	hypothetical protein LOC100279877	Off-On	Off-On	0	56.8	OffOn	OffOn	OffOn
16239	GRMZM2G086587	hypothetical protein LOC100383556	-0.601502	0.0417841	110.2	134.4	Up	OffOn	Down
16258	GRMZM2G148087	LOC100279301 (TIDP2949), mRNA	-2.17706	0.00130852	90.9	195.5	NotSig	NotSig	NotSig
16394	GRMZM2G012891	MTD1	-0.605678	0.00279508	48.4	67.5	NC	Down	NC
16596	GRMZM2G114575	hypothetical protein LOC100273851	-0.753159	0.00702088	101.5	140.3	Up	NC	NotSig
16606	GRMZM2G092091	hypothetical protein LOC100193160	-0.884677	3.75513e-06	170.6	287	NC	NotSig	Up
16655	GRMZM2G108865	hypothetical protein LOC100277644 (LOC100277644),	-1.57176	0.000519683	489.1	1318.1	Down	NotSig	Up
16662	GRMZM2G388823		Off-On	Off-On	0	46.1	OffOn	Up	OffOn
16681	GRMZM2G146819		-1.07949	0.00688083	186.5	303.4	Up	Up	Up
16742	GRMZM2G093962	hypothetical protein LOC100194066	-0.994996	0.0199149	149.7	84.6	NotSig	OffOn	OffOn
16759	GRMZM2G318843		-0.760376	0.000373719	85.2	87.7	Up	OffOn	OffOn
16823	GRMZM2G087406	unknown function	-0.598897	0.0170373	190.9	330.9	NotSig	NotSig	Up
16832	GRMZM2G122028	hypothetical protein LOC100276388 (LOC100276388),	Off-On	Off-On	0	49.9	OffOn	OffOn	OffOn
16836	GRMZM2G074094		-0.746647	0.000436757	346.3	614.9	Down	Down	NC
16878	GRMZM2G125507	septum-promoting GTP-binding protein 1	-0.720003	0.0183485	95.9	111.6	NotSig	NC	NotSig
16925	GRMZM2G126749		-2.51816	4.35019e-07	181.1	460.5	NC	NotSig	NotSig
17000			-5.59451	1.49167e-17	53.4	2106.1	Down	Down	Down
17037	GRMZM2G029912	hypothetical protein LOC100192547	-0.661517	0.000183039	96.3	119.2	NC	NotSig	NotSig
17076			-0.778153	0.00274535	341.1	388.2	Down	Down	Down
17103	GRMZM2G086841	hypothetical protein LOC100384718	-1.73747	2.87396e-05	204.2	345.7	NotSig	NC	Down
17111			Off-On	Off-On	0	49.7	OffOn	OffOn	OffOn
17139	GRMZM2G122072	hypothetical protein LOC100274555	-0.940104	0.000799038	113.1	127.4	NotSig	NotSig	NotSig
17149	GRMZM2G369912		-0.911485	0.000112516	164.7	202	NotSig	NotSig	NotSig
17298	GRMZM2G451975	hypothetical protein LOC100217259	-2.9129	0.000395008	203.4	600.8	Up	OffOn	OffOn
17323	GRMZM2G096171	response regulator 7	-1.1042	9.74122e-06	172	401.1	NotSig	NotSig	Up
17335	GRMZM5G898668	hypothetical protein LOC100191151	-0.834633	1.1973e-05	54.9	93.7	NC	NotSig	NC
17341	GRMZM2G014066	fiber protein Fb2	-1.47849	0.000195065	324	408.8	NotSig	NC	NotSig
17365	GRMZM2G149935	LOC100280586	-0.585163	0.00871158	528.6	522.4	NC	NotSig	NC
17437	GRMZM2G066428	hypothetical protein LOC100194339	-2.4423	6.97535e-05	263.8	504.6	NotSig	NotSig	OffOn
17468	GRMZM2G085236		-0.639992	0.00526114	156.6	227.2	NC	NotSig	Up
17474	GRMZM2G029058	hypothetical protein LOC100191644	-0.892176	7.86585e-06	298.3	497.1	NotSig	NotSig	Up
17476	GRMZM2G127857	myb-related protein Myb4	-4.37912	1.63745e-06	113.9	496	NotSig	OffOn	OffOn
36797	GRMZM2G028393		Off-On	Off-On	0	50.4	OffOn	OffOn	OffOn
17506	GRMZM2G134334	AN18	-1.80872	0.000152144	151.2	273.4	Up	OffOn	Down
17516			-3.03748	1.40918e-08	79.5	324.2	Up	NotSig	Up
17530	GRMZM2G066197	rhodopsin	-1.16626	0.000124346	2398.9	2480.8	Up	NotSig	NotSig
17547	GRMZM2G135960	hypothetical protein LOC100277675	-2.66931	1.93293e-07	1992.1	10422.1	Down	Up	Down
17649	GRMZM2G404603	Putative uncharacterized protein 9C20.6b	-1.35813	0.000594496	59.9	118.2	Up	NC	NotSig
17739	GRMZM2G323719	hypothetical protein LOC100273023	-0.827052	0.0189808	858.4	1048.9	Up	NotSig	NotSig
17877	GRMZM5G882986	hypothetical protein LOC100273896	-2.27547	0.00337891	425.3	532.8	Up	NotSig	NotSig
17882	GRMZM2G437912	hypothetical protein LOC100193934	-1.49205	0.0349937	2891.4	5024.2	Up	Down	NotSig
17909	GRMZM2G103771	LOC100286246	-0.878601	0.0206898	84.3	74.7	Up	OffOn	OffOn
17931	GRMZM2G096682	hypothetical protein LOC100274391	-0.68663	0.00136736	129.5	188.8	NotSig	Up	NC
17936	GRMZM2G477205	hypothetical protein LOC100193231	Off-On	Off-On	0	46.6	NC	NotSig	NC
18013			Off-On	Off-On	0	81	Up	OffOn	NotSig
18018	GRMZM2G081949	LOC100284456 (pco127157), mRNA	-1.49621	0.0201629	5236.5	6833.1	Up	Down	Down
18061	GRMZM2G435592	hypothetical protein LOC100273591	Off-On	Off-On	0	52.6	NotSig	NotSig	OffOn
18098	GRMZM2G476848	pollen-specific arabinogalacta protein BAN102	Off-On	Off-On	0	47.4	OffOn	OffOn	OffOn
18157	GRMZM2G017337		-1.67522	0.00048284	56.1	140.5	NotSig	NotSig	Up
18183	GRMZM2G336975		-1.04273	0.01289	68.7	95.5	NotSig	NotSig	Up
18255	GRMZM5G870176		Off-On	Off-On	0	46.5	OffOn	OffOn	OffOn
18283			-1.42393	4.86545e-07	526.6	732	NotSig	Down	Down
18392	GRMZM2G379002		-0.709779	1.50537e-05	78.4	124	NC	NotSig	NotSig
18413	GRMZM2G156861	lipoxygenase	-2.20789	0.00386315	131.7	330.9	Up	OffOn	OffOn
18451	GRMZM2G118737	hypothetical protein LOC100191591	-1.43273	1.25002e-05	173.1	224.6	Up	NotSig	NotSig
18554	GRMZM2G087662	hypothetical protein LOC100382243	-1.36048	4.62803e-08	108.2	218.5	NC	NC	Up
18558	GRMZM2G370745	cytochrome P450 10	Off-On	Off-On	0	54.4	OffOn	OffOn	OffOn
18601	GRMZM2G327686	hypothetical protein LOC100381563	-1.56938	0.000299086	98.1	195.5	NotSig	OffOn	OffOn
18617	GRMZM2G397402	hypothetical protein LOC100192848	-2.05779	1.61659e-06	56.1	106.8	NC	NC	NC
20289	GRMZM2G082034	beta-amylase	-1.28075	0.00114884	542.5	848.7	Up	Down	NC
18707	GRMZM2G061723	hypothetical protein LOC100279877	-3.03581	3.64989e-05	161.7	384.2	NotSig	OffOn	NotSig
18727	GRMZM2G147685		Off-On	Off-On	0	47.5	OffOn	OffOn	OffOn
18772	GRMZM2G028945	hypothetical protein LOC100272851	-0.762223	0.00166022	131.1	173.2	NC	Up	NotSig
18855	GRMZM2G101872		-0.968838	0.000177185	1297.4	3070.6	NotSig	Down	Up
18864	GRMZM2G139300	Beta-fructofuranosidase, cell wall isozyme Precurs	-1.35359	2.87976e-06	121.7	216.9	NotSig	Down	Up
42564			Off-On	Off-On	0	47.4	OffOff	OffOff	OffOff
20364	GRMZM2G063880		-0.821671	0.00244776	78.2	135.7	NC	NotSig	Up
18920	GRMZM2G170049	hypothetical protein LOC100272454	-1.49546	0.00239378	117.9	151	NotSig	OffOn	OffOn
18928	GRMZM2G079470	hypothetical protein LOC100274201 (LOC100274201),	-0.59891	0.0037061	351.9	492.6	NotSig	NC	NC
18939	GRMZM2G019317	hypothetical protein LOC100280233	-1.57696	2.97983e-08	327.3	1173.5	Down	Down	Up
18986			-3.66914	0.000389492	92.4	244.6	OffOn	OffOn	OffOn
19046	GRMZM5G812774	hypothetical protein LOC100216929	-0.637046	0.0304358	446.5	642.3	NotSig	Down	Up
19113	GRMZM2G001915	hypothetical protein LOC100194020	-1.39143	6.98021e-05	88	164.9	NotSig	NotSig	NotSig
19170	GRMZM2G474092	hypothetical protein LOC100276434	-0.847	0.00231689	57.8	61.3	NotSig	OffOn	OffOn
19280	GRMZM2G129913	hypothetical protein LOC100279325	-1.45577	1.56285e-06	150.5	259.4	NotSig	NotSig	NotSig
19365			-2.10098	6.73014e-05	125.3	264.8	NotSig	OffOn	OffOn
19371	GRMZM2G087451		Off-On	Off-On	0	49.1	OffOn	OffOn	OffOn
19437	GRMZM2G131254	hypothetical protein LOC100191530	Off-On	Off-On	0	46.5	OffOn	OffOn	OffOn
20599	GRMZM2G117412	hypothetical protein LOC100273427	-1.08106	0.00660022	61.8	91.1	Up	Down	NotSig
19528	GRMZM2G379005	hypothetical protein LOC100280196	-0.690444	0.0011631	281.6	204.8	Up	Down	NC
19539	GRMZM2G163418	WRKY74 - superfamily of TFs having WRKY and zinc f	-0.896194	0.000477525	76	100.2	NotSig	OffOn	NotSig
20782	GRMZM2G049538	terpene synthase1	Off-On	Off-On	0	51.9	NotSig	OffOn	OffOn
19602	GRMZM2G041699	cytokinin-O-glucosyltransferase 2	-3.64062	6.68875e-05	65.8	180.1	NotSig	OffOn	NotSig
19669	GRMZM2G027351		-0.984069	2.1872e-05	232.3	304.7	NotSig	Up	Up
19700	GRMZM2G036448	hypothetical protein LOC100273033	Off-On	Off-On	0	50.3	OffOn	OffOn	OffOn
41086	GRMZM5G801531		Off-On	Off-On	0	64.5	OffOn	OffOn	OffOn
19744	GRMZM2G569948	fatty acid elongase	-0.606645	0.000799752	61.6	68.8	NotSig	NC	OffOn
21446	GRMZM2G003715	hypothetical protein LOC100383037	-1.45585	0.00298367	235	364.9	Up	NotSig	NotSig
19781			-0.66903	0.000798588	459.4	502.7	NC	NC	Up
19793	GRMZM2G130943	hypothetical protein LOC100191524	-2.26773	0.00558316	181.3	237.3	NotSig	NotSig	NotSig
19813	GRMZM2G069525	hypothetical protein LOC100217256	-1.3874	2.61027e-06	60.2	185.5	NC	OffOn	NC
21523	GRMZM2G318652		Off-On	Off-On	0	154.7	NotSig	OffOn	OffOn
20023	GRMZM2G103128	hypothetical protein LOC100274441	-0.634914	0.0238035	102.1	126.3	NotSig	OffOn	OffOn
20120	GRMZM2G021624	receptor-like protein kinase RK20-1	Off-On	Off-On	0	53.4	NotSig	OffOn	NotSig
20141	GRMZM2G149556	seed specific protein Bn15D1B	-1.19128	0.00322527	12878	17787.8	NotSig	Down	Down
20180			Off-On	Off-On	0	108.6	OffOn	OffOn	OffOn
21902	GRMZM2G149923	Calmodulin	-1.62898	0.00029617	85.1	138	NC	OffOn	OffOn
20234	GRMZM2G110862	hypothetical protein LOC100280373	-0.691054	0.00183174	219.8	275.2	NotSig	OffOn	Down
20259			-0.955761	0.0264017	455.1	574.4	Up	NotSig	NotSig
20282	GRMZM2G094017		-3.33141	1.10684e-07	251	1563.6	Up	Down	Down
20301	GRMZM2G377215	roothair defective3	-1.27642	0.000522304	1492	1923.5	NC	Down	NotSig
20317	GRMZM2G043191		Off-On	Off-On	0	47.9	OffOn	NotSig	OffOn
20360	GRMZM2G123972	hypothetical protein LOC100276018	-1.75551	9.04854e-07	244	958	NotSig	Down	Up
23337	GRMZM2G524711		Off-On	Off-On	0	53.4	OffOn	OffOn	OffOn
20379			-0.88031	0.00452208	1098.3	1257.9	Up	Down	NC
22391	GRMZM2G008216	putative cytidine deaminase	-1.86833	0.0234176	671.1	1716.5	Up	Down	NotSig
20405	GRMZM2G145972	hypothetical protein LOC100275557	-1.95444	3.99431e-05	114.9	211	NC	Up	NotSig
22519	GRMZM2G362413		-1.92287	0.000440769	80	188.4	NotSig	Up	NotSig
22579			-2.44519	4.81285e-05	223.4	715.4	NotSig	NotSig	NotSig
22750	GRMZM2G114036		-1.81797	2.41602e-05	239.9	427.2	NotSig	Down	Down
20616	GRMZM2G157936	heme oxygenase	-1.51708	0.00246236	53.4	90.6	NotSig	OffOn	NotSig
20632	AC159612.1_FGT007		-1.01857	0.000316212	95.1	104.6	NC	OffOn	OffOn
20666	GRMZM2G059590		-0.900771	0.00332355	283.4	331.8	NotSig	NotSig	NotSig
20705	GRMZM2G132913	hypothetical protein LOC100273961	Off-On	Off-On	0	51.2	NC	OffOn	NotSig
22855	GRMZM2G333049	VQ motif family protein	-2.65375	0.00103427	817.4	2054.2	Up	Down	Down
20736	GRMZM2G468756		-0.642427	0.0476695	213.4	271.7	Up	Down	NotSig
20752	GRMZM2G019317	hypothetical protein LOC100280233	-0.619594	0.000126125	51.6	82.7	NC	NC	Up
23080	GRMZM2G373522	dehydrin	-1.70652	0.0135703	160.4	328.5	NotSig	NotSig	NotSig
20835	GRMZM2G075676	serine carboxypeptidase	-1.3322	7.2779e-08	103	227.2	Down	Down	Down
20836	GRMZM2G137286		-0.797213	0.00918876	156.2	186.4	Up	NotSig	NotSig
20877	GRMZM2G138676	hypothetical protein LOC542518	-0.763238	0.00177457	205.2	285.8	Up	NotSig	Up
20883	GRMZM2G002023	hypothetical protein LOC100272808	-1.25669	3.29577e-05	283.6	340.1	Up	Up	Up
21019	GRMZM2G010702	hypothetical protein LOC100382154	-3.34359	0.000648309	142.2	450.3	Up	NotSig	NotSig
21041	GRMZM2G055052	immediate-early fungal elicitor protein CMPG1	-1.48581	0.00346124	148.9	162.7	NotSig	NotSig	NotSig
21076	GRMZM2G003466	hypothetical protein LOC100216971	-0.860285	0.00037205	62.9	85.6	NC	NotSig	NotSig
21097	GRMZM2G131281		Off-On	Off-On	0	75.4	OffOff	OffOff	OffOff
21098	GRMZM2G146819		-0.736929	0.000664929	1747.4	2308.5	NC	NC	Down
21101	GRMZM2G118951		-0.866054	0.024257	441.2	394.3	Up	NC	Down
21188	GRMZM2G142363	hypothetical protein LOC100276154	Off-On	Off-On	0	50.9	OffOn	OffOn	OffOn
21272			-1.05864	0.00695815	134.1	198	Up	NotSig	Up
21348	GRMZM2G131733		-0.614431	0.00523532	122.3	137.3	NC	NC	NotSig
21365	GRMZM2G171051	Putative uncharacterized protein	-0.792834	0.00014792	128.7	184.3	NotSig	NotSig	Up
21368	GRMZM2G055957	hypothetical protein LOC100382341	-1.12377	0.000278224	62.8	81.1	NotSig	OffOn	OffOn
21370	GRMZM2G144042	hypothetical protein LOC100274061	-0.880883	4.47741e-05	419	578.6	Up	NotSig	Up
21375	GRMZM2G098397	hypothetical protein LOC100192026	-0.991496	0.00113398	92.3	149.8	NotSig	Down	NotSig
21380	GRMZM2G036092	DNA binding protein	-2.23562	4.79821e-08	526.3	1973.8	NotSig	Down	Up
21383			-0.632575	0.00266224	109.1	115.8	NC	NC	Down
21386	GRMZM2G016241	Probable glutathione S-transferase BZ2 (EC 2.5.1.1	-0.755082	0.000918103	54.2	73.5	NotSig	OffOn	OffOn
21399	GRMZM2G428391	heat shock cognate 70 kDa protein 2	-0.806999	0.00634607	54	87.5	NotSig	Up	NC
21403	GRMZM2G355752	early light-induced protein	-1.00371	0.000150858	171.4	334.7	NotSig	OffOn	Down
21456	GRMZM2G043857		-1.42948	0.00580801	418.6	606.6	Up	OffOn	Down
21476	GRMZM5G843302	glycerol 3-phosphate permease	-1.83363	0.000879674	112.6	422.6	Up	Down	NotSig
21509	GRMZM2G099619		-1.66806	0.00220556	96.9	240.3	Up	Down	NotSig
24161	GRMZM2G134054	hypothetical protein LOC100272946	-1.08783	0.00010344	89	246.7	Down	NotSig	NC
21524			-0.70353	0.0352307	164.2	282.5	NotSig	NC	Up
24477	GRMZM2G053720	proline oxidase	-1.19033	0.0100195	3374.6	4246.3	Up	Down	Down
21702	GRMZM2G047867		Off-On	Off-On	0	47.9	OffOn	OffOn	OffOn
21775			-1.08229	6.73294e-05	91.1	158.1	NC	Up	Up
21802			Off-On	Off-On	0	48.1	OffOn	OffOn	NotSig
21879	GRMZM5G819464		-2.05598	0.00206093	1012	1864	Up	NotSig	NotSig
21975	GRMZM2G479529	hypothetical protein LOC100194319	-0.720831	0.0254876	928.9	891	Up	Up	NotSig
21988	GRMZM2G142249		-0.936554	0.00163005	183.3	234.7	NotSig	NotSig	NotSig
22170	GRMZM2G087451	hypothetical protein LOC100278816	-1.13046	0.0148915	526.7	760.4	Up	NotSig	NotSig
22240	GRMZM2G172936		-2.06165	8.77773e-06	173.4	471	NotSig	NotSig	Up
22271	GRMZM2G181484	hypothetical protein LOC100277639	-1.11059	0.000160668	1295.3	3169.6	NotSig	Down	Up
22274	AC155610.2_FGT007		-0.80976	0.0484989	312.3	601.9	Up	OffOn	Down
22294	GRMZM2G382785	hypothetical protein LOC100274392	Off-On	Off-On	0	49.2	OffOn	OffOn	NotSig
22379	GRMZM5G803874	inhibitor of striate1	-0.695098	0.00353529	569.9	573.2	NC	Down	Down
22397	GRMZM2G132509	hypothetical protein LOC100274178	-1.26457	0.0095028	71.9	89	Up	NotSig	NotSig
22413	GRMZM2G065899	hypothetical protein LOC100274368	-0.879497	0.00170753	107	131.2	NotSig	NotSig	NC
22472	GRMZM2G077809	hypothetical protein LOC100279782	-2.22008	0.00090237	2476.4	4340.3	Up	NotSig	NotSig
22496	GRMZM2G009806	Putative uncharacterized protein	Off-On	Off-On	0	50.4	OffOn	OffOn	OffOn
22506	GRMZM2G079956	hypothetical protein LOC100384516	Off-On	Off-On	0	50.7	NotSig	OffOn	Up
22544	GRMZM2G041809	Putative uncharacterized protein	-1.39114	0.00244931	625.5	684.5	Up	Down	Down
40045			Off-On	Off-On	0	47.9	OffOn	OffOn	OffOn
25873	GRMZM2G080940	LOC100285827	-1.29252	0.0142329	1318.9	1686.8	OffOn	Down	NotSig
22639	GRMZM2G103647	light-inducible protein CPRF-2	-0.949519	0.0163659	361.3	369.3	NC	Down	Down
22640	GRMZM2G143457		-0.764935	7.98611e-05	117.3	190.7	NC	Up	NC
22723	GRMZM2G084587	BRASSINOSTEROID INSENSITIVE 1-associated receptor	-1.28946	0.000386992	607	1078.4	NotSig	Down	NotSig
22861	GRMZM2G174315	hypothetical protein LOC100191619	-1.15404	0.0220427	435.3	422.3	Up	NotSig	Down
22937	GRMZM2G171254	hypothetical protein LOC100273399	-1.09438	0.000217952	195.9	325.7	Up	Down	NC
22939	GRMZM2G025414	BCL-2 binding anthanogene-1	-1.84384	9.28035e-09	196.8	585.5	NC	Down	Up
22998	GRMZM2G055180	ethylene-responsive transcription factor 2 (LOC100	-1.80923	0.00507241	1446.9	2398.3	Up	Down	Down
23052	GRMZM2G080992	hypothetical protein LOC100384534	-1.95356	0.000165632	77.6	163.5	NotSig	OffOn	NotSig
23069	GRMZM5G834952		-0.80797	0.00115004	80.2	102	Up	Down	NotSig
26202			-1.14843	8.72063e-07	57.8	89.2	NotSig	OffOn	OffOn
23150	GRMZM2G137930	hypothetical protein LOC100216827	-1.19841	0.00110397	742.1	828.8	Up	Up	Up
23171	GRMZM2G361064		-1.35488	5.2744e-06	90.5	152.4	Up	OffOn	NC
23219	GRMZM2G353444	LOC100280400 (cl8419_1), mRNA	-1.74861	5.05917e-05	1957.5	5737	Up	Down	Down
23307	GRMZM5G813661	hypothetical protein LOC100272904	Off-On	Off-On	0	46.9	OffOn	OffOn	OffOn
23443	GRMZM2G085236		-0.86431	0.00283477	11345	24009.9	Down	Down	NC
23459	GRMZM2G100858		-0.604646	0.0196966	204.2	250.5	Up	Up	Up
23510	GRMZM2G028086	calcium-dependent protein kinase, isoform AK1	-1.13944	0.00403919	205.9	316.1	NotSig	Down	NotSig
23515	GRMZM2G032047	LOC100283541	-0.766868	0.000995263	50.9	69.6	NotSig	Up	NotSig
23539			-1.0526	0.00241002	447.9	550.8	NotSig	Up	NotSig
23650	GRMZM2G132875	hypothetical protein LOC100191526	-1.35625	1.3324e-05	60.4	112.4	Up	OffOn	Down
23662	AC197705.4_FGT011		-0.771493	0.00140029	336.4	478.8	NC	NC	Down
23854	GRMZM2G423643		-0.628813	0.0087704	80	106.4	NotSig	Down	Up
23906	AC218972.3_FGT002		Off-On	Off-On	0	50.1	OffOn	OffOn	NC
23910			-1.76299	0.0220869	567.9	552	Up	NotSig	Down
23922	GRMZM2G038183	hypothetical protein LOC100275604	-0.83346	0.00304459	75.6	100.5	NotSig	NotSig	NotSig
23931	GRMZM2G157068	hypothetical protein LOC100217278	-1.39761	0.0140433	792.2	989.1	Up	Down	NotSig
23949	GRMZM2G064541		-1.57861	0.00860401	157.9	254.6	NotSig	NotSig	NotSig
23969	GRMZM2G074906	alginate regulatory protein AlgP	-0.607929	0.036249	1086.5	1289.8	NotSig	Down	NotSig
24025	GRMZM2G164591	hypothetical protein LOC100279571	-1.79513	8.48025e-06	529.6	904.9	NC	NotSig	NotSig
24177	GRMZM2G019744	cysteine peptidase	-0.729788	1.30766e-05	93.8	155.9	NC	Up	NotSig
24198	GRMZM2G074017	ATPase inhibitor	-0.650685	0.0349214	904.4	1205	Up	Down	NotSig
24211	GRMZM2G083538		-0.952538	0.000768319	1921.9	2804.4	NC	Down	Up
24242	GRMZM2G104843	tassel seed1	-1.09505	0.000220839	57.3	86.5	Up	NotSig	OffOn
24283	GRMZM2G016521		-0.93842	0.0292239	139.5	121.1	NotSig	NotSig	NotSig
24368	GRMZM2G125838		-0.949979	8.49885e-06	259.2	528	Down	Up	NotSig
24383	GRMZM2G066428	hypothetical protein LOC100194339	-0.640338	0.000244185	80.4	100.9	OffOn	OffOn	NotSig
24460	GRMZM2G162486	IN2-1 protein	-0.91312	0.00148074	123.7	160.4	NotSig	NotSig	NC
24483	GRMZM2G138008		Off-On	Off-On	0	52.3	OffOn	OffOn	OffOn
24519	GRMZM2G065893	hypothetical protein LOC100279516	-1.53296	0.000105964	140	193.9	Up	Up	Up
24556	GRMZM2G145444	LOC100281240	-0.710139	0.0115221	321.2	334.8	Up	Down	Down
24563	GRMZM2G326707	phosphate transporter protein1	-0.99078	0.0109952	73.2	113.2	NotSig	OffOn	NotSig
24610	GRMZM2G061663		Off-On	Off-On	0	56.9	OffOn	OffOn	OffOn
24648	GRMZM2G133653		-0.821024	0.00491767	778.7	875.4	Up	Down	NotSig
24678	GRMZM5G831408	hypothetical protein LOC100273891	-0.889694	0.00987822	439.5	648	NotSig	NotSig	NC
24709	GRMZM5G800211	hypothetical protein LOC100191285	-0.837632	0.0259271	182.5	292	Up	Down	Down
24804	GRMZM5G857936	unclassified transposon protein	Off-On	Off-On	0	122.9	NC	NotSig	NC
24878	GRMZM2G063316		-1.29197	0.000598754	81.8	116.9	NotSig	Up	NotSig
24895			-0.714497	0.00665446	64.9	101.7	NotSig	NC	NotSig
24898	GRMZM2G011523		-1.77392	0.00028138	84.2	213.5	Up	Down	NotSig
24999			Off-On	Off-On	0	63.7	NC	Up	NotSig
25016	GRMZM2G477205	hypothetical protein LOC100193231	-0.882284	0.00378676	73.1	82.3	NotSig	NotSig	NC
25045	GRMZM2G116238	hypothetical protein LOC100382412	-0.898855	0.0014575	66.6	84.1	OffOn	OffOn	OffOn
25081	GRMZM2G047384	hypothetical protein LOC100191724	-0.674504	0.0418778	301.6	383.2	NotSig	OffOn	Down
25134	GRMZM2G177227	hypothetical protein LOC100192942	-1.71987	0.000407389	58.9	127.2	NotSig	NotSig	NotSig
25220	GRMZM2G055982		-0.932802	0.00336247	69.6	85.2	Up	OffOn	NotSig
25226	GRMZM2G404126	unknown function	-1.5825	9.53613e-05	684	1288.7	Up	NC	NotSig
25373	GRMZM2G062555	plastidic phosphate translocator-like protein1	-0.626221	0.000565188	978.3	1373.7	NC	NotSig	NotSig
25432	GRMZM2G010555	immutans protein	-2.37731	0.00183938	1851.9	2961.3	Up	Down	NotSig
25436	GRMZM2G446515	hypothetical protein LOC100192608	-0.717315	0.000748499	147.3	171.1	NotSig	NC	NotSig
25503	GRMZM2G125653	WRKY DNA-binding protein	-1.27277	0.000454156	64.4	99.6	OffOn	OffOn	OffOn
25505	GRMZM2G044498		-1.6489	0.00194961	718.4	765.6	Up	Up	NotSig
25532	GRMZM2G158394	knotted1 induced1	Off-On	Off-On	0	50.4	OffOn	OffOn	OffOn
25569	GRMZM2G324999	WRKY69 - superfamily of TFs having WRKY and zinc f	-2.83486	0.000134369	92.8	307.2	NotSig	NotSig	Up
25630	GRMZM2G062974	LOC100284192	Off-On	Off-On	0	117.1	Up	OffOn	NotSig
25635			-2.09258	0.00262417	501.3	418.6	Up	NotSig	NotSig
25698			Off-On	Off-On	0	52.6	OffOn	OffOn	OffOn
25703	GRMZM2G127431	hypothetical protein LOC100383186	-1.2526	0.000137954	263.7	535.4	NotSig	Down	Down
25765	GRMZM2G385543		-1.21911	5.7082e-05	325.3	772.5	Down	Down	Up
25803	GRMZM2G037204		-0.697885	0.00315567	94.6	78.7	NotSig	NotSig	OffOn
25805	GRMZM2G029048	hypothetical protein LOC100275863	-0.807719	0.00428072	162.6	169.8	Up	Down	Down
28042	GRMZM5G822237	cylicin-1	-2.33863	0.00765079	480.5	411.9	NotSig	NotSig	NotSig
25905	GRMZM2G129189	endochitinase PR4	Off-On	Off-On	0	50.6	OffOn	OffOn	NotSig
26008	GRMZM2G097704	triacylglycerol lipase like protein (LOC100281723)	-1.32525	0.0461261	360.4	411.8	NotSig	NotSig	NotSig
26109	GRMZM2G098800	hypothetical protein LOC100279263	-0.667862	0.00375149	227.1	395.2	Down	Down	Up
26165	GRMZM2G015100	hypothetical protein LOC100279480	Off-On	Off-On	0	48.7	NC	NC	Up
26296	GRMZM2G095280	hypothetical protein LOC100274322	-1.17679	3.26808e-05	131.8	188.2	Down	NC	NC
29184	GRMZM2G090177	hypothetical protein LOC100273265	-1.78955	0.000322582	186.1	399.9	Up	Down	NotSig
26363	GRMZM2G130927	Putative uncharacterized protein	-0.646426	0.000100129	251.6	257.3	Up	NotSig	NC
26514	GRMZM2G406101	hypothetical protein LOC100279593	-0.623264	0.00127669	76	97.7	NotSig	NotSig	NC
26662			-0.654496	0.00299475	241.1	399.9	Up	NC	NC
29190	GRMZM2G123667	Putative uncharacterized protein	-1.09659	0.00457643	67.3	82.2	NotSig	OffOn	NotSig
26977	GRMZM2G181227	CHY1- enoyl-coA hydratase; beta-hydroxyisobutyryl-CoA hydrolase	Off-On	Off-On	0	86.9	NotSig	NotSig	NotSig
43919			Off-On	Off-On	0	47.7	OffOn	OffOn	OffOn
27067	GRMZM2G011806	hypothetical protein LOC100381406	-0.605321	0.0127603	62.1	69.2	NotSig	OffOn	NotSig
27266			-1.31851	0.00108174	128.8	336.2	Up	Down	Down
30139	GRMZM2G338928		Off-On	Off-On	0	59.9	OffOn	OffOn	OffOn
27360	GRMZM2G324903	hypothetical protein LOC100279636	Off-On	Off-On	0	70.2	OffOn	OffOn	OffOn
27387	GRMZM2G120320	hypothetical protein LOC100279570	-3.35125	0.00166168	707.7	1153.6	Up	NotSig	NotSig
27419	GRMZM2G420715	VQ motif family protein	-3.70626	1.01226e-05	148.9	501.5	Up	NotSig	NotSig
27427	GRMZM2G340807	polcalcin Jun o 2	-1.45914	0.04833	1454.3	555.4	NotSig	NotSig	NotSig
27498	GRMZM2G138067	hypothetical protein LOC100275527	-0.629825	0.0477971	2381.7	2481.8	Up	Down	Down
34945	GRMZM2G085246	hypothetical protein LOC100381650	Off-On	Off-On	0	47.8	OffOn	OffOn	OffOn
27613	GRMZM2G033570	ETHYLENE-INSENSITIVE3-like 1 protein	-1.21246	0.000156394	102.5	179.6	NotSig	Down	Down
27673	GRMZM2G151021		Off-On	Off-On	0	52.7	NotSig	NotSig	OffOn
27704	GRMZM2G055859		-1.04395	0.0287676	895.2	1237.3	NotSig	NotSig	NotSig
27707	GRMZM2G045664	hypothetical protein LOC100274480	-0.902267	0.00158703	56.6	79.5	NotSig	NotSig	NotSig
30345	GRMZM2G166976	Putative uncharacterized protein	-1.09599	0.000729571	64.5	125.2	NC	NotSig	NotSig
27773	GRMZM2G147390	hypothetical protein LOC100277048	Off-On	Off-On	0	50	OffOn	OffOn	OffOn
27837	GRMZM2G150450		-0.912426	0.000662825	147.9	214.8	Up	Down	Down
27854	GRMZM2G180283	hypothetical protein LOC100272786	-1.5401	0.00214479	231.2	393.6	Up	Down	NotSig
30414	GRMZM2G338928		Off-On	Off-On	0	51	OffOn	OffOn	OffOn
25887	GRMZM2G130459	hypothetical protein LOC100193057	Off-On	Off-On	0	49.4	NC	NotSig	Up
28257	GRMZM2G138676	hypothetical protein LOC542518	-0.859168	0.000139716	243.2	455.2	Down	Down	Up
28325	GRMZM2G010944	hypothetical protein LOC100277472	Off-On	Off-On	0	61.8	NotSig	OffOn	OffOn
28330	GRMZM2G080516	hypothetical protein LOC100274398	-1.21892	0.0452746	297.5	306.7	Up	Down	NotSig
28464	GRMZM2G404603		-2.16105	0.000394488	331.8	658.7	Up	NotSig	NotSig
28526	GRMZM5G805732	hypothetical protein LOC100194142	Off-On	Off-On	0	55.9	NotSig	Down	Up
28567	GRMZM2G323828		-1.00834	0.000593629	113.3	152.3	NotSig	NotSig	NotSig
28638	GRMZM2G180190	Floricaula/leafy-like 2	-0.650943	0.00383672	239	485.4	NotSig	Down	NC
28655	GRMZM2G133885		Off-On	Off-On	0	52.8	OffOn	OffOn	OffOn
28680	GRMZM2G119168	DNA-binding protein	Off-On	Off-On	0	49.7	NotSig	OffOn	OffOn
28681	GRMZM2G177340		Off-On	Off-On	0	80.4	NotSig	NotSig	NC
28783	GRMZM2G087827	esterase	Off-On	Off-On	0	51.7	OffOn	OffOn	OffOn
30505	GRMZM2G037452	Putative uncharacterized protein	-2.58014	1.24021e-05	60.5	192.7	Up	OffOn	NotSig
28867	GRMZM2G399383	hypothetical protein LOC100382464 (LOC100382464),	-1.35952	0.0212944	6475.6	7526.8	Up	Down	NotSig
28870	GRMZM2G378452	hypothetical protein LOC100191927	-0.601645	0.012768	214.8	229.6	Up	Down	Down
28881	GRMZM2G006578	hypothetical protein LOC100272950	-2.01408	3.70135e-07	3375.4	14961.7	Down	Down	NotSig
28887	GRMZM2G074401		-0.972269	0.0432608	2482.7	3618.1	NotSig	Down	NotSig
28898			-1.00711	0.0363369	63.2	95.9	NotSig	Up	Up
28904			Off-On	Off-On	0	52.1	OffOn	OffOn	OffOn
28907	GRMZM2G164117		Off-On	Off-On	0	49	OffOn	NotSig	OffOn
29026			-0.789678	0.00352892	70.6	146.1	Up	OffOn	OffOn
29058	GRMZM2G110309	Initiator-binding protein 2Putative uncharacterize	-0.608546	0.0018724	92.8	110.9	NC	Up	NC
30544	GRMZM2G106622	ABA-responsive protein	-1.19757	0.0293836	163	88.1	NotSig	OffOn	OffOn
29170	GRMZM2G001869	helix-loop-helix DNA-binding domain containing pro	-1.45535	0.0214327	312.4	391.5	Up	NotSig	NotSig
30977	GRMZM2G089698	LOC100284063	-0.864234	0.00539925	1845.9	2739.3	Up	Down	Down
31070			-1.20334	0.00265695	136.4	137.1	NotSig	NotSig	OffOn
29242	GRMZM2G315279	Putative uncharacterized protein	-0.662613	0.0358499	335.8	462.1	NotSig	NC	NotSig
29290	GRMZM2G177386	hypothetical protein LOC100381549	-1.05889	0.0206269	327.7	419.4	NotSig	Down	NotSig
29303	GRMZM5G832805	hypothetical protein LOC100279554 (LOC100279554),	-0.852963	0.000673707	52.8	74.3	NC	NotSig	Up
29372	GRMZM2G150172	hypothetical protein LOC100217283	-0.678712	0.000204014	66.1	76.4	OffOn	OffOn	OffOn
29395			-0.73108	0.00210467	223.3	278.8	NotSig	Down	NotSig
29499	GRMZM2G027627	hypothetical protein LOC100272256	Off-On	Off-On	0	46.2	OffOn	OffOn	OffOn
29502	GRMZM2G162531	strubbelig-receptor family protein, protein tyrosine kinase	Off-On	Off-On	0	82.9	NotSig	NC	NotSig
29554	GRMZM2G149024	transferase, transferring glycosyl groups	-1.7282	0.0208719	1062.9	754.7	Up	NotSig	NotSig
29571	GRMZM2G001930	Transcription factor MYC7E Fragment	-0.889863	0.0383615	2261.6	3259.4	Up	Down	NotSig
29613			Off-On	Off-On	0	51.3	NotSig	OffOn	OffOn
29645	GRMZM2G060842	hypothetical protein LOC100384435 (LOC100384435),	-1.0344	0.000628327	114.2	180	Up	OffOn	NotSig
29657	GRMZM2G136486	LOC100285451	-0.817264	0.0110097	91.9	105.2	Up	OffOn	NotSig
29688	GRMZM2G374085	hypothetical protein LOC100192882	Off-On	Off-On	0	49.2	OffOn	OffOn	OffOn
29713	GRMZM2G148790	hypothetical protein LOC100193618	-1.18658	0.000603062	142.7	215.6	NC	NotSig	NotSig
29714	GRMZM2G175816	hypothetical protein LOC100194205	-0.832104	4.13605e-05	62.9	88.2	NotSig	Down	Down
29720			Off-On	Off-On	0	47.9	OffOff	OffOff	OffOff
29742	GRMZM2G034052		-0.598597	0.00402544	53.9	69.1	NotSig	NotSig	NC
29806	GRMZM5G835542	2-C-methyl-D-erythritol 2,4-cyclodiphosphate synth	-0.778209	0.039475	1116.2	1799.2	Up	NotSig	NotSig
29855			-0.919401	0.0454149	540.1	647.3	NotSig	NotSig	NotSig
29928	GRMZM2G006894	Proton-exporting ATPase Fragment (EC 3.6.3.6)	Off-On	Off-On	0	55.4	NC	Down	NC
29929	GRMZM2G124365	hypothetical protein LOC100279511	-0.89535	4.97488e-05	633.8	1163.6	Down	Up	NC
29931	GRMZM2G366142	hypothetical protein LOC100193554	-0.944529	0.00325182	50.3	82.3	NotSig	NotSig	OffOn
31230	GRMZM2G035579		-1.54795	0.0111571	1101.6	2418.1	NotSig	NotSig	NotSig
30065	GRMZM2G048295		-0.621524	0.00242775	56.1	67.8	OffOn	OffOn	OffOn
30177	GRMZM2G031125	hypothetical protein LOC100274525	-1.27436	1.94354e-05	512.9	1450.5	NC	Down	NotSig
30269	GRMZM2G123977	protein binding protein	-1.52175	0.00173863	118.1	199.5	Up	NotSig	NotSig
16870	GRMZM2G077340		Off-On	Off-On	0	46.7	OffOn	NotSig	NotSig
31644	GRMZM2G031138	hypothetical protein LOC100382376	-1.19068	6.5241e-05	95.9	133.6	NC	OffOn	NC
31674	GRMZM5G829946	hypothetical protein LOC100383215	-0.991738	0.0477705	86.5	169	NotSig	NotSig	NotSig
30463	GRMZM2G118172		-1.07346	0.000900879	58.1	89.2	NC	OffOn	OffOn
30516	GRMZM2G160370	hypothetical protein LOC100381946	Off-On	Off-On	0	47.5	OffOn	OffOn	OffOn
30621	GRMZM2G085236		-0.8402	0.000269965	206.4	558.5	Down	Down	NC
30754	GRMZM2G055698	hypothetical protein LOC100383023	Off-On	Off-On	0	53.7	OffOn	OffOn	OffOn
30801	GRMZM2G093849	integral membrane protein DUF6 containing protein	-0.961954	0.0024634	145.2	217.1	Up	NotSig	NC
30851			-1.51079	0.00348588	273.9	546.6	NotSig	Down	Down
30856			Off-On	Off-On	0	46.1	OffOn	OffOn	OffOn
30907	GRMZM5G848182		-1.17131	0.000698129	106.3	184	NotSig	Down	Up
30910	GRMZM2G003738	long cell-linked locus protein	-2.1606	0.0349307	1149.8	559.6	Up	NotSig	NotSig
30944	GRMZM5G874955	hypothetical protein LOC100384044	-0.837629	0.00246156	61.5	90.9	NotSig	Up	Up
32239	GRMZM2G165919	galactinol synthase 1	Off-On	Off-On	0	54.6	Up	OffOn	OffOn
30993	GRMZM2G132898	choline-phosphate cytidylyltransferase B	-0.625163	0.0206856	202.3	231	NotSig	NotSig	Down
31187	GRMZM2G033098	Cytochrome P450 CYP74A18	-1.61431	5.90703e-05	289.7	568.9	Up	NotSig	Up
31197	GRMZM2G029087		Off-On	Off-On	0	48.1	NotSig	OffOn	NC
31271	GRMZM2G098637	hypothetical protein LOC100191926	Off-On	Off-On	0	51.9	OffOn	OffOn	OffOn
31359	GRMZM2G095727	hypothetical protein LOC100280240	-0.651599	0.000314806	418.1	642.6	NC	Down	NotSig
31365	GRMZM2G049541	phosphoenolpyruvate carboxylase kinase 4	-1.20836	0.0139603	3750.1	7881.2	NotSig	NotSig	Up
31455			Off-On	Off-On	0	45.6	OffOff	OffOff	OffOff
31463	GRMZM2G147424	DNA-binding protein S1FA2	Off-On	Off-On	0	53.5	OffOn	NotSig	NC
31468	GRMZM2G312521		-0.795062	0.0162101	108.2	113.5	Up	Up	Up
34042	GRMZM2G024680		-1.26192	0.0021592	69.9	134.9	NotSig	OffOn	NotSig
31567			Off-On	Off-On	0	65	OffOn	OffOn	NotSig
31635	GRMZM2G018070	RING-H2 finger protein	-0.663878	0.0275181	225.3	275.1	Up	Down	NC
31653	GRMZM2G457562	hypothetical protein LOC100275504	Off-On	Off-On	0	58	NC	NC	NC
31687	GRMZM2G379758	hypothetical protein LOC100272475	-1.16947	0.000423469	10211.4	7942.3	NC	Up	Up
31714			-1.01995	0.0014919	69.8	101	Up	NC	Up
31737	GRMZM2G158328	WRKY DNA binding domain containing protein	-2.03246	7.12034e-05	133.5	290.3	NotSig	NotSig	OffOn
31759	GRMZM2G051043	LOC100282713	-0.839179	0.001287	2258	2851.3	NotSig	NotSig	NotSig
31883	GRMZM5G802801		-0.587845	0.0464536	4747.9	9633.7	Down	Up	NotSig
31955	GRMZM2G063975	plasma membrane associated protein	Off-On	Off-On	0	69.7	OffOn	OffOn	OffOn
32021	GRMZM2G171367		-0.766882	0.00208553	152.5	198.4	Up	Down	NC
32040	GRMZM2G431156	hypothetical protein LOC100384181	-1.54102	0.000394533	576.4	1385	Up	NotSig	Up
35072	GRMZM5G832166		-0.904011	0.0130722	1280	1453.5	Up	Down	Down
32183	GRMZM2G377131	hypothetical protein LOC100304054	-0.598857	0.0142299	560.3	688	NotSig	Down	Down
32222	GRMZM2G114681	ZIM motif family protein	-1.22155	0.000786908	158.7	308	Up	Down	Up
36133	GRMZM2G165044		-1.06576	0.00295133	60	112	NotSig	OffOn	OffOn
32260	GRMZM2G056407	MYB94	-1.09172	0.0100005	640.5	926.6	Up	OffOn	Down
32318	GRMZM2G052720	ethylene-responsive transcription factor 3	-0.821704	0.0280383	266.3	275.1	Up	Up	NotSig
32354	GRMZM2G003530	hypothetical protein LOC100278656	-0.8963	1.60831e-05	443.3	739.6	NC	Down	Up
32366	GRMZM2G051879	hypothetical protein LOC100192746	Off-On	Off-On	0	52.4	NotSig	NotSig	NotSig
32421	GRMZM2G050384	hypothetical protein LOC100274623	-0.711141	0.00344989	112.1	143.9	NotSig	NotSig	OffOn
36302	GRMZM2G316789	hypothetical protein LOC100277126 (LOC100277126),	-0.728588	0.00108337	77.3	110.2	Up	Down	NC
32503	GRMZM2G406603	myristoyl-acyl carrier protein thioesterase	-1.55989	0.000496246	428.3	602.2	Up	NC	NotSig
32540	GRMZM2G100391	ATP synthase F1, delta subunit family protein	-1.1104	0.0145231	499.9	514.9	Up	Down	Down
32634			-2.01274	4.83274e-06	52.9	130.2	OffOn	OffOn	OffOn
32679	GRMZM2G046952	FIP1: GEM, ABA responsive	Off-On	Off-On	0	64.6	Up	OffOn	OffOn
32816			-0.892708	0.00264103	83.4	98.4	OffOn	NotSig	NotSig
22045	GRMZM2G039586		Off-On	Off-On	0	45.9	OffOn	OffOn	OffOn
32950			Off-On	Off-On	0	52.5	OffOn	NotSig	OffOn
32983	GRMZM2G003426	hypothetical protein LOC100193349	Off-On	Off-On	0	50.5	OffOn	OffOn	OffOn
33084			-0.868022	0.004714	98	109.1	Up	NotSig	NotSig
33130	GRMZM2G159908	hypothetical protein LOC100193199	-0.654248	0.0364524	66.8	79.3	NotSig	OffOn	OffOn
33135			-1.2046	0.0349964	130.4	140.7	Up	Down	NotSig
33190	GRMZM2G021704	hypothetical protein LOC100193190	-1.04363	4.39565e-06	105.8	142.1	NC	Up	NC
33242	GRMZM2G029048	hypothetical protein LOC100275863	-0.724631	0.0108772	547.7	715.3	Up	Down	Down
33294	GRMZM2G324903	hypothetical protein LOC100279636	-2.33824	0.00164062	122.8	455.5	Up	NotSig	NotSig
33321	GRMZM2G118355		Off-On	Off-On	0	47.3	OffOn	NotSig	OffOn
33360	GRMZM2G109062	hypothetical protein LOC100191529	Off-On	Off-On	0	111.2	NotSig	NotSig	NotSig
31307	GRMZM2G162109	hypothetical protein LOC100273939	Off-On	Off-On	0	50	NotSig	OffOn	OffOn
33450	GRMZM2G167492	TIP	-0.823952	0.00475867	164.6	157.7	NotSig	Up	NotSig
33469	GRMZM2G106222		-0.610393	0.0305809	213.8	247.5	NC	NotSig	NC
33489	GRMZM2G177878	hypothetical protein LOC100279545	-1.42579	0.00707212	190.7	300.8	Up	NotSig	NotSig
33520	GRMZM2G344388	hypothetical protein LOC100272290	-3.61772	0.000795043	1276.9	2344.4	Up	Down	NotSig
33540	GRMZM2G055957	hypothetical protein LOC100382341	-1.27927	0.00127401	103.5	121	NotSig	NotSig	NotSig
33619	GRMZM2G367941	hypothetical protein LOC100193121	-1.89206	0.00011851	1220.7	2304.2	NotSig	Down	NotSig
33658	GRMZM2G075496	hypothetical protein LOC100217187	-1.78768	6.03602e-07	83.7	181.1	NotSig	NotSig	NC
33662	GRMZM2G010855	hypothetical protein LOC100192073	-2.64907	0.000699586	334.9	775.8	Up	NotSig	NotSig
36828	GRMZM2G045581	hypothetical protein LOC100275525	Off-On	Off-On	0	47.7	OffOn	OffOn	OffOn
33707	GRMZM2G416120	Chaperonin CPN60-2, mitochondrial Precursor (HSP60	-0.651799	0.0151271	1397.8	1682.8	NC	Up	Up
33779	GRMZM2G102583	hypothetical protein LOC100274230	-1.12402	4.42438e-05	252.2	385.8	NotSig	Down	Up
33836	GRMZM2G069713	catalytic/ protein phosphatase type 2C	-0.847376	0.00486416	56.5	84.8	NotSig	OffOn	OffOn
33979	GRMZM2G004060		-0.799649	0.0229624	61.3	105.3	NotSig	OffOn	OffOn
34026	GRMZM2G168115	aspartic-type endopeptidase/ pepsin A (LOC10028143	-3.01416	0.021813	435.3	539	NotSig	NotSig	NotSig
36577	GRMZM2G103662	aspartic proteinase Asp1	-0.666201	0.0166779	117.9	140.6	NC	NC	Down
34043	GRMZM2G106792	LOC100285131	-2.70053	3.71e-05	1838.7	3139.7	NotSig	NotSig	NotSig
34124	GRMZM2G031660	hypothetical protein LOC100272792	-0.716577	0.00280414	53.5	72.8	NotSig	OffOn	OffOn
34130	GRMZM2G139157	Putative uncharacterized protein	Off-On	Off-On	0	108	OffOff	OffOff	OffOff
34165	GRMZM2G076435		-1.01864	6.78138e-06	58.7	102.4	NotSig	NotSig	Up
34189	GRMZM2G114772	hypothetical protein LOC100280284	-1.04425	0.000449799	103.9	125.4	NC	Down	NotSig
34234			-0.605442	8.29862e-05	112.6	181.9	NotSig	NC	Up
34258	GRMZM2G074248		Off-On	Off-On	0	52.6	NotSig	OffOn	OffOn
34308	GRMZM5G887631		-0.661295	0.000195902	136.3	169.4	NotSig	Up	Up
34400	GRMZM2G138103		Off-On	Off-On	0	55	OffOn	OffOn	NotSig
34407	GRMZM2G152739	hypothetical protein LOC100272668	-1.96611	3.64539e-05	267.3	503.5	NotSig	Down	Down
34438	GRMZM2G087827	esterase	-2.85422	0.000561307	184.5	599.4	Up	OffOn	NotSig
34444	GRMZM2G399218	hypothetical protein LOC100274739 (LOC100274739),	-1.42114	1.30963e-05	130.7	161.5	Up	OffOn	NotSig
22253	GRMZM2G022538		Off-On	Off-On	0	54.5	OffOn	OffOn	OffOn
34527	GRMZM2G163427		-0.739145	0.0165501	218.3	278.1	NotSig	Down	Down
34565	GRMZM2G396856	Putative uncharacterized protein	-0.783308	0.012318	125.5	155.5	Up	NC	NotSig
34638	GRMZM2G178945		Off-On	Off-On	0	54.7	NotSig	NC	NC
34722	GRMZM2G310569	Potassium outward rectifying channel Fragment	Off-On	Off-On	0	48.4	OffOn	NC	NotSig
34760			-0.836346	0.000183389	96.6	130.1	Up	NC	NotSig
34803	GRMZM2G037015		-1.03451	0.000637427	182.3	211.7	NC	Up	NotSig
3014	GRMZM2G316807		Off-On	Off-On	0	51.5	OffOn	OffOn	OffOn
34920	GRMZM5G821439	hypothetical protein LOC100273879	-1.37844	0.00225338	783	1073.9	NotSig	Down	NotSig
34962	GRMZM2G051806	hexokinase-1	-1.04518	0.000293929	1192	1431.7	Up	Down	Down
35041	GRMZM2G042040	hypothetical protein LOC100216831	-0.782591	0.003876	787.1	1806.6	Down	Up	NotSig
35081	GRMZM2G029385	mitochondrial import inner membrane translocase su	-0.732706	0.000998724	104.6	190.5	Down	Up	NotSig
35118	AC234520.1_FGT003		-0.906411	0.00153922	90.2	167.9	NotSig	NC	Up
35127	GRMZM2G057328	dihydroflavonol-4-reductase	-0.790644	0.00641265	224.1	350.3	NC	NotSig	NC
35166	GRMZM2G035503	hypothetical protein LOC100191418	-2.20124	2.64335e-10	108	507.9	Down	Down	NC
35182	GRMZM2G065899	hypothetical protein LOC100382185	-0.704075	0.00422565	232.7	295.2	NC	Down	NotSig
35184			Off-On	Off-On	0	47.6	OffOn	OffOn	OffOn
35217			-0.625268	0.000695605	168.2	200.8	Up	Up	Up
35245	GRMZM2G053507	WRKY69 - superfamily of TFs having WRKY and zinc f	-2.77724	3.81138e-05	145.7	325.8	NotSig	NotSig	Up
35269	GRMZM2G369742	VQ motif family protein	-1.4141	3.88777e-05	331.7	560.8	Up	Down	Down
35281	GRMZM2G149636		-2.81667	0.000313277	301.4	772.6	Up	OffOn	OffOn
35282	GRMZM2G113158		-1.28498	0.0140582	298.3	363.3	Up	Down	Down
35407	CF049586		-0.639289	0.00243291	214.4	292	Down	Up	NC
35466	GRMZM2G178906		-0.927626	0.0236633	145.1	158.4	NotSig	NotSig	NotSig
35561	GRMZM2G374629	hypothetical protein LOC100277582	-1.13392	0.00609719	1684.1	1217.4	NotSig	Down	Down
35573	GRMZM2G104876	glycine-rich protein A3	-1.92465	0.0031646	1214.1	1165.3	NotSig	NotSig	Down
35591	GRMZM2G006977	hypothetical protein LOC100383926	-1.23946	3.67101e-05	79.3	89.3	Up	OffOn	OffOn
35698	GRMZM2G392794		-0.673184	6.26476e-05	155.7	248.5	Down	NotSig	NotSig
35727			Off-On	Off-On	0	50.1	OffOn	OffOn	OffOn
35760			Off-On	Off-On	0	48.5	NotSig	OffOn	NotSig
35761	GRMZM2G169020	hypothetical protein LOC100194403	-1.64028	0.00363298	666.9	946	NotSig	Down	NotSig
35874	GRMZM2G400175	unknown function	-0.810748	0.000246365	67.5	106.1	Down	NC	NotSig
36175			-1.47657	4.62527e-06	110.8	211.5	Up	NotSig	Up
36214	GRMZM2G161905	Glutathione S-transferase GST 25 Fragment (EC 2.5.	Off-On	Off-On	0	51.5	NotSig	OffOn	OffOn
36234			-1.14646	0.00132709	217.3	321.9	Up	OffOn	Down
36244	GRMZM2G380377	DRE-binding protein 4	Off-On	Off-On	0	68.1	NotSig	OffOn	OffOn
36275	GRMZM2G159477	hypothetical protein LOC100216915	-1.04518	0.00599776	81.9	107.8	Up	Down	NotSig
36301	GRMZM2G456023		Off-On	Off-On	0	50.7	NC	NC	NotSig
37754	GRMZM2G144024		-2.49719	0.00021901	64.8	259.5	Up	Down	Up
36361	GRMZM2G135743		-1.3005	0.00101675	2212.1	3468.5	NotSig	Down	NC
36374			Off-On	Off-On	0	46.7	OffOn	OffOn	OffOn
36396	GRMZM2G105987	NHL25	-2.84175	0.00709392	351.2	396.9	NotSig	NotSig	NotSig
32031			Off-On	Off-On	0	46.4	OffOn	OffOn	OffOn
36464	GRMZM2G058702	hypothetical protein LOC100272519	Off-On	Off-On	0	46.3	OffOff	OffOff	OffOff
36494	GRMZM2G128268	Putative uncharacterized protein	-0.868672	4.37816e-05	118.2	142.5	NC	NotSig	Up
36544	GRMZM2G150932	casein kinase I isoform delta-like (LOC100285265),	-1.01551	0.000111153	178.8	259.1	Up	NotSig	Up
36575			-2.00104	0.000290028	111.2	238	Up	NotSig	NotSig
37885			-1.48742	0.0181685	110.9	337.6	Up	OffOn	OffOn
36610	GRMZM2G136831	hypothetical protein LOC100276499	-0.617079	0.0170828	3556.4	6291.9	Down	Down	NC
36673	GRMZM2G382785	hypothetical protein LOC100274392	-0.752173	7.28446e-05	71.4	98.2	NotSig	NotSig	NotSig
36712	GRMZM5G805609	glucan endo-1,3-beta-glucosidase 7	-1.15751	0.00329855	148.5	119.5	NotSig	OffOn	OffOn
36743	GRMZM5G882821	hypothetical protein LOC100193971	Off-On	Off-On	0	45.8	OffOn	OffOn	OffOn
36759			Off-On	Off-On	0	47.3	OffOn	OffOn	NC
36815	GRMZM2G171428		-0.624337	0.00110462	137.8	167.9	NC	NotSig	NC
36864	GRMZM2G006977	hypothetical protein LOC100383926	-1.54346	0.00486087	181.6	233.9	NotSig	OffOn	Down
38170	GRMZM2G076584	hypothetical protein LOC100384311	-2.08105	0.0216068	164.7	159.5	Up	NotSig	NotSig
36984	GRMZM2G054852		Off-On	Off-On	0	47	OffOn	OffOn	OffOn
38338	GRMZM2G091201	DNA binding protein	-2.22206	0.00440957	97.3	225.1	Up	NotSig	NotSig
37043	GRMZM2G171600	hypothetical protein LOC100384320	-1.52483	1.69611e-05	100.7	189.3	Up	NotSig	NotSig
4294			Off-On	Off-On	0	63.4	NotSig	OffOn	OffOn
37113	GRMZM2G153683	hypothetical protein LOC100217287	-1.66399	5.78377e-06	474.3	727.4	NC	NotSig	NC
37232	GRMZM2G023285		-1.44911	0.000456999	149.5	388.3	NotSig	NotSig	Up
37244	GRMZM2G053987	Putative uncharacterized protein	-1.99081	3.96738e-05	171.9	319.7	NotSig	Down	Up
38458			-1.13927	0.000967857	93.9	174.7	Up	Down	NotSig
37258	GRMZM2G449681	WRKY53 - superfamily of TFs having WRKY and zinc f	-2.50635	0.00115972	791.4	1050.4	Up	Down	Down
37354	GRMZM2G417954	viviparous-14	Off-On	Off-On	0	52.3	OffOn	OffOn	OffOn
37480			-1.2369	0.000190424	55.3	103.8	OffOn	OffOn	OffOn
37518	GRMZM2G006977	hypothetical protein LOC100383926	-1.61318	0.000688028	164.7	176.6	Up	OffOn	NotSig
37525	GRMZM5G876379	hypothetical protein LOC100274220	-0.878028	0.00113343	1188	1456.4	NC	Up	NC
37529	GRMZM2G128971		-1.88522	0.000139546	144.4	246.4	NotSig	NotSig	OffOn
38528	GRMZM2G120539	AMP binding protein	-2.32573	0.00594543	1837.8	1825.2	NotSig	NotSig	Down
37625	GRMZM2G030099	hypothetical protein LOC100191682	-2.97162	0.004149	265.9	644	Up	Down	NotSig
38775	GRMZM2G008216	putative cytidine deaminase	-0.633156	0.00407492	56	72.2	NotSig	OffOn	OffOn
37962	GRMZM2G162200		Off-On	Off-On	0	45.8	OffOn	OffOn	OffOn
38070	GRMZM2G003682	nematode-resistance protein	-1.3106	0.00830916	234.7	284.8	Up	OffOn	OffOn
38093	TC293146	unknown function	-1.06919	6.11503e-05	63.4	120.6	NotSig	OffOn	Down
38137	GRMZM2G064437	hypothetical protein LOC100193474	-0.855568	0.0141169	95	102.6	NotSig	Up	NotSig
38184	GRMZM2G133781	hypothetical protein LOC100272870	Off-On	Off-On	0	54.9	NotSig	OffOn	NotSig
38272	GRMZM2G053987	Putative uncharacterized protein	-1.70068	8.70693e-07	112.4	229	NotSig	Down	NotSig
38291	GRMZM2G046900	hypothetical protein LOC100278972	-0.644095	0.00420668	88.5	128.6	NC	NotSig	NC
38304	GRMZM2G136534	hypothetical protein LOC100192482	-0.652924	0.00267158	381.6	482.3	NotSig	Up	Up
38311	GRMZM2G368827	LOC100282584	Off-On	Off-On	0	86.7	OffOn	OffOn	OffOn
39638			-2.11063	0.000332368	217.6	409.4	NotSig	NotSig	NotSig
38342	GRMZM2G146589	hypothetical protein LOC100273907	Off-On	Off-On	0	47.6	OffOn	OffOn	OffOn
38381	GRMZM2G091540	hypothetical protein LOC100304432	-1.8029	0.0339822	998.9	1885.2	Up	Down	NotSig
38451	GRMZM2G122277	hypothetical protein LOC100382337	-0.59446	0.00298453	65.9	74.5	Up	NotSig	Up
38475	GRMZM2G083759	signal transducer (LOC100281544), mRNA	Off-On	Off-On	0	48.7	OffOff	OffOff	OffOff
38490	GRMZM2G036464		Off-On	Off-On	0	50.4	OffOn	NotSig	OffOn
38509	GRMZM2G024865	LOC100283156	-0.681362	0.00300532	280.4	350	NotSig	NotSig	NC
38624	GRMZM2G703858	hypothetical protein LOC100275697	-0.743254	0.00901262	86.1	106.2	NC	Down	NotSig
38627	GRMZM2G143640		-2.31818	0.0210628	213.2	369.7	Up	NotSig	NotSig
38655	GRMZM2G050734	LOC100281409	-0.83281	0.0222296	629.3	755.6	NotSig	NotSig	NC
38702	AC233887.1_FGT006		-0.847226	0.0397641	474	691.8	NotSig	NotSig	NotSig
38713	GRMZM2G045781		-1.51046	1.39591e-07	1341.9	3676.1	Down	Down	NotSig
40507	GRMZM2G137046	LOC100286123	-1.6721	3.12255e-05	69.7	166	Up	OffOn	OffOn
38832	GRMZM2G009045		-0.818404	0.000118532	57.7	86.6	NotSig	OffOn	NC
38874	GRMZM2G001915	hypothetical protein LOC100274176	-2.55473	4.44889e-05	368.2	978.2	NotSig	NotSig	NotSig
36954	GRMZM2G168917	Leucine-rich repeat receptor protein kinase EXS	Off-On	Off-On	0	52.6	OffOn	OffOn	OffOn
39092	GRMZM2G016370	hypothetical protein LOC100193306	Off-On	Off-On	0	55.3	OffOff	OffOff	OffOff
39104	AC213521.3_FGT005		-1.0657	0.00148204	328.1	433.6	NotSig	Up	Up
39138	GRMZM2G043396	hypothetical protein LOC100276683	-1.4963	7.32352e-06	366.8	513.1	Up	Down	NotSig
39245	GRMZM2G149553	hypothetical protein LOC100384850	-1.3292	2.19927e-05	263.8	593.9	Up	Down	NC
39254	GRMZM2G083239		Off-On	Off-On	0	47.2	OffOn	OffOn	OffOn
39275	GRMZM2G124066	hypothetical protein LOC100194373 (LOC100194373),	Off-On	Off-On	0	49.3	NotSig	NotSig	NotSig
40912	GRMZM2G020523	hypothetical protein LOC100272496	-0.970829	0.000395692	115.5	163.6	NotSig	OffOn	OffOn
39368	GRMZM2G426336	hypothetical protein LOC100191536	-1.13453	0.0401967	294.8	257	NotSig	NotSig	Down
6428			Off-On	Off-On	0	52.2	OffOn	OffOn	OffOn
39437	GRMZM2G134863	hypothetical protein LOC100384730	-0.74546	0.00264731	129.2	153	NC	NC	NC
39510	AC225718.2_FGT006		-2.61483	0.00394475	1212	1452.8	Up	Down	NotSig
39557	GRMZM2G067373		-0.648938	0.000210396	501.4	662.5	NC	NC	Up
39592	GRMZM2G172081		Off-On	Off-On	0	45.7	OffOn	OffOn	OffOn
39604	GRMZM2G072518	Putative uncharacterized protein	Off-On	Off-On	0	50	NotSig	OffOn	NotSig
39610	GRMZM2G309327	hypothetical protein LOC100273276	-1.19558	0.000523614	411	530	Up	Down	NotSig
39709			Off-On	Off-On	0	50.1	OffOn	NC	NotSig
39733	GRMZM2G117956	proline oxidase	Off-On	Off-On	0	50.8	OffOn	OffOn	NotSig
39735	GRMZM2G045215	anther-specific proline-rich protein APG	Off-On	Off-On	0	60.9	OffOn	OffOn	OffOn
39800			Off-On	Off-On	0	53.2	NC	NotSig	OffOn
39833	GRMZM2G146020	hypothetical protein LOC100193330	Off-On	Off-On	0	56.1	OffOn	OffOn	OffOn
39841	GRMZM5G825321	hypothetical protein LOC100382187	-1.03589	2.46402e-05	642.3	1472.8	Down	Down	NC
39885	GRMZM2G092923	LOC100280768	-0.775439	0.0034161	625.8	866.1	NotSig	Up	NotSig
39947	GRMZM2G374827		Off-On	Off-On	0	45.7	OffOn	OffOn	OffOn
39985	GRMZM2G092817	LOC100280732	-1.00752	0.000137342	398.5	447.6	Up	NC	NC
40036	GRMZM2G031580	hypothetical protein LOC100383996	-0.655662	0.0163551	58.6	66.7	NotSig	NC	OffOn
40100	GRMZM2G401026	hypothetical protein LOC100275407	-1.5829	0.00252335	754.1	1139.3	Up	Down	NotSig
40118			Off-On	Off-On	0	48.6	OffOn	OffOn	OffOn
40122	GRMZM2G022782	hypothetical protein LOC100383467	-0.902273	0.00041519	170.3	214	NotSig	NC	NotSig
40288	GRMZM2G092759	hypothetical protein LOC100272935	-0.754708	0.0229862	328.3	397.5	NotSig	NotSig	Down
40368	GRMZM2G069018	hypothetical protein LOC100193039	-1.54281	0.00475586	1679.5	1829.5	Up	NotSig	NotSig
40460			Off-On	Off-On	0	46.3	NC	NC	NC
40487	GRMZM2G361210		Off-On	Off-On	0	60.2	NotSig	OffOn	NotSig
40539	GRMZM2G433598		-1.27053	0.00178022	113.6	205	Up	NotSig	Up
40544	GRMZM2G129140		-1.60358	7.50136e-06	101.7	208.5	Up	Down	NotSig
40557	GRMZM2G143460		-0.875252	0.000189804	178.7	374.8	NC	NotSig	NC
40648			Off-On	Off-On	0	55.6	NotSig	NotSig	NotSig
40657	GRMZM2G028286		-0.656015	0.000570521	452	562.4	NotSig	Down	Down
40680			Off-On	Off-On	0	150.7	Down	Up	NC
40705	GRMZM2G004396	hypothetical protein LOC100276777	-0.83185	0.00313148	503.4	668.1	Up	NotSig	NotSig
40735	GRMZM2G393337	hypothetical protein LOC100280335	-0.676324	0.00108731	282.5	360.4	Up	Up	NC
40743	GRMZM2G044382	catalytic/ protein phosphatase type 2C	-0.632384	0.00540628	140.6	213.2	NC	NC	NotSig
40800	GRMZM2G016462	hypothetical protein LOC100276833	-2.02328	7.51565e-09	42.9	159.6	Up	Down	Down
40824	GRMZM2G431350	hypothetical protein LOC100194168	-1.317	1.82332e-05	133.5	250.9	NC	Down	Down
40893	GRMZM2G093826	Putative uncharacterized protein	-1.70133	1.73797e-06	184.1	276.5	Up	OffOn	OffOn
41357	GRMZM2G106950	hypothetical protein LOC100382674	-1.80205	4.27225e-05	57.4	137	Up	OffOn	OffOn
40921	GRMZM2G145909	hypothetical protein LOC100278375	Off-On	Off-On	0	51.9	OffOn	OffOn	OffOn
41563	GRMZM2G167560	hypothetical protein LOC100193195	-0.611071	0.0226382	177.1	244.4	Up	Up	Up
40949	GRMZM2G143204	hypothetical protein LOC100191170	-1.59555	6.90943e-06	77.6	127.7	NotSig	OffOn	OffOn
41002	GRMZM2G122280	Putative uncharacterized protein	Off-On	Off-On	0	54.1	OffOn	OffOn	OffOn
41009	GRMZM2G381576		-0.647563	0.0434429	896.4	942.7	Up	Down	Down
41010	GRMZM2G038677	hypothetical protein LOC100193573	-1.693	0.0079128	112.4	203.5	Up	Down	NotSig
41063	GRMZM2G037452	Putative uncharacterized protein	-0.92904	8.43545e-06	48.1	75.9	OffOn	OffOn	OffOn
41067			Off-On	Off-On	0	52.1	NotSig	OffOn	OffOn
41128	GRMZM2G127393		-0.715758	0.00124387	108.7	159.7	Down	Up	NotSig
41148	GRMZM2G474092	hypothetical protein LOC100276434	Off-On	Off-On	0	49.3	OffOn	OffOn	OffOn
41184	GRMZM2G141456	hypothetical protein LOC100191620	Off-On	Off-On	0	51.1	OffOn	OffOn	NotSig
41212	GRMZM2G470882	hypothetical protein LOC100272664	-2.21745	0.00285041	638.7	2575.1	Up	Down	NotSig
41247	GRMZM2G112629	hypothetical protein LOC100272488	-0.666146	0.00266388	58	84.7	NotSig	OffOn	OffOn
41264	GRMZM2G300135	physical impedance induced protein2 (piip2), mRNA	-2.20111	0.0323692	2993.6	2155.9	NotSig	NotSig	NotSig
41300	GRMZM2G179325		-1.25917	1.78466e-05	742	1329.8	NotSig	NC	Up
41788	GRMZM2G031447	LOC100283375	-2.45209	0.00239205	512.8	1116.2	Up	NotSig	NotSig
41448			-1.22773	0.00053789	323	556.1	NC	NotSig	Down
41461	GRMZM2G006721	D-type cyclin	-1.10569	0.000278733	898.8	1172.8	Up	Down	Up
41501	GRMZM2G028556	glutathione transferase7	Off-On	Off-On	0	48.5	NC	OffOn	OffOn
37564			Off-On	Off-On	0	47	OffOn	OffOn	OffOn
41545	GRMZM2G042107	hypothetical protein LOC100383028	Off-On	Off-On	0	62.5	OffOff	OffOff	OffOff
41548	GRMZM2G055469	hypothetical protein LOC100192968	Off-On	Off-On	0	62.4	NC	OffOn	NotSig
41557	GRMZM2G101245	hypothetical protein LOC100191690	-2.09462	0.000701101	238.6	319.1	Up	NotSig	OffOn
41564	GRMZM2G023204	hypothetical protein LOC100382546 (LOC100382546),	-0.759093	0.00726614	212.3	259	NotSig	NC	NC
41577	GRMZM2G478553	hypothetical protein LOC100384058 (LOC100384058),	-0.982929	0.0013705	77.5	85.8	NC	OffOn	OffOn
41632	GRMZM2G065893	hypothetical protein LOC100279516	-0.86527	8.72544e-05	346.9	487.8	Up	NC	Up
41676	GRMZM2G129302	glycosyltransferase 5	-0.60702	0.00583903	355.6	424.6	NotSig	Down	NotSig
41699	GRMZM2G073310		Off-On	Off-On	0	48.7	NotSig	OffOn	Up
41719	GRMZM2G164405	Acc synthase	-2.17982	5.23183e-07	87.2	152.8	Up	OffOn	OffOn
41733	GRMZM2G158045	hypothetical protein LOC100193511	-0.98412	0.000296529	90.5	146.4	NotSig	NC	NC
41855	GRMZM2G119705	hypothetical protein LOC100192066	-1.41982	0.000785957	69.9	133.3	Up	OffOn	Down
4344			Off-On	Off-On	0	46.3	OffOn	OffOn	OffOn
41803			Off-On	Off-On	0	48.5	OffOff	OffOff	OffOff
41844	GRMZM2G082191		-0.716954	0.00157929	91.6	129.1	NC	OffOn	NotSig
42007	GRMZM2G043291	LOC100282747	-1.38888	0.00145051	262.6	342.1	Up	NotSig	NotSig
41881	GRMZM2G131055	hypothetical protein LOC100279381	-1.02422	0.000275046	61	80.1	OffOn	OffOn	OffOn
41927			-2.07912	8.22483e-05	409.9	505.5	Up	OffOn	OffOn
41949	GRMZM2G163200	hypothetical protein LOC100279363 (LOC100279363),	-0.755524	0.00957551	220.1	192	Up	OffOn	Down
41965	GRMZM2G089836	Beta-fructofuranosidase 1	-0.722264	0.0318242	201.5	351.5	NotSig	NotSig	Down
42057	GRMZM2G041549	hypothetical protein LOC100191865	-0.652329	0.0367708	456.3	514	Up	NotSig	NotSig
42167	GRMZM2G446515	hypothetical protein LOC100192608	-1.41205	0.000191776	324.9	409.8	Up	Down	Down
42224			-0.849874	0.00104964	405.1	464.1	Down	NC	NC
42360	GRMZM2G029219	carbohydrate transporter/ sugar porter/ transporte	-1.35724	0.00141983	464.1	745.1	NotSig	Down	Down
42425	GRMZM2G010491	hypothetical protein LOC100381464	Off-On	Off-On	0	50.6	OffOn	OffOn	OffOn
42463	GRMZM2G041418	hypothetical protein LOC100279865 (LOC100279865),	Off-On	Off-On	0	57	NotSig	Up	NC
42490	GRMZM2G150932	casein kinase I isoform delta-like (LOC100285265),	-1.00302	0.00013146	106.2	136.6	Up	NotSig	Up
42656	GRMZM2G061469	LOC100281575	-0.890418	0.00160977	1153	1973.2	Up	Down	Down
42690	GRMZM2G009837		-1.35829	0.00269114	390.4	1269.7	NotSig	Down	Up
42806	GRMZM2G135839		-0.771864	0.00138341	228	347.4	NotSig	NC	NC
42854	GRMZM2G173209	adenylate kinase	-1.2914	1.05579e-06	113.1	275.9	NC	OffOn	NotSig
42856	GRMZM2G462118		-1.71735	0.00489944	179.7	210.1	NotSig	Up	NotSig
42907	GRMZM5G801436		Off-On	Off-On	0	47.7	OffOn	NotSig	OffOn
42912			-0.940771	0.0010618	90.5	120.8	NotSig	OffOn	NC
42936	GRMZM2G106819	hypothetical protein LOC100381528	-1.67262	0.00291971	498.5	310.3	Up	NotSig	NotSig
42941	GRMZM2G051619	gibberellin 2-beta-dioxygenase	-2.29628	0.012905	344.5	884	Up	NotSig	NotSig
42968	GRMZM2G414540	syntaxin 121	-1.98936	0.00177892	231.5	318.7	Up	NotSig	NotSig
43030	GRMZM2G070849	hypothetical protein LOC100274036	Off-On	Off-On	0	56.2	OffOn	OffOn	OffOn
43070	GRMZM2G020054	hypothetical protein LOC100278463 (LOC100278463),	-2.73349	0.00126387	11692.8	13615.8	Up	Down	Down
43216	GRMZM2G177867	hypothetical protein LOC100304348	-1.05268	0.0354435	116.1	81.7	NotSig	NotSig	NotSig
43342			Off-On	Off-On	0	49.7	OffOn	OffOn	OffOn
43376	GRMZM2G436295		Off-On	Off-On	0	54.9	OffOn	OffOn	OffOn
43585	GRMZM2G447447		-0.591486	0.00162106	374.1	955.7	Down	Down	Down
43639	GRMZM2G177631	cellulose synthase8	-0.961934	0.000689708	262.8	277.3	Up	NC	NC
43654	GRMZM5G891282	ribose-5-phosphate isomerase	-1.91498	0.000100737	1456.6	3183.2	NotSig	Down	Up
43657	GRMZM5G835235	LOC100283734	-1.1673	0.00066992	298.6	512.7	Up	NotSig	Up
43701	GRMZM2G168416	LOC100283086 (pco084622), mRNA	Off-On	Off-On	0	48.6	OffOn	OffOn	OffOn
43741	GRMZM2G038183	hypothetical protein LOC100275604	-1.52983	0.00502566	284.8	409.9	NotSig	NotSig	NotSig
43825	GRMZM2G127695	hypothetical protein LOC100272690	-0.6419	0.00286096	93.2	143	NotSig	OffOn	Down
43986	GRMZM2G004160	chemocyanin	-1.0786	0.00649153	562.1	612.4	Up	OffOn	Down
44042	GRMZM2G306806	hypothetical protein LOC100194401	-0.701844	5.79339e-06	280.4	425.3	Down	Down	Down
44268			-0.968817	0.000697468	57.5	86.2	OffOn	OffOn	OffOn
44303	GRMZM2G009530		Off-On	Off-On	0	47.8	OffOn	OffOn	OffOn
44305	GRMZM2G406099	hypothetical protein LOC100277139	-0.953498	0.000697814	294.8	496	NotSig	NotSig	Up
44349	GRMZM2G094900		-0.902562	0.00669794	158.5	294	NotSig	NC	Up
44399	GRMZM2G017170		-1.12834	0.0452597	292.6	377.4	Up	OffOn	OffOn
44475	GRMZM5G852663	cytochrome P450 CYP734A7	-1.49304	3.26413e-05	65.1	129.5	OffOn	OffOn	OffOn
44509	GRMZM2G129304	hypothetical protein LOC100383590	-1.40343	2.7351e-06	164.4	422.7	NotSig	NotSig	Up
44510	GRMZM2G470075	Putative uncharacterized protein	-1.22932	0.00124855	870.7	1381.7	Up	OffOn	Down
44555	GRMZM2G049109		-1.38694	3.96265e-05	59	159.1	NC	NC	Up
44599	GRMZM2G055698	hypothetical protein LOC100383023	-2.27396	0.00548036	304.5	477.1	Up	NotSig	Down
44777			Off-On	Off-On	0	92.1	OffOff	OffOff	OffOff
44783	GRMZM2G146108	Putative auxin-induced protein family	-4.30141	1.48747e-07	281.9	782.5	Up	OffOn	NotSig
44860	GRMZM2G042101	DNA binding protein (LOC100286033), mRNA	Off-On	Off-On	0	47.6	OffOn	OffOn	OffOn
44901	GRMZM2G099305		-1.99267	2.55943e-06	331.5	1194.5	NotSig	Down	OffOn
44994	GRMZM2G178546		-0.990513	4.04251e-05	303.5	365.3	NC	NC	Down
45025	GRMZM2G023528	LOC100280887	Off-On	Off-On	0	48.7	OffOn	OffOn	OffOn
45067	GRMZM2G123450		-1.13161	2.09026e-06	340.2	507.1	NC	OffOn	OffOn
45111			-0.739048	0.0259964	315.6	378.8	NotSig	NotSig	NotSig
