# Supplementary material for: Transcriptomes and Proteomes Define Gene Expression Progression in Pre-meiotic Maize Anthers
Source: G3 (Bethesda). 2014 Jun 1;4(6):993–1010. doi: 10.1534/g3.113.009738 (PMC4065268; doi:10.1534/g3.113.009738)
Supplement: Supporting Information [file supp_4.6.993_TableS13.zip › TableS13/READ_ME.txt]

Table S13   
Transcripts enriched in or specific to mac1 over wild type at 0.4 mm. This list may contain AR markers (as there are excess AR in mac1 compared to wild type) and pluripotency markers for the L2-d cell type. 
