# Supplementary material for: Transcriptomes and Proteomes Define Gene Expression Progression in Pre-meiotic Maize Anthers
Source: G3 (Bethesda). 2014 Jun 1;4(6):993–1010. doi: 10.1534/g3.113.009738 (PMC4065268; doi:10.1534/g3.113.009738)
Supplement: Supporting Information [file supp_4.6.993_TableS13.zip › TableS13/TableS13.xlsx]

## Sheet: UP or ON mac1 0.4
Feature ID	Protein ID	Annotation	Fold Change 0.4 mm MAC1 : WT	pvalue 0.4 mm MAC1 :WT	0.4 mm MAC1	0.4 mm WT	UP/DOWN EE:WA	UP/DOWN AR:WA	UP/DOWN TAP:WA
13			On-Off	On-Off	46.6	0	0.179627	-0.0377963	-0.0350748
29	GRMZM2G175761	pollen-specific protein SF3	On-Off	On-Off	138.4	0
46	GRMZM2G430995	xyloglucan galactosyltransferase KATAMARI 1	On-Off	On-Off	50.5	0	0.234958	-0.0974596	-0.0380989
51			On-Off	On-Off	46.6	0	0.294796	0.161808	0.327532
52	GRMZM2G073054	Starch branching enzyme IIa Fragment (EC 2.4.1.18)	0.596592	0.00405047	413.8	339.5	0.0748822	-1.35214	-1.46106
61	GRMZM5G874756	ATPase, coupled to transmembrane movement of subst	0.629137	0.000506282	102.6	77.7	-0.0482014	-0.219696	-0.221568
62	GRMZM2G089365	fructose-bisphosphate aldolase	On-Off	On-Off	47.4	0	0.449229	0.0244675	0.138279
131	GRMZM2G059851	heat shock factor protein 2	On-Off	On-Off	46.3	0
144	GRMZM2G133806	Protein IAL1 (IG1/AS2-like protein 1)	0.608307	0.0108849	167.7	121.8	0.571871	-1.18489	-0.489117
157			On-Off	On-Off	56.2	0	0.574527	1.94038	0.814647
199	GRMZM2G158647		0.82852	0.000349193	281.4	176.9	0.258928	-0.625243	-0.332076
203	GRMZM2G175593	mitochondrial chaperone BCS1	On-Off	On-Off	47.6	0	0.177672	0.0203793	-0.0203003
204	GRMZM2G142870		On-Off	On-Off	48.8	0	0.153195	0.542227	0.0708573
210	GRMZM2G452526	F-box domain containing protein	On-Off	On-Off	49.6	0	0.189688	0.112852	0.284371
221	GRMZM5G832491		1.34477	0.000127163	3251.2	1842.1	-0.51005	-2.30336	-0.964573
229	GRMZM2G014826	UPF0497 membrane protein 13 (Protein salicylic aci	On-Off	On-Off	43.8	0
231	GRMZM2G080912	hypothetical protein LOC100383562	On-Off	On-Off	48.5	0	0.0795567	0.237272	0.242254
241	GRMZM2G042278	hypothetical protein LOC100383982	On-Off	On-Off	47.4	0	-0.0319189	0.226191	0.134289
242	GRMZM2G148937	hypothetical protein LOC100279305	On-Off	On-Off	43.7	0	-0.0834903	-0.00881323	0.171802
309	GRMZM2G031656		On-Off	On-Off	55.6	0	0.401478	0.107557	0.722874
490	GRMZM2G128485	hypothetical protein LOC100194212	On-Off	On-Off	53	0	-0.0676914	-0.0333427	-0.121087
530	GRMZM2G072894		On-Off	On-Off	53.8	0	0.220417	0.115038	0.179723
535	GRMZM2G146761	Putative uncharacterized protein	On-Off	On-Off	49.8	0	0.138956	0.133907	0.104256
546	GRMZM2G005869	LOC100281573	On-Off	On-Off	50.7	0	0.10511	0.100168	0.0580122
577	GRMZM2G139657	auxin-independent growth promoter-like protein	On-Off	On-Off	52.1	0	0.0408311	0.568967	0.0256566
620	GRMZM2G006745	ERF/AP2 domain containing transcription factor	On-Off	On-Off	53.1	0	0.193171	0.243355	-0.0117991
628	GRMZM2G362726		On-Off	On-Off	53.1	0	-0.175536	-0.0515357	-0.186852
644			On-Off	On-Off	62.7	0	0.150003	0.201775	0.0361842
659			On-Off	On-Off	47.8	0
666			0.601955	0.000169917	77.3	57.4	-0.111258	-0.0913439	-0.291769
707	GRMZM2G127160	hypothetical protein LOC100272716	On-Off	On-Off	54.1	0	-0.0140769	0.113659	-0.211477
757	GRMZM2G048635	hypothetical protein LOC100193232	On-Off	On-Off	61.4	0
774	GRMZM5G827174		0.899797	5.39197e-06	154.3	92	0.284708	0.316005	-0.427385
779	GRMZM2G332495	hypothetical protein LOC100279612	On-Off	On-Off	47.1	0	-0.129983	0.257988	0.0858063
828			On-Off	On-Off	48.7	0	0.0323017	0.0521865	0.187763
834			On-Off	On-Off	48.2	0
863	GRMZM2G059167		On-Off	On-Off	47.6	0	-0.0408802	0.0870525	-0.115809
909			On-Off	On-Off	47.2	0	0.322639	0.140332	0.155795
926			0.702207	0.00643154	124.8	104.2	-1.13145	-0.437639	-0.632406
1013	GRMZM2G050714	hypothetical protein LOC100279523	On-Off	On-Off	49	0	0.00553475	0.261071	0.0950731
1036	GRMZM2G172152	hypothetical protein LOC100277533	On-Off	On-Off	50.2	0
1050	GRMZM2G429940	CBL-interacting serine/threonine-protein kinase 15	On-Off	On-Off	48.8	0	-0.0738091	-0.00782049	-0.0492154
1064	GRMZM5G872373	hypothetical protein LOC100273360	On-Off	On-Off	52.3	0	0.121287	0.0555854	0.150551
1084	GRMZM2G011631		On-Off	On-Off	54.6	0	-0.252179	-0.431329	-0.345357
1092			On-Off	On-Off	53.2	0	-0.198802	0.00789535	0.0536798
1099	GRMZM2G078890	LOC100285419	On-Off	On-Off	51.5	0	0.0759008	0.118443	0.159003
1137			On-Off	On-Off	46.8	0	0.142329	0.224985	-0.0120373
1150	GRMZM2G147377		On-Off	On-Off	47.6	0	-0.00796954	-0.0296476	-0.152399
1177	GRMZM5G838403		On-Off	On-Off	45.3	0	0.0482231	0.025498	0.157746
1178	GRMZM2G142207		0.623077	0.000832952	104.1	76.9	0.785377	-0.623574	-0.128614
1202			On-Off	On-Off	48.2	0
1238	GRMZM2G022856		0.727753	1.30098e-05	353.9	274.2	-0.432956	-1.77509	-2.04698
1262			On-Off	On-Off	52.3	0	0.315194	-0.184687	-0.0636345
1280			On-Off	On-Off	47.7	0
1298	GRMZM2G041881	hypothetical protein LOC100192047	On-Off	On-Off	50.3	0	0.210356	0.0345949	0.293058
1314	GRMZM2G171469	hypothetical protein LOC100194226	On-Off	On-Off	51.2	0	0.00330017	0.255352	0.363129
1323	GRMZM2G301647		0.831222	0.00019027	131.9	100	-0.0334162	-0.136196	-0.167138
1334	GRMZM2G314679	LOC541628	On-Off	On-Off	46.3	0	-0.0440601	0.283122	0.0860162
1349			On-Off	On-Off	48.3	0
1353	GRMZM2G113899		On-Off	On-Off	44.4	0	-0.251596	-0.49729	-0.481767
1394	GRMZM2G180716	hypothetical protein LOC100193538	On-Off	On-Off	54.1	0	-0.0452997	-0.160434	0.0329272
1412	GRMZM2G121621	hypothetical protein LOC100191500	0.848315	6.93838e-06	93.6	75.9	-0.164494	-0.372986	-0.360938
1413	GRMZM2G092823		On-Off	On-Off	49.2	0	0.0389869	-0.106105	0.120664
1418	GRMZM5G866678		On-Off	On-Off	48.9	0	0.0629535	0.08465	-0.0877711
1423	GRMZM2G033962		On-Off	On-Off	45.2	0
1435			On-Off	On-Off	49	0	0.139414	0.0823711	0.0420896
1438	GRMZM2G140582	hypothetical protein LOC100384252	On-Off	On-Off	48.1	0	-0.00302956	-0.0500692	0.139313
1440	GRMZM2G414537	hypothetical protein LOC100303820	On-Off	On-Off	46.2	0
1450	GRMZM2G150901	hypothetical protein LOC100277366	On-Off	On-Off	49.7	0
1458	GRMZM2G141009	UMP/CMP kinase1	On-Off	On-Off	56.3	0
1509			On-Off	On-Off	48.3	0	0.181013	0.171111	-0.197377
1517			On-Off	On-Off	49.9	0	0.110093	0.0765711	-0.237936
1520	GRMZM2G040017	LOC541635	On-Off	On-Off	49.8	0	-0.124188	-0.286674	-0.238882
1557	GRMZM2G575038	hypothetical protein ZeamMp153	On-Off	On-Off	54.7	0	0.70768	1.11024	0.820723
1572	GRMZM2G033820	phospholipase A2	On-Off	On-Off	45.2	0	0.101668	0.0870525	-0.119616
1583	GRMZM2G164835		On-Off	On-Off	46	0	-0.0767983	0.0191189	-0.246152
1596	GRMZM2G105909		On-Off	On-Off	47.9	0	0.181724	0.0301336	-0.0708747
1597	GRMZM2G098545	ATP-dependent protease Clp ATPase subunit	On-Off	On-Off	50.8	0	0.283114	-0.0181624	0.242441
1635	GRMZM2G453438	hypothetical protein LOC100384693	On-Off	On-Off	44.4	0	-0.0866088	0.153847	0.011851
1668	GRMZM2G404888	hypothetical protein LOC100275710 (LOC100275710),	On-Off	On-Off	47.9	0	0.0216313	-0.0302679	-0.0699384
1675	GRMZM2G086636	hypothetical protein LOC100279736	On-Off	On-Off	44.1	0
1690	GRMZM2G083788		0.698648	0.000754517	271.2	180.9	-0.3462	0.0498438	-1.13312
1694	GRMZM5G870932	hypothetical protein LOC100279748	0.912595	0.000146038	1037.8	584.5	-1.17302	-2.18953	-2.07905
1731			On-Off	On-Off	48	0	-0.177281	0.0640952	-0.0332099
1734	GRMZM2G049759		On-Off	On-Off	48.7	0	-0.0806973	0.450701	0.404307
1740	GRMZM2G046520	hypothetical protein LOC100274142	On-Off	On-Off	45.3	0
1751	GRMZM2G007160	hypothetical protein LOC100381431	On-Off	On-Off	56.5	0	-0.0314397	0.427971	-0.100512
1803	GRMZM2G009785	Probable tocopherol cyclase, chloroplastic Precurs	On-Off	On-Off	54.8	0	-0.0072196	0.1087	-0.0245476
1807			On-Off	On-Off	49.4	0	0.0746108	0.180636	0.327269
1815	GRMZM2G080586		0.612576	0.00128544	222.6	182	-0.576911	1.64759	0.231855
1816	GRMZM2G110153	MADS16	On-Off	On-Off	51	0
1818	GRMZM2G155111		On-Off	On-Off	47.8	0	0.296684	-0.042412	0.0868408
1834	GRMZM2G062504	Putative uncharacterized protein	0.845469	0.0129002	146.7	100.2	-0.607593	-0.67629	-0.647592
1854	GRMZM2G128969	hypothetical protein LOC100275204	On-Off	On-Off	52.3	0	0.23229	0.0257207	0.119072
1896	GRMZM2G123540	KOB1	On-Off	On-Off	51.7	0	0.288004	0.430017	0.40765
1899	GRMZM2G014043	hypothetical protein LOC100274826	On-Off	On-Off	49.7	0	-0.329617	-0.260836	0.0220232
1908	GRMZM2G003368		0.657485	0.0111144	110.2	119	-0.0652593	-1.18101	-1.42923
1910	GRMZM2G071021	cytosolic aldehyde dehydrogenase RF2C	0.714933	0.00164726	144.4	110.8	0.0739406	-1.13823	-1.21114
1937			On-Off	On-Off	48.6	0	-0.178899	-0.153389	-0.0807081
1950	GRMZM2G029514	hypothetical protein LOC100217224	On-Off	On-Off	46.3	0	0.172333	-0.0414202	-0.0611964
1952	GRMZM2G038821		On-Off	On-Off	47.7	0	-0.0451894	-0.0111168	-0.0333718
1958	GRMZM2G079112	hypothetical protein LOC100383088	On-Off	On-Off	52.5	0	-0.0196213	-0.0121489	0.156448
1959	GRMZM2G001973		On-Off	On-Off	49.5	0	0.434029	0.0812731	0.190394
1961	GRMZM2G057067		On-Off	On-Off	47.1	0	0.173143	0.301323	-0.0548622
1982			On-Off	On-Off	46.8	0
2034	GRMZM2G143655	PYM protein	On-Off	On-Off	45.2	0	0.209639	-0.0516239	0.322229
2047	GRMZM5G864133	hypothetical protein LOC100216927	On-Off	On-Off	45.5	0
2048	GRMZM2G341027	Putative uncharacterized protein	On-Off	On-Off	47	0
2052	GRMZM2G012213		On-Off	On-Off	46.8	0	0.14506	-0.0154193	0.194249
2082	GRMZM2G052844	hypothetical protein LOC100273574	0.629822	0.00239214	95.4	101.7	-0.694396	0.0822049	-0.817607
2105	GRMZM2G127756		On-Off	On-Off	66.8	0	0.205293	0.238736	0.371441
2113	GRMZM2G024563	hypothetical protein LOC100382707	On-Off	On-Off	49.1	0	-0.206782	0.0536718	-0.136003
2133	GRMZM2G056014		On-Off	On-Off	48.2	0	0.00491667	0.213276	0.181946
2141	GRMZM2G047800	hypothetical protein LOC100382854	On-Off	On-Off	47.1	0	0.0299439	-0.0186031	-0.277078
2142	GRMZM2G047759		0.991344	0.011377	213.4	116.8	-0.290494	-0.407856	-0.705223
2150	GRMZM2G112951		On-Off	On-Off	58.4	0
2169	GRMZM2G396856	Putative uncharacterized protein	On-Off	On-Off	48.5	0	0.218192	0.170939	0.0865725
2184	GRMZM2G004330		On-Off	On-Off	53.6	0	0.0839402	0.060174	-0.209031
2200	GRMZM5G856071		On-Off	On-Off	49.7	0	-0.0262221	0.273112	-0.058809
2217	GRMZM2G009928	hypothetical protein LOC100273825	On-Off	On-Off	48.7	0	-0.0875441	-0.0766671	0.227794
2237	GRMZM2G165931		On-Off	On-Off	51	0	-0.0555168	1.05213	0.226417
2281	GRMZM2G322817	hypothetical protein LOC100274866	0.774221	0.00378602	118.7	97.7	-0.256051	-0.957547	-0.70629
2299	GRMZM2G009387	hypothetical protein LOC100276741	0.788965	0.00929273	2932.6	2394.8	-0.367746	-1.3482	-0.284131
2300			On-Off	On-Off	46.2	0
2317	GRMZM2G369203		On-Off	On-Off	46.2	0	-0.0706712	0.0408484	-0.00770599
2319			On-Off	On-Off	53	0	0.128142	0.149075	0.0371097
2344	GRMZM2G129261	LOC542199	0.993181	0.00327578	966.8	537.7	-1.87789	-2.87912	-2.60372
2352			On-Off	On-Off	53.1	0	-0.141321	0.880499	0.153553
2376	GRMZM2G443495	hypothetical protein LOC100273549	On-Off	On-Off	46.4	0	0.206505	-0.114409	-0.00384946
2384	GRMZM5G852177		On-Off	On-Off	50.2	0
2390	GRMZM2G421690	hypothetical protein LOC100192076	On-Off	On-Off	45.7	0
2395			On-Off	On-Off	46.7	0	0.121478	0.238544	0.26452
2433	GRMZM2G131275		On-Off	On-Off	47.1	0
2445			On-Off	On-Off	46.3	0
2453	AC226235.2_FGT001		On-Off	On-Off	49.5	0	-0.142655	0.158732	0.0834119
2490			On-Off	On-Off	49.7	0	-0.0300578	0.00196625	0.0458937
2495	GRMZM2G336678		On-Off	On-Off	49.9	0	0.320644	0.505595	0.0891055
3547	GRMZM2G335618	glutathione transferase19	2.2415	3.16836e-06	816.9	178.9	-0.65047	-1.10635	-1.25911
2534			On-Off	On-Off	49.7	0	-0.272197	-0.109426	-0.129752
2543	GRMZM2G109743		On-Off	On-Off	48.7	0	0.277342	0.204023	0.0777591
2568	GRMZM5G882821	hypothetical protein LOC100193971	On-Off	On-Off	48.1	0	-0.14581	0.0423221	-0.156841
2570	GRMZM2G408963	LOC100285655	0.643195	0.00587696	871.3	748.1	0.334853	-0.0526509	0.42408
2577	GRMZM2G009091	hypothetical protein LOC100273014 (LOC100273014),	On-Off	On-Off	47.7	0	-0.0131893	0.197261	0.106841
2581	GRMZM2G049347	hypothetical protein LOC100191632	On-Off	On-Off	45.8	0	0.0845456	0.100049	0.106019
4042	GRMZM2G071832	unknown function	0.665068	0.00280088	187	132	0.470142	-0.843626	-0.621272
2680	AC166636.1_FGT007		1.3958	0.00142598	462.4	344.8	0.924064	-1.89443	-1.62605
2684	GRMZM2G132450	Cytochrome P450 CYP81N5	On-Off	On-Off	48.6	0	-0.00232278	0.200802	0.233712
5001	GRMZM2G000818	MYB4; R2R3MYB-domain protein	1.2025	2.19945e-06	689.7	360.2	1.22958	-2.44736	-2.22012
2716	GRMZM2G084717	hypothetical protein LOC100303905	On-Off	On-Off	48.1	0	0.114151	0.0919011	0.112028
2722			On-Off	On-Off	46.3	0
2741	GRMZM2G301823		0.788588	0.00135887	699.7	451	0.428625	-1.20159	-1.42717
5690	TC289319	unknown function	1.28198	1.24224e-06	467.1	216.9	-0.214627	-0.16824	-0.281787
2774	GRMZM2G165192	AER	On-Off	On-Off	51.1	0	0.254602	-0.518214	-0.178189
2789			On-Off	On-Off	47.4	0	-0.194656	0.0204511	0.0906243
2801	GRMZM2G144451		On-Off	On-Off	44.7	0
28603	GRMZM2G035477		On-Off	On-Off	69.8	0	1.13508	1.117	0.975301
2822	GRMZM2G029267	hypothetical protein LOC100217222	On-Off	On-Off	47.9	0	0.304705	0.170571	0.315856
2838	GRMZM2G071223	Putative uncharacterized protein	On-Off	On-Off	45.7	0
2846			0.831317	0.000696159	269.3	203.3	0.431825	0.347829	-0.122654
2873	GRMZM2G098696	heat shock factor protein 7	On-Off	On-Off	50.5	0	-0.237192	0.806663	-0.0302836
2880	GRMZM2G081943	hypothetical protein LOC100193385	On-Off	On-Off	48.2	0
2887	GRMZM2G123624	hypothetical protein LOC100191269	On-Off	On-Off	49.2	0	0.199716	0.193197	-0.069286
2901			On-Off	On-Off	46	0
2907	GRMZM2G064898	LOC100282252	On-Off	On-Off	45.7	0	0.281526	0.0247052	0.14293
2918	GRMZM2G106459		On-Off	On-Off	50.2	0	-0.0846664	0.00822226	0.00241622
2938	GRMZM2G070422	hypothetical protein LOC100193519	On-Off	On-Off	50	0	-0.147158	-0.0419635	-0.111429
30390	GRMZM2G028643		On-Off	On-Off	62.4	0	0.785322	1.04489	0.90106
2985	GRMZM2G106479		0.598161	0.000259774	208.9	142.1	0.0518809	-0.152262	-0.316162
2994	GRMZM2G178106		On-Off	On-Off	48.2	0	0.138551	0.0605351	0.117993
22567	GRMZM2G402804	hypothetical protein LOC100384761	On-Off	On-Off	55.4	0	0.0909854	0.00887071	0.279766
3021			On-Off	On-Off	45.5	0	-0.0114684	-0.0583324	0.0139845
3023	AC209206.3_FGT011		0.940508	0.00202619	2727.1	1954.2	-0.387216	-1.54377	-0.190244
3030			On-Off	On-Off	48.3	0	-0.0387824	0.362662	0.214839
3057	GRMZM2G125294		On-Off	On-Off	50.8	0	0.0319774	-0.0257668	0.0903784
3058	GRMZM2G432796	hypothetical protein LOC100383830	On-Off	On-Off	47.7	0	0.0650423	0.268367	0.04079
20858			On-Off	On-Off	46	0
3078	GRMZM2G174441	Putative uncharacterized protein	On-Off	On-Off	50.8	0	0.0497278	0.0771562	0.166961
3082	GRMZM5G874163		On-Off	On-Off	49	0	0.127974	0.634146	0.484891
3110	GRMZM5G866024	membrane protein	On-Off	On-Off	56.8	0	-0.038326	0.149138	0.151955
3120	GRMZM2G469469	biopterin transport-related protein BT1	On-Off	On-Off	51.1	0	-0.441045	-0.354133	-0.458395
3133			On-Off	On-Off	49.7	0	0.0736747	0.03265	0.090679
3147			On-Off	On-Off	69.4	0	0.0849772	0.307876	0.415552
3167	GRMZM2G448001		On-Off	On-Off	46.6	0	-0.1286	-0.107129	-0.235489
3169			On-Off	On-Off	51.4	0	-0.0497976	0.159873	0.173162
3172	GRMZM2G055619		On-Off	On-Off	54.3	0
3174			On-Off	On-Off	45.4	0
3194	GRMZM2G163544	hypothetical protein LOC100279909	On-Off	On-Off	46.5	0
3195	GRMZM2G124593	LOC100282476	On-Off	On-Off	48	0
3196			On-Off	On-Off	47.8	0
3198	GRMZM2G040453		On-Off	On-Off	47.8	0	-0.0187575	0.209349	0.0703361
3219			On-Off	On-Off	44.4	0	-0.125961	0.397424	0.573962
3234	GRMZM2G359038	hypothetical protein LOC100272602	0.821642	0.00715555	476.5	214	0.689728	-0.550517	-0.645836
3251	GRMZM2G132968	60S ribosomal protein L3Putative uncharacterized p	On-Off	On-Off	47.4	0	0.0620216	0.0916307	-0.0462971
3260	GRMZM2G150496	Putative uncharacterized protein	On-Off	On-Off	49.2	0
3263	GRMZM2G158972		On-Off	On-Off	48.4	0
3266	GRMZM2G173693		On-Off	On-Off	50.7	0	-0.181873	0.133523	0.175515
3286	GRMZM2G149639	LOC100284081	0.615099	1.84675e-05	1000.6	942.4	0.329811	-0.973426	-0.340273
3299	GRMZM2G309897		0.798024	0.00712588	4066.6	2705.7	-0.30337	-1.76881	-0.20859
24280	GRMZM2G180728		On-Off	On-Off	48.6	0	-0.089033	-0.129232	0.0125208
3339	GRMZM2G103113	hypothetical protein LOC100276882	On-Off	On-Off	53.7	0	0.0817023	0.137781	0.131074
3344	GRMZM2G080044	NADH dehydrogenase	On-Off	On-Off	52.2	0	-0.174785	-0.169034	0.0626033
3385	GRMZM2G352607	lipid binding protein	On-Off	On-Off	52.8	0	-0.240077	0.142265	-0.0512272
3396	GRMZM2G009048	photosystem I reaction center subunit N	On-Off	On-Off	46	0	0.258588	-0.201687	0.128039
3426	GRMZM2G053299	peroxin Pex14	On-Off	On-Off	45.9	0	0.376784	0.189156	0.0915587
3446	GRMZM2G027955	Glucose-1-phosphate adenylyltransferase large subu	0.822869	2.80941e-05	896.7	794.4	-0.689487	-2.78699	-2.27941
3460	GRMZM2G120110	hypothetical protein LOC100193579	On-Off	On-Off	46.7	0	0.113014	0.176947	-0.0457019
3468			On-Off	On-Off	49.5	0
32860	GRMZM2G366146		On-Off	On-Off	51.8	0	0.234102	0.190632	0.160022
3535	GRMZM2G108712	proliferating cell nuclear antigen2	On-Off	On-Off	49.6	0
3556			On-Off	On-Off	48.2	0	0.135922	0.204856	0.0720233
3561	GRMZM2G106906		On-Off	On-Off	46.2	0
3591	GRMZM2G100133	hypothetical protein LOC100383662	On-Off	On-Off	49.5	0
3593	GRMZM2G006973		On-Off	On-Off	46.5	0	-0.017816	-0.0188758	0.148427
3605			On-Off	On-Off	49	0	0.0244351	-0.134322	0.109166
3625	GRMZM2G018189		On-Off	On-Off	50.4	0	-0.0480351	0.119316	0.169767
3637	GRMZM2G016677		1.01958	0.000958382	393.4	195.5	0.773232	-3.43258	-2.73036
3638	GRMZM2G340756	hypothetical protein LOC100216783	On-Off	On-Off	53.6	0	0.375797	0.367325	0.681727
3639	GRMZM2G064344	Putative uncharacterized protein	On-Off	On-Off	47.5	0	-0.141823	0.310101	-0.150472
27859	GRMZM2G074282		On-Off	On-Off	52.9	0	0.172088	-0.00635691	0.21989
3673	GRMZM2G101859	eukaryotic translation initiation factor 1A	On-Off	On-Off	45.3	0	0.00923115	-0.0571103	0.012852
3688	GRMZM2G111428	hypothetical protein LOC100192611	On-Off	On-Off	44.9	0	0.297865	-0.0513182	0.00209218
3703	GRMZM2G355846		On-Off	On-Off	51.5	0	0.00705399	0.0861324	0.317463
32345	GRMZM2G174667		On-Off	On-Off	52.3	0	-0.185283	0.39008	-0.00121302
3736	GRMZM2G703077		On-Off	On-Off	45.8	0	0.38218	0.194944	0.180521
3742	GRMZM2G092669	carboxyl-terminal peptidase	0.971079	0.000317497	4003.4	2285.1	-0.0357904	-1.7129	-0.457139
3749	GRMZM5G839593	hypothetical protein LOC100275691	On-Off	On-Off	50.4	0
3751	GRMZM2G072240	hypothetical protein LOC100383183	On-Off	On-Off	52.9	0	0.106988	0.383436	0.544393
3767	GRMZM5G863596		0.686462	0.00449184	106.8	83.5	-0.0817766	-0.526173	-0.860446
3769			On-Off	On-Off	54.6	0
3780			On-Off	On-Off	45.9	0	0.240826	0.675699	0.520286
3797	GRMZM2G141152	Putative uncharacterized protein	On-Off	On-Off	48.6	0
3810			On-Off	On-Off	49	0	-0.152563	-0.0678333	-0.000587873
3821	GRMZM2G330772	syntaxin 132	On-Off	On-Off	47.3	0	-0.197702	-0.0537861	0.0635959
3822			On-Off	On-Off	46	0	0.161386	0.235555	-0.3333
36325	GRMZM2G055037	ubiquitin-protein ligase/ zinc ion binding protein	On-Off	On-Off	76.3	0	0.160183	0.325275	0.322265
26639	GRMZM2G107199	hypothetical protein LOC100217085	On-Off	On-Off	45.3	0	-0.108899	0.134358	0.0747398
3832	GRMZM2G074267	Putative auxin efflux carrier	On-Off	On-Off	46.5	0
28849	GRMZM2G176647		On-Off	On-Off	50.8	0	0.0859594	0.0808938	0.0593082
3838	GRMZM2G179106	Putative uncharacterized protein	On-Off	On-Off	49.9	0	0.592483	0.0774856	0.470544
3868			On-Off	On-Off	47.8	0	0.0368624	0.136007	0.144181
38396	GRMZM2G318862		On-Off	On-Off	55.9	0	-0.128593	0.00848126	-0.297308
3878			On-Off	On-Off	58.1	0	0.314427	0.57732	0.756387
3891	GRMZM5G851405	Histone acetyltransferase type B catalytic subunit	On-Off	On-Off	47.9	0	-0.264431	-0.0954367	0.0504599
3899	GRMZM2G103892		On-Off	On-Off	50	0	-0.351523	-0.0358592	-0.0316991
3922			On-Off	On-Off	47.1	0	-0.115923	-0.155737	0.0706468
26326	GRMZM2G147880	WRKY transcription factor 21	On-Off	On-Off	55.2	0
40584	GRMZM2G061655	hypothetical protein LOC100193980	On-Off	On-Off	55	0	0.279364	-0.103381	0.141373
3966	GRMZM2G381076	protein kinase APK1B	On-Off	On-Off	52.7	0	0.0850416	0.0929518	-0.0761169
3969	GRMZM2G137574		On-Off	On-Off	46	0
10198			On-Off	On-Off	47.6	0
3973	GRMZM2G377115		On-Off	On-Off	52.4	0
3982	GRMZM2G047546		On-Off	On-Off	83.6	0	0.181157	0.27572	0.929506
3983	GRMZM2G163193		On-Off	On-Off	45.7	0
3993			0.848401	3.6459e-05	2190	1203	-0.23236	-0.878001	0.175418
4010			On-Off	On-Off	48.7	0	0.0313991	-0.0233558	0.0107783
4014	GRMZM2G061718		On-Off	On-Off	49.7	0
4027			On-Off	On-Off	47.6	0
4030	GRMZM2G122362		On-Off	On-Off	51.7	0	0.134728	0.267904	0.344653
4041	AC203956.3_FGT004		On-Off	On-Off	48.9	0	0.240809	-0.168562	-0.118621
4047	GRMZM5G832381	Putative uncharacterized protein	On-Off	On-Off	52.6	0	-0.0181618	0.0662033	0.0501503
4049	GRMZM2G139360	hypothetical protein LOC100279231	On-Off	On-Off	49.7	0	-0.195032	-0.22679	0.0176143
4054	GRMZM2G042870		On-Off	On-Off	48.9	0	-0.0106782	0.00179896	0.206299
4056	GRMZM2G105283	Putative uncharacterized protein	On-Off	On-Off	46	0	-0.21151	-0.0220145	0.0061045
4057	GRMZM2G076303	hypothetical protein LOC100279861	On-Off	On-Off	49	0	0.118657	0.137379	0.298587
4061			On-Off	On-Off	47.5	0
27149	GRMZM2G443265	hypothetical protein LOC100191287	On-Off	On-Off	53.1	0	-0.0239892	0.0359274	-0.250899
4087	GRMZM2G321153	hypothetical protein LOC100276598	On-Off	On-Off	50.6	0	0.0137042	0.0833823	0.0429899
29790			On-Off	On-Off	49.4	0	0.252973	0.135043	0.0162777
4113	GRMZM5G837822		On-Off	On-Off	289.4	0	0.395467	-1.63851	1.33889
4114			On-Off	On-Off	46.2	0
4131	GRMZM2G704347		On-Off	On-Off	46.4	0	-0.0965769	0.0277024	0.088142
4132	GRMZM2G071147	hypothetical protein LOC100191399	On-Off	On-Off	47.6	0
4143			On-Off	On-Off	47.7	0	0.234895	0.0689628	0.409178
4153	AC196090.3_FGT006		On-Off	On-Off	48.6	0	0.255081	0.0870463	0.116301
4159			On-Off	On-Off	51.4	0	-0.227093	-0.162085	0.00489588
4175			On-Off	On-Off	49.9	0
26989	GRMZM2G146463	hypothetical protein LOC100191564	On-Off	On-Off	56.5	0	0.0305291	-0.265286	-0.38687
4202	GRMZM2G139973	hypothetical protein LOC100192820	On-Off	On-Off	46.2	0
4203	GRMZM2G072406		On-Off	On-Off	45.6	0	-0.0611072	0.116315	0.0659327
4205	GRMZM2G043414	LOC100281194	On-Off	On-Off	53.6	0	-0.196428	0.0326157	0.201586
26494			On-Off	On-Off	47.4	0	0.0894739	0.147642	0.229279
4228	GRMZM2G149576	hypothetical protein LOC100382501	1.12844	0.00369541	229.5	173.2	-0.912271	-1.21097	-1.41238
4253	GRMZM2G036629	metallothionein-like protein 1	On-Off	On-Off	47.2	0	0.197419	0.108777	0.056591
4268	GRMZM2G037431	polygalacturonase	0.767503	0.0153952	408.3	325.1	-0.0956415	-2.22146	-1.80302
4271	GRMZM2G090723		On-Off	On-Off	48.2	0	0.431614	0.222827	0.27351
28597	GRMZM2G361652	hypothetical protein LOC100191990	On-Off	On-Off	45.5	0
4292			On-Off	On-Off	48.1	0	-0.0140753	0.0692326	0.0769142
36782	GRMZM2G048175	hypothetical protein LOC100277782	On-Off	On-Off	52.3	0	0.0454952	0.324866	0.0517915
4302	GRMZM2G442265	hypothetical protein LOC100193053	On-Off	On-Off	48.9	0	-0.0730696	0.124526	0.115851
4315	GRMZM5G853854	hypothetical protein LOC100192687	0.618004	0.00390533	79.6	64.2	0.00167652	-0.0113803	-0.138966
4319			On-Off	On-Off	46.7	0
4321	GRMZM2G018372	hypothetical protein LOC100383325	On-Off	On-Off	47.6	0	-0.037602	-0.0648195	0.138799
28963	GRMZM2G126834	response regulator 10	On-Off	On-Off	48	0	0.0493799	-0.000151977	-0.0476676
4332	GRMZM2G109987		On-Off	On-Off	48	0	0.109559	0.23879	0.275024
4339	GRMZM2G051753	boron transporter-like protein 2	On-Off	On-Off	59.8	0	-0.481789	-0.127667	-0.338893
24965	GRMZM2G519073	hypothetical protein LOC100383256	On-Off	On-Off	45.4	0	-0.00065727	-0.0187128	-0.0920686
32244	GRMZM2G064386	hypothetical protein LOC100279737	On-Off	On-Off	54.1	0	-0.0160773	0.0100548	-0.092061
4415			On-Off	On-Off	50.2	0	0.00878607	0.194935	0.453173
4417	GRMZM2G139160	C2H2 zinc finger protein	0.589759	0.00372432	933.5	747.9	0.52959	-2.05517	-1.75401
4421	GRMZM2G104649		On-Off	On-Off	49.4	0
4426	GRMZM2G300866		On-Off	On-Off	52.1	0
30368			On-Off	On-Off	50.3	0	0.333296	0.0422739	0.353494
27241	GRMZM2G015955	zinc transporter 4	On-Off	On-Off	52.9	0	0.116748	0.00216403	0.0124025
4505	GRMZM2G465868		On-Off	On-Off	45.9	0
25180	GRMZM2G137713	hypothetical protein LOC100274175 (LOC100274175),	On-Off	On-Off	44.9	0	-0.082916	-0.582319	-0.321934
4526	GRMZM2G063544		On-Off	On-Off	47.3	0	-0.109862	0.140806	-0.129769
4527	GRMZM2G042492	50S ribosomal protein L34	On-Off	On-Off	43.6	0
34456	GRMZM2G089803		On-Off	On-Off	52.8	0	0.516733	0.628468	0.559594
29112	GRMZM2G000739	hypothetical protein LOC100217089	On-Off	On-Off	52.8	0	0.119262	0.306006	-0.027331
4568	GRMZM2G000510	thioesterase family protein	0.722857	0.00205197	2301.5	1821.5	0.00573031	-0.701755	-0.57529
4573			On-Off	On-Off	45.9	0	0.276671	-0.176715	-0.155706
4593	GRMZM2G135283		On-Off	On-Off	44.8	0
27669	GRMZM2G470914		On-Off	On-Off	50.9	0	0.294581	-0.0844722	0.150581
41751	GRMZM2G020148		On-Off	On-Off	51.9	0	0.309079	0.0557189	0.206134
4619	GRMZM2G074158	Phosphorylase (EC 2.4.1.1)	0.731133	0.00357197	926.3	537.5	0.146072	-0.100341	-0.408998
4657			On-Off	On-Off	50.4	0	0.054907	0.192197	0.172347
4658	GRMZM2G069260	hypothetical protein LOC100382694	On-Off	On-Off	47.3	0
4715			On-Off	On-Off	48.8	0	-0.018047	0.0693621	0.1558
4733	GRMZM2G117064		0.600706	8.34387e-06	1168.9	903.4	0.338087	0.380964	-0.0850685
4741	GRMZM2G173542	hypothetical protein LOC100216776	On-Off	On-Off	49.6	0
4777	GRMZM2G426108	hypothetical protein LOC100277552	0.999412	0.0177289	948.3	717.2	0.0136651	-1.08793	0.432398
4788	GRMZM2G035248	hypothetical protein LOC100275806	On-Off	On-Off	45.9	0	0.189545	0.220896	0.20438
4803	GRMZM2G137673	groundhog protein 7	0.691085	0.000370659	95.9	70.7	-0.428497	-0.261842	-0.204293
4817			On-Off	On-Off	51.6	0	-0.0574052	0.0709439	-0.0463127
39727	GRMZM2G024468		On-Off	On-Off	49.2	0
4831	GRMZM2G101393	hypothetical protein LOC100278380	On-Off	On-Off	51.5	0	0.116916	0.0787047	-0.152698
4839	GRMZM2G012970	hypothetical protein LOC100277584	On-Off	On-Off	47.5	0	-0.0461925	-0.225402	0.362711
4850	GRMZM5G882351		On-Off	On-Off	51.7	0	0.130011	0.0313705	-0.0286734
28682	GRMZM2G076225	L-ascorbate oxidase	On-Off	On-Off	55.9	0	0.205636	0.201916	-0.022255
4862			On-Off	On-Off	50.6	0	0.718954	-0.0284274	0.12223
4879	GRMZM2G047592	hypothetical protein LOC100273735	On-Off	On-Off	46.9	0
31595	GRMZM2G130002	hypothetical protein LOC100382472	On-Off	On-Off	48.2	0
42556	GRMZM2G145709		On-Off	On-Off	130.4	0	0.0853298	-0.14796	0.0346218
12729	GRMZM2G331368		On-Off	On-Off	46.4	0
27071	GRMZM2G092244	hypothetical protein LOC100193667	On-Off	On-Off	47.1	0	0.186988	-0.409139	0.0891151
4994	GRMZM2G088235	urease accessory protein F	On-Off	On-Off	49.5	0	0.0298804	0.0719676	0.150706
5004			0.617977	0.00259972	80.8	64.9	-0.479383	-0.244941	-0.4879
5017	GRMZM2G170128		On-Off	On-Off	44.7	0	0.158291	-0.0586301	-0.193022
37405	GRMZM2G424832		On-Off	On-Off	45.3	0	-0.138796	0.0430165	0.0255006
5037			On-Off	On-Off	51.1	0	0.212118	0.287374	0.363945
5038	GRMZM2G122853	hypothetical protein LOC100276245	On-Off	On-Off	55	0	-0.00585064	0.195868	0.239931
5059	GRMZM2G064948	Putative uncharacterized protein	0.670714	0.0141396	344.8	239.4	0.277083	-1.7743	-1.26852
5079	GRMZM2G074169		On-Off	On-Off	48.8	0	0.198127	-0.00718705	0.176981
5088			On-Off	On-Off	48.3	0	0.0265908	0.407627	-0.029776
5091			On-Off	On-Off	45.8	0	0.159327	-0.0296522	0.329598
5097	GRMZM2G122284	RING-H2 finger protein ATL2C	1.26283	7.73378e-05	756.9	423.4	-0.0239967	-1.7214	-1.15482
5107	GRMZM2G428168	glutathione S-transferase GST 21	On-Off	On-Off	45.5	0
5123	GRMZM2G017186	LOC541703	On-Off	On-Off	53.7	0	-0.0526091	-0.0902416	0.108496
25731	GRMZM2G126120		On-Off	On-Off	48.3	0	-0.358216	-0.268082	-0.0708054
5133	GRMZM2G085587		On-Off	On-Off	47.4	0	-0.181843	0.275045	-0.188815
5158	GRMZM5G814926		On-Off	On-Off	44.8	0	-0.106427	0.0500869	-0.0776794
5181	GRMZM2G417382	hypothetical protein LOC100274114	On-Off	On-Off	48.3	0	-0.202054	0.175833	0.258936
5183	GRMZM2G101270		On-Off	On-Off	46.3	0	0.0825065	0.178735	0.0375414
31119	GRMZM2G103137	hypothetical protein LOC100381992	On-Off	On-Off	47	0
5201	GRMZM2G177072	hypothetical protein LOC100274275	On-Off	On-Off	49	0	-0.145704	-0.0667505	-0.0306613
32858	GRMZM2G143202		On-Off	On-Off	54.2	0	0.140731	-0.245829	-0.3595
27263	GRMZM2G446201	hypothetical protein LOC100274970	On-Off	On-Off	50.4	0	0.0101339	0.163088	0.179554
40398	GRMZM2G021822	hypothetical protein LOC100383191	On-Off	On-Off	46.9	0	0.050871	0.185879	0.102133
5240	GRMZM2G120175	non-imprinted in Prader-Willi/Angelman syndrome re	On-Off	On-Off	46.2	0	-0.180809	-0.164361	-0.0604198
5241	GRMZM2G019236	hypothetical protein LOC100382471	On-Off	On-Off	51.4	0
5247	GRMZM5G827485	hypothetical protein LOC100273844	On-Off	On-Off	47.6	0	-0.0935936	-0.0654929	0.0863251
5264			On-Off	On-Off	46.2	0	0.276423	0.290399	0.129963
5267			On-Off	On-Off	44.9	0
5278	GRMZM5G813892	hypothetical protein LOC100383177	On-Off	On-Off	47.9	0	0.0167056	0.033291	0.270637
5283	GRMZM2G104254		On-Off	On-Off	48.2	0	0.0500267	0.122843	0.171425
5298			On-Off	On-Off	53.6	0	-0.0919719	0.0931252	0.210362
5301	GRMZM5G826838	hypothetical protein LOC100191549	On-Off	On-Off	46.7	0	0.134042	0.323505	0.0614177
38924	GRMZM2G108976	Actin-related protein 2/3 complex subunit 5	On-Off	On-Off	48.6	0
25381	GRMZM2G014295		On-Off	On-Off	49.9	0	0.13632	0.250051	0.483955
30377	GRMZM2G101711		On-Off	On-Off	53.3	0
29187			On-Off	On-Off	48.6	0	0.292467	0.108753	0.0433209
2959	GRMZM2G097089	protein binding protein (LOC100284836), mRNA	On-Off	On-Off	48.4	0	0.306983	0.141908	0.179325
5491	GRMZM2G110579	hypothetical protein LOC100279420	On-Off	On-Off	44.5	0	0.276398	0.143636	0.10712
5517			On-Off	On-Off	47.7	0
5522	GRMZM2G025281	hypothetical protein LOC100383636	On-Off	On-Off	48	0	-0.195288	-0.0490391	-0.0411583
5527	GRMZM2G472852	ultraviolet-B-repressible protein	1.01093	0.0291982	1814.8	975.6	0.496503	-3.10637	-2.8853
5528			On-Off	On-Off	48.2	0
5533			On-Off	On-Off	44.2	0	-0.169654	0.139654	0.149432
5545	GRMZM2G157812		On-Off	On-Off	45.6	0	-0.275618	-0.0871357	-0.230704
30219	GRMZM2G043414	LOC100281194	On-Off	On-Off	48.3	0	-0.0403469	-0.227624	-0.229319
5561			On-Off	On-Off	56.5	0	0.111234	0.0833615	0.599893
32943	GRMZM2G045779	plant-specific domain TIGR01615 family protein	On-Off	On-Off	57.5	0	0.259921	0.805357	0.286939
5578	GRMZM2G446921	hypothetical protein LOC100273748	On-Off	On-Off	47.8	0	0.113885	0.0706985	0.0113584
5587	GRMZM2G057616	Chloride channel protein	On-Off	On-Off	49.4	0
5596	GRMZM5G884270		On-Off	On-Off	50.9	0	-0.311651	0.0222603	-0.192714
44478	GRMZM2G313934	Putative uncharacterized protein	On-Off	On-Off	64.2	0	0.324177	0.427058	0.464901
5606			On-Off	On-Off	53.1	0	-0.0557272	0.0563562	-0.11286
28077	GRMZM2G061568		On-Off	On-Off	51.5	0	-0.240536	0.13801	0.0981322
5628			On-Off	On-Off	45.4	0	-0.042358	0.0224065	0.124644
5637	GRMZM2G318346		On-Off	On-Off	47.4	0
32355	GRMZM2G159632	sulfate permease1	On-Off	On-Off	51	0	0.242384	0.0364278	0.15942
25977	GRMZM2G148594		On-Off	On-Off	50.6	0	0.0593953	0.327613	0.219008
5661	GRMZM2G155593	LOC100282729	0.621491	0.00074295	3334.7	2204.3	0.765647	-3.13846	-1.148
5676	GRMZM2G126732	ACC oxidase20	1.68768	1.57866e-06	442.9	138.6	-0.215428	-1.66877	-1.25525
29641	GRMZM2G055905	hypothetical protein LOC100274310	On-Off	On-Off	47.7	0	-0.158966	-0.215775	0.0462922
5693	GRMZM2G159388	seed maturation protein	On-Off	On-Off	43.9	0
5701	GRMZM2G049811	Putative uncharacterized protein	On-Off	On-Off	48.9	0
5702	GRMZM2G458423		On-Off	On-Off	49.6	0	0.400908	0.0738465	0.16141
5721	GRMZM2G374088	MPK17-2 - putative MAPK	On-Off	On-Off	48.3	0	0.181703	0.194213	-0.0298519
5724			On-Off	On-Off	55.6	0
5726	GRMZM2G045188	hypothetical protein LOC100277929	On-Off	On-Off	45.6	0
5744	AC208110.2_FGT007		On-Off	On-Off	55.1	0
5747	GRMZM2G138152		On-Off	On-Off	44.9	0	-0.0666463	0.135747	0.163623
5770	GRMZM2G429714	hypothetical protein LOC100384608 (LOC100384608),	On-Off	On-Off	48.5	0
28063	GRMZM2G134277	hypothetical protein LOC100384175	On-Off	On-Off	47.7	0	0.112055	0.312307	-0.0110402
5776	GRMZM2G159013	ferrochelatase-2	On-Off	On-Off	48.3	0	0.366034	0.142199	0.108356
5783	GRMZM2G062683	STE20/SPS1-related proline-alanine-rich protein ki	On-Off	On-Off	48.8	0
5788	GRMZM2G054070	hypothetical protein LOC100381401	On-Off	On-Off	50.9	0	0.113509	0.247747	0.232838
24665	GRMZM2G180716		On-Off	On-Off	56	0
5798			On-Off	On-Off	53.5	0	0.0808715	-0.231229	-0.3445
5799	GRMZM2G134888	amino acid permease	On-Off	On-Off	58.4	0
5857	GRMZM2G164325	Putative uncharacterized protein	On-Off	On-Off	47.8	0
5881			On-Off	On-Off	50.4	0	0.257177	-0.169034	0.105324
5897	GRMZM2G058966		On-Off	On-Off	48.4	0	0.123575	0.160145	0.265882
5929			On-Off	On-Off	47.3	0	0.115907	0.296809	0.292408
5930	AC214360.3_FGT001		On-Off	On-Off	46.4	0	0.0107887	0.00744588	0.198346
5940			On-Off	On-Off	53.5	0
5946	GRMZM2G423027	hypothetical protein LOC100272355 (LOC100272355),	On-Off	On-Off	54.2	0	-0.643997	-0.213618	-0.616338
27823	GRMZM2G129234	hypothetical protein LOC100273791	On-Off	On-Off	50.1	0	-0.329601	-0.000395795	-0.118202
5985	GRMZM2G132712		On-Off	On-Off	49.6	0	0.0172586	-0.20873	-0.070807
5998	GRMZM2G003752	fasciclin-like arabinogalactan protein 10	0.589872	0.0475277	7608.9	4763.9	-0.569082	-2.58312	-2.45574
6002	GRMZM2G037177		On-Off	On-Off	44.3	0	0.227316	0.168697	0.0782487
6014	GRMZM2G307720	Putative uncharacterized protein	On-Off	On-Off	45.9	0
6017	GRMZM2G345155	hypothetical protein LOC100276106	On-Off	On-Off	49.1	0	0.269136	0.0495432	0.056134
6019			On-Off	On-Off	49.8	0	0.114311	0.279668	0.229546
6026	GRMZM2G386463		On-Off	On-Off	51.4	0	-0.0603582	0.170687	0.0414035
6029	GRMZM2G102183	Malate synthase, glyoxysomal (EC 2.3.3.9)	On-Off	On-Off	44.9	0	0.0444329	-0.101176	-0.51787
28940	GRMZM2G001116	hypothetical protein LOC100382602	On-Off	On-Off	50.5	0	-0.0319519	0.904714	-0.0215483
6070			On-Off	On-Off	48.1	0	0.290223	-0.0177137	0.141232
6082	GRMZM2G377165	C2H2 zinc-finger protein Fragment	On-Off	On-Off	47.8	0	0.143314	0.246805	-0.132459
6091	GRMZM2G127067	LOC100282314	0.677049	0.000554071	110.3	94.2	-0.0912202	-0.279909	-0.598502
6128	GRMZM2G123178	receptor protein kinase CLAVATA1	0.850829	0.0036373	341.8	255.9	0.280375	-2.01651	-1.73582
6135	GRMZM2G062910	mTERF family protein	On-Off	On-Off	48.2	0	0.123452	0.454463	0.478375
6136	GRMZM2G010884	chlorophyll a-b binding protein 8	On-Off	On-Off	47.6	0
6158	GRMZM2G350818		On-Off	On-Off	55.3	0	-0.0973587	0.267095	0.169567
40096	GRMZM2G144021		On-Off	On-Off	54.6	0	-0.00822847	0.130512	0.446269
6204	GRMZM2G015395	hypothetical protein LOC100304245	On-Off	On-Off	64.6	0
6222	GRMZM2G143367	hypothetical protein LOC100272938	On-Off	On-Off	49.6	0	0.0116568	0.174126	0.131729
6242	GRMZM2G127537	hypothetical protein LOC100194027	0.826972	0.0012444	592.7	388.1	0.679697	-2.28813	-1.36992
6252	GRMZM2G054870	hypothetical protein LOC100274223	On-Off	On-Off	49.6	0	-0.288087	-0.226209	-0.294765
24542	GRMZM5G801627	hypothetical protein LOC100277562	On-Off	On-Off	51.7	0	-0.130706	0.228241	-0.0733178
6306	GRMZM2G095363		On-Off	On-Off	52.7	0	-0.118486	0.145904	0.173028
6317	GRMZM2G107499		On-Off	On-Off	46.3	0	-0.0396458	-0.0411162	0.0936072
28693	GRMZM2G095254		On-Off	On-Off	50.8	0
6383			On-Off	On-Off	51.1	0	-0.157443	-0.177681	-0.205373
6394	GRMZM2G126048	hypothetical protein LOC100381918	On-Off	On-Off	76.8	0
31161	GRMZM2G071249	hypothetical protein LOC100273960	On-Off	On-Off	49.9	0	0.0431278	-0.14766	0.0308925
6412	GRMZM2G070369		On-Off	On-Off	46.9	0	0.00823777	0.171945	0.572663
28347	GRMZM2G027495	hypothetical protein LOC100280311	On-Off	On-Off	47.6	0	-0.00153155	0.129476	-0.105623
6445			On-Off	On-Off	46.2	0	-0.0551429	0.225334	0.206911
6450	GRMZM2G021256	Oxygen evolving enhancer protein 3	On-Off	On-Off	47.3	0
34990	GRMZM2G466835		On-Off	On-Off	50.1	0	0.200132	-0.0684231	0.136959
6468	GRMZM2G105863	hypothetical protein LOC100274958	On-Off	On-Off	45.8	0
6481	GRMZM2G063069	ATP binding protein	On-Off	On-Off	52.3	0
6484	GRMZM5G823750	hypothetical protein LOC100194116	On-Off	On-Off	55.7	0	-0.174246	-0.0665935	0.0640759
6497			On-Off	On-Off	52.9	0
27409	GRMZM2G423956	hypothetical protein LOC100279400	On-Off	On-Off	50.6	0	0.087827	0.249969	0.0445326
6511			On-Off	On-Off	46.1	0	0.178954	0.0683383	-0.107504
6530	GRMZM2G089121	disulfide oxidoreductase/ monooxygenase	On-Off	On-Off	48.1	0	-0.190595	-0.235059	-0.18908
22049			On-Off	On-Off	53.8	0
6565	GRMZM2G475263		On-Off	On-Off	54.5	0	0.354179	0.294402	0.309318
6571			0.673055	2.33843e-05	111.1	70.5	-0.0937507	0.37825	-0.0875571
6573			On-Off	On-Off	48.2	0
32097	GRMZM2G070360	Putative uncharacterized proteinVacuolar ATP synth	On-Off	On-Off	55.1	0	0.381428	0.029529	-0.0245101
6585	GRMZM2G134235	hypothetical protein LOC100279539	0.876827	0.0038383	2572.9	2009.7	-0.0425503	-1.6092	-1.76174
6587			On-Off	On-Off	48.8	0
6588	GRMZM2G080549	proteasome subunit alpha type 6	On-Off	On-Off	45.2	0	0.299393	0.124609	0.642065
6596	GRMZM2G092125		On-Off	On-Off	51.4	0	0.000442875	0.324525	0.0904784
6598	GRMZM2G077895	hypothetical protein LOC100217147	On-Off	On-Off	54.7	0	0.508089	0.679711	0.476641
6607	GRMZM2G171096	Putative uncharacterized protein	On-Off	On-Off	50.1	0
6615	GRMZM2G022763	hypothetical protein LOC100272843	On-Off	On-Off	46.9	0
6631			On-Off	On-Off	50	0	0.0209255	-0.127535	0.162368
6633	GRMZM2G126285	chloroplastic quinone-oxidoreductase	On-Off	On-Off	44.6	0
6642	GRMZM5G856180	Cytochrome c	On-Off	On-Off	45.4	0	0.482016	0.0972984	0.262846
28015	GRMZM2G131667	hypothetical protein LOC100276378	On-Off	On-Off	47.4	0	-0.0229066	0.0358826	-0.13308
6660			On-Off	On-Off	45.8	0	0.0516631	0.00196625	0.00188035
6683	GRMZM2G085924		On-Off	On-Off	47.9	0	0.105523	0.0909382	0.210905
6696	GRMZM2G156033	LOC100283513	On-Off	On-Off	45.7	0	0.30321	0.00741627	0.0167629
6698	GRMZM2G053311		On-Off	On-Off	45.7	0
6705	GRMZM2G177596		On-Off	On-Off	50.6	0
6706	GRMZM2G346455		On-Off	On-Off	44.6	0
6712	GRMZM2G058004	Putative uncharacterized protein	On-Off	On-Off	49	0	0.207513	0.0903361	0.211188
6718	GRMZM2G069765	T-complex protein 1 subunit gamma	On-Off	On-Off	47.6	0
42866	GRMZM2G151519	ZIM motif family protein	On-Off	On-Off	51.6	0	0.170317	0.0689672	-0.109012
6730	GRMZM2G373527	hypothetical protein LOC100194036	On-Off	On-Off	51.7	0	0.0775667	-0.000214325	0.0227176
26474	GRMZM2G412207	hypothetical protein LOC100273705	On-Off	On-Off	49.1	0	0.142551	0.0719858	-0.164818
6747	GRMZM2G057057	hypothetical protein LOC100277660	On-Off	On-Off	50.6	0	0.0562424	-0.025774	-0.078705
6752	GRMZM2G150295		On-Off	On-Off	48.7	0	0.260731	0.225966	0.250245
6754	GRMZM2G082490		On-Off	On-Off	46.9	0
6781			On-Off	On-Off	50.2	0	-0.217371	-0.331182	-0.0547621
6788	GRMZM5G809695		On-Off	On-Off	48.9	0
6801	GRMZM2G070475		On-Off	On-Off	48.9	0
6818	GRMZM5G871418	hypothetical protein LOC100191615	On-Off	On-Off	44.6	0	0.463777	-0.046693	0.549091
6824	GRMZM2G145275		On-Off	On-Off	45.1	0
6827	GRMZM2G414805	squamosa promoter-binding-like protein 11	On-Off	On-Off	46.8	0
6847	GRMZM2G035809		On-Off	On-Off	47.6	0	0.248032	0.255321	0.271597
6864	GRMZM2G070239		On-Off	On-Off	49.2	0	-0.226691	0.00781062	0.0840787
6865	GRMZM2G080530	hypothetical protein LOC100191600	On-Off	On-Off	50.9	0	0.277781	0.116455	0.308641
6866	GRMZM2G144415	Putative uncharacterized protein	On-Off	On-Off	49.7	0	-0.124236	-0.0363916	0.11349
6872	GRMZM2G028492	zinc finger C-x8-C-x5-C-x3-H type family protein	On-Off	On-Off	49.6	0	0.106315	0.328145	0.533043
6898	GRMZM2G136508	amino acid permease	1.35716	6.29907e-05	417	137.2	0.486905	-0.178971	0.246748
31416	GRMZM2G085691	hypothetical protein LOC100194370	On-Off	On-Off	52.5	0	-0.025789	0.194768	0.317041
6929	AC233899.1_FGT002		0.717607	0.0116778	116.5	79.7	-0.0920037	-0.429299	-0.786285
6935	GRMZM2G099010	catalytic/ hydrolase	On-Off	On-Off	46.7	0	0.0331134	-0.152668	-0.355722
6965	GRMZM2G014914	Aquaporin PIP2-1 (Plasma membrane intrinsic protei	On-Off	On-Off	53.7	0
6967			On-Off	On-Off	47.3	0	0.0832426	-0.0643657	0.262987
7021	GRMZM2G074531	hypothetical protein LOC100280372	On-Off	On-Off	44.8	0
7024	GRMZM2G063306		On-Off	On-Off	52.2	0
7061	GRMZM2G166218	hypothetical protein LOC100278630	On-Off	On-Off	48.6	0
7069	GRMZM2G033029	hypothetical protein LOC100216692	On-Off	On-Off	46.3	0
7071	GRMZM2G024992		On-Off	On-Off	49.8	0
7074	GRMZM2G088409	Putative uncharacterized protein	On-Off	On-Off	47.6	0	0.0115023	0.00786439	-0.139021
31896	GRMZM2G136525	hypothetical protein LOC100193723	On-Off	On-Off	44	0
7095	GRMZM2G093623		On-Off	On-Off	47.7	0	-0.00920065	0.209663	0.24842
7117	GRMZM2G144387	hypothetical protein LOC100272335	On-Off	On-Off	45.9	0
7140	GRMZM2G397948		On-Off	On-Off	48.4	0	0.149276	0.146917	0.0831189
7143			On-Off	On-Off	46.2	0
23945	GRMZM2G162893		On-Off	On-Off	46.5	0	0.293984	-0.188562	-0.169601
7174	GRMZM2G088371	Putative uncharacterized protein	On-Off	On-Off	50.6	0	0.207212	-0.0477807	0.0105415
33473	GRMZM2G083186		On-Off	On-Off	46.5	0
7176	GRMZM2G382569	hypothetical protein LOC100193608	1.10395	0.00267431	480.1	296.4	0.786331	-1.47018	-0.805846
27259	GRMZM2G007907	hypothetical protein LOC100276230	On-Off	On-Off	49.6	0	0.140202	-0.0686419	-0.0315264
7194	GRMZM2G034197	hypothetical protein LOC100304295	On-Off	On-Off	45.5	0	0.0366066	-0.0206606	0.0021866
7222	GRMZM2G125352	hypothetical protein LOC100193032	On-Off	On-Off	46.9	0	-0.317817	-0.0163016	-0.258558
27214	GRMZM2G017145	amelogenin precursor like protein	On-Off	On-Off	54	0
30999	GRMZM2G104384		On-Off	On-Off	50	0	0.0464281	-0.0898866	-0.315142
7245	GRMZM2G118957	protein binding protein	On-Off	On-Off	52.3	0	-0.00592606	-0.045106	-0.0305693
7262			On-Off	On-Off	46.3	0
13029	GRMZM2G156227	hypothetical protein LOC100272974	On-Off	On-Off	55.9	0
7288	GRMZM2G017603	hypothetical protein LOC100279616	On-Off	On-Off	49.5	0	-0.0309596	-0.272726	-0.275821
7291	GRMZM2G035465	hypothetical protein LOC100274569	On-Off	On-Off	47.1	0
7293			On-Off	On-Off	44.5	0	0.218123	0.108756	0.109756
7303			0.600023	0.00363461	87.9	72.1	-1.26607	-0.711832	-0.860524
7314			On-Off	On-Off	50.7	0
7321			On-Off	On-Off	49.4	0	-0.148744	-0.0882652	0.166943
7329	GRMZM2G003944	hypothetical protein LOC100382180	On-Off	On-Off	48.6	0
7336	GRMZM2G005195		On-Off	On-Off	49.1	0	0.0107626	0.294964	0.172182
7354			On-Off	On-Off	48.4	0	0.0458094	-0.00972125	0.207001
7355			On-Off	On-Off	48.6	0	0.237676	0.011375	0.0309598
26892	GRMZM2G016296	hypothetical protein LOC100272438	On-Off	On-Off	48.3	0	0.108431	0.232369	0.00656043
7385	GRMZM2G116520		On-Off	On-Off	48.3	0
25466			On-Off	On-Off	52.7	0	-0.217792	-0.126191	-0.296188
7414	GRMZM2G142898	cellulose synthase catalytic subunit 12	On-Off	On-Off	48.5	0	0.00706953	0.106475	0.0524284
7424			On-Off	On-Off	50.6	0	-0.0404746	-0.0314442	0.0105396
7429	GRMZM2G031033	hypothetical protein LOC100279079	On-Off	On-Off	53.8	0
7433			On-Off	On-Off	45.5	0
7454	GRMZM2G125138	hypothetical protein LOC100193914	On-Off	On-Off	49.3	0	-0.00479681	0.245586	-0.0377873
7457	GRMZM5G894564	Putative uncharacterized protein	On-Off	On-Off	53.2	0	-0.225945	-0.0879484	-0.0754863
7487	GRMZM5G885867		On-Off	On-Off	58.1	0
7500	GRMZM2G033885		On-Off	On-Off	46.3	0	-0.0102646	0.122087	0.200456
7512	GRMZM2G438178		On-Off	On-Off	48.8	0	0.263121	0.243122	0.384169
7518	GRMZM2G017229		On-Off	On-Off	50.2	0
23830	GRMZM2G479163		On-Off	On-Off	49.6	0	0.0662167	-0.0462986	-0.0711796
7550	GRMZM2G050270		On-Off	On-Off	47.7	0	0.325318	0.0747768	0.0778801
7573	GRMZM2G154958		On-Off	On-Off	46	0	0.0352073	0.270875	0.0255613
7572			On-Off	On-Off	50.4	0	0.318759	0.473926	0.265992
7589	GRMZM2G011662		On-Off	On-Off	47.5	0	0.135216	0.333824	-0.145982
7590	GRMZM2G152775	hypothetical protein LOC100191806	On-Off	On-Off	44.7	0	0.151855	0.0808542	0.0612452
7603	GRMZM2G366077	60S ribosomal protein L27	On-Off	On-Off	47.6	0	0.482016	0.295875	0.340905
7641			On-Off	On-Off	49.6	0	-0.440526	-0.338187	0.00901819
40142	GRMZM2G312827		On-Off	On-Off	50.6	0	0.0223076	-0.119309	-0.0130165
7668			On-Off	On-Off	49.8	0	-0.147686	-0.144086	-0.056405
28938			On-Off	On-Off	62.4	0	0.106559	0.372477	-0.0479355
7679	GRMZM2G005347		On-Off	On-Off	47.2	0
7682	GRMZM2G035370		On-Off	On-Off	47.1	0
7728			On-Off	On-Off	48.3	0	-0.197395	-0.158983	0.120616
7746	GRMZM2G039683	hypothetical protein LOC100280239	On-Off	On-Off	47.6	0
7752			On-Off	On-Off	45.3	0	0.0577617	0.0833618	0.107464
7753	GRMZM2G108597	hypothetical protein LOC100193857	On-Off	On-Off	46.8	0	0.110491	0.00837305	0.137623
7760	GRMZM2G361475	hypothetical protein LOC100194341	On-Off	On-Off	49.7	0
7761	GRMZM5G879749		On-Off	On-Off	48.1	0
7780	GRMZM2G036826		On-Off	On-Off	46	0
7783	GRMZM2G336879	carboxylic ester hydrolase	On-Off	On-Off	52.2	0	0.342259	-0.0730731	0.0438944
31063	GRMZM2G114354		On-Off	On-Off	49.1	0	-0.100253	0.0494474	0.0354083
7807			On-Off	On-Off	47.4	0	-0.0990246	-0.146473	-0.047654
7811	GRMZM2G044805	charged multivesicular body protein 4b (LOC1002861	On-Off	On-Off	59.2	0	-0.0180006	-0.127657	-0.0695383
7815	GRMZM2G150680	hypothetical protein LOC100381651	On-Off	On-Off	47.3	0
36852			On-Off	On-Off	57	0	0.0106705	0.0802481	0.10743
7832	GRMZM2G344339	hypothetical protein LOC100278865	On-Off	On-Off	46.3	0	0.131854	0.230962	0.0346398
7854	GRMZM2G006416	hypothetical protein LOC100382283	On-Off	On-Off	50.8	0	-0.222667	1.098	0.539041
7858	GRMZM2G158097	hypothetical protein LOC100381692	On-Off	On-Off	51.2	0	0.0346482	-0.0999477	0.0539883
29870	GRMZM2G060505	hypothetical protein LOC100194358	On-Off	On-Off	50.3	0
7880	GRMZM2G169064	hypothetical protein LOC100304344 (LOC100304344),	On-Off	On-Off	45.6	0	-0.245591	0.0450262	-0.154017
7884			1.47672	3.36689e-05	968.3	371.1	-0.832414	0.510717	-0.66198
7885	GRMZM2G159926	LOC100283408	On-Off	On-Off	48.9	0	0.0683302	0.000457189	0.210995
7900	GRMZM2G128214	LOC100284664	On-Off	On-Off	49.2	0	0.569477	0.0763762	-0.00606074
7908	GRMZM2G358768		On-Off	On-Off	50.6	0
7910	GRMZM2G141810	hypothetical protein LOC100193435	On-Off	On-Off	46.3	0
34653	GRMZM2G338696	hypothetical protein LOC100280144	On-Off	On-Off	48.6	0	-0.148313	0.067254	0.129324
25900	GRMZM2G107082	hypothetical protein LOC100273868	On-Off	On-Off	50.1	0	-0.0141433	0.522842	0.0553814
7945			On-Off	On-Off	51.4	0	0.129539	0.42997	0.544632
7947	GRMZM2G047867		On-Off	On-Off	49.5	0	-0.088353	-0.0257529	0.0823284
7950			On-Off	On-Off	50.7	0	0.0849936	-0.21743	-0.000787821
8003	GRMZM2G083813	hypothetical protein LOC100280057	On-Off	On-Off	48	0	-0.139676	0.00399495	-0.0776642
8016	GRMZM2G387569	hypothetical protein LOC100193865	On-Off	On-Off	51.2	0	0.130714	0.656589	0.141813
8029	GRMZM2G137965	nucleosome/chromatin assembly factor group C	On-Off	On-Off	51.7	0	-0.6874	-0.334327	-0.426478
8042	GRMZM2G093708	hypothetical protein LOC100273850	On-Off	On-Off	46.2	0
8043	GRMZM2G077942	actin-depolymerizing factor 5	0.600372	0.00372297	206.4	134.9	-0.276425	1.6222	-0.410989
33821			On-Off	On-Off	49.2	0
8071	GRMZM2G180815		On-Off	On-Off	48.8	0	-0.0196173	0.101324	-0.17154
8072	GRMZM2G059958		On-Off	On-Off	52.5	0	0.241637	0.231682	0.229081
8080	GRMZM2G375116	hypothetical protein LOC100191870	On-Off	On-Off	49.4	0	0.19671	0.182849	0.140012
8098	GRMZM2G464976	hypothetical protein LOC100384168	On-Off	On-Off	45.7	0
8117	GRMZM2G118515	hypothetical protein LOC100194395	On-Off	On-Off	56.4	0	-0.349032	-0.260731	-0.000496776
42949			On-Off	On-Off	50.5	0
8156	GRMZM2G366146		On-Off	On-Off	46.7	0	0.280319	0.196522	0.210649
8163	GRMZM2G144547		On-Off	On-Off	45.7	0
8170			On-Off	On-Off	45.9	0	0.118024	-0.0715305	-0.00178243
8177	GRMZM2G129209	omega-3 fatty acid desaturase	On-Off	On-Off	52.7	0	0.0557925	-0.0905469	-0.164945
8211	GRMZM2G048281	Putative uncharacterized protein	On-Off	On-Off	48.8	0	-0.140308	0.534974	0.476462
8223	GRMZM2G429237	cysteine-type endopeptidase/ ubiquitin thiolestera	On-Off	On-Off	46.4	0	0.0343989	0.00321403	-0.052043
8229	GRMZM5G898471	hypothetical protein LOC100383011	On-Off	On-Off	47.6	0	-0.237568	0.0992733	0.218995
8234	GRMZM2G036007	hypothetical protein LOC100192833	On-Off	On-Off	47.5	0	-0.0975577	-0.0607661	0.157986
8243	GRMZM2G059029	hypothetical protein LOC100382392	On-Off	On-Off	48.9	0	-0.0460982	0.0901624	0.0709832
31504	GRMZM2G178278	hypothetical protein LOC100273877	On-Off	On-Off	48.1	0	-0.129764	0.0272419	-0.0242082
8285	GRMZM2G001106		On-Off	On-Off	45.1	0
33967	GRMZM2G156174		On-Off	On-Off	51	0	0.0737153	0.196499	0.0332351
8296			On-Off	On-Off	49.7	0	0.0714289	0.106295	0.143315
8298	GRMZM2G176638		On-Off	On-Off	51.2	0	0.268006	0.385391	0.414403
8330			On-Off	On-Off	44.9	0
5171			On-Off	On-Off	44.5	0
8346	GRMZM2G155348		On-Off	On-Off	52.9	0	-0.249613	0.225192	0.335287
8347			On-Off	On-Off	50	0	0.00147415	0.0151053	-0.0735936
8362			On-Off	On-Off	52.2	0	-0.176126	-0.0693304	-0.216721
8371	GRMZM2G357399	ADP-ribosylation factor	On-Off	On-Off	46.9	0
8375	GRMZM2G382534	beta-carotene hydroxylase	On-Off	On-Off	47	0	-0.018103	-0.103363	0.0237888
8399	GRMZM2G386674	seed specific protein Bn15D17A (LOC100283251), mRN	On-Off	On-Off	46.3	0	-0.204966	-0.244833	-0.00907389
8400	GRMZM2G013465	hypothetical protein LOC100279581	On-Off	On-Off	49.3	0	0.0138089	-0.215235	-0.211513
8407	GRMZM2G148555		0.61556	0.000133689	1254.1	852.7	-0.442638	-2.07198	-1.41087
8428	GRMZM2G117989	defence-related protein (inra2(prp)), mRNA	On-Off	On-Off	44.8	0
8430			On-Off	On-Off	57.8	0
8444	GRMZM2G141222	hypothetical protein LOC100276323	On-Off	On-Off	50.2	0	0.180259	0.100386	0.100361
8460	GRMZM2G102811	4-methyl-5-thiazole monophosphate biosynthesis pro	On-Off	On-Off	47.9	0
8471	GRMZM2G450937	60S ribosomal protein L19-3	On-Off	On-Off	49.7	0	-0.198652	-0.0496861	0.146668
8486	GRMZM2G066373		On-Off	On-Off	47.8	0	-0.0973735	-0.0427777	0.224524
8494			On-Off	On-Off	49.8	0	-0.536645	0.00985185	-0.214796
8496	GRMZM2G055585	hypothetical protein LOC100279398	0.637847	0.00359736	464.1	335.4	0.678828	-1.89034	-1.57038
8501			1.01351	0.00831152	282	119.7	1.51503	-1.28107	-0.936287
8509	GRMZM2G382632		On-Off	On-Off	45.7	0
8521	GRMZM2G047867	spermidine synthase	On-Off	On-Off	55.3	0	0.619515	0.323109	-0.344358
8525	GRMZM2G055957	hypothetical protein LOC100382341	On-Off	On-Off	48	0
8568	GRMZM2G527387	hypothetical protein LOC100278851	On-Off	On-Off	47.7	0	-0.115064	1.1116	0.242183
8580	GRMZM2G453684		On-Off	On-Off	46.9	0	0.0571695	0.018247	0.236129
8627	GRMZM2G113373	Putative uncharacterized protein	On-Off	On-Off	48.9	0	-0.122873	-0.00378158	-0.113876
8630			On-Off	On-Off	47.6	0	0.478958	0.365557	0.264929
8632			On-Off	On-Off	55.9	0	0.66599	0.0410623	-0.161004
8634			On-Off	On-Off	48.1	0	0.309792	-0.00930976	-0.037645
14967	GRMZM2G052667		On-Off	On-Off	52.8	0	0.148431	0.0665933	-0.440077
8638	GRMZM2G017110	glutamate decarboxylase	0.842281	7.33349e-05	401.4	235.6	1.15741	-2.48683	-2.32413
8642	GRMZM2G109056	lipoxygenase	0.706652	1.52661e-05	4901.2	2988.3	0.217721	-1.22214	-2.16034
8649	GRMZM2G144547	hypothetical protein LOC100274157	On-Off	On-Off	49.6	0	-0.0831894	-0.0482907	0.0404239
8650	GRMZM2G127106		On-Off	On-Off	47	0	0.0202153	-0.0473496	0.0775673
8663	GRMZM2G012200	hypothetical protein LOC100304071	On-Off	On-Off	44.2	0
8671	GRMZM2G460544	Putative uncharacterized protein	0.64695	0.00718474	428.6	242.1	0.0976456	-0.735308	-1.30277
26493	GRMZM2G029194		On-Off	On-Off	48.9	0	-0.359622	-0.336479	-0.290881
8727	GRMZM2G322661		On-Off	On-Off	44.7	0
8729	GRMZM2G135013	hypothetical protein LOC100273022	On-Off	On-Off	48.5	0	0.26635	0.121718	0.205872
8733			On-Off	On-Off	49.8	0	0.0208663	0.0578492	0.285105
8752	GRMZM5G832381	Putative uncharacterized protein	On-Off	On-Off	46	0
8753	GRMZM2G009097		On-Off	On-Off	50.2	0	0.0900781	0.120462	0.0421555
8759	GRMZM2G047968		On-Off	On-Off	56.4	0
8771			On-Off	On-Off	52	0	0.0721025	0.148967	0.0351758
8780	GRMZM2G700188	hypothetical protein LOC100273263	On-Off	On-Off	47.8	0	0.11928	0.057505	-0.0760887
8782	GRMZM2G097132	hypothetical protein LOC100272852	On-Off	On-Off	46	0
17837	GRMZM2G085547	hypothetical protein LOC100277414	On-Off	On-Off	57.4	0	-0.162033	-0.124954	-0.275876
8794	GRMZM2G058484		On-Off	On-Off	49.1	0	0.0999556	0.225366	0.203485
8795	GRMZM2G425798	hypothetical protein LOC100275603	On-Off	On-Off	52.3	0	-0.0478382	-0.0290943	-0.0480106
8801	GRMZM2G155954		On-Off	On-Off	47.9	0	-0.215627	0.0546892	-0.0626597
8848	GRMZM2G044060		On-Off	On-Off	52.6	0	-0.275116	-0.237941	-0.211856
8851	GRMZM2G010801	hypothetical protein LOC100382446	On-Off	On-Off	46.2	0	0.199716	-0.0766056	0.0764487
41370	GRMZM2G059671		On-Off	On-Off	45.7	0	0.0157354	-0.139817	0.0361746
8861	GRMZM2G348697		On-Off	On-Off	48.1	0
8868	GRMZM2G158359		On-Off	On-Off	55.7	0	0.113543	0.0714875	0.0184338
8876	GRMZM2G067063		On-Off	On-Off	55	0
8885			On-Off	On-Off	50.3	0	-0.163261	0.0956489	-0.121264
8890	GRMZM2G172274		On-Off	On-Off	48	0	0.0455	0.0751818	0.0463715
28509			On-Off	On-Off	44.5	0
8911	GRMZM2G002627	hypothetical protein LOC100276393	On-Off	On-Off	48.4	0	-0.233643	0.169181	0.102144
8915	GRMZM2G005374		On-Off	On-Off	48.5	0
17710	GRMZM5G896902		On-Off	On-Off	63.6	0	0.402047	-0.193014	-0.0829507
8931	GRMZM2G362726		On-Off	On-Off	47.4	0	0.146572	-0.0650056	-0.0839392
8937	GRMZM2G388148	hypothetical protein LOC100304343	On-Off	On-Off	49.5	0	0.238789	0.0696367	0.304002
8966	GRMZM2G051004	hypothetical protein LOC100191900	On-Off	On-Off	47.1	0	0.0815286	0.495911	0.193266
18660	GRMZM2G019413		On-Off	On-Off	46.2	0	0.454172	-0.113336	-0.283026
8982	GRMZM2G103101	LOC100281795	On-Off	On-Off	47	0
8989	GRMZM2G162527	Putative uncharacterized protein	0.614966	0.0339075	1148.1	1109	-0.921593	-3.29388	-2.73718
31107	GRMZM5G862959	hypothetical protein LOC100273149	On-Off	On-Off	49.5	0
9012	GRMZM2G060886	LOC100282545	On-Off	On-Off	46.2	0	-0.0711074	-0.0346527	0.267369
9030	GRMZM2G325513	dehydration-responsive element-binding protein 1B	On-Off	On-Off	51.2	0	-0.0113827	-0.00647161	-0.0080649
27002	GRMZM2G400907		On-Off	On-Off	45.3	0	0.375943	0.118395	0.102882
9037	GRMZM2G311756	Putative uncharacterized protein	On-Off	On-Off	58.9	0	-0.0228374	-0.114236	-0.29234
9046	GRMZM2G118214	hypothetical protein LOC100273197	0.592136	0.00377852	948.1	749.5	-0.113389	-0.408013	0.562309
9047			On-Off	On-Off	50.8	0	0.0147535	0.0191173	-0.0208534
9054	GRMZM2G149894	hypothetical protein LOC100382184	On-Off	On-Off	47.8	0	-0.160809	-0.0897502	-0.153544
9059			On-Off	On-Off	47.8	0	0.0595658	0.048723	0.120003
33627	GRMZM2G073312		On-Off	On-Off	51.3	0	-0.0319562	0.350591	0.189553
9074	GRMZM2G039583	hypothetical protein LOC100272748 (LOC100272748),	On-Off	On-Off	47.9	0
9103	GRMZM5G851654	hypothetical protein LOC100273402	On-Off	On-Off	48.4	0	-0.316834	0.000676917	0.201846
9108	GRMZM2G170382		On-Off	On-Off	49	0	0.208129	0.172858	-0.109306
9124			On-Off	On-Off	50.2	0	0.22814	0.0949767	0.0835437
9132	GRMZM5G809078	hypothetical protein LOC100273296	On-Off	On-Off	47.6	0	-0.0680144	0.104064	0.160895
9154	GRMZM2G006894	Proton-exporting ATPase Fragment (EC 3.6.3.6)	On-Off	On-Off	48.9	0	0.182107	0.0741324	0.0382696
9198	GRMZM5G800925	hypothetical protein LOC100277251	On-Off	On-Off	51.3	0	-0.058656	0.237028	0.346298
9203			On-Off	On-Off	46.3	0	0.254433	0.10632	-0.0167677
9214	GRMZM2G122431		On-Off	On-Off	48.6	0
9224	GRMZM2G029153	hypothetical protein LOC100274108	On-Off	On-Off	47.6	0	0.0197458	0.0466704	-0.0737766
9235	GRMZM2G177885	hypothetical protein LOC100276543	On-Off	On-Off	47.4	0	-0.72998	-0.475586	-0.645874
9261	GRMZM2G071223	Putative uncharacterized protein	1.28889	0.000428955	518.9	288.7	0.958135	-0.674827	-0.56694
9278	GRMZM2G384755	hypothetical protein LOC100191473	On-Off	On-Off	44.2	0
9286			On-Off	On-Off	54.3	0	0.0981729	0.164685	0.0381412
9287			On-Off	On-Off	44.5	0
9290			On-Off	On-Off	45.7	0
9301	AC208571.4_FGT001		On-Off	On-Off	46.1	0
41862	GRMZM2G115875	hypothetical protein LOC100274253	On-Off	On-Off	51.6	0	0.0935139	0.168286	0.233438
9329			On-Off	On-Off	46.4	0	0.235859	-0.0109069	0.1139
9352	GRMZM2G027023		On-Off	On-Off	43.7	0
29477			On-Off	On-Off	48.3	0
9366	GRMZM2G099452	hypothetical protein LOC100280150	On-Off	On-Off	47	0	0.116361	0.0134336	0.148813
9404	GRMZM2G001457	blue-light receptor phototropin 1	On-Off	On-Off	49.2	0
9420	GRMZM2G027019	hypothetical protein LOC100272623	On-Off	On-Off	44.8	0
9423	GRMZM2G172099	hypothetical protein LOC100277158	On-Off	On-Off	52.8	0
44018			On-Off	On-Off	54	0	0.20579	-0.245104	0.0438292
40564	GRMZM2G092945	hypothetical protein LOC100383250	On-Off	On-Off	47.6	0	-0.0723975	0.295913	0.152772
9479	GRMZM2G411956	hypothetical protein LOC100275661	On-Off	On-Off	50.7	0	-0.119164	-0.0657784	0.145465
25368	GRMZM2G143253	rac GTPase activating protein	On-Off	On-Off	48.6	0	-0.0712029	0.15505	0.057977
9501			On-Off	On-Off	47.6	0	0.139932	-0.132535	0.0266615
9502	GRMZM2G343218		On-Off	On-Off	53.6	0	0.192256	0.0690047	-0.196282
9534	GRMZM2G402645	hypothetical protein LOC100275623	On-Off	On-Off	47.1	0
9538	GRMZM2G149800	hypothetical protein LOC100277913	0.630481	0.000225735	89.6	66.7	-0.321754	0.112625	-0.516053
9540	GRMZM2G314396	calcium dependent protein kinase	On-Off	On-Off	47.9	0	-0.0373124	0.0404801	-0.0744161
9560			On-Off	On-Off	56.2	0	-0.196203	0.0627496	0.166578
9563			On-Off	On-Off	50.9	0
9575			On-Off	On-Off	47.5	0
9576			On-Off	On-Off	47.6	0	0.127581	0.10632	-0.167795
9577			On-Off	On-Off	50.9	0
9580	GRMZM2G099454	hypothetical protein LOC100191592	On-Off	On-Off	47.8	0	0.243847	-0.869016	-0.155374
9602	GRMZM2G004847		On-Off	On-Off	52.4	0	-0.184703	-0.364315	0.0809415
9603	GRMZM2G076087	hypothetical protein LOC100274273	On-Off	On-Off	45.6	0	0.0364416	0.0131476	-0.0503607
9612	GRMZM2G087740		On-Off	On-Off	47.6	0
9629	GRMZM2G022629		On-Off	On-Off	50.7	0	0.0784532	0.05576	0.108233
9640			0.623086	0.00489117	132.6	87.1	0.0910155	0.207611	-0.279906
9650			On-Off	On-Off	50.8	0	-0.154574	0.0823647	-0.0155002
9659	GRMZM2G152952	photosystem I reaction center subunit V	On-Off	On-Off	51.9	0	0.127663	0.307297	-0.126773
9661	GRMZM5G826801	hypothetical protein LOC100280337 (LOC100280337),	On-Off	On-Off	46.7	0
9668	GRMZM2G104078	ANAC044	On-Off	On-Off	48	0	0.18587	0.211287	0.15159
9687	GRMZM2G056829		On-Off	On-Off	47.4	0	-0.110047	0.0894928	0.0155444
9690			On-Off	On-Off	45.3	0
9723			On-Off	On-Off	44.5	0	-0.241625	0.0863655	-0.0305751
9729	GRMZM2G056702		On-Off	On-Off	47.3	0	0.419471	0.0750052	0.2582
9733	GRMZM5G804575	nodulin-like protein 5NG4 (LOC100283745), mRNA	0.853783	0.00761204	505.1	281.9	-1.46765	-1.83644	-2.09618
9742			On-Off	On-Off	52.4	0
9764	GRMZM2G011518	hypothetical protein LOC100192068	On-Off	On-Off	46.4	0	-4.65755e-05	-0.623054	-0.34584
9771	GRMZM2G043921	serine-rich protein	0.872948	0.00133532	209.7	114.6	1.05076	-0.793197	0.305358
9779	GRMZM2G347717	hypothetical protein LOC100273781	On-Off	On-Off	55	0	0.102968	0.36742	-0.0156016
9781	GRMZM2G013283		On-Off	On-Off	50.1	0	0.0780598	0.0415344	0.0834413
9841			On-Off	On-Off	47.8	0	0.0334671	0.106884	0.179966
9874	GRMZM2G097854		On-Off	On-Off	44	0
9880			On-Off	On-Off	47.2	0	0.387042	-0.128941	0.0910991
9894	GRMZM2G049568	hypothetical protein LOC100304268	On-Off	On-Off	53.2	0	0.103505	0.115809	0.119798
20601	GRMZM2G004140		On-Off	On-Off	44.2	0
9920	GRMZM2G043295	hypothetical protein LOC100193773	1.05596	0.00115073	224.4	142.7	-0.763755	-1.24124	-1.16688
9921	GRMZM2G047002		On-Off	On-Off	45.7	0
9924			On-Off	On-Off	49.6	0	0.149453	0.527816	0.0210634
9938	GRMZM2G403121		On-Off	On-Off	46.6	0
9956	GRMZM2G018223	hypothetical protein LOC100193043	On-Off	On-Off	48.3	0	0.33645	0.21207	0.496309
9979	GRMZM2G382106		On-Off	On-Off	46	0
14424			On-Off	On-Off	47.7	0	0.205066	0.513136	0.443202
9991			On-Off	On-Off	52.5	0
9992	GRMZM2G092968	meiosis 5	On-Off	On-Off	47.2	0	0.179122	-0.211918	-0.32588
9994	GRMZM2G164428		On-Off	On-Off	48.8	0	-0.205772	0.03116	-0.00799495
10002			On-Off	On-Off	52.8	0	0.121256	0.301393	0.314273
10008	GRMZM2G023028		On-Off	On-Off	52.5	0	0.0878872	0.398051	0.153113
27407	GRMZM2G158043	pullulanase-type starch debranching enzyme1	On-Off	On-Off	45.5	0	0.0223704	0.0609977	0.0376597
10057	GRMZM2G008064	hypothetical protein LOC100216832	On-Off	On-Off	44.8	0
6661	GRMZM2G107089	prolyl-tRNA synthetase	On-Off	On-Off	48.4	0	0.0783882	0.181087	0.0337508
10061	GRMZM2G025182		On-Off	On-Off	46.5	0
43402	GRMZM2G039988		On-Off	On-Off	49.2	0	0.149284	0.000745889	0.134039
10095	GRMZM2G433002	hypothetical protein LOC100384334	On-Off	On-Off	50.7	0	0.0609841	-0.0340532	-0.216083
10107	GRMZM2G015603	hypothetical protein LOC100279953	On-Off	On-Off	44.8	0	0.105059	0.0369354	-0.133795
10131	GRMZM2G117388	Derlin-1.1 (ZmDerlin1-1)	On-Off	On-Off	49.2	0
10153	GRMZM2G449941		On-Off	On-Off	50.4	0	-0.0189316	0.0476434	0.0115709
10154	GRMZM2G144742	hypothetical protein LOC100193062	On-Off	On-Off	51.4	0	0.136592	-0.135634	-0.0790709
10158	GRMZM2G137421	hypothetical protein LOC100279849	On-Off	On-Off	44.5	0
10161	GRMZM2G158835	hypothetical protein LOC100274547	0.699217	0.00878376	1025.4	510.5	0.857559	-0.942522	-1.49501
10162			On-Off	On-Off	46.6	0	0.128341	0.140601	0.155512
10173			On-Off	On-Off	47.2	0
10195			On-Off	On-Off	48.8	0	0.0311091	0.0113454	0.162058
10223	GRMZM2G308910		On-Off	On-Off	50.5	0	0.260119	0.505595	0.137422
10225			On-Off	On-Off	49.8	0	0.120673	0.0677295	0.174426
10260	GRMZM2G479608	transmembrane BAX inhibitor motif-containing prote	On-Off	On-Off	47.3	0
17188	GRMZM2G133413	Putative uncharacterized protein	On-Off	On-Off	45.9	0
10304	AC194405.3_FGT021		On-Off	On-Off	53.1	0	-0.053081	0.40839	0.133648
10307			On-Off	On-Off	48.8	0	0.190049	0.111571	0.0395491
10333	GRMZM2G350818		On-Off	On-Off	51.7	0
10334	AC205413.4_FGT001		On-Off	On-Off	46.4	0
10339			0.671453	0.0102062	1854.1	1630.6	0.501943	-3.64826	-2.38562
38618	GRMZM2G126656	CBS domain containing protein	On-Off	On-Off	52	0	0.152771	-0.00184748	0.190963
10359	GRMZM2G108624	hypothetical protein LOC100274192	On-Off	On-Off	45.4	0	0.186076	-0.00317225	0.0347411
10360	GRMZM2G396767		On-Off	On-Off	47.9	0	0.407148	0.442289	0.184226
10373	GRMZM2G113967	CBL-interacting protein kinase	On-Off	On-Off	87.1	0	0.543379	0.571844	-0.145024
10382	GRMZM2G073943		On-Off	On-Off	44	0	0.218123	0.127704	0.120581
10384	GRMZM2G172726		On-Off	On-Off	48.5	0
10393			On-Off	On-Off	48.9	0	0.385354	0.285631	0.136723
10396	GRMZM2G064905		On-Off	On-Off	49.2	0	0.149673	0.181503	0.0034939
10407	GRMZM2G043983	mitochondrial import receptor subunit TOM40	On-Off	On-Off	47.6	0	-0.190874	-0.0842227	0.1538
10420	GRMZM2G144451	hypothetical protein LOC100279157	On-Off	On-Off	48.7	0	-0.0538137	0.0884619	0.223267
10422	GRMZM2G356714	hypothetical protein LOC100273839 (LOC100273839),	On-Off	On-Off	47.5	0	0.0768891	-0.00404312	-0.167463
10425	GRMZM2G433333	hypothetical protein LOC100216556	On-Off	On-Off	45.7	0
10437	GRMZM2G077034	gibberellin-regulated protein 2	On-Off	On-Off	49	0	0.0786284	0.181021	-0.107727
10473	GRMZM2G433184	disease resistance response protein 206	On-Off	On-Off	49.2	0
10474	GRMZM2G101282		On-Off	On-Off	47.3	0
10502			On-Off	On-Off	48.8	0	0.105502	0.154979	0.0973726
10507			On-Off	On-Off	59.3	0	0.201768	-0.0625872	0.259161
10529	AC208327.4_FGT003		On-Off	On-Off	44.8	0
10537	GRMZM2G115342	hypothetical protein LOC100192698	On-Off	On-Off	49.5	0	0.0372028	0.585316	1.20039
10545			On-Off	On-Off	48.3	0	-0.114463	0.175757	0.0593861
10564	GRMZM2G145451		On-Off	On-Off	48.5	0
10566	GRMZM2G158531		On-Off	On-Off	44.6	0
10576	GRMZM2G128421	IAA12 - auxin-responsive Aux/IAA family member	On-Off	On-Off	49.1	0
10585	GRMZM2G091118		On-Off	On-Off	49	0	-0.158516	0.0876119	0.152359
10599	GRMZM2G348151	hypothetical protein LOC100191486	On-Off	On-Off	48	0
10613	GRMZM2G169966		On-Off	On-Off	45.4	0
10616			On-Off	On-Off	45	0
10617	GRMZM2G151763		On-Off	On-Off	49.7	0	-0.020694	-0.121369	-0.0456463
10618			On-Off	On-Off	45.6	0
36792	GRMZM2G144873	hypothetical protein LOC100192541	On-Off	On-Off	50.4	0	-0.244034	-0.31526	-0.194217
10641			On-Off	On-Off	50.7	0
10665	GRMZM2G032218		On-Off	On-Off	48.2	0	-0.116638	-0.129838	0.161643
10687	GRMZM2G150024	Putative uncharacterized protein	On-Off	On-Off	48.5	0	0.0274929	0.107003	-0.147567
10693			On-Off	On-Off	49.1	0
10707	GRMZM2G350626	hypothetical protein LOC100382018	On-Off	On-Off	46.3	0
10713	GRMZM2G104118	N-acetylglucosaminyltransferase III	On-Off	On-Off	45.3	0
10724	GRMZM5G837018		On-Off	On-Off	48.7	0	-0.436138	0.00926769	0.0611679
10739			On-Off	On-Off	45	0
10740	GRMZM2G049902		On-Off	On-Off	49.7	0	0.372144	0.332452	0.241182
10750	GRMZM2G079661	hypothetical protein LOC100194407	On-Off	On-Off	50.8	0	0.0812157	0.299155	0.128625
10761	GRMZM2G094692		On-Off	On-Off	51	0	0.157313	0.185844	0.0597174
10762	GRMZM2G181231	protein kinase domain containing protein	0.983826	0.0261624	729	538.8	0.269802	-0.735113	1.00765
25545			On-Off	On-Off	49.6	0
10770	GRMZM2G098869	hypothetical protein LOC100273856	On-Off	On-Off	46.5	0	-0.107273	0.223717	0.0670902
10771	GRMZM2G355525		On-Off	On-Off	50.4	0	0.13175	-0.0550532	0.0361516
10777	GRMZM5G845891	hypothetical protein LOC100280385	On-Off	On-Off	47.9	0
10778	GRMZM2G172491	Cytochrome P450 71C1 (EC 1.14.-.-)(Protein benzoxa	On-Off	On-Off	51.5	0
10785			On-Off	On-Off	51.2	0	-0.354898	-0.152554	-0.0970485
10790	GRMZM2G474783		On-Off	On-Off	45.8	0
10792	GRMZM2G158562	hypothetical protein LOC100272584	On-Off	On-Off	46.5	0
10795	GRMZM2G170839	xylanase1 (xyl1), mRNA	On-Off	On-Off	44.6	0
10805	GRMZM2G019783	hypothetical protein LOC100192871	On-Off	On-Off	47.7	0	0.151584	0.100338	-0.108402
10808	GRMZM2G066345		0.590529	0.00474966	138.2	98.5	-0.237578	-0.304608	-0.564318
10814			On-Off	On-Off	49.3	0
10819			On-Off	On-Off	50.3	0	0.292812	-0.0838039	-0.0136319
10825	GRMZM2G074053	amino acid transport protein	0.747982	6.96722e-05	2730.4	1559.7	-0.229236	1.06363	-0.610787
10828	GRMZM2G456570		On-Off	On-Off	47	0	0.0887794	-0.130627	0.225869
10833			On-Off	On-Off	45	0
10837			0.956124	0.0135972	4571.4	2688.7	0.286024	-4.40771	-3.58088
10847	GRMZM2G318681		On-Off	On-Off	47.4	0
9360	GRMZM2G055809	hypothetical protein LOC100275410	On-Off	On-Off	45.8	0
43679			On-Off	On-Off	47.2	0
10859	GRMZM2G139811		On-Off	On-Off	47.6	0	0.0121503	0.106519	0.0709165
10860	GRMZM2G153648	Putative uncharacterized protein	On-Off	On-Off	44.3	0
10862	GRMZM5G881775	40S ribosomal protein S19Putative uncharacterized	On-Off	On-Off	51.8	0	-0.260523	-0.228498	0.0754231
10920	GRMZM2G123407		On-Off	On-Off	44	0
17736	GRMZM2G054969	hypothetical protein LOC100274857	On-Off	On-Off	46.4	0
10955	GRMZM2G341959	flavonol 4-sulfotransferase	0.781013	0.00455051	451.2	300.8	0.240005	-2.20896	-2.03646
10960	GRMZM2G119999	hypothetical protein LOC100273913	On-Off	On-Off	48.1	0	0.0444832	-0.00721981	0.0111101
10966	GRMZM2G389570	hypothetical protein LOC100279918	On-Off	On-Off	59.3	0	0.139651	-0.109426	-0.160089
10988			On-Off	On-Off	54.9	0	0.0303399	0.254041	-0.00394447
10989	GRMZM2G082167	adaptor complexes medium subunit family protein	On-Off	On-Off	48.4	0
43881			On-Off	On-Off	52.7	0	0.26706	0.0510911	0.199347
11003			On-Off	On-Off	54.3	0	-0.050609	0.0704332	0.197552
11026	GRMZM2G116823		On-Off	On-Off	45.2	0
11028	GRMZM2G426802	signal transducer	On-Off	On-Off	45	0	-0.0571324	0.021799	0.103239
11032	GRMZM2G104658	ATP binding protein	On-Off	On-Off	61.8	0	0.039776	0.296533	-0.131999
11041	GRMZM2G096480	hypothetical protein LOC100304208	On-Off	On-Off	46.5	0	-0.0883312	0.36403	0.287184
11048	GRMZM2G146553	LOC100281727	On-Off	On-Off	44.1	0
11075			On-Off	On-Off	47.8	0
44667	GRMZM2G148773		On-Off	On-Off	45.8	0
11119	GRMZM2G003028		On-Off	On-Off	46.8	0	0.214349	-0.0491794	-0.0754863
38196			On-Off	On-Off	50.2	0
11128			On-Off	On-Off	48	0	-0.0353863	0.239103	0.196972
11140			On-Off	On-Off	46.3	0
11145	GRMZM2G081816	hypothetical protein LOC100192921	On-Off	On-Off	46.8	0	0.503935	0.364574	0.0473516
11153	GRMZM2G445961		On-Off	On-Off	46.5	0	-0.1022	0.186163	-0.0225996
11155	GRMZM2G148078	hypothetical protein LOC100276947	On-Off	On-Off	50.3	0	0.105554	0.169832	0.157666
11157	GRMZM2G022799	hypothetical protein LOC100279695 (LOC100279695),	On-Off	On-Off	53.9	0	0.0237599	-0.459863	-0.379723
11166	AC234160.1_FGT003		On-Off	On-Off	45.2	0
11176	GRMZM2G031398		On-Off	On-Off	46.7	0
11182	GRMZM2G116629	LOC100283078	On-Off	On-Off	77.5	0	0.0638032	0.108725	0.334664
11183	GRMZM2G156127	cytokinin-N-glucosyltransferase 1	0.701818	0.00179508	234.8	187.2	0.0136405	-1.36655	-1.43389
11192			On-Off	On-Off	50.9	0	0.0537443	0.167017	0.243219
11203	GRMZM2G017671	hypothetical protein LOC100279212	On-Off	On-Off	49.3	0	0.0268866	0.229991	0.123263
37048			On-Off	On-Off	49.8	0
11240	GRMZM2G083284		On-Off	On-Off	46.3	0
11242			On-Off	On-Off	49.6	0	-0.0938891	-0.0413682	-0.00681223
11243	GRMZM2G167758	hypothetical protein LOC100275228	On-Off	On-Off	48.7	0
11264	GRMZM2G144985	serine palmitoyltransferase 1	On-Off	On-Off	51.1	0
11272	GRMZM2G020423	jasmonate-induced protein	On-Off	On-Off	54.6	0	-0.0260859	0.0132802	0.0185689
11276	GRMZM2G080107	Photosystem I reaction center subunit NPutative un	0.978711	0.0087541	600.9	282.6	0.771511	-3.92238	-2.74654
27654			On-Off	On-Off	46	0	-0.156329	-0.214457	-0.0147021
11316	GRMZM2G341366		On-Off	On-Off	43.6	0
11323	GRMZM2G383303		On-Off	On-Off	46.2	0
11329	GRMZM2G175463		On-Off	On-Off	46.5	0
11332	GRMZM2G131286	Pyruvate, phosphate dikinase regulatory protein, c	On-Off	On-Off	54.8	0
11338	GRMZM5G871861	hypothetical protein LOC100274262	On-Off	On-Off	47.2	0
11340	GRMZM2G447745		On-Off	On-Off	44.4	0
11358			On-Off	On-Off	51.4	0	0.0212177	0.265123	0.0538624
11371	GRMZM2G037140		On-Off	On-Off	45.5	0	-0.0266616	0.284816	0.252048
11374	GRMZM2G039586	hypothetical protein LOC100191563	On-Off	On-Off	45.7	0
11397	GRMZM2G156983	phosphatidate cytidylyltransferase	On-Off	On-Off	51.4	0	-0.101313	0.0772679	-0.0921489
11400			On-Off	On-Off	47.9	0	-0.103369	0.513091	0.15124
11402	GRMZM5G887054	60S ribosomal protein L19 Fragment	On-Off	On-Off	49.4	0
11408	GRMZM2G092137	hypothetical protein LOC100383382	On-Off	On-Off	44.8	0
11430	GRMZM2G086920	hypothetical protein LOC100217059	On-Off	On-Off	49.2	0	0.357045	0.29574	0.257816
11454			On-Off	On-Off	45.9	0
11463	GRMZM2G124654		On-Off	On-Off	48.4	0	0.292462	-0.242682	-0.0794568
11466			On-Off	On-Off	50.1	0
11470	GRMZM2G156857		On-Off	On-Off	48.9	0	0.19677	0.0999829	0.0243888
11471	GRMZM2G073351	protochlorophyllide reductase B	0.784406	0.0279317	894.8	516.1	0.68571	-3.27364	-2.58146
11480			On-Off	On-Off	48.2	0
11495	GRMZM2G098167	hypothetical protein LOC100191598	On-Off	On-Off	54.7	0	0.0474933	0.111789	-0.120362
11497	GRMZM2G171111	hypothetical protein LOC100193148	On-Off	On-Off	51.9	0	0.032504	-0.0186513	0.0552839
11500	GRMZM2G092793	sialin	On-Off	On-Off	48.3	0	0.264683	-0.0316896	-0.221441
11505	GRMZM2G524711	hypothetical protein LOC100193674	On-Off	On-Off	51.2	0	-0.0368715	0.0220994	0.0539958
11512	GRMZM2G042893		On-Off	On-Off	49	0
11520			On-Off	On-Off	49.6	0	-0.0145919	0.0426994	0.0542849
11530			On-Off	On-Off	49.4	0	0.0850146	0.262519	0.281797
11535			On-Off	On-Off	45.9	0	0.115262	-0.0116321	0.0652378
28346	AC233979.1_FGT008		On-Off	On-Off	52.6	0
11555	GRMZM2G048192	hypothetical protein LOC100191568	On-Off	On-Off	51.8	0	0.563567	0.441667	0.358242
43073	GRMZM2G073954	arsenite transport subunit B	On-Off	On-Off	48.3	0	-0.135277	0.0124097	-0.145374
16086			On-Off	On-Off	45.5	0
11573			On-Off	On-Off	46.2	0	0.218123	0.113974	0.0327235
11588	GRMZM2G044317	hypothetical protein LOC100191752	On-Off	On-Off	53	0	0.0560031	0.0222728	0.109014
11591	GRMZM2G062885		On-Off	On-Off	46.5	0	0.281526	0.0162397	0.0202244
11604	GRMZM2G165692		On-Off	On-Off	48.1	0
11614			On-Off	On-Off	51.1	0	0.0322756	-0.291509	-0.0858202
11621	GRMZM5G835933		On-Off	On-Off	51	0	-0.323132	-0.180733	-0.0237876
11625	GRMZM2G396292	Putative uncharacterized protein	On-Off	On-Off	44.3	0
11650			On-Off	On-Off	46.6	0	0.143338	0.179451	0.0260905
11651	GRMZM2G151651	hypothetical protein LOC100193358	On-Off	On-Off	47.6	0	-0.00458259	-0.037432	0.107306
38549	GRMZM2G346138		On-Off	On-Off	61.8	0
11663	GRMZM2G145944		On-Off	On-Off	48.9	0	0.148967	0.221849	0.0313789
11679	GRMZM2G472167	peptide transporter PTR2	On-Off	On-Off	49.5	0
26715	GRMZM2G069765	Putative uncharacterized protein	On-Off	On-Off	47.9	0	0.112836	0.142719	-0.0642156
11737	GRMZM2G354013		On-Off	On-Off	45.7	0
11739			On-Off	On-Off	45.1	0
11746	GRMZM2G180909	nucleic acid binding protein	On-Off	On-Off	47.6	0
11752	GRMZM2G448687		On-Off	On-Off	45.8	0	0.129788	0.274784	0.0433305
11762			On-Off	On-Off	49.2	0	-0.202141	-0.0061748	0.057944
11767	GRMZM2G175779	hypothetical protein LOC100194296	On-Off	On-Off	53.7	0	0.258489	0.501978	0.294856
11769	GRMZM5G883764	Histone H2A	On-Off	On-Off	47.3	0	-0.0445488	-0.0186031	0.367528
11781			On-Off	On-Off	45.5	0
11786	GRMZM2G025812	LOC100280864	On-Off	On-Off	48.3	0	0.0166578	-0.0476546	0.0560709
11833	GRMZM2G157046	hypothetical protein LOC100382176	On-Off	On-Off	47.9	0
11839			On-Off	On-Off	52.7	0	0.00197765	0.136616	0.290918
11845	GRMZM2G053803	hypothetical protein LOC100384139	On-Off	On-Off	48.2	0	-0.100658	0.00297553	0.104094
11853	GRMZM2G100913		On-Off	On-Off	44.5	0
6506	GRMZM2G068340		On-Off	On-Off	47.3	0
11873			0.833803	2.96447e-05	6917.5	4130.6	0.587448	0.483537	0.14813
11886	GRMZM2G053466	LOC100273537 (cl61_3), mRNA	On-Off	On-Off	47.1	0
11892	GRMZM2G318635		On-Off	On-Off	49.7	0	0.403343	-0.047564	0.0749069
11897	AC234521.1_FGT007		On-Off	On-Off	45.1	0
11907	GRMZM2G027499		On-Off	On-Off	47.2	0
11912	GRMZM2G063897	protein kinase	On-Off	On-Off	51.5	0	-0.0295646	0.177551	-0.0686135
11920			On-Off	On-Off	52.8	0	0.143091	0.0149608	0.131207
11930	GRMZM2G136366		On-Off	On-Off	52.2	0	-0.138815	0.24668	-0.00139363
11958	GRMZM2G464137	LOC100283015	On-Off	On-Off	48.5	0	-0.109254	-0.105291	-0.00939811
11966	GRMZM2G084440	rab GDP dissociation inhibitor alpha	On-Off	On-Off	49.7	0	0.0985229	0.0663939	0.0113839
9888	GRMZM2G301512		On-Off	On-Off	49	0	0.127579	0.204189	-0.0148853
11973	GRMZM2G037485	hypothetical protein LOC100382367	On-Off	On-Off	44.3	0
11986			On-Off	On-Off	53.9	0	0.185315	0.0574912	0.179204
11987	GRMZM2G415491		On-Off	On-Off	46	0
11996	GRMZM5G873586	Putative uncharacterized protein	On-Off	On-Off	68.2	0	0.429788	0.360899	0.889052
12000			On-Off	On-Off	46.4	0	0.11396	0.110986	-0.037548
29204	GRMZM2G078895	hypothetical protein LOC100272826	On-Off	On-Off	48.2	0	-0.212656	-0.305669	-0.138999
12020			On-Off	On-Off	44.7	0
12035	GRMZM5G800598	Putative uncharacterized protein	0.71052	0.00147777	146.9	128	-1.06631	-0.842593	-1.04738
12036	GRMZM2G066820		On-Off	On-Off	45	0
12045	GRMZM5G825515	hypothetical protein LOC100381394	On-Off	On-Off	46.8	0
12047	GRMZM2G037064		On-Off	On-Off	46.7	0
12055	GRMZM2G140051	nucleosome/chromatin assembly factor group A	On-Off	On-Off	47.4	0	0.0408272	0.0494603	0.183131
12068			On-Off	On-Off	45.9	0	0.0857006	-0.0871357	0.0641806
12070			On-Off	On-Off	46.5	0
12086	GRMZM2G129288	hypothetical protein LOC100383825 (LOC100383825),	On-Off	On-Off	49.4	0	-0.119208	0.0167321	0.0828657
25388			On-Off	On-Off	45.8	0	0.0612937	0.222146	0.192376
12111	GRMZM5G885744		On-Off	On-Off	49.9	0	0.0988176	0.404123	0.267914
26731	AC233853.1_FGT002		On-Off	On-Off	46	0	0.12942	0.0478779	0.192633
12141	GRMZM2G014387		On-Off	On-Off	48.8	0	0.000632718	0.0586403	-0.0638242
12150			On-Off	On-Off	47.3	0	-0.108649	0.0964095	0.0752224
12155	GRMZM2G152436	Putative uncharacterized protein	On-Off	On-Off	45.4	0
25302			On-Off	On-Off	44.7	0	-0.0673347	0.237725	0.231199
12162	GRMZM2G390896	putative protein kinase	On-Off	On-Off	44.1	0	0.0765697	0.0742675	-0.0352652
12172	GRMZM2G703173	Putative uncharacterized protein	On-Off	On-Off	48.9	0
12193			1.05756	0.00016827	717.9	443	-1.29034	-1.00563	-0.585398
12195			On-Off	On-Off	49.8	0	0.0222671	0.23996	0.100219
12205	GRMZM2G133314		On-Off	On-Off	47.4	0	0.0640493	-0.119592	0.17004
12208	GRMZM2G443495		On-Off	On-Off	48.1	0	-0.00850316	0.200135	0.237859
12229	GRMZM5G862945	hypothetical protein LOC100194287	0.587015	0.00548562	113.5	103.5	-0.193506	0.272785	0.20939
12233	GRMZM2G123709	nucleotide binding protein	On-Off	On-Off	46.6	0	-0.223038	-0.0257188	-0.0615138
12252	GRMZM5G855347	hypothetical protein LOC100383364	On-Off	On-Off	49.9	0	-0.202653	-0.0145221	0.180157
12270	GRMZM2G114758	hypothetical protein LOC100278811	On-Off	On-Off	47.8	0
12280	GRMZM2G074040	SOUL heme-binding protein	On-Off	On-Off	48.6	0
12282	GRMZM2G063431	Putative uncharacterized protein	On-Off	On-Off	54.5	0	0.212296	0.129325	-0.0374073
12284	GRMZM2G135277	hypothetical protein LOC100383092	1.05849	1.36965e-06	118.5	66.6	-0.114653	-0.0931487	0.171325
43421	GRMZM2G501450		On-Off	On-Off	48.8	0	-0.268303	-0.150238	-0.231397
12291	GRMZM2G371079	hypothetical protein LOC100277040	On-Off	On-Off	51.8	0	0.53995	0.0558709	0.309426
12303	GRMZM2G044337	LOC100281847	On-Off	On-Off	47.5	0
31493	GRMZM2G087095	m24 protein	On-Off	On-Off	46.5	0
12312			On-Off	On-Off	50.3	0	-0.0528182	-0.222743	0.603356
12313	GRMZM2G153263	hypothetical protein LOC100272444	On-Off	On-Off	45.7	0
12323	GRMZM2G415470	hypothetical protein LOC100304274	On-Off	On-Off	53.8	0	-0.0435268	0.323479	0.298206
39399	GRMZM2G363408	hypothetical protein LOC100274219	On-Off	On-Off	49.9	0
12346	GRMZM2G331250	hypothetical protein LOC100273488	0.710266	0.00793907	435	331.2	0.108611	-1.30552	-0.719624
12359	GRMZM2G142409	hypothetical protein LOC100191184	On-Off	On-Off	47.5	0	-0.19035	-0.139835	0.0861825
12365	GRMZM2G159992	hypothetical protein LOC100304222	On-Off	On-Off	46.2	0	0.28558	0.215418	0.0994051
12377	GRMZM2G035625	hypothetical protein LOC100383235	On-Off	On-Off	56.2	0	-0.0820069	0.141666	0.0986517
12384	GRMZM2G145827		On-Off	On-Off	52.9	0
12424	GRMZM2G122284	RING-H2 finger protein ATL2C	On-Off	On-Off	51.1	0	-0.0234791	-0.00333735	0.034435
12443			On-Off	On-Off	43.4	0
38069	GRMZM2G096831	lipase	On-Off	On-Off	45.4	0	0.0096603	0.112698	0.0504875
12460	GRMZM2G058675		On-Off	On-Off	50.8	0	0.055711	0.271052	0.17397
12512	GRMZM2G025906	hypothetical protein LOC100194302	On-Off	On-Off	53.5	0	-0.16266	0.114832	0.0259233
41756	GRMZM2G161932	hypothetical protein LOC100272930	On-Off	On-Off	46.1	0	0.184675	0.289403	0.251049
12515	GRMZM5G838414	beta-1,3-galactosyltransferase 6	On-Off	On-Off	43.7	0
12516	GRMZM2G117989	defence-related protein (inra2(prp)), mRNA	On-Off	On-Off	48.7	0	0.254476	0.00029528	0.265986
12519	GRMZM2G052006	pepsin A	On-Off	On-Off	63.9	0	-0.0996229	0.0887876	0.105556
12525	GRMZM2G002656		On-Off	On-Off	57	0	0.0777796	0.191729	0.024004
12529			On-Off	On-Off	51.9	0	0.0442988	0.0227266	0.0836057
12536	GRMZM2G077127		On-Off	On-Off	43.8	0
12552	GRMZM2G017532		On-Off	On-Off	48.1	0	0.0208321	0.249179	0.159458
12553	GRMZM5G835903	LOC100284793	On-Off	On-Off	45	0
27938			On-Off	On-Off	49.1	0	0.154287	-0.0560325	-0.0411583
12579			On-Off	On-Off	47	0	0.0201427	-0.0875728	0.112905
12587	GRMZM2G091338	hypothetical protein LOC100273713	On-Off	On-Off	47.2	0	-0.106459	0.0636939	0.0229296
30059			On-Off	On-Off	51.1	0
12598	GRMZM2G156033		On-Off	On-Off	52	0	-0.131022	0.214907	-0.00772952
15745	GRMZM2G122437	Farnesylated protein, heavy metal associated	1.33318	1.04584e-07	753.6	385.9	0.151529	-0.501196	-0.950569
12604	GRMZM2G157241		On-Off	On-Off	58	0	0.0421834	0.113497	0.305175
12617	GRMZM2G089291	hypothetical protein LOC100274717	On-Off	On-Off	49.9	0	-0.0247168	-0.0607201	0.0418892
12624	GRMZM2G044004	hypothetical protein LOC100192560	On-Off	On-Off	47	0	0.220649	0.0335174	0.106743
12627	GRMZM2G063729	hypothetical protein LOC100273119	On-Off	On-Off	46.7	0	-0.292634	-0.253128	-0.15593
31923	GRMZM5G825226	hypothetical protein LOC100277080	On-Off	On-Off	49.4	0	-0.0831476	0.543267	-0.0839978
12645	GRMZM2G163406		On-Off	On-Off	49	0
12648			On-Off	On-Off	50.6	0	-0.164707	0.0918848	0.0171393
12666			On-Off	On-Off	44	0
12692	GRMZM2G107106	hypothetical protein LOC100272869	On-Off	On-Off	56.9	0	-0.331775	0.0388978	0.0207978
12702	GRMZM2G013114	hypothetical protein LOC100273929	On-Off	On-Off	47.7	0	0.0443528	-0.0194708	-0.0841011
12703	GRMZM2G081603		On-Off	On-Off	45.2	0
12723	GRMZM2G155503	Putative uncharacterized protein	On-Off	On-Off	59.7	0
12734	AC194022.3_FGT013		On-Off	On-Off	47.9	0	0.174333	0.500038	0.551697
44730	GRMZM2G431018	hypothetical protein LOC100216747	On-Off	On-Off	56.1	0	0.299708	0.477909	-0.0557227
44933	GRMZM2G024612		On-Off	On-Off	61.5	0	0.0248216	0.156778	0.0679085
12820	GRMZM2G348452	cytokinin dehydrogenase 10	0.808741	0.00258413	717.3	569.6	-0.342321	-1.79466	-1.56044
12826	GRMZM2G161435	hypothetical protein LOC100273707	0.718997	0.0132974	596.2	473	-0.962007	-2.3138	-1.986
29719	GRMZM2G133764	LOC100279735 (umc1153), mRNA	On-Off	On-Off	46.6	0	0.113319	0.173617	-0.00616079
12843	GRMZM2G032351	phototropin-1	On-Off	On-Off	49	0	0.163517	0.114246	0.0826042
12864	GRMZM2G136266	transcription factor PosF21	On-Off	On-Off	48.1	0
12877			On-Off	On-Off	48.8	0	-0.22452	0.036701	-0.329152
12893	GRMZM2G039385	hypothetical protein LOC100191625	On-Off	On-Off	45.1	0
12903			On-Off	On-Off	46.9	0
12906			On-Off	On-Off	49.7	0	-0.0365366	-0.0381947	0.127666
12923	GRMZM2G124047	hypothetical protein LOC100217003	0.759645	0.000346497	260.6	180.4	-0.431627	-0.84045	-1.40386
12939	AC209257.4_FGT003		On-Off	On-Off	52.4	0
12941			On-Off	On-Off	46.8	0
12950			On-Off	On-Off	49.2	0	-0.138196	-0.139847	-0.205488
12956	GRMZM2G077293	hypothetical protein LOC100278855	On-Off	On-Off	49.4	0	-0.0572728	0.15891	0.153426
42860	GRMZM5G867798	BRASSINOSTEROID INSENSITIVE 1-associated receptor	On-Off	On-Off	46.6	0
12968	GRMZM2G148538	Putative uncharacterized protein	On-Off	On-Off	54.6	0	-0.0236463	0.0939133	0.243095
12969	GRMZM2G010034	hypothetical protein LOC100277758	On-Off	On-Off	44.9	0
12970	GRMZM5G836222	hypothetical protein LOC542155	0.617535	0.00209053	1030.6	900.4	-0.306402	-0.868078	-0.542611
42520	GRMZM2G044301		On-Off	On-Off	52.6	0	0.0859345	-0.162544	-0.178822
12982	GRMZM2G056766		On-Off	On-Off	48.8	0	0.117001	0.317106	0.22741
13006	GRMZM2G175463		On-Off	On-Off	54	0	0.13638	0.00840434	0.146409
13028	GRMZM2G438824	jasmonate-induced protein	On-Off	On-Off	45.9	0	-0.138262	-0.0766056	0.0268551
13032	GRMZM2G128665	hypothetical protein LOC100191483	On-Off	On-Off	45.3	0	-0.127218	-0.156078	-0.139609
13039	GRMZM2G100286		On-Off	On-Off	50	0	0.32941	0.220553	0.440347
13047			On-Off	On-Off	51.5	0	-0.0104755	0.282914	0.222893
18505	GRMZM2G430600	hypothetical protein LOC100217114	On-Off	On-Off	46.4	0
13058			On-Off	On-Off	44.9	0
13074	GRMZM2G387389		On-Off	On-Off	49.6	0
13081	GRMZM2G067053	hypothetical protein LOC100279255	0.838913	0.000722795	5480	3849.4	-0.637459	-2.57707	-0.48945
13086			On-Off	On-Off	54	0	0.0564445	0.143528	0.21938
13087	GRMZM2G020976		On-Off	On-Off	53	0	0.337209	0.326436	0.64755
13109	GRMZM2G111782	protein binding protein	On-Off	On-Off	45.6	0
13114			On-Off	On-Off	54.7	0	-0.0474585	-0.0379685	0.164824
13118			On-Off	On-Off	49.6	0	-0.0992069	-0.106206	0.12859
13146	GRMZM2G022931	hypothetical protein LOC100192072	On-Off	On-Off	47.6	0	0.0338138	0.0696992	-0.0102745
33642			On-Off	On-Off	46.9	0	-0.195032	-0.336947	-0.138311
13167			On-Off	On-Off	45.3	0
13182	GRMZM2G127139		On-Off	On-Off	50	0
13192	GRMZM2G171139		On-Off	On-Off	47.9	0	0.0248404	0.242745	0.0673005
13198	GRMZM2G069503		On-Off	On-Off	44.4	0
13228	GRMZM2G019260	Phosphomevalonate kinase	On-Off	On-Off	52.6	0	-0.201888	-0.130627	-0.14037
13246	GRMZM2G040642		On-Off	On-Off	45.5	0	0.0671409	-0.174069	-0.178366
29788	GRMZM2G033478		On-Off	On-Off	48.4	0	0.0746821	-0.0455398	0.0404225
13253	GRMZM5G880966	hypothetical protein LOC100383698	On-Off	On-Off	48.4	0	0.0411399	0.080917	0.262446
13282	GRMZM2G180027		On-Off	On-Off	53.1	0	0.0015299	-0.248102	0.246024
13285	GRMZM2G023748		On-Off	On-Off	47.2	0	-0.00811832	0.246988	0.254587
13292	GRMZM2G062650	NAM-related protein 1	On-Off	On-Off	47.4	0
13316			0.64395	9.905e-06	187	124	-0.00473304	0.900126	0.185471
13332			On-Off	On-Off	44.4	0
13336	GRMZM2G042407	Putative uncharacterized protein	On-Off	On-Off	46.4	0
13338	AC218972.3_FGT001	hypothetical protein LOC100279852	On-Off	On-Off	48.1	0	-0.27987	-0.0840541	0.166083
13343			On-Off	On-Off	46.7	0	0.125825	-0.00318456	0.138096
17787	GRMZM2G015219	hypothetical protein LOC100216592	On-Off	On-Off	55.6	0	0.331277	-0.178863	-0.0174358
13364	GRMZM2G401830	hypothetical protein LOC100278553 (LOC100278553),	On-Off	On-Off	46.3	0	0.143676	0.0943516	-0.0127164
13376	GRMZM2G103902		On-Off	On-Off	45.1	0	0.31216	0.15295	0.00990175
38735			On-Off	On-Off	46.8	0	0.163988	0.110827	0.108937
13379			On-Off	On-Off	49.2	0	0.0337846	0.068976	0.0298198
13384	GRMZM2G042599	hypothetical protein LOC100193265	On-Off	On-Off	47.9	0
13388	GRMZM2G083745		On-Off	On-Off	46.1	0
13400	GRMZM2G058491		On-Off	On-Off	48.5	0	-0.27301	0.192029	-0.268555
13422	GRMZM2G351977	hypothetical protein LOC100274453	On-Off	On-Off	49.2	0	0.0446099	0.154934	0.0519796
13426	GRMZM2G154182	Putative uncharacterized protein	On-Off	On-Off	52.6	0	-0.264431	-0.0200203	0.139737
13442	GRMZM2G099980		On-Off	On-Off	50.2	0	0.025733	0.0158097	0.0936415
13449	GRMZM2G037386	hypothetical protein LOC100273930	1.08225	0.0289639	336.5	283.5	-1.89838	-0.815534	-2.37145
13450	GRMZM5G862945		On-Off	On-Off	48.3	0
13453	GRMZM2G090172	LOC100282170	On-Off	On-Off	62.7	0	-0.220778	0.0899393	0.141508
13460	GRMZM2G176175	sister of indeterminate spikelet 1	On-Off	On-Off	56	0	0.0477439	-0.0787858	0.0429102
13461	GRMZM2G158021		On-Off	On-Off	47.9	0	0.0255708	0.246827	0.281341
13463			On-Off	On-Off	47.9	0
13464	GRMZM2G126079		On-Off	On-Off	49.7	0
13486	GRMZM2G112830	hypothetical protein LOC100216724	On-Off	On-Off	55.5	0
30304	GRMZM2G065225		On-Off	On-Off	48.4	0	0.161159	-0.0216312	-0.123114
13560	GRMZM2G358051	hypothetical protein LOC100279387	On-Off	On-Off	44.9	0	0.062855	-0.0352396	-0.0771846
13566	GRMZM2G014793		On-Off	On-Off	59.7	0	0.306416	0.2926	0.412668
13568	GRMZM2G144172		On-Off	On-Off	48.3	0
13596			On-Off	On-Off	48.7	0	0.0309672	0.233698	-0.173164
13602	GRMZM2G373329		On-Off	On-Off	45.8	0	0.169961	-0.0499974	0.0637967
13622	GRMZM2G148056	two-component response regulator ARR3	On-Off	On-Off	58.1	0	0.0558987	-0.106291	-0.0978816
13623	GRMZM5G855672	hypothetical protein LOC100273125	On-Off	On-Off	47.2	0	0.244486	0.177228	0.0170466
13639	GRMZM2G024099	hypothetical protein LOC100192462	1.15403	0.000900707	20714.6	9432.2	0.217209	-5.18656	-2.63409
13660	GRMZM2G089517	hypothetical protein LOC100304364	On-Off	On-Off	48.5	0
16255	GRMZM2G099522	MADS14	0.972081	0.00886561	337.2	218.1	-0.687546	-0.530622	-0.98943
13682	GRMZM2G131961		On-Off	On-Off	45.9	0	-0.118405	0.96476	-0.113934
13684			On-Off	On-Off	50.5	0	0.0569132	0.123566	0.0416334
13692	GRMZM2G111146	hypothetical protein LOC100272406	0.910787	0.00221541	970.9	529.4	-0.204933	-1.7584	-0.144218
29459	GRMZM2G167932	RNA binding protein	On-Off	On-Off	48.6	0	0.149435	0.295759	0.507633
13706			On-Off	On-Off	44.8	0
28501			On-Off	On-Off	46.3	0	-0.0295248	0.17745	-0.0147124
13733			On-Off	On-Off	51.1	0	0.795208	0.0172946	0.16504
13743	GRMZM5G871520	hypothetical protein LOC100383859	0.649154	0.000368794	463.5	350.3	0.221539	-1.40555	-0.0167751
11536	GRMZM2G058032		On-Off	On-Off	45.1	0
13779	GRMZM2G097640		On-Off	On-Off	51.5	0	0.0300411	-0.0274791	0.200485
13783	GRMZM2G428555	hypothetical protein LOC100273887 (LOC100273887),	On-Off	On-Off	45.8	0
13789	GRMZM5G814389	patatin class 1	On-Off	On-Off	79.6	0	0.033701	0.221902	0.0696028
13792			On-Off	On-Off	58	0	0.0517274	0.228371	0.188058
13796	GRMZM2G144146	hypothetical protein LOC100278838	On-Off	On-Off	43.9	0	0.0731245	0.0750052	-0.0160425
29445			On-Off	On-Off	46.4	0	-0.214642	-0.00513489	0.0530852
13809	GRMZM2G175562	hypothetical protein LOC100272890	1.02783	0.00415808	783.2	371.5	0.458166	-3.94755	-3.1934
13814	GRMZM2G022837	hypothetical protein LOC100275713	On-Off	On-Off	47.8	0	-0.0125849	-0.319684	-0.692314
13816	GRMZM2G064804	hypothetical protein LOC100382702	On-Off	On-Off	48.1	0	0.155939	0.0444009	0.158757
13819			On-Off	On-Off	47.7	0	0.0142233	-0.177772	0.247933
13823	GRMZM2G400602	Putative uncharacterized protein	0.778866	0.0314858	354.9	252.7	-1.75321	-1.8892	-1.87521
13828	GRMZM2G114650	hypothetical protein LOC100278236	On-Off	On-Off	53.1	0	0.311059	0.0797292	0.95516
13833	GRMZM2G098884	LOC100282699	On-Off	On-Off	48.7	0	-0.0761047	-0.0148271	0.0449241
13850	AC197705.4_FGT001		On-Off	On-Off	45.6	0
13851	GRMZM2G106702	Serine/threonine-protein kinase receptor	On-Off	On-Off	47.6	0
13861	GRMZM2G168506	hypothetical protein LOC100193935	On-Off	On-Off	48.1	0	-0.217141	0.0665611	-0.00524703
13870	GRMZM2G023346	hypothetical protein LOC100279937	On-Off	On-Off	58.2	0	0.0254359	0.391213	0.350271
13887	GRMZM2G112003	hypothetical protein LOC100383900	On-Off	On-Off	52.2	0	0.0275882	-0.0245122	0.239475
13893	GRMZM2G440529	hypothetical protein LOC100277655	On-Off	On-Off	46.8	0	-0.197667	-0.142859	-0.366493
13908	GRMZM2G104575	dihydrodipicolinate reductase	On-Off	On-Off	47.6	0
13923	GRMZM2G098679	solute carrier family 2, facilitated glucose trans	On-Off	On-Off	51.1	0	-0.0140678	-0.0381241	0.0465139
13931			On-Off	On-Off	45.1	0
13935			On-Off	On-Off	54.4	0	-0.0990012	-0.0282463	0.238298
13940	GRMZM2G167836		On-Off	On-Off	51.8	0
13945	GRMZM2G100318		On-Off	On-Off	51.5	0	-0.168916	-0.142068	-0.136018
13959	GRMZM2G078569		On-Off	On-Off	59	0	-0.016974	0.0377239	0.0755914
13960	GRMZM2G068557		On-Off	On-Off	50.6	0	-0.324193	-0.15401	-0.107158
29048	GRMZM2G025906		On-Off	On-Off	47.4	0	0.114308	0.12823	0.306211
13973			On-Off	On-Off	52.4	0	-0.32427	-0.0461291	-0.150818
13979	GRMZM2G053284	hypothetical protein LOC100273396	On-Off	On-Off	66.9	0	-0.42867	1.70556	0.0534955
13992	GRMZM2G341621	hypothetical protein LOC100383216	On-Off	On-Off	47.4	0	-0.0692064	-0.318438	-0.0792341
13997	GRMZM2G019177	LOC100286347	On-Off	On-Off	45.5	0
14030	GRMZM2G546081	hypothetical protein LOC100274516	On-Off	On-Off	55.6	0	0.0711537	0.148322	0.0513798
14033			On-Off	On-Off	47.3	0	0.133413	0.460623	0.635775
14035	GRMZM2G342327	hypothetical protein LOC100193323	On-Off	On-Off	45.8	0
14038	GRMZM2G133322	hypothetical protein LOC100217087	On-Off	On-Off	51.1	0	0.43372	0.109743	0.21611
14056	GRMZM2G048096	hypothetical protein LOC100384673	On-Off	On-Off	55	0	0.00102713	0.0869768	0.00834236
14081	GRMZM2G126010	Actin-1	On-Off	On-Off	46.1	0
14090			On-Off	On-Off	47.3	0	0.180237	-0.15404	0.346783
14132	GRMZM2G174481	LOC100283025	On-Off	On-Off	46.6	0	0.0366837	-0.224501	-0.0220108
14136	GRMZM2G170013		On-Off	On-Off	45.7	0
14151			On-Off	On-Off	47.2	0
14154	GRMZM2G065557	LOC100283788	On-Off	On-Off	48.1	0	0.0429008	0.0835072	-0.148759
14185	GRMZM2G024550		On-Off	On-Off	44.9	0
14188	GRMZM2G052476		On-Off	On-Off	48.4	0	-0.213821	-0.0744465	-0.107507
14191	GRMZM2G045849	zinc transporter 1	On-Off	On-Off	58.2	0
25637	GRMZM5G818887		On-Off	On-Off	53.3	0	0.000574896	-0.143204	0.0212397
14216			On-Off	On-Off	53.7	0	0.0350352	0.163922	0.249857
33597	GRMZM2G416201		On-Off	On-Off	48.2	0	0.100144	0.0949767	0.0663082
14232			On-Off	On-Off	52.8	0	0.133576	0.318191	0.358165
14259	GRMZM2G015902		On-Off	On-Off	46.3	0
14273			On-Off	On-Off	45	0	0.0685428	0.0750052	0.0482346
14284	GRMZM2G122261	hypothetical protein LOC100277154	On-Off	On-Off	67.1	0
29634	GRMZM2G107286		On-Off	On-Off	48.2	0	-0.304981	0.169988	0.0384338
14306	GRMZM2G108338	steroleosin	On-Off	On-Off	94.7	0	-0.0995515	0.174485	0.130948
14315	GRMZM2G075925		On-Off	On-Off	47.3	0
14317	GRMZM2G089288	LOC100285403	On-Off	On-Off	61.4	0	0.114002	0.0160699	0.269722
14357	GRMZM2G086869	Putative uncharacterized protein	On-Off	On-Off	46.1	0	0.127003	-0.0722466	0.0473069
14358	GRMZM2G105005		On-Off	On-Off	49.6	0	-0.0218045	0.0963761	0.0655378
44490	GRMZM2G421491	Glutathione transporter	On-Off	On-Off	52.2	0	-0.182886	-0.0407629	-0.0796151
14395	GRMZM2G390436	RING-H2 finger protein ATL5A	On-Off	On-Off	50.8	0	0.281244	-0.0739953	0.0692161
14397	GRMZM2G110166	hypothetical protein LOC100274722	On-Off	On-Off	53.6	0
14411			On-Off	On-Off	50.8	0	-0.317292	-0.211476	-0.129841
14419	GRMZM2G103258	signal peptide peptidase-like 3	On-Off	On-Off	45.1	0	-0.100511	0.185819	0.039999
25627	GRMZM2G331374		On-Off	On-Off	46.1	0	0.427277	0.152312	0.301974
2515	GRMZM5G898597		On-Off	On-Off	46	0	-0.0540159	-0.0796274	0.0441797
14446	GRMZM2G148060	Putative uncharacterized protein	On-Off	On-Off	44.7	0
14457	GRMZM2G025659	hypothetical protein LOC100193707	On-Off	On-Off	54.7	0
14467	GRMZM2G064640	40S ribosomal protein S9	On-Off	On-Off	51.2	0	-0.23157	0.0106987	0.450248
14476	GRMZM2G166330	hypothetical protein LOC100384179	On-Off	On-Off	46.6	0	0.0017644	-0.0428068	0.212012
14483	GRMZM2G703231	LOC100283831	On-Off	On-Off	60.7	0	0.382958	0.433676	0.589552
43291			On-Off	On-Off	50.8	0	0.0530156	0.465421	0.0894455
14500			On-Off	On-Off	49.7	0	0.318802	0.0869768	-0.115439
14505	GRMZM2G003411		On-Off	On-Off	48.2	0	0.321454	-0.0962786	0.0614116
14511	GRMZM2G174310	hypothetical protein LOC100276385 (LOC100276385),	On-Off	On-Off	47.3	0
14513			On-Off	On-Off	49	0	0.0106149	-0.039479	0.0634453
14526	GRMZM2G138340		On-Off	On-Off	46.3	0	-0.0367282	0.365701	0.229983
14527			On-Off	On-Off	49.5	0	-0.0133921	0.0358879	0.0861965
14537	GRMZM2G116434		On-Off	On-Off	61.9	0
14551	GRMZM2G099449	transmembrane BAX inhibitor motif-containing prote	On-Off	On-Off	46.8	0
14554	GRMZM2G058026	hypothetical protein LOC100280120	On-Off	On-Off	46	0
14561	GRMZM2G099463	hypothetical protein LOC100272545	On-Off	On-Off	43.9	0
14562	GRMZM2G381386		On-Off	On-Off	51.7	0	-0.0111116	0.060169	-0.122919
14571	GRMZM2G132184		On-Off	On-Off	51.1	0	-0.0166007	-0.0880495	0.10181
14579	GRMZM2G043632	hypothetical protein LOC100194260	On-Off	On-Off	47.9	0
14585	GRMZM2G137676	hypothetical protein LOC100194282	On-Off	On-Off	45.7	0	0.208597	0.199028	0.253026
14588	GRMZM2G152555		On-Off	On-Off	48.4	0	-0.0602259	0.103654	-0.127633
28381	GRMZM2G100349	hypothetical protein LOC100284168	On-Off	On-Off	51.2	0	-0.0185828	-0.0695522	0.0176537
14609	GRMZM5G832138	hypothetical protein LOC100304259	On-Off	On-Off	46.6	0
14628	GRMZM2G050193	calcium lipid binding protein-like	On-Off	On-Off	46.8	0	-0.0144674	0.0582946	0.00819493
14652	GRMZM2G082573		On-Off	On-Off	50.3	0	0.0052593	0.222865	0.212138
14675	GRMZM2G030138	hypothetical protein LOC100384250	On-Off	On-Off	49.6	0	0.0143066	0.72679	0.323018
43388	GRMZM2G130505	BTB/POZ domain containing protein	On-Off	On-Off	48.7	0	0.172506	0.455489	0.0756091
14705			On-Off	On-Off	51.2	0	0.180045	0.109257	0.312802
28244	GRMZM2G022820		On-Off	On-Off	47.2	0	-0.127601	-0.04721	0.0740348
14725	GRMZM2G132633	transcription factor/ transcription initiation fac	On-Off	On-Off	46.2	0
24267	GRMZM2G135756	RER1A protein	On-Off	On-Off	50.4	0	-0.104179	0.0465369	0.101144
14772	GRMZM2G067460		On-Off	On-Off	49.4	0	0.0696204	0.21661	0.0785234
14780			On-Off	On-Off	46.2	0
14781			On-Off	On-Off	44.2	0
14783	GRMZM2G070252	hypothetical protein LOC100277721	On-Off	On-Off	50.6	0
14784	GRMZM2G099328	zinc ion binding protein	On-Off	On-Off	50.8	0	-0.170394	-0.0981025	-0.145937
14788			On-Off	On-Off	47.7	0
14789	GRMZM2G309512		On-Off	On-Off	44.7	0
14794			On-Off	On-Off	49.1	0	0.334667	0.12864	0.0502031
14799	GRMZM2G084181		On-Off	On-Off	48.1	0
14801	GRMZM2G071450	plastocyanin	0.913777	0.00248764	1052.6	546.3	1.10203	-3.64863	-2.4708
14802	GRMZM2G317160	hypothetical protein LOC100384463	On-Off	On-Off	46.4	0	0.210543	0.212347	0.0917536
14808	GRMZM5G833563		On-Off	On-Off	50.4	0	-0.571858	-0.174396	-0.221453
43706	GRMZM2G469111		On-Off	On-Off	52.6	0	0.239031	0.219296	0.328339
14832	GRMZM2G418037		On-Off	On-Off	52.3	0
14843	GRMZM2G378580	hypothetical protein LOC100274564	On-Off	On-Off	47.4	0	-0.225676	-0.30609	0.0340074
20084	GRMZM2G097898	DNA polymerase I	On-Off	On-Off	45.3	0	-0.132345	-0.0547704	-0.00613589
14864	GRMZM2G382104		0.888411	0.00242333	245.6	206.9	-0.597404	-1.41898	-1.55545
14890	GRMZM2G032878	hypothetical protein LOC100277794	On-Off	On-Off	51.3	0
42770	GRMZM2G065394		On-Off	On-Off	47.7	0
14939	GRMZM2G092433		On-Off	On-Off	49.8	0	-0.160173	-0.173659	-0.241581
14949	GRMZM2G051172	hypothetical protein LOC100193931	On-Off	On-Off	46.5	0
14959	GRMZM2G001457	blue-light receptor phototropin 1	On-Off	On-Off	48.4	0	-0.241003	-0.129022	-0.418351
14971	GRMZM2G448633	ATP binding protein	On-Off	On-Off	50.4	0	0.457302	-0.245848	-0.12416
14988	GRMZM2G325804		On-Off	On-Off	51.6	0
14997	GRMZM2G125310		On-Off	On-Off	45.5	0	0.0482231	0.233698	-0.0596477
15002	GRMZM2G018485		On-Off	On-Off	47.1	0	0.227902	0.279173	0.0867091
15015	GRMZM2G061922	trafficking protein particle complex protein 2	On-Off	On-Off	49.2	0	-0.12302	-0.0588151	-0.215826
15024	GRMZM2G169516	hypothetical protein LOC100274566 (LOC100274566),	On-Off	On-Off	44.6	0
15069	GRMZM2G123387	WRKY36 - superfamily of TFs having WRKY and zinc f	On-Off	On-Off	47.7	0	-0.0113621	-0.104476	-0.0466799
15072			On-Off	On-Off	53.4	0	0.0216863	0.0253582	-0.125518
15076			On-Off	On-Off	49.7	0	-0.294626	0.0816831	0.179795
18493	GRMZM2G166692	unknown function	0.715552	0.00276635	465.4	237.2	-0.937568	-1.76384	-1.77442
15093			On-Off	On-Off	49.6	0	0.030504	-0.0196129	0.105558
15098	GRMZM5G813007		On-Off	On-Off	51.7	0	-0.0741772	0.537852	0.244669
15131	GRMZM2G145879		On-Off	On-Off	53.1	0	0.161761	0.0487146	0.196468
15134	GRMZM2G043191	hypothetical protein LOC100279724	On-Off	On-Off	46.9	0
15140	GRMZM2G101852	hypothetical protein LOC100272771	On-Off	On-Off	50.7	0	0.151059	0.169797	0.171765
26086	GRMZM2G428242	LOC100216988 (cl39675_1), mRNA	On-Off	On-Off	52.2	0	0.0139553	-0.00727441	-0.131578
26802	GRMZM2G433002	hypothetical protein LOC100384334	On-Off	On-Off	46.5	0	0.00389034	-0.0632562	0.00843363
15158	GRMZM2G480698	hypothetical protein LOC100384749	0.739651	0.00242183	258	177.2	-0.192522	-1.29677	-1.33812
15165	GRMZM2G419994	wound induced protein	On-Off	On-Off	52.3	0	-0.092338	-0.28326	-0.464198
15171			On-Off	On-Off	46.2	0
15187	GRMZM2G472610		On-Off	On-Off	57.1	0	0.243527	0.287642	0.232228
15191	GRMZM2G167875		On-Off	On-Off	46.3	0
18526	GRMZM2G005996	mechanosensititive ion channel	1.51039	0.00139374	204	92.2	-0.328596	-0.091026	-0.0887551
15213	GRMZM2G059965		On-Off	On-Off	56	0	-0.124084	0.085023	-0.311639
15224	GRMZM2G704414	Putative uncharacterized protein	On-Off	On-Off	49.6	0	0.220948	0.22159	0.348134
15229	GRMZM2G094892	hypothetical protein LOC100382992	On-Off	On-Off	47	0
18177			On-Off	On-Off	49.7	0	0.10946	-0.0719544	0.0448461
15238	GRMZM2G009048	photosystem I reaction center subunit N	On-Off	On-Off	50.7	0
30961			On-Off	On-Off	47.5	0	0.172149	0.200409	0.240502
15266	GRMZM2G131448	LOC100282505	On-Off	On-Off	46.9	0	0.0192069	0.165151	0.175089
15290	GRMZM2G091973		On-Off	On-Off	48.6	0
15295	GRMZM2G070167	hypothetical protein LOC100273036	On-Off	On-Off	51.3	0	-0.0400437	0.0680928	0.0863424
15314			On-Off	On-Off	47.2	0
15316	GRMZM2G052434		On-Off	On-Off	51	0
15323			On-Off	On-Off	48.6	0	-0.100798	0.254499	-0.0374315
15328	GRMZM2G038082		On-Off	On-Off	43.6	0
15348	GRMZM2G068340	hypothetical protein LOC100193479	On-Off	On-Off	47.8	0
15387	GRMZM2G144615	hypothetical protein LOC100384398	On-Off	On-Off	47.5	0
15405	GRMZM2G085854	LOC100281121	0.598233	0.00973668	160.3	99.5	0.826944	-0.821078	-0.916518
15410	GRMZM2G068778	hypothetical protein LOC100303778	On-Off	On-Off	48.1	0	0.104557	0.0846919	0.207875
15421	GRMZM2G084944	hypothetical protein LOC100383377	On-Off	On-Off	52.4	0	-0.132306	-0.0738658	-0.0273465
15423	GRMZM2G034551	ZIP zinc/iron transport family protein	On-Off	On-Off	53.4	0	0.22756	0.411933	0.241264
15429			1.06471	0.00121604	697.3	385.8	0.620904	-3.41177	-3.07757
15465	GRMZM5G852502	hypothetical protein LOC100191672	0.615468	0.0113838	493.2	481.3	-1.04297	-0.731294	-1.35605
15469			On-Off	On-Off	47.5	0
15475	GRMZM2G004523	transposon protein Mutator sub-class (LOC100285938	On-Off	On-Off	49.1	0
15478	GRMZM2G169009	hypothetical protein LOC100383967 (LOC100383967),	On-Off	On-Off	52.5	0	-0.121686	-0.0112014	0.228455
15479	GRMZM2G024993	Granule-bound starch synthase 1, chloroplastic/amy	On-Off	On-Off	45.9	0
15482	GRMZM2G111451		On-Off	On-Off	45	0	0.139214	-0.256523	0.0257676
15493	GRMZM2G027056		0.817445	0.013875	436	338.4	0.161024	-1.63914	-1.10941
15497	GRMZM2G063536	Ribosome-inactivating protein Precursor (EC 3.2.2.	On-Off	On-Off	44.3	0
15507	GRMZM2G015869		On-Off	On-Off	52.9	0
15513	GRMZM2G105221	hypothetical protein LOC100274449	On-Off	On-Off	44.7	0	-0.24828	-0.00378158	0.16828
15515			On-Off	On-Off	64.1	0	0.347143	0.196396	0.238507
15522	GRMZM2G157836	Adenylyltransferase and sulfurtransferase MOCS3 2	On-Off	On-Off	51.7	0	0.10904	0.221011	0.17823
15523	GRMZM2G054415	hypothetical protein LOC100192775	On-Off	On-Off	50.4	0	-0.268178	0.0970028	0.1041
15545	GRMZM2G023257		On-Off	On-Off	47.1	0
15567	GRMZM2G018941	NADH-ubiquinone oxidoreductase 13 kDa-B subunit	On-Off	On-Off	46	0
15574			On-Off	On-Off	50	0	-0.0203039	-0.0607346	0.130111
15588	GRMZM2G016649	hypothetical protein LOC100279868	On-Off	On-Off	50	0	0.0933545	0.0686461	0.0420824
15592	GRMZM2G332809		On-Off	On-Off	45.4	0	-0.0549672	0.0144602	0.187561
15596	GRMZM2G021589	Putative uncharacterized protein	On-Off	On-Off	49.2	0	0.169314	-0.0966773	-0.00927402
15628	GRMZM2G119104	hypothetical protein LOC100277741	On-Off	On-Off	49.6	0	0.0573667	1.11434	0.413867
15629	GRMZM2G042797	hypothetical protein LOC100274582	0.609599	0.0233183	253.4	203.6	0.353027	0.123835	0.593829
15652	GRMZM2G340048	hypothetical protein LOC100381909	On-Off	On-Off	55.1	0	-0.221108	0.209096	-0.0889832
15654			On-Off	On-Off	45.8	0
15724	GRMZM2G428035		On-Off	On-Off	58.2	0	0.0741776	-0.271612	-0.112873
15732	GRMZM2G058032	LOC100283149	On-Off	On-Off	68.1	0	0.468043	0.269263	0.162736
15736	GRMZM5G864693	hypothetical protein LOC100382547	On-Off	On-Off	47.2	0
15737	GRMZM2G152485	hypothetical protein LOC100274337	On-Off	On-Off	43.9	0
15739	GRMZM2G162007	hypothetical protein LOC100216678	On-Off	On-Off	46.4	0
15743	GRMZM2G014170		On-Off	On-Off	48.3	0	0.0381029	0.0198939	0.0962007
15744	GRMZM2G017013		On-Off	On-Off	48	0	0.388408	0.186163	-0.0171126
15768	GRMZM2G070305		On-Off	On-Off	58.4	0	0.0816929	0.428093	0.380943
15777			On-Off	On-Off	47.5	0	0.0490977	0.110549	0.270334
18914	GRMZM2G152777	GDSL-like lipase / acylhydrolase	On-Off	On-Off	55.1	0	-0.0372239	-0.29204	-0.157332
15799			On-Off	On-Off	50.4	0	0.173143	-0.14601	0.472423
15806	GRMZM2G039278	hypothetical protein LOC100382629	On-Off	On-Off	52.6	0
31418	GRMZM2G701144	Putative uncharacterized protein	On-Off	On-Off	48.2	0	0.254433	0.119829	0.314955
15817	GRMZM2G045753	hypothetical protein LOC100272241	On-Off	On-Off	50.3	0
7569	GRMZM2G379002		On-Off	On-Off	45.7	0	0.153145	0.128672	0.144243
15822			On-Off	On-Off	49.8	0	0.100317	0.742444	0.522099
43455	GRMZM2G448282		On-Off	On-Off	45.9	0
15840	GRMZM2G394027		On-Off	On-Off	46.8	0	-0.0842931	0.0393613	-0.0184684
15864	GRMZM5G853854	hypothetical protein LOC100192687	0.968292	0.00350409	290.1	221.5	-0.481236	-0.507446	-1.14872
15870	GRMZM2G081048	oxidoreductase	On-Off	On-Off	48.3	0	-0.0322977	-0.00358593	0.0781875
15872	GRMZM2G443728		On-Off	On-Off	47.7	0	0.18942	0.0045714	0.141834
15875	GRMZM2G086887	hypothetical protein LOC100191891	On-Off	On-Off	47.9	0
15904	GRMZM2G127147	alkaline alpha galactosidase 2	On-Off	On-Off	48.3	0	0.185657	-0.00212323	0.258389
15911	GRMZM2G360455		On-Off	On-Off	47.6	0
31813			On-Off	On-Off	44.8	0	-0.0820069	0.0864817	-0.0867151
15945	GRMZM2G087459	protein kinase APK1A	On-Off	On-Off	52	0	0.121219	-0.229988	0.159894
15947	GRMZM2G113640		On-Off	On-Off	51.1	0
23848	GRMZM2G018099	hypothetical protein LOC100275815	On-Off	On-Off	57.6	0
15997	GRMZM2G163427		On-Off	On-Off	45.8	0	0.0412026	-0.0458603	-0.183543
15999	GRMZM5G873519	hypothetical protein LOC100383166	On-Off	On-Off	62.9	0	-0.122764	-0.0243888	0.168316
27081	GRMZM2G009591	pyrophosphate--fructose 6-phosphate 1-phosphotrans	On-Off	On-Off	46.2	0	-0.214455	-0.32347	-0.389482
16046	GRMZM2G147467	flavonoid 3-monooxygenase	On-Off	On-Off	51.2	0
16059	GRMZM2G179279		On-Off	On-Off	47.9	0	0.0532135	0.159554	0.176019
16079	GRMZM2G142873		On-Off	On-Off	53.7	0	-0.226243	0.173487	0.15789
16083			On-Off	On-Off	46.1	0	-0.24612	-0.0152745	0.339695
16084	GRMZM2G019986		On-Off	On-Off	61.2	0	-0.147102	0.0166618	0.159846
16107			On-Off	On-Off	48.2	0
16124	GRMZM2G431524	hypothetical protein LOC100217243	On-Off	On-Off	45.4	0
16149	GRMZM2G046037		On-Off	On-Off	54.5	0	0.19295	0.691997	0.651489
16201			On-Off	On-Off	45.8	0
32608	GRMZM2G451716		On-Off	On-Off	49.8	0	-0.147371	-0.206556	-0.138298
16231	GRMZM2G345725		On-Off	On-Off	49	0	0.0980665	-0.0413519	0.136603
16235	GRMZM2G048557		On-Off	On-Off	48.4	0
16243	GRMZM2G158884	hypothetical protein LOC100279560	On-Off	On-Off	47.2	0	-0.28414	-0.392514	-0.112774
16246			On-Off	On-Off	46.4	0
16250			On-Off	On-Off	46.5	0	-0.0767983	-0.0275391	-0.0411583
16259	GRMZM2G005483		On-Off	On-Off	51.8	0	0.0721077	0.324003	0.00846129
16274	GRMZM2G015033	hypothetical protein LOC100276178	On-Off	On-Off	50.1	0	-0.367517	-0.130839	-0.0851578
16306	GRMZM2G010348	Cytochrome c	On-Off	On-Off	49.8	0	0.230916	1.41777	0.606292
16318			On-Off	On-Off	46.1	0	0.268872	-0.038008	0.281237
16322	GRMZM2G451716	Putative uncharacterized protein	On-Off	On-Off	47.3	0
16328	GRMZM5G830983	hypothetical protein LOC100383292	On-Off	On-Off	55.9	0	0.330779	0.165658	0.404523
1688	GRMZM2G464382	hypothetical protein LOC100191404	On-Off	On-Off	48.4	0	-0.357133	1.12366	0.0416286
16332	AC233851.1_FGT014		On-Off	On-Off	52.3	0	-0.166055	0.138808	-0.0790928
16333			On-Off	On-Off	46.6	0	0.0773613	0.21667	0.162058
32522	AC233949.1_FGT004		On-Off	On-Off	50	0	0.0115231	0.0557222	-0.00511691
16339	GRMZM2G131683	Putative uncharacterized protein	On-Off	On-Off	51.6	0
16350	GRMZM2G004679	AT hook-containing MAR binding 1-like protein	On-Off	On-Off	46.9	0	-0.0541748	0.325463	-0.0698957
16351	GRMZM2G076771	hypothetical protein LOC100274460	On-Off	On-Off	52.7	0	0.384453	-0.445552	-0.320766
16378	GRMZM2G100454	hypothetical protein LOC100280200	On-Off	On-Off	50.7	0	-0.172063	-0.128813	-0.168542
16393	GRMZM2G310431	Heat shock 70 kDa protein	On-Off	On-Off	47.4	0	0.058921	0.0510471	0.157606
16398			On-Off	On-Off	49	0	-0.169208	-0.0106376	-0.0463319
16400	GRMZM2G163471		On-Off	On-Off	49.7	0	-0.0756377	0.0851601	0.0479245
16401	GRMZM2G072219	hypothetical protein LOC100279113	On-Off	On-Off	55.7	0
16412	GRMZM2G069024	hypothetical protein LOC100216811	0.708394	0.0003108	414.5	209.8	-0.496234	-0.750883	-1.61491
40065	GRMZM2G113073		On-Off	On-Off	45.8	0
16434			On-Off	On-Off	50.5	0	-0.185798	-0.052361	-0.571373
16440	GRMZM2G174565		On-Off	On-Off	50.4	0	0.337296	0.33713	0.277279
16457	GRMZM2G066290		On-Off	On-Off	46.5	0
16461	GRMZM2G401869		On-Off	On-Off	52.2	0	0.454166	0.200988	0.724612
16481	GRMZM2G121573	Leucine-rich repeat transmembrane protein kinase 1	On-Off	On-Off	46.7	0
16486	GRMZM2G005984	photosystem II 11 kD protein	On-Off	On-Off	52.2	0
16494	GRMZM2G028379		On-Off	On-Off	51.3	0
16506			On-Off	On-Off	47.6	0	0.0919559	0.0117757	0.423514
16511	GRMZM2G176780	carbohydrate transporter/ sugar porter/ transporte	On-Off	On-Off	55.7	0	-0.271383	0.0786927	0.15538
42265	GRMZM2G111200	hypothetical protein LOC100191294	On-Off	On-Off	45	0	0.206106	0.276068	0.0682024
16515	GRMZM2G131324		On-Off	On-Off	49.9	0	-0.0633901	0.232788	0.00077898
16538	GRMZM2G048294		On-Off	On-Off	51.1	0	0.144026	-0.0776692	0.112011
16562	GRMZM2G096897		On-Off	On-Off	44.3	0
16575	GRMZM2G383735		On-Off	On-Off	46.8	0
16581	GRMZM2G388297	hypothetical protein LOC100275246	0.593569	0.0079209	107.1	76.1	-0.458158	0.350591	-0.406588
16628	GRMZM2G089713	Sucrose synthase 1 (EC 2.4.1.13)(Sucrose-UDP gluco	On-Off	On-Off	51	0	0.150298	-0.217839	-0.15706
16664	GRMZM2G702954		On-Off	On-Off	48.8	0
16673	GRMZM2G031125		On-Off	On-Off	50	0	0.165069	0.066673	0.296479
16675	GRMZM2G032376	hypothetical protein LOC100279561	On-Off	On-Off	49.2	0	-0.180292	-0.115496	-0.21544
16690	GRMZM2G047002	hypothetical protein LOC100277637	On-Off	On-Off	47.2	0
10733	GRMZM2G019562		On-Off	On-Off	53.7	0	-0.00647482	0.275341	-0.354324
16708	GRMZM2G386643	hypothetical protein LOC100381735	On-Off	On-Off	56.9	0	0.42435	0.0286672	0.379561
16721	GRMZM2G155252	hypothetical protein LOC100275794	On-Off	On-Off	51.8	0	-0.132784	-0.160763	-0.188291
16728			On-Off	On-Off	44.2	0
23763	GRMZM2G159678	receptor protein kinase-like protein	On-Off	On-Off	48.1	0	-0.183381	-0.0079941	0.0538624
16743	GRMZM2G060943	hypothetical protein LOC100278658	On-Off	On-Off	50.8	0	1.04111	0.539358	0.0448348
16749	GRMZM2G163154	hypothetical protein LOC100383875	On-Off	On-Off	49.2	0
16751	GRMZM5G800723		0.725884	0.0185516	620.3	332.4	-1.51935	-1.93207	-2.07841
16758			On-Off	On-Off	52.7	0	0.0730032	0.109577	0.196669
16771	GRMZM5G861678	elongated mesocotyl1	On-Off	On-Off	70.8	0	-0.204749	-0.13068	0.280698
16778	GRMZM2G372477		On-Off	On-Off	48.3	0	-0.336814	0.305105	-0.11922
16782			On-Off	On-Off	56.9	0	-0.053554	0.0681146	-0.14769
42583	GRMZM2G039280	LOC100281454	On-Off	On-Off	50.5	0	3.47499	-0.384004	0.121858
16786	GRMZM2G094165	carbonic anhydrase	On-Off	On-Off	46.8	0	0.165655	-0.0598989	0.111878
16797	GRMZM2G091822	hypothetical protein LOC100191749	On-Off	On-Off	46.5	0	0.281526	0.031604	0.0273061
16818	GRMZM2G049913		On-Off	On-Off	47	0
16838	GRMZM2G030858		On-Off	On-Off	51.4	0	-0.0314697	0.109551	0.0171972
16840			On-Off	On-Off	65	0	0.422224	0.739682	1.18428
16845	GRMZM2G101457	carnitine racemase/ catalytic (LOC100284027), mRNA	On-Off	On-Off	48	0
16920	GRMZM2G104269	hypothetical protein LOC100216991	On-Off	On-Off	45	0
16930	GRMZM2G074103	hypothetical protein LOC100279858	On-Off	On-Off	51.6	0	0.198469	-0.167485	0.0891523
16934			On-Off	On-Off	51	0	-0.112	0.157704	0.0298568
16942	GRMZM2G168674	60S ribosomal protein L37	On-Off	On-Off	47.9	0
16943			On-Off	On-Off	47.2	0	-0.0713676	0.0597084	0.155852
16957			On-Off	On-Off	91	0
16964	GRMZM2G060255	LOC100284725	0.716148	0.0196452	140	134.4	-0.0205036	-0.561956	-0.671919
16968	GRMZM2G113655	glycosyltransferase	On-Off	On-Off	47.9	0
16972	GRMZM2G064767	hypothetical protein LOC100193312	On-Off	On-Off	47.7	0
16987	GRMZM2G106376	hypothetical protein LOC100193984	On-Off	On-Off	48.7	0
16991			On-Off	On-Off	56.2	0	0.248704	0.0114571	0.0730579
17012			On-Off	On-Off	52.2	0	0.191232	0.204674	0.376953
17020	GRMZM2G300866		On-Off	On-Off	45	0
17021			On-Off	On-Off	65	0
17025	GRMZM2G123503	hypothetical protein LOC100192945	On-Off	On-Off	45.3	0	-0.12481	0.320241	0.0432311
17030			On-Off	On-Off	50.6	0	-0.0315645	0.11117	0.0691758
17039	GRMZM2G099253		On-Off	On-Off	47.3	0	-0.0342616	0.0469265	0.1915
17058	GRMZM2G427067		On-Off	On-Off	54.7	0	0.108765	0.331346	0.301155
17063			On-Off	On-Off	49.9	0	0.107386	-0.00659093	0.122131
17068			On-Off	On-Off	47.3	0	-0.143748	0.11534	0.303084
17072	GRMZM2G144730		On-Off	On-Off	49.2	0	-0.122103	0.0316639	-0.120262
17107	GRMZM2G147804	hypothetical protein LOC100304220	0.606205	0.00613159	134.9	100.6	0.127377	-0.610234	-0.792319
17118	GRMZM2G001106	hypothetical protein LOC100192750	1.2834	0.000129934	379.3	159.9	-0.260734	-0.895653	-0.813057
17135	AC212351.4_FGT001		On-Off	On-Off	68.6	0	0.308327	-0.266051	-0.481005
9150			On-Off	On-Off	46.1	0	-0.24014	0.0366166	-0.0897631
44922			On-Off	On-Off	53.3	0	-0.147976	-0.187569	-0.34922
17169	GRMZM2G464157		On-Off	On-Off	47.1	0
17171	GRMZM2G139029	hypothetical protein LOC100274466	On-Off	On-Off	48.3	0	-0.135277	0.113053	0.16868
17178			On-Off	On-Off	51.1	0
17181	GRMZM5G817559	Putative uncharacterized protein	On-Off	On-Off	49.4	0	0.0849177	-0.118334	0.00095837
33803	GRMZM2G178847	hypothetical protein LOC100274633	On-Off	On-Off	45.7	0
17193			On-Off	On-Off	56.1	0	-0.211878	-0.366798	0.0448341
17200			On-Off	On-Off	54.3	0	-0.144069	-0.126238	-0.306201
17203	GRMZM2G111657	protein binding protein	On-Off	On-Off	49.9	0	0.5322	0.208235	1.12531
32461			On-Off	On-Off	46.8	0
17240	GRMZM2G125342		On-Off	On-Off	45.4	0	0.256019	-0.00258441	-0.0318684
17245	GRMZM2G130149	hypothetical protein LOC100194394	0.889062	0.000106745	392.7	305.4	-0.905161	-1.37572	-1.9111
17248	GRMZM2G063868	hypothetical protein LOC100193690	On-Off	On-Off	48.4	0
17250			On-Off	On-Off	48.6	0	0.0978563	0.133902	0.0510865
17253	GRMZM5G899800		On-Off	On-Off	48.7	0	-0.0226764	-0.148891	-0.0148747
17257	GRMZM2G079491		On-Off	On-Off	49.9	0
17264	GRMZM2G154087	hypothetical protein LOC100273937	On-Off	On-Off	51	0	0.105615	0.380924	0.0732332
17266	GRMZM2G092232		On-Off	On-Off	46.8	0	0.280031	0.352378	0.559559
17275			On-Off	On-Off	46.1	0
17292	GRMZM2G430685	hypothetical protein LOC100276759	On-Off	On-Off	48.9	0	-0.14033	0.133785	-0.0071619
17301	GRMZM2G061684		On-Off	On-Off	48.6	0	-0.284847	0.00618698	-0.0450124
17307	GRMZM2G068392	hypothetical protein LOC100217192	On-Off	On-Off	48.5	0	-0.383659	-0.308773	-0.363658
17315			On-Off	On-Off	45.5	0	0.0754196	-0.0492733	-0.0766277
17324	GRMZM5G821828	hypothetical protein LOC100275630	On-Off	On-Off	48.1	0	0.305146	0.223864	0.399696
17338	GRMZM2G107872	hypothetical protein LOC100194245	On-Off	On-Off	45.5	0	0.193432	0.138218	0.0904784
17371	GRMZM2G172621	hypothetical protein LOC100216901	On-Off	On-Off	44.4	0
17386	GRMZM2G012148	LOC100285369	On-Off	On-Off	55.4	0
38976	GRMZM2G072513	hypothetical protein LOC100275584	On-Off	On-Off	47.9	0	-0.15497	0.0764094	0.0786797
38110	GRMZM2G012841	hypothetical protein LOC100193656	On-Off	On-Off	44.6	0
17418			On-Off	On-Off	48.9	0	-0.31829	0.0840505	-0.15178
24367	GRMZM2G059102	MADS-box transcription factor 47Putative uncharact	On-Off	On-Off	45.3	0	0.145295	-0.0698453	0.0805585
30948	GRMZM2G004548	Putative uncharacterized protein	On-Off	On-Off	50.9	0	0.116465	-0.265326	-0.0962096
17445	GRMZM2G099074		On-Off	On-Off	55.6	0	0.0559703	0.294802	-0.203471
17447	GRMZM2G118385	LOC100282323	On-Off	On-Off	47.6	0
17449	GRMZM2G034573	hypothetical protein LOC100277217	On-Off	On-Off	51.3	0	-0.152014	0.0539262	0.259443
17482	GRMZM2G070284	ENT domain containing protein	On-Off	On-Off	51.5	0	-0.473327	-0.215551	-0.0403108
17522	GRMZM2G099353		On-Off	On-Off	49	0
17532	GRMZM2G082707		On-Off	On-Off	49.7	0	-0.174068	0.0662538	-0.0748873
17546			On-Off	On-Off	47.4	0
17551	GRMZM2G046418	hypothetical protein LOC100276280 (LOC100276280),	0.602062	0.00577247	115.9	96	-0.2732	-0.467159	-0.735515
17552	GRMZM2G105297	hypothetical protein LOC100276916	On-Off	On-Off	43.9	0
17554			On-Off	On-Off	52.6	0
17555	GRMZM2G398055		On-Off	On-Off	54.9	0	0.254433	0.535785	1.10864
17579	GRMZM2G020929		On-Off	On-Off	52.1	0	-0.067128	-0.157524	0.0293293
17590			On-Off	On-Off	48.1	0	0.226847	0.162736	0.0397181
17601	GRMZM2G073054	Starch branching enzyme IIa Fragment (EC 2.4.1.18)	On-Off	On-Off	46.4	0	0.193432	-0.130839	0.377615
17619			On-Off	On-Off	46.3	0
37517	GRMZM2G323024	hypothetical protein LOC100382191	On-Off	On-Off	46.5	0	0.112177	-0.0434948	0.00540007
17631	GRMZM2G043183	Putative uncharacterized protein	On-Off	On-Off	51.8	0	-0.180646	0.158426	-0.0954453
17634	GRMZM2G170927	hypothetical protein LOC100280334	On-Off	On-Off	48.5	0
17640	AC197717.3_FGT002		0.616633	0.00219509	1634.1	940.9	-0.0304722	-0.79229	-1.15516
17645	GRMZM2G175593	mitochondrial chaperone BCS1	On-Off	On-Off	54.1	0	-0.1322	0.277932	0.135241
17654	GRMZM2G120578		0.634694	0.0172961	2184.8	1682.3	-0.473663	-0.936317	-0.600656
17655	GRMZM2G070639	hypothetical protein LOC100279715	On-Off	On-Off	51.6	0	-0.0323892	0.147678	0.380538
17685	GRMZM2G123428	hypothetical protein LOC100193876	On-Off	On-Off	45.1	0	0.281865	0.375589	0.101152
17686	GRMZM2G122335		On-Off	On-Off	52.1	0	0.219989	0.174822	0.0517582
17705			On-Off	On-Off	55.1	0	0.128273	0.210735	0.124747
42960	GRMZM2G062788	bundle sheath defective2	On-Off	On-Off	50	0	0.0668008	-0.0122522	0.183261
30786	GRMZM2G070562	hypothetical protein LOC100382925	On-Off	On-Off	47.4	0	0.244744	0.421557	0.766683
17731	GRMZM2G027821		On-Off	On-Off	46.1	0
17745	AC204292.4_FGT006		On-Off	On-Off	47.2	0	0.13557	0.0938651	0.120616
17758	GRMZM2G097854		On-Off	On-Off	105.9	0	-0.0820069	0.021104	0.0577278
17764	GRMZM2G085641	hypothetical protein LOC100274886	On-Off	On-Off	49.1	0	-0.0793867	0.313148	0.0489626
17776			On-Off	On-Off	82.5	0	0.01056	0.339995	0.583453
32802	GRMZM2G123884		On-Off	On-Off	47.7	0
44422	GRMZM2G145101	carbonic anhydrase	On-Off	On-Off	47.6	0
17842	GRMZM2G028709	serine/threonine-protein kinase CTR1	On-Off	On-Off	49	0	0.190124	0.215957	0.387188
44829	GRMZM2G317406	Pollen-specific protein C13 Precursor	On-Off	On-Off	49.3	0	0.0658149	0.0968236	0.213723
17844	GRMZM2G057091	hypothetical protein LOC100217132	On-Off	On-Off	45.4	0	0.0120798	0.0542246	0.0227079
17861			On-Off	On-Off	52.8	0	0.145884	0.135586	0.0263006
26140	GRMZM2G138220	hypothetical protein LOC100191627	On-Off	On-Off	46.2	0	0.0159162	0.314274	0.288573
17888	GRMZM2G133428	hypothetical protein LOC100273107	1.1447	0.00146614	654.6	341.9	-0.187156	0.328156	0.0100373
17891	GRMZM2G005195		On-Off	On-Off	48.1	0
17903	GRMZM2G023364		On-Off	On-Off	49.8	0	-0.147705	0.137354	0.0790356
17912			On-Off	On-Off	47.6	0
17915	GRMZM2G442472		On-Off	On-Off	64.9	0	0.251682	-0.057029	0.353026
17916	GRMZM2G004858	hypothetical protein LOC100382469	On-Off	On-Off	45.7	0	-0.108953	0.145256	0.115951
17925	GRMZM2G109464	hypothetical protein LOC100194187	On-Off	On-Off	46.5	0	0.281113	0.00612647	0.055385
17937	GRMZM2G036409	anthocyanidin 5,3-O-glucosyltransferase (LOC100282	0.621449	0.00932429	99.7	67.3	-0.0382523	-0.656268	-0.702807
17939	GRMZM2G168807	major ampullate spidroin 2-2 (LOC100283602), mRNA	1.22296	0.00027335	1242.9	654.1	-0.407523	0.451795	0.17428
17943	GRMZM2G108265	hypothetical protein LOC100277054	On-Off	On-Off	46.6	0
17948	GRMZM2G048582	NIN-like protein 1	On-Off	On-Off	51.4	0
17957	GRMZM2G068112		On-Off	On-Off	46.7	0	-0.0601074	0.17188	-0.241494
17961	GRMZM2G342963	hypothetical protein LOC100278762 (LOC100278762),	On-Off	On-Off	50.6	0
17974			On-Off	On-Off	50.5	0
17979	GRMZM2G098209		On-Off	On-Off	52.4	0
17980			On-Off	On-Off	45.8	0
17996	GRMZM5G842484		On-Off	On-Off	45.2	0	0.411769	0.421321	0.456886
18006	GRMZM2G318635		On-Off	On-Off	45.8	0	-0.0797093	-0.176317	-0.0805686
18008	GRMZM2G332801	hypothetical protein LOC100383906 (LOC100383906),	On-Off	On-Off	47.7	0
18010	GRMZM2G004795	CCCH transcription factor	On-Off	On-Off	45.9	0	-0.0828497	0.0359603	0.000991809
18011			On-Off	On-Off	46.9	0
18030			On-Off	On-Off	49.3	0	0.375608	0.152938	0.322818
18033	GRMZM2G065044		On-Off	On-Off	50.2	0	-0.0672634	0.0326404	0.063267
18036	GRMZM2G017557	O-methyltransferase ZRP4 (OMT)(EC 2.1.1.-)	On-Off	On-Off	52.1	0	0.204486	0.00107256	0.192916
18039	GRMZM2G015804	hypothetical protein LOC100192939	On-Off	On-Off	47.3	0	-0.182712	0.00996023	-0.0881078
18046	GRMZM2G415007		On-Off	On-Off	54.8	0	0.0988935	0.414428	0.2024
18048	GRMZM2G108487	hypothetical protein LOC100191790	On-Off	On-Off	49.5	0	-0.0500442	-0.404324	-0.305996
18054			On-Off	On-Off	61.1	0	0.726644	0.535436	0.55118
18066	GRMZM2G483598		On-Off	On-Off	52.7	0
18074			On-Off	On-Off	47.4	0	0.0755694	0.182185	0.156843
18104	GRMZM2G175874	hypothetical protein LOC100279706 (LOC100279706),	On-Off	On-Off	43.7	0
18105	GRMZM2G030571	hypothetical protein LOC100279249	On-Off	On-Off	49.8	0	0.0810355	0.335108	0.286028
18112	GRMZM5G879749	Putative uncharacterized protein	On-Off	On-Off	50.1	0
18123			On-Off	On-Off	48.4	0	-0.295706	0.0025817	0.0276235
18127	GRMZM2G129357	hypothetical protein LOC100280389	0.749155	0.000114506	470	250.4	-0.594648	0.672337	-0.767976
18140	GRMZM2G064605	hypothetical protein LOC100192561	On-Off	On-Off	44.9	0
18155	GRMZM2G114276		On-Off	On-Off	46.2	0	0.40403	-0.0554577	0.322494
18176	GRMZM2G126197		On-Off	On-Off	46.1	0	0.169976	-0.032712	0.102683
18194	GRMZM2G355523		On-Off	On-Off	65.1	0	0.484458	0.149053	0.74217
18210			On-Off	On-Off	47.2	0	0.100122	0.0479672	0.159649
18215			On-Off	On-Off	46.2	0
25185	GRMZM2G067853	hypothetical protein LOC100273554	On-Off	On-Off	49.4	0	0.0217947	-0.0302815	-0.0330575
18247			On-Off	On-Off	48.2	0	-0.115988	0.189102	0.143032
27042			On-Off	On-Off	46.6	0	0.160305	0.10159	0.0171512
18279	GRMZM2G023328	hypothetical protein LOC100279750	On-Off	On-Off	59.2	0	-0.182932	-0.046117	0.125652
18287			On-Off	On-Off	46.3	0
18312			On-Off	On-Off	46.4	0	0.278256	0.0913767	0.0749411
18328	GRMZM2G151319	carboxyl-terminal proteinase	On-Off	On-Off	49.5	0	0.049094	-0.0719664	0.395909
18346	GRMZM2G009091	hypothetical protein LOC100273014 (LOC100273014),	On-Off	On-Off	47.2	0	0.191694	0.353095	0.355791
18356	GRMZM2G318681	hypothetical protein LOC100192852	On-Off	On-Off	43.9	0
18358			On-Off	On-Off	48	0
18360			On-Off	On-Off	51.8	0	0.283344	0.546089	0.354888
18370	GRMZM2G008060		On-Off	On-Off	48.9	0
18380	AC205608.4_FGT004		On-Off	On-Off	47.6	0	-0.0791745	0.0418868	-0.143605
18386	GRMZM2G089776	Putative uncharacterized protein	On-Off	On-Off	57.4	0	0.217945	0.166054	0.185794
18403			On-Off	On-Off	59.5	0	0.0773272	0.329088	0.312341
18405			On-Off	On-Off	64.7	0	0.434484	0.987165	0.477969
18410	GRMZM2G403190		On-Off	On-Off	46.9	0	-0.141424	-0.190528	0.050018
18416	GRMZM2G455557	Putative uncharacterized protein	On-Off	On-Off	48.4	0	0.213495	-0.0818574	0.106399
18439			On-Off	On-Off	49.8	0	-0.0664271	0.0536718	-0.186569
18461	GRMZM2G033480		On-Off	On-Off	52.9	0	-0.391399	-0.0366416	-0.581227
18463	GRMZM2G010460	hypothetical protein LOC100194284	On-Off	On-Off	50.3	0	-0.260813	1.26967	-0.0232704
18468	GRMZM2G130728	LOC100285022	On-Off	On-Off	45	0
18490	GRMZM2G097568	LOC100280564	On-Off	On-Off	47.9	0	-0.0819438	-0.0533482	0.180978
18502	GRMZM2G171880	hypothetical protein LOC100279915	On-Off	On-Off	45.7	0	0.151984	0.186163	-0.152818
28873	GRMZM2G057065		On-Off	On-Off	44.8	0	-0.198907	0.110988	0.0728724
18529	GRMZM2G080889	Putative uncharacterized protein	On-Off	On-Off	47.7	0	0.00627713	-0.00648797	-0.17127
18548	GRMZM2G122061	hypothetical protein LOC100273408	On-Off	On-Off	54.8	0	-0.147376	-0.0465451	0.0270512
18569	GRMZM2G043799	nodulation receptor kinase	On-Off	On-Off	51.7	0	0.441714	0.0235102	-0.0328773
26992	GRMZM2G062129		On-Off	On-Off	46.2	0	-0.451036	-0.0366496	0.0466406
18598	GRMZM2G058398		On-Off	On-Off	48.4	0
18604	GRMZM2G125140		On-Off	On-Off	47.7	0	0.083461	0.186163	-0.103716
18612	GRMZM2G358791	hypothetical protein LOC100273969	0.634537	0.00324136	83.5	60.1	-0.34968	-0.18272	-0.434142
18616	GRMZM2G300589	hypothetical protein LOC100276856	On-Off	On-Off	51.4	0	0.298548	0.139803	0.103128
18631	GRMZM2G165007	hypothetical protein LOC100274214	On-Off	On-Off	50.3	0	-0.134198	-0.0324693	-0.0818363
18638			0.738004	0.000701825	76.8	52.4	-0.136602	-0.0242013	-0.0816976
18655			On-Off	On-Off	49.7	0	-0.185489	-0.0194882	-0.169601
20186	GRMZM2G051330	Facsin domain, cellulase	On-Off	On-Off	49.1	0	0.0856076	-0.0519235	0.20971
18666			On-Off	On-Off	55	0	-0.0318654	-0.0190179	0.121477
26769	GRMZM2G053315	LOC100285270	On-Off	On-Off	49.1	0
18715	GRMZM2G057608	40S ribosomal protein S25-1	On-Off	On-Off	58.1	0	-0.519681	-0.289507	-0.489492
18724	GRMZM2G026943	hypothetical protein LOC100272957	On-Off	On-Off	45.8	0	0.0252898	0.06126	-0.0728516
18733	GRMZM2G423972		0.742722	0.0466691	177	106.9	0.745744	-1.02038	-1.18264
18748	GRMZM2G115578		On-Off	On-Off	50.4	0	0.0870479	0.148489	0.198892
18784	GRMZM2G036554		On-Off	On-Off	45.9	0	-0.129983	0.00619903	0.291099
18787	GRMZM2G471108		On-Off	On-Off	50	0	-0.166055	-0.173135	0.237133
18790			On-Off	On-Off	46.7	0	-0.0335926	0.026374	0.0459034
18798	GRMZM2G010740		On-Off	On-Off	46.6	0	0.259953	-0.0169254	0.472423
18799			On-Off	On-Off	46.9	0	-0.0229066	0.0783413	0.193607
18803	GRMZM2G030744	hypothetical protein LOC100216625	0.755196	0.00229294	1005	528.2	0.447579	-0.411585	-1.03328
18805	GRMZM2G113990	coiled-coil-helix-coiled-coil-helix domain-contain	On-Off	On-Off	55.4	0	0.087194	0.0640841	0.10232
18821	AC208440.3_FGT003		On-Off	On-Off	55.4	0	-0.367462	-0.263449	-0.307249
18849	GRMZM2G436199	hypothetical protein LOC100278417	On-Off	On-Off	48	0	-0.215666	0.600534	0.0700777
18854	GRMZM2G034611		On-Off	On-Off	46.7	0
18860	GRMZM2G303312		On-Off	On-Off	48.3	0	0.266451	-0.0410713	0.127831
18862	GRMZM2G410991	hypothetical protein LOC100383521	On-Off	On-Off	55.5	0	0.163785	0.456501	0.503471
18868			On-Off	On-Off	47.1	0	0.00932906	0.0738465	0.00209218
18879			On-Off	On-Off	49.8	0
18884			On-Off	On-Off	47.9	0
18888	GRMZM5G827207		On-Off	On-Off	47.8	0	-0.120987	0.0108339	-0.0651483
18891			On-Off	On-Off	51	0	0.117678	0.0786921	0.00921747
18893	GRMZM5G877941		On-Off	On-Off	50.6	0	0.0265828	-0.0985159	0.0356278
18894	GRMZM2G074543	yabby9 protein	On-Off	On-Off	46.9	0
18919			On-Off	On-Off	47.1	0
6179	GRMZM2G083111		On-Off	On-Off	46.4	0	0.132721	-0.11876	0.089423
18931			On-Off	On-Off	44.3	0	-0.263519	-0.211864	-0.149213
10633			On-Off	On-Off	48.1	0	-0.0054495	-0.287348	-0.310488
18970			On-Off	On-Off	49.1	0
18985	GRMZM2G047919	stress regulated protein (LOC100284893), mRNA	On-Off	On-Off	51.1	0	-0.248881	-0.234796	-0.20874
18991	GRMZM2G047486	calcium-dependent protein kinase ZmCPK11	On-Off	On-Off	46.8	0	-0.156508	0.00837305	0.0453528
19017	GRMZM2G090566	hypothetical protein LOC100192803	On-Off	On-Off	52.8	0
19019	GRMZM2G123815	SCPL33	On-Off	On-Off	49.5	0	0.202095	-0.0318231	0.00294941
19036			On-Off	On-Off	53.5	0	0.088641	0.324432	0.367803
19040	GRMZM2G118714		On-Off	On-Off	48.6	0	0.210472	0.166575	0.193112
19049	GRMZM2G020953		1.35287	0.00327472	734.1	346	0.362159	-1.15001	0.284272
20398	GRMZM2G102161	MADS-domain transcription factor	0.88318	0.040943	1461.9	1089.7	0.340451	-0.349051	-0.074951
21548	GRMZM2G025024	hypothetical protein LOC100217276	On-Off	On-Off	51	0	-0.218498	0.010622	0.0718613
25261	GRMZM2G162884	hypothetical protein LOC100382081	On-Off	On-Off	52.5	0
7755	GRMZM2G082448		On-Off	On-Off	49.1	0	-0.336932	-0.20313	-0.210315
38708			On-Off	On-Off	48.2	0	-0.00933037	0.125959	0.193499
19137	GRMZM2G166345		On-Off	On-Off	50.9	0
6321	GRMZM2G072612	hypothetical protein LOC100277067	On-Off	On-Off	47.9	0	-0.230153	-0.160713	-0.230862
13969	GRMZM2G147698	hypothetical protein LOC100194090	On-Off	On-Off	46.6	0	0.269813	0.251447	0.271232
19209	GRMZM2G127798		On-Off	On-Off	49.2	0	-0.0707538	0.0275114	0.192978
19232	GRMZM2G117872	hypothetical protein LOC100383100	On-Off	On-Off	46.6	0	0.129469	0.279603	0.418367
19237	GRMZM2G059795		On-Off	On-Off	46.1	0
19247	GRMZM5G893055	hypothetical protein LOC100382963	On-Off	On-Off	50.1	0	-0.0380597	0.225496	0.0783921
30422	GRMZM2G009223		On-Off	On-Off	54.7	0
19270			On-Off	On-Off	50.3	0
19271	GRMZM2G084968		On-Off	On-Off	51.2	0	-0.0634176	0.0541473	0.0708484
19287			On-Off	On-Off	55.1	0
19295	GRMZM2G134668	calnexin	On-Off	On-Off	46	0
19308	GRMZM2G142875	hypothetical protein LOC100275573	On-Off	On-Off	51.3	0	0.1979	0.0706749	0.0828354
25192			On-Off	On-Off	47.6	0	0.199206	0.0783051	-0.0266918
19319	GRMZM5G843972	Putative uncharacterized protein	On-Off	On-Off	52.5	0	0.0282063	0.09845	-0.0369221
19321	GRMZM2G325008	glucan endo-1,3-beta-glucosidase 3	On-Off	On-Off	48.1	0	0.134765	0.27331	0.0329824
19337	GRMZM2G158976	hypothetical protein LOC100272484	On-Off	On-Off	47.3	0	0.203884	0.374351	-0.0867196
19357	GRMZM2G148702	hypothetical protein LOC100274113	On-Off	On-Off	46.5	0	-0.0249373	-0.291896	-0.241657
19358	GRMZM2G344967		On-Off	On-Off	45.1	0	0.0882254	0.0340466	0.223225
20551	GRMZM2G014844	non-cyanogenic beta-glucosidase	1.08268	0.017043	1314.7	604	-0.304547	-0.108542	-0.494676
4439	GRMZM2G007021		On-Off	On-Off	48	0	-0.0258283	0.0304241	0.393046
19389			On-Off	On-Off	49.8	0	-0.144462	-0.172813	-0.0580636
19403			On-Off	On-Off	54.3	0	-0.17125	0.0216127	-0.0899942
19430	GRMZM2G127546	LOC100282233	0.591754	8.75499e-05	319.3	189.7	-0.371976	1.29761	-0.26087
19444	GRMZM2G076263	LOC100284221	On-Off	On-Off	49.8	0	0.270368	-0.138725	-0.334649
19454	GRMZM2G078508	Auxin-binding protein 5 Precursor; Fragment (ABP)(	On-Off	On-Off	48.1	0	-0.19605	-0.255229	-0.0857229
19485	GRMZM2G000076	hypothetical protein LOC100277583	On-Off	On-Off	48.7	0	-0.00913711	-0.104605	-0.10823
19497	GRMZM2G177001		On-Off	On-Off	45.5	0
43020			On-Off	On-Off	51.1	0
19513	GRMZM2G113252	hypothetical protein LOC100193686	On-Off	On-Off	45.4	0	0.131703	0.187685	-0.0372746
19561			On-Off	On-Off	44.8	0
33983	GRMZM2G058402	Putative uncharacterized protein	On-Off	On-Off	45.4	0
19575	GRMZM2G391936		On-Off	On-Off	48.6	0
19597	GRMZM2G300348	Phytoene synthase, chloroplastic Precursor (EC 2.5	On-Off	On-Off	44.7	0	0.0741896	-0.248889	-0.394598
19620	GRMZM2G157207	hypothetical protein LOC100276454	On-Off	On-Off	46.9	0	0.31715	0.230778	0.0907007
19683			On-Off	On-Off	47.8	0	-0.107816	0.427387	-0.028165
25958			On-Off	On-Off	46.2	0
19711	GRMZM2G065696	LOC100281071	On-Off	On-Off	45.5	0	-0.119867	0.00964125	-0.0578108
19725	GRMZM2G415433		On-Off	On-Off	45.3	0
19728	GRMZM2G102915	isopentenyl transferase	On-Off	On-Off	45.4	0	-0.151607	0.00674817	-0.0116583
19756	GRMZM2G475360		On-Off	On-Off	49.4	0	0.070665	-0.0611431	-0.120943
19779	GRMZM2G312827	Calmodulin-binding protein MPCBP	On-Off	On-Off	52.5	0	-0.167054	0.00828875	-0.275247
19810	GRMZM2G051179	hypothetical protein LOC100382320	On-Off	On-Off	67.2	0	-0.00522776	0.0493639	0.0946678
19824	GRMZM2G060284	hypothetical protein LOC100216909	On-Off	On-Off	47.6	0	0.304651	-0.0102217	0.359117
19830	GRMZM2G177229		On-Off	On-Off	44.1	0
19843	GRMZM2G017388	hypothetical protein LOC100274519 (LOC100274519),	On-Off	On-Off	56.7	0
19848	GRMZM2G064330	hypothetical protein LOC100193418	On-Off	On-Off	48.1	0	-0.0718062	-0.0762635	-0.269561
19856	GRMZM2G014187		On-Off	On-Off	55	0	0.0351644	-0.288001	-0.489588
19875	GRMZM2G000092		On-Off	On-Off	47.9	0	0.0765555	0.010666	0.0242251
19876	GRMZM2G376067		On-Off	On-Off	44.4	0
19878	GRMZM2G011592		On-Off	On-Off	46.4	0	0.212955	-0.00892575	-0.0162542
19884	GRMZM2G003342	hypothetical protein LOC100191276	On-Off	On-Off	50.4	0	-0.125555	-0.0187781	-0.0115617
19896	GRMZM2G076526		On-Off	On-Off	46.4	0
44844	GRMZM2G030341	RING-H2 finger protein ATL3I	On-Off	On-Off	50.8	0	0.00221671	0.431174	0.189942
19902	GRMZM2G035632		On-Off	On-Off	48.8	0	0.128557	0.329729	0.130745
19922	GRMZM2G312970		On-Off	On-Off	46.8	0
19928	GRMZM2G428765		On-Off	On-Off	47.7	0	0.0482231	-0.138656	0.0176434
19942			On-Off	On-Off	45.5	0
19943	GRMZM2G131177		On-Off	On-Off	44.9	0	-0.226711	-0.0260308	0.137175
19957			On-Off	On-Off	44.7	0
19977	GRMZM2G328224	hypothetical protein LOC100383681	On-Off	On-Off	47	0
19982	GRMZM2G066189	hypothetical protein LOC100192823	On-Off	On-Off	51	0	0.0197707	0.178819	0.205067
19991			On-Off	On-Off	44.6	0	-0.222351	0.149313	0.0651602
19993	GRMZM2G060349	hypothetical protein LOC100382240	On-Off	On-Off	56.9	0	-0.0357231	-0.0649845	-0.391318
19998			On-Off	On-Off	72.3	0	0.805172	0.675135	0.844591
20003	GRMZM2G163406	Putative uncharacterized protein	1.26659	8.85008e-06	5026.6	2421.4	-1.42927	-4.59018	-3.76665
20006	GRMZM2G156905		On-Off	On-Off	47.3	0	0.154197	0.128756	0.113935
20020	GRMZM2G169326		1.21967	0.00272199	160.3	115.8	0.215622	-1.25137	-1.15672
20035	GRMZM2G173628		On-Off	On-Off	53.5	0	0.126512	-2.78842e-05	-0.155115
20047			On-Off	On-Off	45.6	0	0.390903	0.204481	0.18602
20055			On-Off	On-Off	48.5	0
20062			On-Off	On-Off	59.9	0	-0.00261714	0.005156	-0.0819336
20099			On-Off	On-Off	57.6	0	0.206512	0.402093	0.310783
20117	GRMZM2G156422	hypothetical protein LOC100272987	On-Off	On-Off	46.9	0	0.127579	0.148734	0.0528719
20142	GRMZM2G095302	LOC100285401	On-Off	On-Off	47.4	0
20146	GRMZM2G412888	hypothetical protein LOC100192944	On-Off	On-Off	46.1	0
20152	GRMZM2G138230	hypothetical protein LOC100304236	On-Off	On-Off	45.8	0
20160	GRMZM2G303530	Putative uncharacterized protein	0.74714	0.00535326	1538	1032.4	0.728268	-2.57993	-0.794405
20192			On-Off	On-Off	47.4	0
20196	GRMZM2G177923	hypothetical protein LOC100381616	On-Off	On-Off	52.3	0	0.0509712	-0.309472	-0.118335
20206	GRMZM2G171139	hypothetical protein LOC100382251	On-Off	On-Off	44.6	0
20210	GRMZM2G097226	pyruvate dehydrogenase E1 beta subunit isoform 2	On-Off	On-Off	49.1	0	-0.269243	-0.132142	-0.187765
20211	GRMZM2G066867	hypothetical protein LOC100191972	0.708906	0.00107024	275.6	167.9	0.281963	-1.03156	-1.16983
20225	GRMZM2G181470		On-Off	On-Off	51.7	0
11063	GRMZM5G800975	hypothetical protein LOC100192564	On-Off	On-Off	45.2	0
20242	GRMZM2G109720	hypothetical protein LOC100193128	On-Off	On-Off	46.4	0
20256	GRMZM2G095114	hypothetical protein LOC100384520	On-Off	On-Off	52.3	0	-0.0402246	-0.0432285	0.283304
20257	GRMZM2G087069	hypothetical protein LOC100274853	On-Off	On-Off	49.5	0	0.191317	0.0458687	-0.0275113
20287	GRMZM2G060800	hypothetical protein LOC100382449	0.646165	0.0011939	168.8	91	0.320001	0.497755	-0.636366
5792	GRMZM2G133359		On-Off	On-Off	45.7	0	0.124096	0.173131	0.114481
36818	GRMZM2G085236		On-Off	On-Off	46.4	0	-0.079383	-0.0757273	0.0335032
20311	GRMZM2G129513		On-Off	On-Off	46.1	0
20312	GRMZM2G162968	hypothetical protein LOC100193235	On-Off	On-Off	46.2	0	0.218123	0.0298768	0.039103
20318	GRMZM2G103281		On-Off	On-Off	48.1	0
20328	GRMZM2G078382		On-Off	On-Off	49.2	0	0.0581259	0.0866038	0.182149
20333	GRMZM2G552469		On-Off	On-Off	52.1	0	-0.0245852	-0.336833	0.0335524
20338	GRMZM2G044720	hypothetical protein LOC100273730	On-Off	On-Off	48.9	0	0.020599	0.0852586	0.122101
20343	GRMZM2G400238	hypothetical protein LOC100381591	On-Off	On-Off	54	0	-0.33932	-0.220997	-0.226277
20351	GRMZM2G435445	hypothetical protein LOC100273081 (LOC100273081),	0.667915	0.000346989	1139.2	753.2	0.032066	0.135992	-0.386829
20366	GRMZM2G103873	Putative uncharacterized protein	0.609255	0.0306409	190.2	137.3	-0.217622	-1.31978	-1.7885
27525	GRMZM2G050159	membrane protein	On-Off	On-Off	44.5	0
20392			On-Off	On-Off	52.4	0	0.0815167	0.341073	0.425764
20399			On-Off	On-Off	48.8	0	0.0212177	0.0865196	0.118037
20400			On-Off	On-Off	57.7	0	0.26083	-0.0105872	-0.216744
20427	AC233960.1_FGT003		On-Off	On-Off	49.2	0
20451			On-Off	On-Off	53.8	0	0.110788	0.0614102	0.0156137
22508	GRMZM2G475380	DMR6; 2-oxoglutarate and iron-dependent oxygenase	1.92108	0.000220938	252.4	86.6	0.532701	-0.621668	-0.44593
34818	GRMZM2G107532		On-Off	On-Off	52.4	0	0.0967481	-0.347407	-0.295385
20475	GRMZM2G099238	protein binding protein	On-Off	On-Off	51	0	0.124178	0.0931	-0.00438109
20487	GRMZM2G173387		On-Off	On-Off	46.5	0
20492	GRMZM2G023049		On-Off	On-Off	45.9	0
20495	GRMZM2G162737		On-Off	On-Off	50.4	0	0.0540418	0.0479232	0.0511378
20499	GRMZM2G104125	LOC100281687	On-Off	On-Off	49	0	-0.112783	-0.100565	-0.156745
20529			On-Off	On-Off	51.9	0	0.164267	0.212884	0.104924
20540	GRMZM5G860810	ubiquitin-conjugating enzyme E2-17 kDa	On-Off	On-Off	49.2	0	-0.0332234	0.0481134	0.070214
20543			On-Off	On-Off	49.3	0	0.0825375	-0.0200796	0.201519
20548	GRMZM2G389462		On-Off	On-Off	47.8	0	-0.17239	0.0170472	0.0334737
20565	GRMZM2G171006		On-Off	On-Off	54	0
20583			On-Off	On-Off	52.1	0	-0.0465355	1.59947	0.197075
34413	GRMZM2G012717	hypothetical protein LOC100272654	On-Off	On-Off	47.8	0	0.25206	-0.136746	-0.394873
20613	GRMZM2G031846	LOC100282309	On-Off	On-Off	45.2	0
20621	GRMZM2G363545	cytokinin-O-glucosyltransferase 2	On-Off	On-Off	49.8	0	0.157404	0.0550086	0.102646
20623			On-Off	On-Off	47.7	0	0.221465	0.42522	0.0320241
25512			On-Off	On-Off	46.3	0
20667			On-Off	On-Off	53.4	0	0.0798111	-0.0432324	-0.0974075
20678	GRMZM5G866099	Putative uncharacterized protein	On-Off	On-Off	47.7	0
20684	GRMZM2G046297	hypothetical protein LOC100279949	On-Off	On-Off	56.6	0
20689	GRMZM2G170400	hypothetical protein LOC100383478	0.807979	0.00305671	2439.2	1117.7	0.544778	-2.98661	-1.81911
20699	GRMZM2G167718	hypothetical protein LOC100274451	On-Off	On-Off	52.9	0	0.0585721	0.102285	-0.132776
20703	GRMZM2G157836	Adenylyltransferase and sulfurtransferase MOCS3 2	On-Off	On-Off	53.2	0	-0.132727	-0.018339	0.103945
20710	AC212859.3_FGT007		On-Off	On-Off	50.4	0
20735	GRMZM2G093139	Putative uncharacterized protein	0.676415	0.0240108	685.8	638.3	-1.1687	-1.25719	-1.3762
20739	GRMZM2G149979		On-Off	On-Off	45.4	0
20745			On-Off	On-Off	46.3	0
20786	GRMZM2G041518		On-Off	On-Off	51.8	0	0.0712948	-0.164865	0.047968
20793	GRMZM2G169329	hypothetical protein LOC100274367	On-Off	On-Off	45.6	0	0.0985009	-0.103782	-0.0980728
20798			On-Off	On-Off	51.5	0
20807	GRMZM2G341405		On-Off	On-Off	53.5	0
20827	GRMZM2G376918	hypothetical protein LOC100193945	On-Off	On-Off	50.6	0	-0.211241	-0.017967	-0.0105646
20849			On-Off	On-Off	50.5	0	0.0595422	-0.0442442	-0.37812
20852	GRMZM2G383623		On-Off	On-Off	47.6	0	0.150353	-0.0358072	-0.357934
20857	GRMZM2G142179		On-Off	On-Off	49.3	0	0.070958	0.335076	0.492225
20866			On-Off	On-Off	46.6	0	0.0268204	0.055339	0.0652588
20867	GRMZM2G083847	hypothetical protein LOC100274521	On-Off	On-Off	68.5	0	0.218708	0.29094	-0.246818
36747			On-Off	On-Off	44.2	0
20882	GRMZM2G114153	FIP1	On-Off	On-Off	46.7	0	-0.0827971	-0.249546	-0.143977
20891			On-Off	On-Off	48.5	0	0.236016	0.169988	0.0139845
20906	GRMZM2G033612	LOC100101540 (cl53605_1), mRNA	On-Off	On-Off	48.5	0
20909	GRMZM2G145213		On-Off	On-Off	49	0	0.214728	-0.0431304	0.180086
20921	GRMZM2G440902	indole-3-acetate beta-glucosyltransferase	On-Off	On-Off	46.7	0	-0.00547708	0.915986	0.183051
20952	GRMZM2G023387		On-Off	On-Off	48.7	0	-0.183292	-0.0359234	-0.285329
20962			On-Off	On-Off	46.7	0	-0.00372918	-0.0169254	-0.0535861
20973			On-Off	On-Off	47.2	0	0.0124722	0.00993333	0.133514
20983			On-Off	On-Off	48.6	0	0.0806252	-0.00635069	0.0382471
20984			On-Off	On-Off	46.7	0
20999	GRMZM2G176175	sister of indeterminate spikelet 1	On-Off	On-Off	44.8	0
21009	GRMZM2G136372	thaumatin-like protein	On-Off	On-Off	43.2	0
39446			On-Off	On-Off	48.9	0	-0.206236	-0.446445	-0.372828
21015	GRMZM2G097805		On-Off	On-Off	46.5	0	0.204961	0.0252196	0.264723
21025	GRMZM2G397247		On-Off	On-Off	47.6	0	-0.14101	-0.0611431	0.036847
21026	GRMZM2G177539	folate/biopterin transporter family protein	0.601809	0.000419058	176.9	129.3	-0.320121	0.230343	-0.410297
21033	GRMZM2G076826	autophagy-related 8c	On-Off	On-Off	47.1	0	0.255038	0.589642	0.226392
21047	GRMZM2G116971		On-Off	On-Off	49.1	0	0.0507784	-0.0714507	0.0311125
6411	GRMZM2G132504		On-Off	On-Off	47.2	0	-0.00605498	-0.0311779	-0.00505215
21078			On-Off	On-Off	49	0	0.161519	0.178072	0.148359
21093			On-Off	On-Off	48.5	0	-0.0374872	0.0761831	0.206424
21095	GRMZM2G045090		On-Off	On-Off	49.6	0	0.362507	0.132169	0.0170196
21096	GRMZM2G336557	hypothetical protein LOC100273942	On-Off	On-Off	50.6	0
21108			On-Off	On-Off	45.5	0
21114			On-Off	On-Off	51.8	0	0.0233843	0.248213	0.201563
21128	GRMZM2G035520	Putative uncharacterized protein	0.639698	5.88806e-05	2259.9	1469.6	0.353719	-0.522477	-0.359931
21136	GRMZM2G091449		On-Off	On-Off	57.9	0	-0.0623399	-0.113397	0.00443604
21143	GRMZM2G140082	protein kinase domain containing protein	On-Off	On-Off	51.9	0	0.490781	0.00645401	0.0541656
21146			On-Off	On-Off	46.2	0	-0.281562	-0.312765	0.0141823
21157	GRMZM2G387360	nonspecific lipid-transfer protein	0.80769	0.00102816	322	184.1	0.725572	-0.797187	-0.793108
21165	GRMZM5G869779	folylpolyglutamate synthase	On-Off	On-Off	51.8	0	-0.01528	0.570605	0.468465
21174	GRMZM2G076437	hypothetical protein LOC100303827	On-Off	On-Off	58.8	0	0.173786	0.123429	0.170753
21179			On-Off	On-Off	49.5	0	0.0597674	0.13606	0.213941
21180	GRMZM2G175661		On-Off	On-Off	48.4	0	-0.0758622	0.190597	-0.0532748
21183	GRMZM2G070442	hypothetical protein LOC100276675	1.36676	4.56538e-06	589.3	267.8	-1.09304	-1.18749	-1.1946
19558			On-Off	On-Off	48.2	0
21185	GRMZM2G065237		On-Off	On-Off	51.5	0	0.158838	-0.00637815	0.0291626
21207	GRMZM2G141911		1.50069	2.29154e-07	261.5	104.1	-0.06378	-0.143007	-0.451608
21208	GRMZM2G005859		On-Off	On-Off	53.1	0
21219	GRMZM2G037469	galactosylgalactosylxylosylprotein 3-beta-glucuron	On-Off	On-Off	44.1	0	0.089069	0.0357331	0.13052
21252	GRMZM5G843368		On-Off	On-Off	45.3	0
21294			On-Off	On-Off	46.1	0	0.135255	0.0170203	0.0679908
28343	GRMZM2G171420	hypothetical protein LOC100276521	On-Off	On-Off	44.9	0	0.097009	-0.196052	0.166673
21335	GRMZM2G089231	hypothetical protein LOC100277719	On-Off	On-Off	49.5	0	0.00524941	0.26874	0.279834
21339			On-Off	On-Off	51	0	0.0183133	0.183028	-0.00601982
21340	GRMZM2G005207	hypothetical protein LOC100383957	On-Off	On-Off	50.5	0
21346	GRMZM2G086003	hypothetical protein LOC100273407	On-Off	On-Off	45.8	0
21361	GRMZM2G001289	hypothetical protein LOC100279217	On-Off	On-Off	45.4	0
21373			On-Off	On-Off	52.3	0
21402	GRMZM2G015219		On-Off	On-Off	44.7	0
21414	GRMZM2G148783		On-Off	On-Off	46.1	0	-0.0434072	0.0585264	-0.226938
21428	GRMZM2G046355	hypothetical protein LOC100278712	On-Off	On-Off	45.9	0	-0.0994145	0.193774	0.204748
31374	GRMZM2G399284	hypothetical protein LOC100216904	On-Off	On-Off	47.4	0	0.0673157	0.0506863	0.101486
24070	TC306103	unknown function	0.690927	0.00197757	619.8	281.8	-0.281664	0.665238	-0.606982
21452			On-Off	On-Off	50.8	0	0.00919429	0.117983	0.0135448
21462	GRMZM2G443881	hypothetical protein LOC100275996	0.601178	0.0292799	313.9	218.7	0.636621	-1.29499	-0.995743
21463	GRMZM2G322220		On-Off	On-Off	51.5	0	-0.130974	0.138607	0.0512631
21468	GRMZM2G057408		On-Off	On-Off	44.4	0
21470	GRMZM2G101875	hypothetical protein LOC100279270	On-Off	On-Off	50.2	0	0.232359	-0.196474	-0.211735
21477	GRMZM2G020766		0.721134	0.000177001	179.7	127.6	-0.311341	-1.01114	-0.786417
21482	GRMZM2G100714		On-Off	On-Off	48.9	0
21496			On-Off	On-Off	45.4	0
21506	GRMZM2G177575		On-Off	On-Off	44	0
21507	GRMZM2G075244	Cytochrome P450 CYP709C14	On-Off	On-Off	44.9	0
15081	GRMZM2G156643		On-Off	On-Off	45.6	0
34952	GRMZM2G012550		On-Off	On-Off	48.7	0
40218	GRMZM2G066005	hypothetical protein LOC100194115	On-Off	On-Off	45.3	0	0.0830313	0.185402	-0.0418888
21579			On-Off	On-Off	50.7	0	-0.045196	-0.0335588	0.0315769
21591	GRMZM2G063522	hypothetical protein LOC100382839	On-Off	On-Off	49.3	0
21597	GRMZM2G116190		On-Off	On-Off	44.1	0
21613	GRMZM2G404056	hypothetical protein LOC100192022	On-Off	On-Off	52.7	0	0.138628	0.125321	0.0723519
21643	GRMZM2G315199		On-Off	On-Off	48.6	0	0.0185179	0.140029	0.194726
21663	GRMZM2G165815		On-Off	On-Off	48.4	0	0.0267234	0.0578186	0.323135
21665	GRMZM2G034622		On-Off	On-Off	51.1	0	-0.199632	-0.152989	-0.015728
21687			On-Off	On-Off	57.9	0
21695	GRMZM5G833660	mitochondrial inner membrane protease subunit 1 (L	On-Off	On-Off	52	0	0.109525	0.190265	0.0653534
21706	GRMZM2G378106	indole-3-acetic acid amido synthetase	1.09241	3.79336e-05	2388.1	741.6	0.21023	-1.65329	0.555411
21722	GRMZM2G703821		On-Off	On-Off	48.4	0	-0.0368557	-0.0696696	0.0373317
21723	GRMZM2G136884	hypothetical protein LOC100272542	On-Off	On-Off	47.9	0
21729	GRMZM2G381059	hypothetical protein LOC100277018	On-Off	On-Off	49.7	0
21789	GRMZM2G048392	hypothetical protein LOC100279021 (LOC100279021),	On-Off	On-Off	44.2	0
21793	GRMZM2G115013	hypothetical protein LOC100383373	0.668612	0.00448766	204.2	163.9	-0.54116	-0.432666	-1.01823
43629	GRMZM2G178278	hypothetical protein LOC100273877	On-Off	On-Off	49.5	0	-0.298822	-0.23488	-0.103581
21822	GRMZM2G133282	hypothetical protein LOC100383135	On-Off	On-Off	44.9	0
21826			On-Off	On-Off	46.2	0	0.131597	0.139532	0.0952055
21838	GRMZM2G154278	hypothetical protein LOC100192769	On-Off	On-Off	47.4	0
21860			On-Off	On-Off	46.7	0
21863	GRMZM2G024933		On-Off	On-Off	49	0	0.307201	0.0172521	0.13566
21927			On-Off	On-Off	51.7	0	-0.190662	0.496719	-0.2507
21929	GRMZM2G009370		On-Off	On-Off	48.9	0	0.201757	0.250702	0.216671
21944	GRMZM2G021885	Putative uncharacterized protein	On-Off	On-Off	56.9	0	0.70962	0.0256348	0.300806
21957	GRMZM2G103137	hypothetical protein LOC100381992	On-Off	On-Off	47.8	0
21959			On-Off	On-Off	45.2	0
21964	GRMZM2G114220	LOC100282176	On-Off	On-Off	54.1	0	0.175743	0.553965	0.332533
21966	GRMZM2G102421	hypothetical protein LOC542170	On-Off	On-Off	52.3	0	-0.00284195	0.102424	0.00253951
21977	GRMZM2G443985		On-Off	On-Off	45.4	0
21997	GRMZM2G059308	hypothetical protein LOC100274015	0.680423	0.00399834	1745	1477	0.467916	0.550882	-0.442569
29520			On-Off	On-Off	46.6	0
22028			On-Off	On-Off	45.2	0	0.0798111	0.339547	-0.365897
6474	GRMZM2G013128		On-Off	On-Off	45.7	0	0.106239	-0.223416	0.0482223
22090	GRMZM5G852968	hypothetical protein LOC100191222	On-Off	On-Off	46.4	0	-0.0183133	0.0850383	0.0220365
22091			On-Off	On-Off	45.3	0	-0.0841049	0.0492623	-0.0383934
22107			On-Off	On-Off	44.8	0
22126			On-Off	On-Off	47.3	0	0.173143	-0.0367676	0.113284
22131	GRMZM2G180452	hypothetical protein LOC100381413	0.696401	0.00481628	276.3	196.9	0.0191678	-1.50104	-1.42098
22138	GRMZM2G088320		1.19965	0.000221415	217.3	189.7	0.0872153	0.214028	0.091999
22144	GRMZM2G479906		On-Off	On-Off	47.9	0
22178			On-Off	On-Off	45.8	0
22186	GRMZM2G152214	cys2/His2 zinc-finger transcription factor	On-Off	On-Off	47.8	0	-0.309099	0.0214378	0.276118
22217	GRMZM2G166944	hypothetical protein LOC100191584	On-Off	On-Off	48.5	0
22225	GRMZM5G864001	hypothetical protein LOC100193116	On-Off	On-Off	46	0	0.178069	0.111823	0.083652
22251	GRMZM2G145390	hypothetical protein LOC100280154	0.698433	0.00321467	100.3	92.3	-0.362397	-0.558916	-0.670185
22252	GRMZM2G389789	hypothetical protein LOC100279391	On-Off	On-Off	49.2	0
22254	GRMZM2G434500	hypothetical protein LOC100382402	On-Off	On-Off	49.5	0
22264	GRMZM2G385999		On-Off	On-Off	47.1	0	0.0271143	-0.0999532	0.0723127
22276	GRMZM2G429237	cysteine-type endopeptidase/ ubiquitin thiolestera	0.673333	4.0252e-05	322.4	218.6	0.353481	-0.646084	0.240312
22285			On-Off	On-Off	51	0	-0.129164	0.0103121	-0.00852071
22289	GRMZM2G157677	hypothetical protein LOC100275979	On-Off	On-Off	47.6	0	-0.145704	0.211502	0.120873
22308	GRMZM2G030252	hypothetical protein LOC100193350	On-Off	On-Off	47.3	0	0.0392909	-0.098877	-0.0342212
22329	GRMZM2G355906	hypothetical protein LOC100273302	On-Off	On-Off	46.4	0	0.337007	0.0459891	0.11583
22330	GRMZM2G121510		On-Off	On-Off	52.1	0	-0.242378	-0.0108833	0.120241
22342	GRMZM5G863076	UPF0497 membrane protein 4	On-Off	On-Off	51.1	0	-0.178644	0.101692	0.0455025
22343	GRMZM2G059891	hypothetical protein LOC100383234	On-Off	On-Off	48	0	0.432883	0.411874	0.794105
22359	GRMZM2G011743		On-Off	On-Off	46.3	0	-0.0132703	0.0948429	-0.0939142
22378	GRMZM2G112839	hypothetical protein LOC100273938	On-Off	On-Off	47.2	0	0.0340625	0.568914	0.374232
22389	GRMZM2G015767	hypothetical protein LOC100191452	On-Off	On-Off	51.9	0	0.133576	-0.237518	-0.21596
22407	GRMZM2G171430	ubiquitin-fold modifier 1	On-Off	On-Off	48.7	0
22414	GRMZM2G370852	3-isopropylmalate dehydratase large subunit 2	On-Off	On-Off	46.5	0	0.131057	0.0244553	-0.14544
22423			On-Off	On-Off	46.6	0
22425	GRMZM2G574858		On-Off	On-Off	47.6	0
22500	GRMZM2G329325	hypothetical protein LOC100216684	On-Off	On-Off	50	0
22514	GRMZM2G028325	Aquaporin NIP2-1 (NOD26-like intrinsic protein 2-1	On-Off	On-Off	47.5	0	0.0566572	0.00502585	0.134004
22549	GRMZM2G034061	Monosaccharide transport protein 4 Fragment	On-Off	On-Off	46.7	0
41351	GRMZM2G399844		On-Off	On-Off	46.7	0	-0.366319	-0.249282	0.111208
22575	GRMZM2G175818	Acyl carrier protein	0.670127	0.000108997	5845.8	3979.2	0.365306	0.127741	-0.624551
22611			On-Off	On-Off	43.5	0
22632	GRMZM2G123714	LOC100284241	0.678857	0.000156729	5761.2	3867.5	-0.0283307	0.617315	-0.969677
22636	GRMZM2G099987	hypothetical protein LOC100274821	0.638505	6.69734e-05	139.9	105	-0.0576553	-0.797749	-0.199049
22648	GRMZM2G443345		On-Off	On-Off	48.5	0	0.0652874	0.0375326	-0.0427637
19383	GRMZM2G085641	hypothetical protein LOC100274886	On-Off	On-Off	49.6	0
22658	GRMZM2G375064		On-Off	On-Off	47.8	0
22659	GRMZM2G070797		On-Off	On-Off	45.4	0	0.13722	0.123634	0.0328558
22664	GRMZM2G701566	hypothetical protein LOC100382572	On-Off	On-Off	44.3	0
22674	GRMZM2G476685	cyclin delta-2	0.719478	0.0255747	616.4	482.4	0.25069	-2.75177	-2.48361
22675	GRMZM5G803590	hypothetical protein LOC100276520	On-Off	On-Off	46.4	0
22697	AC191534.3_FGT003		On-Off	On-Off	45.5	0
22700	AC194824.2_FGT005	hypothetical protein LOC100191246	On-Off	On-Off	46.2	0	0.0676265	0.247915	0.211263
22708	GRMZM2G050861	hypothetical protein LOC100274438	On-Off	On-Off	47.7	0
22731	GRMZM2G098208	protein kinase CK2 regulatory subunit CK2B2	On-Off	On-Off	47.4	0
22733	GRMZM2G351387	hypothetical protein LOC100191442	0.59221	0.00253454	105.1	83.5	0.0768035	-0.26644	-0.249713
20324			On-Off	On-Off	49.8	0	0.0642869	0.0384219	-0.0488868
22753	GRMZM2G145480	Putative uncharacterized protein	On-Off	On-Off	49.7	0	0.516901	0.728318	0.765038
22762	GRMZM2G053206	hypothetical protein LOC100272880	On-Off	On-Off	44.9	0
22766	GRMZM5G898006	hypothetical protein LOC100280023	On-Off	On-Off	47.7	0	-0.163518	-0.255777	-0.122909
22769			On-Off	On-Off	48.1	0	-0.0260974	0.0440871	0.0546315
22774	GRMZM2G078129		On-Off	On-Off	45.6	0	0.121891	0.137175	-0.00401483
22792			On-Off	On-Off	53.3	0	-0.0943153	0.13383	0.102133
22813	AC234152.1_FGT002		On-Off	On-Off	50.5	0	0.143158	-0.212607	-0.0145877
22824	GRMZM5G813783		0.59325	0.00826625	372.2	299.8	-0.28327	-0.659946	-1.26326
22832	GRMZM5G892035		On-Off	On-Off	48.7	0
26182	GRMZM2G158097	unknown function	0.751947	3.97803e-06	343.1	214.4	-0.271452	0.17866	-0.256553
22862	GRMZM2G589579		On-Off	On-Off	48.8	0
22866	GRMZM2G152908	Sucrose synthase 2 (EC 2.4.1.13)(Sucrose-UDP gluco	0.924794	0.000969951	4055.3	1861.4	0.311262	-4.25306	-3.4095
22870			On-Off	On-Off	48.1	0	0.100611	0.0514694	0.120356
22879	GRMZM2G060349		On-Off	On-Off	51.8	0	0.254957	0.179301	0.0990654
22886	AC233863.1_FGT001		On-Off	On-Off	54.2	0	0.182706	0.0590818	0.229568
22889	GRMZM2G113349	hypothetical protein LOC100191684	0.92896	0.00201983	1459	903.4	0.394247	-2.86927	-1.10903
22903	GRMZM2G099875	hypothetical protein LOC100279357	On-Off	On-Off	54.3	0	0.106138	0.109117	0.169338
22928	GRMZM2G021777	CONSTANS-like protein CO5	1.09087	5.92843e-05	2315	1671.5	0.436258	-3.73643	-2.19326
22932	GRMZM5G876146	hypothetical protein LOC100191171	On-Off	On-Off	50.9	0	-0.181815	0.435254	0.112039
22966	GRMZM2G035755	hypothetical protein LOC100273051	On-Off	On-Off	55.5	0	0.303698	0.257922	0.24812
22985	GRMZM2G311756	Putative uncharacterized protein	On-Off	On-Off	49.6	0	-0.0323663	-0.13631	-0.000302027
22987	GRMZM2G338884		On-Off	On-Off	53.8	0	0.178384	0.156782	0.0205375
23023	GRMZM2G355098		On-Off	On-Off	46.4	0	0.211249	0.130652	0.105752
18203	GRMZM2G044963		On-Off	On-Off	46.1	0	0.0152034	0.149851	-0.053811
23074	GRMZM2G392918	Putative uncharacterized protein	0.643125	0.00185485	5001.1	3618.5	0.630323	-3.2845	-2.65907
23125			On-Off	On-Off	50.2	0
23143			On-Off	On-Off	57.5	0	0.0715375	-0.0271875	0.21702
36746	GRMZM2G465764		On-Off	On-Off	47.8	0
35175	GRMZM2G103909	fiber protein Fb2	On-Off	On-Off	47.1	0	0.125027	-0.103865	-0.0634271
23166	GRMZM2G472376	catalytic/ ligase (LOC100285971), mRNA	On-Off	On-Off	45.4	0	0.144469	0.156601	0.0880523
23169	GRMZM2G159028	RNA binding protein	On-Off	On-Off	45.9	0	0.0423846	0.0238793	0.0988117
23195	GRMZM2G098793	glycosyltransferase	On-Off	On-Off	48.3	0	-0.0116189	0.117402	0.118687
23198	GRMZM2G088964	hypothetical protein LOC100383808	On-Off	On-Off	45.4	0
23203	GRMZM5G847216	hypothetical protein LOC100277225	0.877299	0.00193985	236.8	147.2	0.116058	-1.27801	-1.52042
23204			On-Off	On-Off	45.3	0	-0.112325	0.177683	0.0449293
33764	AC206840.3_FGT002		On-Off	On-Off	44.9	0
44336	GRMZM2G116196	Putative uncharacterized protein	On-Off	On-Off	51.1	0	0.232383	-0.0123164	8.8806e-06
43909			On-Off	On-Off	51.4	0
23286	GRMZM2G154881	LOC100282281	On-Off	On-Off	56.3	0	0.0646295	-0.100556	0.00410058
28752	GRMZM2G163671	hypothetical protein LOC100217158	On-Off	On-Off	46	0	-0.0296346	0.0803597	-0.0440399
41413	GRMZM2G168614		On-Off	On-Off	45.2	0	0.0900214	0.00670476	-0.0249481
38840	GRMZM2G073228		On-Off	On-Off	47.4	0
23392	GRMZM2G459391	ATP-dependent Clp protease adaptor protein ClpS co	On-Off	On-Off	50.2	0	-0.244713	-0.126191	0.170006
23393			0.594448	0.0120705	528.4	351.7	0.270056	-0.595713	-0.438897
11089	GRMZM2G463574		On-Off	On-Off	49	0
23430	GRMZM2G364178	Putative uncharacterized protein	On-Off	On-Off	50.1	0
44000			On-Off	On-Off	47	0
23491	GRMZM2G021674	XPG I-region family protein	On-Off	On-Off	48.2	0	0.11993	-0.0510257	0.152213
23492			On-Off	On-Off	47	0	-0.00750376	0.110986	0.0945786
23511			On-Off	On-Off	46.7	0	-0.241625	0.0706985	0.196533
23522	GRMZM2G176340		On-Off	On-Off	46.8	0	0.075741	0.0990688	0.071683
23529	GRMZM2G004959	LIM transcription factor homolog (lim1), mRNA	On-Off	On-Off	54.1	0	-0.0877378	-0.105482	-0.198129
23600	GRMZM2G460406		On-Off	On-Off	46.4	0
23609	GRMZM2G064608	LOC100284130	On-Off	On-Off	48.6	0	0.180919	-0.0317532	-0.0130291
[truncated: 1,581 more rows]
