# Supplementary material for: Transcriptomes and Proteomes Define Gene Expression Progression in Pre-meiotic Maize Anthers
Source: G3 (Bethesda). 2014 Jun 1;4(6):993–1010. doi: 10.1534/g3.113.009738 (PMC4065268; doi:10.1534/g3.113.009738)
Supplement: Supporting Information [file supp_4.6.993_TableS14.zip › TableS14/READ_ME.txt]

Table S14
Transcripts enriched in or specific to mac1 over wild type at both 0.2 and 0.4 mm stages. compared to fertile anthers at the same stages.  This list shows the overlap between the very early 0.2 mm anther and early 0.4 mm anther comparisons between mac1 and wild type. This set may describe genes that are upregulated immediately downstream of mac1 signal perception. Transcription factors are in bold. 
