# Supplementary material for: Transcriptomes and Proteomes Define Gene Expression Progression in Pre-meiotic Maize Anthers
Source: G3 (Bethesda). 2014 Jun 1;4(6):993–1010. doi: 10.1534/g3.113.009738 (PMC4065268; doi:10.1534/g3.113.009738)
Supplement: Supporting Information [file supp_4.6.993_TableS14.zip › TableS14/TableS14.xlsx]

## Sheet: mac1 UP both
															0.2 mm mac1 vs WT				0.4 mm mac1 vs WT
Feature ID	Protein ID	Protein Annotation	MSCA1 0.2mm	MAC1 0.2mm	WT 0.2mm	0.15 WT	0.25 WT	0.4 MAC1	0.4 WT	EE	AR	MLT	WA		Diff. Expression	Fold Change	p-Value		Diff. expression	Fold Change	p-Value		UP/DOWN msca1/WT	FC msca1/WT	pVal msca1/WT	20msca1_20wt_adjPVal	UP/DOWN msca1/mac1	FC msca1/mac1	pVal msca1/mac1		DE-25wt_15wt	DE-40mac1_15wt	DE-40wt_15wt	DE-40wt_25wt	DE-70EE_70Me	DE-70EE_70Tp	DE-70EE_70WA	DE-70Me_70TP	DE-70Me_70WA	DE-70Tp_70WA	log2Ratio-25wt_15wt	log2Ratio-40mac1_15wt	log2Ratio-40wt_15wt	log2Ratio-40wt_25wt	log2Ratio-70EE_70Me	log2Ratio-70EE_70Tp	log2Ratio-70EE_70WA	log2Ratio-70Me_70TP	log2Ratio-70Me_70WA
3547	GRMZM2G335618	glutathione transferase19	762.477	297.474	254.479	167.7	301.8	816.9	178.9	82	0	66	141		Up	0.703929	0.00389544		Up	2.2415	3.16836e-06		Up	1.45496	6.65424e-05	0.0483044	Up	1.00819	0.000569943		Up	Up	NotSig	Down	OnOff	NotSig	Down	OffOn	OffOn	Down	0.761674	1.9655	-0.246666	-1.00834	0.455878	0.608643	-0.65047	0.152765	-1.10635
4042	GRMZM2G071832	unknown function	96.5561	86.5886	106.288	54.9	99	187	132	102.9	0	59	82.5		Up	0.741101	0.0049849		Up	0.665068	0.00280088		NC	-0.291676	0.0486688	0.392299	NotSig	-0.0904038	0.465669		Up	Up	Up	NotSig	OnOff	Up	NC	OffOn	OffOn	Down	0.657554	1.65468	0.970969	0.313415	1.31377	1.09141	0.470142	-0.222354	-0.843626
5001	GRMZM2G000818	MYB4; R2R3MYB-domain protein	528.301	386.143	288.568	156.5	257.2	689.7	360.2	763.5	73.9	98.7	399.2		Up	0.849365	0.000811213		Up	1.2025	2.19945e-06		Up	0.663835	0.0030284	0.180134	NotSig	0.28596	0.0907126		Up	Up	Up	NotSig	Up	Up	Up	NotSig	Down	Down	0.59287	1.68191	0.938161	0.345291	3.67694	3.4497	1.22958	-0.22724	-2.44736
5690	TC289319	unknown function	88.0251	776.408	98.632	208	214.6	467.1	216.9	58.7	0	0	57.2		Up	2.97024	8.18672e-06		Up	1.28198	1.24224e-06		NotSig	-0.193457	0.435346	0.822983	Down	-3.03821	7.11033e-06		NotSig	Up	NotSig	NotSig	OnOff	OnOff	NotSig	OffOff	OffOn	OffOn	0.0323312	0.858076	-0.0180996	-0.0504308	-0.0463869	0.0671603	-0.214627	0.113547	-0.16824
15745	GRMZM2G122437	Farnesylated protein, heavy metal associated	663.81	570.564	234.373	268.8	282.3	753.6	385.9	210.2	94	74.1	154.4		Up	1.09681	0.00481327		Up	1.33318	1.04584e-07		Up	1.71882	0.000435598	0.102611	NotSig	0.337735	0.239593		NotSig	Up	NC	NC	Up	Up	NotSig	NC	NC	Down	0.0284151	1.00728	0.459247	0.430832	0.652726	1.1021	0.151529	0.449372	-0.501196
16255	GRMZM2G099522	MADS14	748.366	800.676	505.088	134.8	0	337.2	218.1	108.3	147.2	118	209.5		Up	0.763878	0.0308963		Up	0.972081	0.00886561		NotSig	0.564292	0.0850915	0.475075	NotSig	0.0525293	0.85574		OffOn	Up	NotSig	OnOff	NotSig	NotSig	Down	NotSig	NC	Down	-2.18493	1.00716	-1.1584	1.02653	-0.156923	0.301884	-0.687546	0.458807	-0.530622
18493	GRMZM2G166692	unknown function	762.191	311.629	313.878	160.5	219.5	465.4	237.2	156.2	0	0	233		Up	0.705817	0.0212585		Up	0.715552	0.00276635		Up	0.858522	0.0090935	0.241443	Up	1.1712	0.00195167		NC	Up	NotSig	NotSig	OnOff	OnOff	Down	OffOff	OffOn	OffOn	0.442958	1.49957	0.248166	-0.194792	0.826274	0.836854	-0.937568	0.01058	-1.76384
18526	GRMZM2G005996	mechanosensititive ion channel	260.941	163.37	132.017	211.8	106.8	204	92.2	0	0	0	56.8		Up	0.783942	0.00822748		Up	1.51039	0.00139374		Up	0.624531	0.0221222	0.312974	NC	0.575107	0.0305625		NotSig	Down	NotSig	NotSig	OffOff	OffOff	OffOn	OffOff	OffOn	OffOn	-0.44794	-1.00857	-0.857546	-0.409606	-0.23757	-0.239841	-0.328596	-0.00227089	-0.091026
18914	GRMZM2G152777	GDSL-like lipase / acylhydrolase	61.8544	91.3416	78.1085	49.5	56.5	55.1	0	0	0	0	51.3		Up	0.606809	0.01613		OnOff	N/A	0.875103		NotSig	-0.451517	0.0500329	0.397041	NC	-0.48609	0.0386306		NotSig	NotSig	OffOn	OffOn	OffOff	OffOff	OffOn	OffOff	OffOn	OffOn	0.173972	0.201115	0.105312	-0.0686605	0.254816	0.120108	-0.0372239	-0.134708	-0.29204
20186	GRMZM2G051330	Facsin domain, cellulase	64.9382	125.691	64.1111	51.6	51.2	49.1	0	0	53.7	63.3	53.6		Up	1.2304	0.0438585		OnOff	N/A	0.914569		NotSig	-0.0524627	0.918354	0.983494	NotSig	0.0981961	0.84801		NotSig	NotSig	OffOn	OffOn	OffOn	OffOn	OffOn	NC	NotSig	NC	-0.0166362	-0.0704369	-0.128349	-0.111713	0.137531	-0.124102	0.0856076	-0.261633	-0.0519235
20398	GRMZM2G102161	MADS-domain transcription factor	4144.71	3609.91	2523.44	559.5	392.5	1461.9	1089.7	1477.3	1158.7	1531.6	1439.8		Up	0.784324	0.021174		Up	0.88318	0.040943		Up	0.702788	0.0325295	0.349055	NotSig	0.129817	0.63277		Down	Up	NotSig	Up	NotSig	NotSig	NotSig	NotSig	NotSig	NotSig	-0.861721	0.875653	0.379439	1.24116	0.689503	0.415402	0.340451	-0.2741	-0.349051
20551	GRMZM2G014844	non-cyanogenic beta-glucosidase	608.925	3558.59	574.313	2151.3	790.3	1314.7	604	61.8	0	67.5	79.2		Up	2.67444	6.4727e-06		Up	1.08268	0.017043		NotSig	0.0635734	0.762587	0.948064	Down	-2.53207	9.10097e-06		Down	Down	Down	Down	OnOff	NotSig	NotSig	OffOn	OffOn	NotSig	-1.40718	-1.97182	-2.90206	-1.49488	-0.196005	0.190129	-0.304547	0.386134	-0.108542
22508	GRMZM2G475380	DMR6; 2-oxoglutarate and iron-dependent oxygenase	123.755	129.523	108.822	138.6	79.2	252.4	86.6	114.6	0	0	75		Up	0.669282	0.0318333		Up	1.92108	0.000220938		NotSig	-0.0913809	0.721296	0.935151	NotSig	0.0765624	0.764676		NotSig	NotSig	NotSig	NotSig	OnOff	OnOff	NotSig	OffOff	OffOn	OffOn	-0.392382	0.139014	-0.313463	0.0789189	1.15437	0.978631	0.532701	-0.175738	-0.621668
24070	TC306103	unknown function	3039.45	2480.8	1964.02	1155.7	593.8	619.8	281.8	188.1	271.9	130.2	203.2		Up	0.676427	0.00272031		Up	0.690927	0.00197757		NotSig	0.32251	0.0627306	0.425921	NotSig	0.281764	0.0940148		Down	Down	Down	Down	Down	NotSig	NC	Up	Up	Down	-0.736374	-0.648514	-1.72222	-0.985845	-0.946903	0.325318	-0.281664	1.27222	0.665238
26182	GRMZM2G158097	unknown function	258.604	326.976	123.746	164.9	194.8	343.1	214.4	0	94.2	61.7	76.9		Up	1.20308	0.003313		Up	0.751947	3.97803e-06		Up	1.74086	0.000448206	0.104175	NotSig	-0.510972	0.0991255		NotSig	Up	NotSig	NotSig	OffOn	OffOn	OffOn	NC	NC	NC	0.123971	1.08357	0.25838	0.134409	-0.450112	-0.0148992	-0.271452	0.435213	0.17866
26466	CF046875	unknown function	160.152	268.022	0	107.9	102.5	166.6	99.8	0	0	0	47.1		Up	2.76605	4.97442e-05		Up	0.960262	0.0010885						NC	-0.483829	0.0154448		NotSig	Up	NotSig	NotSig	OffOff	OffOff	OffOn	OffOff	OffOn	OffOn	-0.135068	0.735713	0.151508	0.286576	0.0808019	0.00679729	0.044129	-0.0740046	-0.0366729
29590	GRMZM2G045243	auxin responsive protein	1147.72	554.441	290.737	335.8	767.4	1580.3	791	1282.6	90.4	130	1030		Up	1.0013	0.0200727		Up	1.69907	1.54317e-05		Up	1.67311	0.00174609	0.153616	Up	0.891267	0.0317533		Up	Up	Up	NotSig	Up	Up	NotSig	NotSig	Down	Down	0.771431	2.28479	1.073	0.301565	3.58594	3.22327	0.210516	-0.362672	-3.37542
30501	GRMZM2G005938	tetratricopeptide repeat protein	99.141	335.295	113.754	150.4	133.2	192.8	124	61.7	61.4	0	73.1		Up	1.31457	1.74178e-05		Up	0.637011	0.00039854		NotSig	-0.178925	0.171451	0.60833	Down	-1.43587	1.00855e-05		NotSig	NC	NotSig	NotSig	NotSig	OnOff	NotSig	OnOff	NotSig	OffOn	-0.28629	0.538824	-0.323278	-0.0369877	0.135992	0.413773	-0.10565	0.277781	-0.241642
37012	GRMZM2G346133	dynein light chain LC6, flagellar outer arm	381.87	371.571	272.253	247.9	236.4	366.2	218.7	588.6	496.1	346.9	397.9		Up	0.635341	0.00449538		Up	0.64871	0.00123895		NC	0.440391	0.0233334	0.318484	NotSig	-0.239026	0.15621		NotSig	Up	NotSig	NotSig	Up	Up	Up	NotSig	NotSig	NotSig	-0.235461	0.930687	-0.111051	0.12441	1.06597	1.28156	1.03572	0.215597	-0.0302502
37505	TC303824	unknown function	0	313.618	0	133.1	151.1	253.8	137.6	0	0	0	44.3		Up	2.56266	5.1219e-06		Up	1.24011	2.7802e-05		NotSig	0.0466778	0.809831	0.962364	Down	-2.42921	7.15288e-06		NotSig	Up	NotSig	NotSig	OffOff	OffOff	OffOn	OffOff	OffOn	OffOn	-0.0969318	1.26858	0.0898461	0.186778	-0.136529	0.100189	0.105201	0.236718	0.24173
40762	GRMZM2G006083	bromodomain transription factor - Global TF group E7	102.523	143.956	97.0452	112.4	116	158.2	123.4	77.3	73.9	79.3	87.3		Up	0.610914	0.00197718		Up	0.621932	3.66804e-05		NotSig	-0.0881525	0.49518	0.851214	NC	-0.503249	0.00529417		NotSig	NC	NotSig	NotSig	NotSig	NotSig	NC	NotSig	NC	NotSig	-0.0570794	0.295325	0.0336373	0.0907168	0.118691	-0.0663539	-0.171668	-0.185045	-0.29036
42734	GRMZM2G030831	cytochrome p450	238.49	199.593	132.602	124.7	167.3	421.3	226.7	89.6	0	85	171.3		Up	0.731346	0.041097		Up	1.31362	3.06877e-06		NotSig	0.531314	0.110445	0.51876	NotSig	0.359437	0.2543		NotSig	Up	NotSig	NotSig	OnOff	NotSig	Down	OffOn	OffOn	Down	0.265314	1.05271	0.427407	0.162093	0.51136	0.18972	-0.966651	-0.32164	-1.47801
43457	GRMZM2G169005	NAD(P) short chain dehydrogenase / epimerase	63.406	123.231	0	0	0	44.6	0	0	0	0	0		Up	0.929893	0.02041		OnOff	N/A	N/A		NotSig	0.404129	0.192935	0.634404	Down	-0.836742	0.00855273		OffOff	OnOff	OffOff	OffOff	OffOff	OffOff	OffOff	OffOff	OffOff	OffOff
		3 transcription factors downregulated in WT, but not in mac1.
[truncated: 22 more columns]
