# Supplementary material for: Transcriptomes and Proteomes Define Gene Expression Progression in Pre-meiotic Maize Anthers
Source: G3 (Bethesda). 2014 Jun 1;4(6):993–1010. doi: 10.1534/g3.113.009738 (PMC4065268; doi:10.1534/g3.113.009738)
Supplement: Supporting Information [file supp_4.6.993_TableS15.zip › TableS15/READ_ME.txt]

Table S15   
Transcripts enriched in or specific to wild type over mac1 at both 0.2 and 0.4 mm stages. compared to fertile anthers at the same stages. Like Table S14, this list shows the overlap between 0.2 and 0.4 mm mac1 vs. wild type comparisons � particularly the genes enriched in the mac1 mutant. This set may contain genes downregulated immediately after mac1 signal perception. Transcription factors are in bold. 
