# Supplementary material for: Transcriptomes and Proteomes Define Gene Expression Progression in Pre-meiotic Maize Anthers
Source: G3 (Bethesda). 2014 Jun 1;4(6):993–1010. doi: 10.1534/g3.113.009738 (PMC4065268; doi:10.1534/g3.113.009738)
Supplement: Supporting Information [file supp_4.6.993_TableS15.zip › TableS15/TableS15.xlsx]

## Sheet: mac1 DOWN both
			Average Intensity												0.2 mm mac1 vs WT					0.4 mm mac1 vs WT
Feature ID	Protein ID	Protein Annotation	MSCA1 0.2mm	MAC1 0.2mm	WT 0.2mm	0.15 WT	0.25 WT	0.4 MAC1	0.4 WT	EE	AR	MLT	WA	Protein	Differential expression	Fold Change	p-Value			Differential expression	Fold Change	p-Value		UP/DOWN msca1/WT	FC msca1/WT	pVal msca1/WT	UP/DOWN msca1/mac1	FC msca1/mac1	pVal msca1/mac1	DE-25wt_15wt	DE-40mac1_15wt	DE-40wt_15wt	DE-40wt_25wt	DE-70EE_70Me	DE-70EE_70Tp	DE-70EE_70WA	DE-70Me_70TP	DE-70Me_70WA	DE-70Tp_70WA	log2Ratio-25wt_15wt	log2Ratio-40mac1_15wt	log2Ratio-40wt_15wt	log2Ratio-40wt_25wt	log2Ratio-70EE_70Me	log2Ratio-70EE_70Tp	log2Ratio-70EE_70WA	log2Ratio-70Me_70TP	log2Ratio-70Me_70WA	log2Ratio-70Tp_70WA
1933	GRMZM2G468693	tRNA-dihydrouridine synthase, Aldolase-type TIM barrel family protein	826.797	475.721	1019.82	370.1	359.9	275.1	290.2	639.3	646.6	612.9	471.5		Down	-0.692091	0.00779926			Down	-0.736399	0.000181499		NC	-0.467761	0.0396656	Up	0.679746	0.00848093	NotSig	NotSig	Down	Down	NotSig	NotSig	NC	NotSig	NC	NC	-0.0154194	-0.266103	-0.783984	-0.768565	-0.186267	-0.110041	0.324035	0.0762259	0.510302	0.434077
5484	GRMZM2G000339	unknown function	1893.78	558.247	2959.55	754.9	724.9	399.4	784.1	1287.9	2568.5	2104.1	1492.4		Down	-2.26283	7.77199e-07			Down	-1.16192	8.95245e-09		Down	-0.743701	0.000674823	Up	1.68001	5.0745e-06	NotSig	Down	NC	NC	Down	Down	NC	Up	Up	NC	-0.170118	-0.98246	-0.426492	-0.256374	-1.39086	-0.724707	-0.348225	0.666151	1.04263	0.376482
7685	GRMZM2G135165	unknown function	0	59.9614	78.2928	59	0	0	48.4	0	0	0	46.6		Down	-0.764118	0.0142962			OffOn	N/A	N/A		NotSig	-0.309144	0.0825371	NotSig	-0.263959	0.242095	OffOn	OffOn	NotSig	OnOff	OffOff	OffOff	OffOn	OffOff	OffOn	OffOn
8079	GRMZM2G043737	RNA binding / plectin S10 domain (small ribosomal subunit)	8504.02	7253.06	11774.4	6269.2	5818.7	3310.7	4048.9	2989.2	10238.2	4498	7282		Down	-0.708083	0.012473			Down	-0.937031	8.28958e-05		Down	-1.12735	0.00156451	NotSig	0.218795	0.456556	NotSig	NC	NotSig	NotSig	Down	Down	Down	NotSig	NotSig	NotSig	-0.0878336	-0.478665	-0.336448	-0.248614	-0.941946	-0.820067	-1.01277	0.12188	-0.0708213	-0.192701
8581	GRMZM2G119116	1-aminocyclopropane-1-carboxylate oxidase (ACC oxidase - ethylene biosynthesis)	286.885	112.35	353.026	137.2	163.5	98.8	182.8	423.9	434.5	288	456.1		Down	-1.4895	0.000204318			Down	-0.84269	4.08017e-06		NotSig	0.153206	0.46691	Up	1.25714	0.000542855	NotSig	NC	NotSig	NotSig	NC	NC	NC	Up	NotSig	Down	0.0590062	-0.431696	0.177787	0.118781	-0.330769	0.522819	-0.213559	0.853588	0.11721	-0.736378
8850	GRMZM2G176472	calmodulin binding protein	56.9591	89.0895	142.401	56.2	53.4	0	49.1	0	0	0	47		Down	-0.809736	0.0279647			OffOn	N/A	N/A		Down	-1.08966	0.0018156	Down	-0.763116	0.00903914	NotSig	OffOn	NotSig	NotSig	OffOff	OffOff	OffOn	OffOff	OffOn	OffOn
9438	GRMZM2G061447	putative Pti1-like kinase	105.592	125.395	187.758	84.6	94.9	98.2	96	0	64.2	0	54.4		Down	-0.626242	0.0126267			Down	-0.758973	0.00587367		NC	-0.541335	0.0233041	NotSig	-0.355447	0.0968011	NotSig	Up	NotSig	NotSig	OffOn	OffOff	OffOn	OnOff	NotSig	OffOn	0.225426	0.729273	0.255886	0.03046	-0.369851	0.0181976	-0.132648	0.388049	0.237204	-0.150845
12404	GRMZM2G101900	aspartate carbamoyltransferase	1714.8	86.0256	1959.92	496.7	496.6	55.7	463.5	667.6	418.1	644.9	746.6	✔	Down	-4.19328	5.95405e-08			Down	-3.16884	6.87797e-15		NotSig	-0.120788	0.451886	Up	4.37818	4.51799e-08	NotSig	Down	NotSig	NC	NC	NotSig	NC	NC	Down	NC	0.00451368	-3.21278	-0.318572	-0.323085	0.356835	-0.0100344	-0.271559	-0.366869	-0.628394	-0.261525
14550	GRMZM2G152143	unknown function	567.048	147.378	472.656	294.2	282.2	129.3	257.2	165.3	144.2	518.1	307.8		Down	-1.5771	0.000463523			Down	-0.763988	0.00658035		NotSig	0.333432	0.21388	Up	1.84793	0.000185225	NotSig	Down	NotSig	NotSig	NC	Down	Down	Down	Down	Up	-0.185158	-1.3096	-0.286096	-0.100938	0.550737	-1.20161	-0.592159	-1.75235	-1.1429	0.609456
16823	GRMZM2G087406	unknown function	389.512	235.189	349.579	212.7	226.6	190.9	330.9	317.1	341.6	894.7	355.7		Down	-0.600423	0.0188921			Down	-0.598897	0.0170373		NotSig	0.279867	0.193476	NC	0.565449	0.0241088	NotSig	NC	NotSig	NotSig	NotSig	Down	NotSig	Down	NotSig	Up	0.0569169	-0.498578	0.402127	0.34521	-0.449184	-1.63978	-0.326717	-1.1906	0.122467	1.31307
20616	GRMZM2G157936	heme oxygenase	0	0	133.596	58.3	68.6	53.4	90.6	71.5	0	64.3	66.6		Down	-1.40749	0.00312953			Down	-1.51708	0.00246236		Down	-1.1683	0.00163201				NotSig	NotSig	NotSig	NotSig	OnOff	NotSig	NotSig	OffOn	OffOn	NotSig	0.372406	0.0324908	0.255343	-0.117063	0.653127	0.362273	0.325776	-0.290854	-0.327351	-0.0364971
20835	GRMZM2G075676	serine carboxypeptidase	281.354	135.429	506.43	264.9	192.9	103	227.2	305.4	168.1	191	506.7		Down	-1.51293	0.0035883			Down	-1.3322	7.2779e-08		NotSig	-0.781594	0.0576866	Up	1.0175	0.0219749	NC	Down	NotSig	NotSig	Up	Up	Down	NotSig	Down	Down	-0.310524	-1.38303	-0.156539	0.153984	0.855571	0.676555	-0.629964	-0.179015	-1.48553	-1.30652
24177	GRMZM2G019744	cysteine peptidase	185.808	112.795	239.507	120.5	130.3	93.8	155.9	162.8	476.2	220.5	213.8		Down	-1.07524	0.00372762			Down	-0.729788	1.30766e-05		NotSig	-0.478159	0.0930812	Up	0.758288	0.0186589	NotSig	NC	NotSig	NC	Down	NC	NC	Up	Up	NotSig	0.0599083	-0.280472	0.327473	0.267565	-1.49629	-0.495533	-0.403319	1.00076	1.09297	0.0922142
24804	GRMZM5G857936	unclassified transposon protein	138.81	48.3414	222.781	128.9	111.4	0	122.9	251.6	323.9	441.6	332		Down	-2.25808	0.000199479			OffOn	-1.51524	1.88965e-06		NotSig	-0.553175	0.110629	Up	1.58168	0.00148516	NotSig	OffOn	NotSig	NotSig	NotSig	Down	NC	NC	NotSig	NC	-0.212981	-1.62976	-0.0495147	0.163466	-0.165734	-0.610954	-0.261091	-0.445219	-0.0953566	0.349863
25226	GRMZM2G404126	unknown function	874.331	1241.93	1686.61	634.7	1100.7	684	1288.7	586.1	299	929.1	640		Down	-0.664996	0.0434713			Down	-1.5825	9.53613e-05		Down	-0.810962	0.0204187	NotSig	-0.38506	0.193616	Up	NotSig	NotSig	NotSig	Up	Up	Up	NotSig	NC	NotSig	0.739713	0.591744	0.824732	0.0850191	1.22241	0.841548	0.666496	-0.38086	-0.555912	-0.175052
26977	GRMZM2G181227	CHY1- enoyl-coA hydratase; beta-hydroxyisobutyryl-CoA hydrolase	195.604	52.6839	164.48	130.3	104.9	0	86.9	109.1	107.5	96.7	140.7		Down	-1.9877	0.000431673			OffOn	N/A	N/A		NotSig	-0.101778	0.74599	Up	2.09411	0.000319983	NotSig	OffOn	NotSig	NotSig	NotSig	NotSig	NotSig	NotSig	NotSig	NotSig
29502	GRMZM2G162531	strubbelig-receptor family protein, protein tyrosine kinase	139.763	0	199.814	86.3	96.8	0	82.9	111	170.4	157.6	124.9		Off-On	N/A	0.000220795			OffOn	N/A	N/A		NC	-0.414182	0.0289856				NotSig	OffOn	NotSig	NotSig	Down	NC	NotSig	NotSig	NC	NotSig	0.038131	-0.130174	-0.053531	-0.091662	-0.601313	-0.325536	-0.104483	0.275777	0.49683	0.221053
32679	GRMZM2G046952	FIP1: GEM, ABA responsive	77.5709	0	112.502	80.7	60	0	64.6	142.1	0	0	100.3		Off-On	N/A	0.0195276			OffOn	N/A	N/A		Down	-0.847283	0.0019172				NotSig	OffOn	NotSig	NotSig	OnOff	OnOff	Up	OffOff	OffOn	OffOn	-0.555991	-0.175729	-0.580905	-0.0249135	2.05629	1.75415	0.886579	-0.302134	-1.16971	-0.867575
35407	CF049586		337.947	183.558	316.237	308.9	302.4	214.4	292	148	843.8	379.3	299.2		Down	-0.790438	0.0410405			Down	-0.639289	0.00243291		NotSig	0.0418648	0.896796	Up	0.86691	0.0291594	NotSig	NotSig	NotSig	NotSig	Down	Down	Down	Up	Up	NC	-0.151201	-0.229965	-0.069838	0.0813626	-1.91324	-1.12168	-0.720127	0.791568	1.19312	0.40155
35874	GRMZM2G400175	unknown function	143.656	66.6638	219.476	93.9	93.4	67.5	106.1	158.3	138.2	165.4	204.8		Down	-1.41771	0.000356365			Down	-0.810748	0.000246365		NotSig	-0.481455	0.0566011	Up	1.05681	0.00181588	NotSig	NC	NotSig	NotSig	NotSig	NC	Down	NotSig	NC	NotSig	-0.102796	-0.380609	-0.00391324	0.0988827	-0.166813	-0.387899	-0.594867	-0.221086	-0.428054	-0.206968
38093	TC293146	unknown function	401.131	88.9757	309.606	135.4	124.1	63.4	120.6	246.9	0	101.3	222.7		Down	-1.6592	0.00021742			Down	-1.06919	6.11503e-05		NotSig	0.50149	0.06265	Up	2.17444	4.32329e-05	NotSig	Down	NotSig	NotSig	OnOff	Up	NotSig	OffOn	OffOn	Down	-0.206503	-0.827662	-0.193717	0.0127855	1.66433	1.13561	0.0271902	-0.528721	-1.63714	-1.10842
42854	GRMZM2G173209	adenylate kinase	594.297	112.858	738.582	320.5	276.6	113.1	275.9	389.3	0	588.5	780.3	✔	Down	-2.53001	5.16067e-07			Down	-1.2914	1.05579e-06		NC	-0.40155	0.0181769	Up	2.27996	9.98222e-07	NotSig	Down	NotSig	NotSig	OnOff	NotSig	NC	OffOn	OffOn	NotSig	-0.0369499	-1.79063	-0.0831062	-0.0461563	-0.818891	-0.354757	-0.327139	0.464135	0.491752	0.0276176
		Amino acid metabolism - and protein cleavage / degradation
		by far biggest downregulated protein is the aspartate carbamoyltransferase - GRMZM101900
		pyrimidine de novo biosynthesis
